# Supplementary material for: Mapping molecular landmarks of human skeletal ontogeny and pluripotent stem cell-derived articular chondrocytes
Source: Nat Commun. 2018 Sep 7;9:3634. doi: 10.1038/s41467-018-05573-y (PMC6128860; doi:10.1038/s41467-018-05573-y)
Supplement: Supplementary file 3 — Supplementary Data 1 [file 41467_2018_5573_MOESM3_ESM.xlsx]

## Sheet: Sheet1
Supplementary Data 1: Genes significantly differentially expressed between 17 WPC BMPR1B- and BMPR1B+ presumptive articular chondrocytes. Positive sign indicates enrichment in BMPR1B- cells.
Gene Symbol	p value	Fold change	BMPR1B- TPM	BMPR1B+ TPM
PANX3	0	11505.5	19.75	0
HBA2	3.83438e-09	2163.23	9.145	0
PTCD1	4.99801e-06	2147.33	1.055	0
LCP2	1.34502e-08	215.6	20.355	0.11
SP7	3.35438e-09	173.43	19.495	0.1175
MFAP5	1.51748e-05	172.41	2.705	0.0175
RNF128	1.13279e-07	112.67	8.1925	0.0875
TREML2	0.00104139	110.81	1.4625	0.015
COL10A1	3.95543e-06	94.06	87.4325	0.9525
VAV3	3.70595e-08	67.38	20.2675	0.285
KERA	0.00691534	66.53	1.24	0.02
DMRT3	3.0363e-05	65.56	3.59	0.0675
FER1L6	0.000136356	54.61	1.6825	0.035
PPARG	0.000423649	54.15	14.9	0.3525
DMP1	9.14056e-05	43.04	19.6025	0.4475
IL17B	3.98284e-05	39.84	46.09	1.2725
CD1D	0.0103186	39.12	0.9975	0.0275
EYA1	0	39.1	2.82	0.0725
HBG2	1.00583e-05	38.06	145.51	3.7475
IBSP	0.000771276	37.44	7.235	0.165
DAPK2	0.000463832	36.81	3.8425	0.1125
HBG1	0.000117746	36.74	27.6075	0.995
CLEC3A	0.000237516	36.56	26.04	0.7525
BMP8B	0.00608761	36.55	29.93	0.88
LSP1	0.0116766	36.01	2.29	0.07
MLIP	0.00985062	35.8	0.865	0.03
SLC6A12	9.95475e-05	34.86	6.7025	0.225
COL6A6	9.566e-05	34.38	1.37	0.0425
FHIT	0.000653866	31.39	1.8325	0.07
CXCL14	8.14437e-06	30.81	30.725	1.125
CDH15	0.00214863	30.65	3.4	0.1175
VIT	9.67393e-05	30.48	15.765	0.6925
DLX5	0.00442473	29.5	25.105	0.9425
RGS1	0.00199288	28.67	18.835	0.6975
SLC8A3	0.000334613	25.91	18.2625	0.6425
NRG1	4.04427e-06	25.83	10.8375	0.495
MDGA2	0.00054747	25.06	2.5425	0.1325
ASPN	0.00146788	24.41	2.755	0.1425
OTUD7A	0.00225837	24.19	0.5875	0.03
PHOSPHO1	0.00141939	23.13	7.37	0.3425
A2M	0.0112939	22.85	120.593	5.265
PDGFB	0.0115658	21.87	2.6	0.09
TNFSF11	0.0128644	21.41	56.7925	2.985
FOXS1	0.023118	21.38	6.8025	0.335
SYN3	0.000632839	21.31	8.1425	0.4525
SLAMF9	0.0491539	21.1	4.46	0.1875
RASSF2	0.00428979	20.91	2.975	0.1375
DACH1	0.00805837	20.67	1.01	0.0575
RBM47	0.000257226	20.66	1.465	0.0875
TACSTD2	0.0337133	20.66	12.47	0.65
SLC2A4	0.0368195	20.57	0.9375	0.0425
DLX3	0.00833604	19.81	3.375	0.195
GFRA2	2.05058e-13	18.82	5.3675	0.29
CCDC88C	0.0287058	18.17	0.4025	0.0275
TNF	0.0185955	17.87	1.6275	0.1025
CHN1	0.00200541	17.79	16.995	1.045
CNTN1	0.00012479	17.64	0.76	0.06
CHL1	0.00314466	17.4	0.29	0.0175
RGS13	0.0019253	17.21	1.79	0.1175
CA12	0.00389374	17.13	13.1125	0.7175
SRGN	0.0141844	16.96	50.6625	2.925
NRP1	0.0015663	16.75	4.485	0.28
GPR133	0.00050284	15.49	0.4625	0.025
SEPP1	2.9283e-07	15.44	13.3225	0.82
GHSR	0.0359104	15.03	1.6975	0.1075
FAM72C	0.00307051	14.6	2.97	0.1775
NAV3	4.89868e-09	14.08	0.46	0.0325
FGR	3.33751e-05	14.08	2.3775	0.1625
PDGFD	0.0391658	13.75	2.0175	0.1525
ALPL	0.039846	13.6	2.205	0.1675
PRKG2	0.000245321	13.6	4.705	0.395
PDE11A	0.0452007	13.51	1.6975	0.1825
LOXL4	0.00410043	12.52	305.635	25.1375
MATN2	5.62691e-09	12.17	135.977	11.4675
SALL4	1.95827e-05	11.94	0.8525	0.0875
STEAP4	0.00103373	11.59	6.96	0.555
CASC15	0.0271065	11.58	2.275	0.215
FGFBP2	0.0218244	11.56	684.755	59.475
FAM117A	7.13024e-05	11.41	7.0525	0.63
MAMDC2	0.000111342	11.37	2.2775	0.21
GFI1	0.0450286	11.33	3.135	0.2675
C3orf14	0.0147401	11.09	5.9575	0.5425
DUSP10	0.0499462	11.02	57.64	5.2425
TNFAIP8L3	0.02163	10.98	2.4625	0.24
KCNA4	0.0484917	10.8	0.9875	0.0925
GCM1	0.0461488	10.7	1.6675	0.155
CD4	7.85422e-05	10.57	1.7025	0.1725
TMEM200A	0.0015095	10.41	20.61	2.335
WNT11	0.00241241	10	20.325	1.8675
SLC16A6	0.0033104	9.93	1.8725	0.2125
LRRC32	0.000243398	9.92	0.755	0.0825
MUC5B	0.0493028	9.88	0.3425	0.0375
CCDC68	0.0438381	9.75	1.8525	0.175
DBNDD1	0.000535444	9.69	48.2625	5.5775
DYSF	0.0437203	9.67	19.7225	2.19
HSD17B11	5.13873e-05	9.63	4.8525	0.615
EGFL6	0.000373944	9.56	3.075	0.2975
FAM81A	0.00272848	9.52	0.9325	0.12
BMP8A	0.00846355	9.27	3.7	0.39
RUNX3	7.43689e-05	9.24	36.115	4.215
SOX17	0.02752	9.1	5.245	0.5075
AHR	0.000381884	9.04	5.975	0.695
LRRN2	0.00377189	8.87	1.7425	0.2175
CD34	0.000282725	8.84	1.115	0.1225
PAMR1	0.00192343	8.83	46.415	5.1325
PLEK2	1.50616e-08	8.5	10.5525	1.4
ADAMTS2	3.74081e-08	8.42	25.7	3.545
PARD3B	0.000865355	8.4	1.015	0.135
EAF2	1.18998e-07	8.13	13.315	1.69
EDNRB	0.000371368	8.07	1.075	0.14
HPSE2	0.00820504	7.98	2.21	0.3175
LPL	2.07729e-06	7.74	36.69	4.565
CXXC4	0.00112426	7.69	2.91	0.42
SLC13A5	5.7249e-05	7.64	13.9275	1.8725
ARL4D	0.000677562	7.58	18.1875	2.485
ALPK3	0.0254931	7.57	1.09	0.14
VEGFC	5.79804e-08	7.32	8.2425	1.215
CYGB	4.49061e-11	7.25	6.1425	0.885
RBM20	0.0091076	7.19	1.2075	0.1875
PRX	0.00623739	7.11	0.675	0.1025
DPH3P1	6.47256e-05	6.95	2.35	0.3625
GABRA4	0.00624662	6.51	1.7575	0.2875
GDNF	0	6.5	2.82	0.45
PSTPIP2	0.00136151	6.49	7.1325	1.0925
OXCT2	0.0132771	6.43	5.6825	0.96
ITGB8	1.80731e-09	6.37	0.665	0.1125
SLC38A4	1.78805e-08	6.25	2.3	0.415
GFRA1	0.000197342	6.22	2.115	0.3875
TSPAN11	0.0141283	5.95	4.78	0.8475
WNT5B	2.42329e-06	5.92	13.22	2.16
FNDC1	4.88498e-15	5.84	10.4375	1.9175
ARSI	0.0304956	5.76	20.145	3.6575
PLEKHG4B	0.00294658	5.44	0.5825	0.1125
HSPA6	0.0317864	5.28	28.125	4.91
CARD6	3.62112e-09	5.23	1.935	0.4
TIMP3	0.00155361	5.16	876.947	184.03
MTSS1	1.85962e-08	4.95	21.03	4.205
PDE8B	2.05709e-06	4.9	3.185	0.6625
FAM86HP	0.0235751	4.71	1.6	0.4025
IRX5	0.0370723	4.7	5.6475	1.125
CCDC176	3.29314e-08	4.57	4	0.895
GSAP	0.0163386	4.55	2.135	0.495
LRRC1	0.0003648	4.46	24.2725	5.6825
ALS2CL	0.0473613	4.4	2.3325	0.48
USP53	6.05441e-08	4.32	19.1375	4.74
MGLL	0.00554705	4.29	84.3025	20.79
IL2RB	0.00288433	4.28	1.02	0.2025
SHOX	2.33515e-11	4.24	15.7725	3.9425
ARHGEF28	1.86249e-05	4.23	1.685	0.45
DDIT4L	2.39798e-05	4.21	95.405	22.1
ABCA1	0.0157596	4.18	2.02	0.4375
HEY1	0.0127772	4.16	4	1
KIAA1217	1.2202e-06	4.14	5.92	1.3175
PPP4R4	0.0163314	4.1	17.22	3.7475
SLC38A3	8.98021e-06	4.06	55.5575	14.8375
SLIT3	5.06239e-06	3.97	2.3125	0.5725
FKBP9L	1.11529e-09	3.91	5.9575	1.4575
SEZ6L	0.0100147	3.88	1.4325	0.405
LOC101927181	0.0359835	3.81	1.7025	0.4975
SUGCT	0.021136	3.79	3.255	1.0575
CELF2	0.0189577	3.76	0.4625	0.1175
CYSTM1	0.000545055	3.76	38.7375	10.96
ZFHX4	3.13732e-11	3.73	4.235	1.19
LEPREL1	0.0397814	3.7	439.313	121.225
MYLK	0.0201717	3.6	1.7175	0.59
TIAF1	0.0019913	3.5	5.45	1.7
TWIST2	0.0326614	3.46	14.1825	4.6225
TNFRSF6B	0.00312833	3.46	14.5975	4.43
HS3ST3B1	0.000161924	3.45	22.885	7.165
MYBL2	0.00202555	3.4	1.7125	0.505
AKAP6	0.0470605	3.39	0.9925	0.2775
FLJ42627	1.25961e-06	3.19	12.715	4.035
STK17B	6.59774e-05	3.18	6.365	2.0475
GRM4	0.0343465	3.13	0.86	0.2975
IGDCC4	2.10273e-05	3.08	14.1375	4.845
RFNG	4.48822e-09	3.07	5.98	2.085
C5orf49	1.52133e-10	3.06	4.905	1.64
RHBDF2	8.07611e-11	3.03	7.525	2.5675
AQP1	0.0257271	2.94	6.4825	2.05
DNAH14	0.00276556	2.92	3.4725	1.6825
MEGF11	0.0103531	2.9	5.0025	1.835
LUM	0.0074914	2.89	579.062	202.493
ANTXR1	0.0112108	2.88	29.3775	10.675
TMEM132A	0.00908661	2.8	1.6075	0.5875
GAS8	0.000439914	2.73	6.9975	2.795
NCKAP5	0.00851936	2.68	2.915	1.1175
PCOLCE2	4.61175e-05	2.67	250.762	98.7825
LINC-PINT	0.000428469	2.65	7.3	2.9175
PTPRF	0.000331877	2.64	3.4	1.2575
LOC652276	0.00242487	2.61	14.6	5.985
SLC9A5	0.00256524	2.6	5.475	2.1075
OSBPL3	0.014804	2.58	5.95	2.425
CDHR2	0.0101169	2.56	2.445	0.975
FKBP9	0.00219268	2.56	179.062	67.305
SHC2	0.0136932	2.55	4.23	1.83
B3GNT2	1.04891e-11	2.55	9.9	4.0575
EVL	3.68919e-06	2.5	6.385	2.51
CDC42EP1	6.76277e-08	2.49	18.0625	7.6375
RANBP17	8.199e-13	2.48	4.7875	1.9925
CDT1	0.0239036	2.4	2.2625	0.945
TPST2	0.00307739	2.4	15.0125	6.4
FAM155A	0.0307164	2.38	3.99	1.7825
GNAL	1.4998e-12	2.35	3.8875	1.7875
GDF5	0.00991235	2.34	2.4925	1.035
SNX24	0.0070536	2.34	5.6975	2.5875
IQCK	2.52902e-05	2.33	8.4475	3.8075
FRMD4A	7.73784e-06	2.31	11.2075	5.1375
LOX	0.00635743	2.3	20.705	8.7825
KIAA1549L	2.25447e-05	2.29	4.045	1.825
CAV2	0.000191671	2.29	67.095	29.5325
ATG4D	0.00287891	2.27	7.6775	3.345
ROBO1	0.00387329	2.27	23.47	10.775
CTSO	0.0317811	2.26	9.425	4.5125
KLF16	0.0311191	2.24	3.5325	1.605
PPP2R3B	0.0323875	2.23	6.6075	3.0475
SLC23A2	0.0202485	2.23	15.57	7.5675
KCTD5	1.29586e-06	2.21	23.945	11.225
FHOD1	0.016501	2.21	22.8575	10.4425
LPCAT2	0.00525082	2.2	11.215	5.02
ZEB2	0.00456192	2.19	2.5525	1.24
PRKAR2B	0.0207164	2.19	3.63	1.695
ABHD17C	0.0386636	2.15	16.535	8.4275
TSPAN4	1.30891e-05	2.14	16.9225	8.085
PEX13	9.6535e-05	2.11	21.485	10.9225
DCK	0.0244701	2.11	5.5975	2.8325
RNF144B	6.88326e-06	2.1	43.9325	21.2925
TMEM219	0.0171176	2.09	37.455	19.54
ARFRP1	0.000100071	2.05	5.8925	3.185
RASSF1	0.00992499	2.04	16.6775	8.6175
PTPLB	4.60427e-09	2.04	27.1725	14.0525
SLC2A4RG	0.0253072	2.03	4.5275	2.43
SSPN	0.000285459	2.03	24.6325	12.3325
TPCN1	0.005884	2.01	5.63	3.015
AKR1B1	0.018545	2	71.8875	38.8875
COLGALT1	0.00157237	1.99	35.4075	18.88
DHX32	0.0198149	1.99	23.305	12.565
ARRB1	0.00662894	1.97	2.3	1.285
RGS2	0.0489026	1.96	711.82	373.665
FANCL	1.45671e-07	1.95	25.5025	14.05
NUDT4	0.00267814	1.94	2.7075	1.445
TTC7B	6.25781e-08	1.93	10.9325	5.8875
ISYNA1	8.92948e-06	1.9	11.3575	6.24
ATP6V1G2-DDX39B	0.0410944	1.9	20.4175	11.1275
SOX4	0.00714326	1.89	23.0225	12.175
CBLB	0.0191086	1.89	17.3425	9.51
PKIG	0.0325879	1.86	31.1625	16.66
PUS10	0.00521677	1.84	5.185	2.84
ZNF267	1.16852e-11	1.84	24.7675	13.8675
RIN2	0.0183435	1.83	8.01	4.37
MAN1A1	0.000889596	1.82	46.3425	26.9375
MAML3	1.52711e-07	1.81	4.0075	2.345
BIN3	2.00067e-06	1.79	32.28	18.8825
SLC17A5	0.00483396	1.79	16.055	8.9575
CTDSPL	0.0475016	1.78	35.85	21.6425
PROSC	0.0206618	1.75	21.48	13.305
HELZ	0.00306248	1.74	18.335	11.3275
ETFA	0.0203035	1.74	64.9725	40.87
RIOK3	0.0296263	1.73	42.875	25.1775
CHCHD3	0.00201357	1.72	27.5975	17.2425
PFKP	0.000284333	1.72	96.665	59.84
MMD	0.0474414	1.72	8.845	5.12
FOXP2	0.0107646	1.7	7.43	5.155
OSBPL1A	0.00446783	1.66	13.5975	8.3275
SLC44A1	3.07332e-12	1.65	7.2175	4.495
ACOX1	2.7871e-10	1.65	27.9875	17.7975
INTS6	5.77297e-08	1.65	26.37	17.9425
REXO2	1.8954e-05	1.65	235.96	149.165
SIDT2	0.000160841	1.64	17.955	11.285
SESN3	0.0206713	1.63	23.0525	15.01
CHPT1	0.0233433	1.63	19.42	12.605
C2CD2	0.0468461	1.63	18.12	11.345
GK5	0.00251131	1.62	3.24	2.075
TMEM63B	1.00428e-09	1.6	17.065	11.0225
SLMO2	0.000272977	1.6	60.065	40.2775
DRAP1	0.00635939	1.6	47.945	30.195
KCTD9	1.35646e-05	1.58	48.0075	32.0475
COX7A2L	0.0142393	1.57	144.782	95.9525
LINC00623	0.0361262	1.57	25.375	15.0225
RPS19BP1	0.0404607	1.55	35.0325	24.22
PLXNA3	0.0254695	1.55	7.325	4.93
ADK	0.00910413	1.51	128.15	87.78
SLC25A13	0.0172569	1.49	20.6225	14.16
MBNL1	0.00555072	1.48	213.692	148.72
THOC5	0.000304292	1.44	19.87	14.7825
C8orf59	0.0483044	1.44	45.5925	33.6575
DCP1B	0.0397809	1.43	16.04	11.885
MNAT1	4.24877e-06	1.41	49.1025	36.28
ACLY	0.00504367	1.41	161.595	119.763
MBOAT7	0.0280323	1.4	12.945	9.6775
NDST1	0.0273286	1.39	7.565	5.5275
PTOV1	0.0215533	1.39	65.3875	49.2575
JMJD6	0.000126453	1.38	33.8575	25.545
TANK	0.000498836	1.38	41.4475	31.7375
SEPW1	0.0214185	1.38	80.045	61.485
UBA3	0.00862134	1.36	63.95	49.33
TBCA	0.0145397	1.36	285.988	219.812
NDUFAF2	0.000142459	1.35	87.51	66.5825
IFT20	0.033187	1.35	68.035	49.935
SUB1	1.1368e-10	1.34	56.175	43.115
EXOC2	0.00366624	1.34	18.58	14.6975
TCP1	0.00481875	1.33	215.87	171.255
GDI2	2.22045e-16	1.32	340.395	267.152
MRPL45	0.0119788	1.32	31.4175	24.99
PITPNA	0.00179684	1.31	33.53	26.8525
GSPT1	5.49477e-05	1.29	48.695	39.4025
CCT4	2.12087e-05	1.28	175.743	142.485
RBMX	0.00630519	1.28	196.192	158.402
GTF2B	0.0209318	1.28	82.1325	67.0075
MED10	0.000739714	1.27	93.8175	76.4275
CCNC	1.76532e-05	1.24	63.815	53.48
SH3GLB1	0.00227745	1.24	38.4075	31.865
XRN2	0.0035338	1.24	68.5275	57.1525
CAPRIN1	0.0055587	1.24	125.885	106.01
YIPF6	0.0153053	1.24	19.215	16.2775
CCT3	4.66175e-05	1.23	135.347	114.493
MRPL32	0.0131267	1.23	121.873	104.182
KPNB1	6.68455e-10	1.21	89.33	76.04
PTPLAD1	0.0233801	1.2	142.468	123.975
ATP6V1G1	0.00106358	1.19	131.548	114.703
EIF2S1	0.00224793	1.19	86.0175	75.43
QSER1	5.6804e-06	-1.24	29.155	37.85
SPIN1	0.0091855	-1.25	33.9075	44.78
GGCX	0.0223049	-1.26	8.83	11.6275
UBP1	0.0468247	-1.28	28.6725	37.4925
AMD1	0.00264635	-1.29	43.83	57.8175
CTBS	0.00935176	-1.29	17.41	23.415
CUX1	0.00030491	-1.32	39.7575	49.8425
PRSS23	0.00775563	-1.32	115.29	156.982
BRWD3	2.23436e-05	-1.33	13.0825	18.1475
E2F6	0.000500459	-1.33	14.8425	20.41
DGCR8	0.0467981	-1.33	9.6275	13.5525
PRKRIR	0.000589774	-1.34	27.1775	37.7325
SKI	0.0213382	-1.34	22.0125	30.415
ENTPD4	0.0170974	-1.35	14.935	20.8425
SFT2D1	3.10692e-05	-1.36	80.19	112.653
FBXW2	0.000517229	-1.36	9.655	13.5225
SOBP	0.0181788	-1.36	14.625	20.6025
SCARB2	9.00485e-06	-1.37	54.2825	78.475
HEXB	0.000395163	-1.37	29.205	41.4675
CEP170	9.88669e-09	-1.38	29.965	42.9675
SIPA1L3	0.0224045	-1.39	4.0925	5.935
RECK	0.0276889	-1.39	8.985	13.13
MPP6	9.14362e-10	-1.41	44.8625	65.62
GBA2	0.000291789	-1.42	11.8425	17.52
LHFP	9.17645e-06	-1.43	21.97	32.2325
MAT2A	0.00351495	-1.43	206.775	302.93
MOV10	0.00525909	-1.43	14.1175	20.8225
COL6A2	0.00861601	-1.43	272.832	404.035
LRP6	0.023527	-1.45	16.87	25.6125
DENND6A	0.00858041	-1.46	4.9675	7.6875
TTPAL	5.13435e-05	-1.47	6.4125	9.75
LOC100129034	0.0439696	-1.47	23.405	35.295
ABI2	1.38894e-05	-1.48	25.9425	40.1375
ATP6V0A1	0.000718	-1.48	9.46	14.5125
UBE2E3	2.28492e-07	-1.49	205.683	320.85
QSOX1	0.0260614	-1.49	26.265	41.3625
ABR	0.000953859	-1.5	30.9625	49.8075
BBX	3.89352e-05	-1.51	30.46	48.5525
ARHGEF40	0.0448288	-1.51	19.1275	29.1775
SPRED1	4.48482e-05	-1.52	24.655	39.5225
ZYG11B	0.00081792	-1.54	7.525	12.2675
DGKA	0.0199022	-1.54	5.3875	8.715
FCHSD2	0.000170816	-1.55	26.73	42.6825
TWF2	0.00586178	-1.55	9.59	15.46
IFIT5	1.51883e-09	-1.57	7.0725	11.805
MED14	3.11556e-09	-1.57	45.72	75.335
PHC1	0.0163376	-1.57	25.845	42.5075
ITGA10	0.0279265	-1.58	137.407	230.985
FBXW7	0.00950365	-1.58	10.0475	16.5375
SGCB	8.64064e-06	-1.59	20.055	33.59
CCSER2	7.66054e-13	-1.6	27.54	49.4075
TNRC6C	5.05278e-05	-1.61	6.28	10.6925
SLC35E4	0.0190147	-1.61	7.835	13.1125
ECI2	0.0271386	-1.61	20.5375	34.765
RETSAT	0.0244936	-1.62	4.0875	6.905
DNAH1	2.46166e-05	-1.63	1.39	2.3575
CTIF	0.042932	-1.63	3.0175	5.03
PDS5B	1.87628e-14	-1.66	15.4925	26.4325
IL13RA1	2.23716e-06	-1.66	59.7825	101.855
GNAQ	0.000233165	-1.67	12.895	21.9475
PIP4K2A	0.0380595	-1.68	14.25	25.1375
RBM19	0.0397249	-1.68	3.98	6.72
AASS	2.3196e-06	-1.69	6.21	10.8325
CCND2	0.0249573	-1.69	130.72	225.387
LIN52	0.0157841	-1.69	5.1375	8.9525
LRIG3	2.59494e-07	-1.7	14.7725	26.0775
PPFIBP1	0.0064637	-1.7	56.47	98.1825
CCDC84	0.000222355	-1.7	15.6225	27.28
SPIN4	0.000170983	-1.72	5.59	9.885
PELO	0.00126745	-1.72	24.31	42.3575
MANBA	1.25083e-05	-1.73	15.4625	27.6425
SPRY4	0.00195932	-1.73	39.1225	69.2875
TSHZ1	0.00309393	-1.73	9.97	17.7975
ZSCAN21	0.0198085	-1.73	6.57	11.6075
SIRPA	0.0278044	-1.73	26.3575	48.0975
DCHS1	0.00789736	-1.74	8.1325	14.6825
DOK4	0.000387644	-1.74	4.215	7.49
ZNF181	0.00182731	-1.74	4.0825	7.5725
SP4	1.03872e-12	-1.76	5.225	9.515
PRKCD	0.00112312	-1.76	11.475	20.7175
NPC2	0.0198205	-1.77	53.2175	96.9625
SRPX2	0.000482051	-1.78	67.52	127.995
EPM2AIP1	2.16506e-06	-1.81	15.835	30.1575
FXYD5	3.82727e-06	-1.81	220.05	406.853
IRS1	4.45514e-05	-1.81	21.1225	39.38
DAB2	5.28099e-05	-1.82	44.3225	84.62
CERCAM	0.0211937	-1.83	14.53	28.9725
ATP2B1	0.0439262	-1.85	59.3	115.438
PI4KA	0.00227609	-1.87	9.62	18.7775
STRBP	5.05104e-06	-1.88	5.8975	11.205
ODC1	0.000131603	-1.89	190.227	367.31
GPC6	0.00522659	-1.89	152.76	297.988
PCDH10	0.0378231	-1.89	15.06	29.935
GGT7	0.00200549	-1.89	3.1375	6.2225
ERCC1	0.037125	-1.91	70.09	142.248
KRT8	9.87227e-09	-1.91	10.6225	22.315
SYTL4	2.34813e-07	-1.92	27.7475	55.7525
FRY	1.69478e-06	-1.92	41.315	83.72
MIR100HG	0.0266265	-1.92	163.127	335.885
EPHA4	0.00892734	-1.92	1.1875	2.3925
DLGAP1	0.013663	-1.92	1.28	2.8375
SMAP1	0.0250024	-1.93	28.17	58.5925
SNX22	0.00305995	-1.93	2.2275	4.5275
PLAG1	8.90171e-05	-1.94	3.825	7.835
ZNF565	8.52399e-06	-1.95	4.595	9.21
CCDC7	0.000311661	-1.95	4.345	8.7675
HMGA2	0.00648148	-1.96	18.945	38.7025
MEST	0.00909285	-1.96	85.54	181.235
SLMAP	0.0120319	-1.96	34.29	67.9875
DUSP18	0.0473592	-1.96	4.835	9.9525
PRKD1	0.0107179	-1.97	22.145	46.5075
BEST1	0.007054	-1.97	2.1025	4.24
KLHDC1	0.0021645	-1.98	2.765	5.8875
ASAP1	0.00129171	-1.99	36.9525	75.7375
41890	0.0205177	-1.99	#N/A	#N/A
COL19A1	0.0101388	-2	5.3975	11.415
PDE4D	2.70452e-05	-2	5.505	11.34
CHIC1	4.19408e-05	-2.01	3.155	6.55
FAM118A	0.0137127	-2.01	4.8875	9.6975
MYO1D	0.00156161	-2.02	38.8125	81.8775
RGAG4	3.72288e-09	-2.02	3.2275	6.7475
ID2	2.12803e-06	-2.03	137.175	290.263
LETM2	0.00302274	-2.03	4.8275	9.9025
LOC728392	0.029752	-2.03	33.7075	70.39
LDLRAD3	2.35532e-05	-2.05	28.755	60.455
SEPHS2	0.0061315	-2.05	27.4775	59.5625
ITPRIP	2.64098e-08	-2.06	6.945	14.5825
EDIL3	0.0490683	-2.06	422.78	901.195
PCSK5	0.00875839	-2.1	5.3925	12.3775
NEBL	0.00909028	-2.11	45.38	102.037
UST	1.25714e-11	-2.13	6.815	14.9925
FNDC4	0.000214573	-2.13	3.97	8.74
DYRK3	2.99955e-07	-2.14	13.86	29.8275
MERTK	5.25058e-05	-2.17	6.04	14.05
JAZF1	7.30286e-06	-2.19	12.615	28.3125
S1PR3	0.0207487	-2.23	2.3	5.28
FKBP1AP1	0.0271156	-2.23	5.205	11.7075
PCDH9	0.0290186	-2.25	7.39	16.94
COL8A2	5.47086e-07	-2.25	8.02	18.54
CPNE8	4.78917e-05	-2.25	12.81	30.4425
DSCAML1	0.00023994	-2.27	1.885	4.45
ZNF185	0.000366819	-2.28	1.2	2.7825
HCFC1R1	1.75224e-08	-2.29	17.985	45.1925
ZFP37	0.00191155	-2.3	1.9825	4.5425
CBX4	3.59519e-07	-2.32	4.38	10.5725
PRICKLE2	0.000322163	-2.38	7.01	17.65
CLU	5.91305e-13	-2.39	19.9625	49.455
PLSCR4	0.00072552	-2.39	3.005	7.445
LINC01011	0.0170959	-2.41	1.585	4.275
TMOD1	0.00424773	-2.43	3.4975	9.0925
ADCY3	3.93993e-09	-2.44	11.96	30.3325
PNP	0.0073954	-2.44	56.3425	138.42
CROCC	0.00229917	-2.46	0.46	1.17
EPHB2	0.00118205	-2.48	15.0475	39.77
KLHL29	0	-2.48	3.045	7.6925
RP11-909M7.3	0.00626172	-2.49	16.475	41.89
FAM131A	0.00353159	-2.49	1.6075	4.125
ARAP3	0.00649624	-2.5	1.29	3.3725
FLJ20021	0.0482803	-2.52	12.43	31.8625
SYNJ2	0.0223628	-2.54	51.295	137.22
EMILIN3	0.000661278	-2.54	1.715	4.7425
PAPPA2	0.0128983	-2.57	2.205	5.715
GRB10	0.00977784	-2.58	3.0375	8.1375
LAYN	0.00118468	-2.59	4.89	12.5275
GNG2	0.00101602	-2.6	6.6875	17.985
C12orf68	9.21411e-05	-2.6	1.43	3.8775
EPAS1	0.00966679	-2.61	42.825	113.463
PIEZO2	0.00267315	-2.62	3.205	9.1125
SNAI2	0.0377736	-2.62	302.248	824.51
GLIS3	0.0006888	-2.63	34.3275	93.0675
DLGAP1-AS1	0.0153991	-2.65	4.915	13.1375
NCAM1	6.41227e-06	-2.66	3.0225	8.255
SMPD1	0.00513278	-2.69	9.3275	27.19
SERTAD4-AS1	0.002728	-2.71	3.3475	9.1525
GLI2	0.0087571	-2.72	2.1875	6.1575
MSX2	0.00278376	-2.73	2.7	7.3
LRIG1	0.00285378	-2.75	8.97	25.405
PPP1R1B	0.00547871	-2.75	1.7975	5.2575
FOXP1	6.92654e-06	-2.77	7.2225	21.47
NFIA	7.7269e-05	-2.78	8.1475	24.7475
FGFR2	0.0257115	-2.81	43.4225	126.293
MPZL2	0.000770609	-2.82	6.98	19.915
LOC284454	5.46856e-11	-2.83	3.935	11.2775
MMP16	0.00198243	-2.84	21.7825	65.4825
MEG9	0.000865898	-2.84	4.445	13.0475
C11orf71	1.79019e-06	-2.84	3.9375	10.655
LRCH2	0.00188776	-2.85	0.4175	1.2325
FAM46B	0.00434067	-2.85	0.885	2.6275
HMCN1	0.000296076	-2.89	0.3825	1.16
MFAP2	0.000789701	-2.9	23.35	69.4525
MTHFR	7.18906e-07	-2.9	0.76	2.2575
FOXF2	0.0268803	-2.9	2.38	6.9925
SIPA1L2	3.51943e-07	-2.94	2.125	6.64
ATP1B2	0.00546679	-3	2.765	8.345
TLE2	2.73972e-05	-3.03	1.0275	3.3
FBXL7	2.78555e-12	-3.05	13.14	41.5525
TMEM180	0.0437836	-3.11	0.5225	1.6625
NREP	0.00129796	-3.12	216.952	727.04
KLF2	2.35956e-06	-3.12	25.59	79.37
PROCR	0.00271842	-3.13	4.095	13.74
PTHLH	8.05842e-07	-3.15	12.6825	43.6675
AC058791.1	1.33393e-06	-3.15	6.7625	21.5375
SEMA3F	0.0212487	-3.15	1.705	5.5125
DAB2IP	0.00988849	-3.17	1.5575	5.04
CD68	2.52425e-05	-3.26	13.9575	46.72
RPSAP52	4.28884e-06	-3.28	37.81	126.44
PTN	2.88658e-15	-3.29	42.36	139.567
COL24A1	0.0062702	-3.31	1.575	5.09
PXDN	5.65872e-07	-3.35	13.0075	45.9675
KIAA0513	0.0246927	-3.37	2.1975	7.7475
PAK3	9.36199e-05	-3.38	1.06	3.7175
P2RY11	0.00098411	-3.38	1.0275	3.845
PKNOX2	0	-3.39	5.57	19.775
SLC7A8	4.24701e-08	-3.39	20.53	76.0225
ARHGAP29	0.00224008	-3.41	0.8475	2.9125
FSTL4	1.50705e-09	-3.43	1.175	4.0625
SLC24A4	1.45305e-06	-3.52	0.32	1.1925
ITIH5	0.00538621	-3.57	2.45	9.87
LOC100499489	0.00736173	-3.58	0.43	1.5825
NOV	0.013476	-3.6	3.5075	13.8275
P4HA3	1.55826e-05	-3.61	7.185	27.295
EPN2	6.91199e-11	-3.62	9.0775	33.525
SLITRK4	0.00832896	-3.63	2.345	8.83
SYNM	1.4883e-05	-3.63	1.11	4.2475
SVEP1	0.00513331	-3.65	1.925	7.155
KIAA1598	1.38093e-10	-3.66	1.1075	5.305
CDK14	0.000605352	-3.7	6.2325	22.61
DENND2A	0.0145498	-3.72	0.7525	2.845
KBTBD8	0.000295777	-3.74	1.5325	5.78
WNK2	0.00220473	-3.74	0.29	1.21
DCAF12L2	4.229e-06	-3.76	0.6825	2.7425
UBASH3B	0.000591176	-3.79	1.9075	7.5575
CMKLR1	0.000891528	-3.83	2.8825	11.645
GPR126	4.5845e-05	-3.9	8.4925	36.695
KALRN	1.04203e-07	-3.91	8.6325	36.73
GPR39	0.0480408	-3.91	0.24	0.965
CELSR1	5.26604e-07	-3.95	2.04	8.69
PCDH20	2.04703e-06	-3.98	0.7875	3.3225
COL25A1	0.0335627	-3.99	10.675	42.965
OSGIN1	0.0146436	-4.01	0.585	2.4725
SLC45A1	0.00507572	-4.11	0.36	1.515
NLGN4X	0.0172004	-4.12	0.67	2.965
MECOM	1.78536e-06	-4.16	0.665	2.8675
DOK5	4.15167e-06	-4.17	5.2225	22.2775
WISP1	2.91307e-11	-4.39	5.71	26.61
TNXB	6.24545e-08	-4.4	1.5675	12.245
KIAA2022	2.74831e-09	-4.41	0.89	3.9775
TMC7	0.0346391	-4.45	0.1575	0.7825
DCLK1	0.000855869	-4.47	0.3075	1.505
KIAA1211	3.52195e-06	-4.56	1.58	7.5225
DUSP6	2.34413e-07	-4.58	3.66	16.5725
ATP6V0A4	0.00307005	-4.6	35.87	170.975
OSR2	0.00506542	-4.69	2.4575	11.4975
SIM2	8.07775e-10	-4.7	1.4425	7.265
HRH1	3.71925e-14	-4.71	3.755	18.505
KLF8	0.0116579	-4.73	0.1825	0.86
CAMK1	0.000903577	-4.79	0.5375	2.725
LRP5	8.00471e-12	-4.82	1.44	7.0225
ENC1	0.00640706	-4.83	0.705	3.74
C6orf201	0.0229061	-4.84	0.265	1.225
EPHA1	0.00530172	-4.89	0.2875	1.3975
WFDC2	2.1261e-11	-4.97	17.66	85.5025
TAGLN3	4.31419e-07	-4.98	6.8725	36.0575
KITLG	4.60743e-14	-5.05	0.7325	3.7225
KIAA1244	0.00207835	-5.06	0.155	0.8425
LINC01105	9.10517e-05	-5.12	0.0975	0.5375
RUNX1T1	7.53773e-07	-5.23	0.4475	2.505
SLC27A6	0.0239113	-5.37	0.4225	2.1075
RASGRP3	6.52932e-08	-5.41	1.6525	9.4475
BARX1	0	-5.5	1.84	10.5775
ANGPTL6	0.000592314	-5.52	0.5725	3.24
FMNL2	7.01794e-06	-5.63	12.9775	75.4825
NFIB	0	-5.74	5.18	31.4175
PLA2G4A	0.000151005	-5.75	9.1	52.2925
PRDM16	0.00225191	-5.76	0.925	5.2275
SGK3	1.26243e-12	-5.82	0.4875	2.95
UCMA	2.46283e-05	-5.88	652.873	3848.63
B3GAT2	0	-5.91	1.3525	8.8025
FAT3	0.00171638	-6.04	6.3525	42.105
ST6GAL1	0	-6.08	2.0625	12.7925
KCNK2	1.96314e-08	-6.1	13.105	86.4475
LOC101929685	0.00714271	-6.1	0.935	5.5375
GREM1	0.000123655	-6.27	65.17	406.243
KCNJ10	0.00506783	-6.31	0.1625	0.9925
ACPP	2.32191e-09	-6.33	3.1075	18.825
TMEM200B	0.0034074	-6.48	0.42	2.785
AGTR2	0.00127467	-6.55	0.5575	3.9425
RP11-793H13.3	0.00638554	-6.84	0.4225	2.9475
DSC3	0.00162152	-7.06	0.125	0.93
TNFSF15	0	-7.11	3.2875	24.98
JAKMIP2	0.00422253	-7.13	0.1025	0.83
GPR87	0.0125407	-7.18	5.1875	41.7825
DMRTA1	6.38483e-06	-7.27	0.8175	6.0125
HDAC9	0.000306912	-7.55	2.08	16.025
CACNA2D3	0	-7.69	0.445	3.715
CPXM2	0.000429524	-7.82	1.775	13.32
SEMA3A	1.74609e-08	-7.9	10.5625	84.2975
MRAP2	1.00301e-05	-8.25	4.215	35.15
SHISA3	0.000462885	-8.29	0.86	7.505
DCAF12L1	5.79004e-06	-8.61	0.305	2.585
FRZB	7.4718e-14	-8.93	39.725	361.01
TMEM26	0.0111176	-9.26	0.4175	4.47
GSC	0.00618683	-9.26	0.485	4.6475
NKX6-2	0.00210581	-9.3	0.2375	2.3925
CCL7	0.027685	-9.37	0.9325	9.82
PITX2	0.0339217	-9.61	0.44	3.6525
PAX1	2.47672e-06	-10.06	0.8925	9.5675
STAC2	2.64936e-05	-10.17	0.6125	6.115
HS6ST3	0.000291525	-10.44	0.105	1.195
PCSK2	0.000154945	-10.62	0.1125	1.2125
ADCYAP1R1	7.21724e-06	-10.81	1.4275	15.4775
RASL12	9.14605e-10	-11.24	0.83	9.65
TRPM5	0.00859603	-11.75	0.05	0.635
FAIM2	0.00613874	-11.97	0.2925	4.065
TBX5	0	-13.25	0.805	11.15
CNTNAP3B	3.03979e-13	-13.52	0.12	1.7525
GDF6	0.024374	-13.99	0.0725	1.1075
TRPM8	0.0485248	-14.04	0.0325	0.49
CECR7	0.00945773	-15.47	0.09	1.635
TBX5-AS1	0	-17.47	0.165	2.9425
TENM1	0	-20.38	0.22	4.7375
MSMP	0.00221879	-21.91	69.93	1777.87
INSC	4.12226e-12	-31.36	0.34	10.845
DNAJC22	1.68874e-05	-60.48	0.135	10.085
CST1	2.67697e-11	-2848.62	0	9.2475
