# Supplementary material for: Mapping molecular landmarks of human skeletal ontogeny and pluripotent stem cell-derived articular chondrocytes
Source: Nat Commun. 2018 Sep 7;9:3634. doi: 10.1038/s41467-018-05573-y (PMC6128860; doi:10.1038/s41467-018-05573-y)
Supplement: Supplementary file 4 — Supplementary Data 2 [file 41467_2018_5573_MOESM4_ESM.xlsx]

## Sheet: DAVID input
Supplementary Data 2: Gene modules defined by WGCNA performed on fetal 17 WPC tissues
Blue	Brown	Green	Lightyellow	Midnightblue	Red	Saddlebrown	Salmon	Steelblue	Tan	Turquoise	Yellow	Grey
A2M-AS1	A2M	AAAS	ABCA13	ABCA11P	ABCC9	AC097662.2	A1BG-AS1	ABCC6P2	ABCA10	A1BG	AACS	ABHD11
A4GNT	A2ML1	AADAT	ABCD2	ABCG8	AC000099.1	AIF1L	A1CF	ABHD10	ABCA12	A2MP1	AACSP1	AC093375.1
AADAC	A4GALT	AAED1	ABTB1	ABI1	AC006145.4	AKR1B1	AASS	AC003665.1	ABCC6	A3GALT2	AADACL4	AC093690.1
AADACL2	AANAT	AAGAB	ACADS	AC095067.1	AC007386.2	AMDHD2	AC002398.5	AC007246.3	ABHD5	AARD	ABCB11	AC105053.3
AAMDC	ABCB1	AAK1	ACAP1	ACOT2	AC008703.1	AMN	AC009120.4	AC019048.1	ABI3BP	AATK	ABCB9	AC159540.1
ABCA1	ABCB4	AAMP	ADH4	ACOT4	AC010226.4	ANHX	AC090505.6	AC098823.3	ABLIM1	ABAT	ABCC11	ACRV1
ABCA6	ABCC13	AAR2	AFP	ACY1	AC018470.4	ANKRD20A2	ACER2	AC104134.2	AC007966.1	ABCA3	ABCC3	ACSBG1
ABCA9	ABHD1	AARS	AGR2	ADAMTS17	AC068831.10	ANKRD65	ACSL3	ACAD10	AC011747.4	ABCA8	ABCG4	ACSF2
ABCC6P1	ABLIM2	AARS2	ALDH7A1	ADARB1	AC072062.1	APOPT1	ACSM3	ACPT	AC012507.3	ABCB5	ABHD14A-ACY1	ACSM5
ABCG2	ABRACL	AARSD1	ALDH8A1	ADCY5	AC074286.1	AQP6	ACYP1	ACTL10	AC016738.3	ABCC12	ABHD17A	ACTN2
ABHD14A	AC004862.6	AASDH	ALK	ADNP2	AC096559.1	AQP9	ADAD2	ADAMTS7P1	AC017060.1	ABCC8	AC003958.2	ADAM10
ABL1	AC005358.3	AASDHPPT	AMDHD1	ADORA2A-AS1	ACACB	ARFRP1	ADAM28	ADD3	AC022173.2	ABCG1	AC003984.1	ADAMTS13
ABL2	AC007773.2	AATF	AMIGO3	AGO3	ACN9	ARG2	ADAMTSL5	AGTPBP1	AC078941.1	ABHD17C	AC007099.1	ADIPOQ-AS1
ABO	AC007879.2	ABCA17P	AMT	AGRN	ACOX2	ARHGAP25	ADC	AIPL1	ACKR4	ABLIM3	AC007163.3	ADPRHL1
AC005235.1	AC007880.1	ABCA2	ANKRD10	AIMP1	ACR	ARHGEF26-AS1	ADCY7	AKAP14	ACOT9	AC002454.1	AC007365.1	AGAP2-AS1
AC005550.4	AC010890.1	ABCA4	ANKRD20A12P	AKNA	ACSS3	ARIH2OS	ADM	AKNAD1	ADAM9	AC004019.13	AC011747.7	AKR1D1
AC007040.7	AC022007.5	ABCA5	ANKRD24	AKR1C6P	ACTA1	ARL6IP5	ADRA1A	AKR1C3	ADAMTSL2	AC004603.4	AC012075.2	ALPP
AC007403.2	AC113607.2	ABCA7	ANKRD26P3	ALAD	ACTN3	ASPHD2	ADRA1B	ALDH1L1	ADAMTSL3	AC005594.3	AC058791.1	AMZ2P1
AC009227.2	ACE2	ABCB10	ANKRD34A	ALMS1-IT1	ACVRL1	ASTN2	AES	ALOXE3	ADCY10	AC006372.4	AC079610.2	ANKRD13A
AC009264.1	ACKR3	ABCB6	ANKRD36	ALOX15	ADAM33	ATF2	AGBL5	ANXA2P1	ADRA1D	AC007405.4	AC091729.9	ANKRD16
AC010127.3	ACOXL	ABCB7	ANKRD50	ALX3	ADAMTS15	ATP4B	AGER	AP1B1	ADRBK2	AC010987.6	ACAA1	ANKRD18B
AC011526.1	ACP5	ABCB8	AP003025.2	AMN1	ADAMTS19	ATP5EP2	ALB	AP4B1-AS1	AGAP8	AC016910.1	ACAN	ANKRD20A5P
AC011899.9	ACSL1	ABCC1	AP1S2	ANAPC13	ADAMTSL1	B2M	ALOX15B	APBB3	AGPAT3	AC018647.3	ACBD3	ANKRD26P1
AC016995.3	ACVR2B-AS1	ABCC10	APLN	ANAPC1P1	ADH6	BID	ALS2CR11	AQP5	AHNAK	AC019118.2	ACBD7	ANKRD30B
AC018464.3	ADAM8	ABCC2	ARHGAP36	ANGEL1	ADK	BLOC1S3	ANGPT1	ARRDC5	AK3	AC022311.1	ACLY	ANKRD32
AC093590.1	ADAMDEC1	ABCC4	ARHGAP6	ANKRD20A11P	ADPRM	BTG2	ANGPT2	ASCL5	ALKBH7	AC068858.1	ACMSD	ANKRD36B
AC097468.4	ADAMTS18	ABCC5	ARHGEF10L	ANO6	AFMID	BTLA	ANKRD30BP2	BCORP1	ALPK1	AC073133.1	ACPL2	ANKRD9
AC097500.2	ADAMTS9-AS2	ABCC5-AS1	ARID4A	AP3S1	AGAP1	BTN1A1	ANKRD61	BFSP2	ANK2	AC073283.4	ACPP	ANP32AP1
AC104654.2	ADARB2	ABCD1	ARL11	APOBEC3C	AGPAT2	BZW2	ANKS1B	BLOC1S5	ANKRD29	AC087859.1	ACSM1	AP3B2
AC104777.2	ADCK1	ABCD3	ARMC2	ARHGAP21	AIG1	C11orf84	ANP32A	BTN2A3P	ANKRD44	AC090044.1	ACSM4	APC2
AC105253.1	ADCK5	ABCD4	ARRDC3	ARHGAP42	AKAP17A	C12orf10	ANPEP	C11orf70	ANKRD6	AC093391.2	ACTB	APCDD1
ACCS	ADD2	ABCE1	ASB11	ARHGAP9	AKAP4	C16orf74	ANXA3	C17orf47	APBA2	AC105339.1	ACTG1	APOBEC2
ACE	ADNP	ABCF1	ASCL1	ARHGEF9	ALDH1A1	C18orf32	AOAH	C1orf210	APOL3	AC226118.1	ACTG1P4	APOM
ACKR2	ADORA2A	ABCF2	ATP13A4	ARMCX2	ALDOA	C19orf68	APBB1IP	C20orf203	AQP1	ACAP3	ACTN1	ARC
ACP6	ADPRH	ABCF3	ATP1A1OS	ASAP3	ANKRD30A	C1orf50	APOBEC3G	C3orf43	ARL13B	ACCSL	ACTR3BP5	ARGFXP2
ACSBG2	AFAP1	ABCG5	ATP5L2	ATL2	ANKRD33B	C2CD4A	AQP7	C4BPA	ARL8B	ACHE	ADAM32	ARHGAP11B
ACTBL2	AGAP11	ABHD12	ATXN7L1	ATP2B4	ANKRD53	C3orf18	AREG	C4orf33	ARMC4	ACOT1	ADAM3A	ARHGAP12
ACTL7B	AGAP9	ABHD12B	BAZ2B	ATP6AP1L	ANP32A-IT1	C6orf164	ARHGAP11A	C4orf36	ARSJ	ACRBP	ADAMTS4	ARHGAP29
ACTRT3	AHRR	ABHD13	BCL2A1	ATP6V1B1	ANXA8	C9orf169	ARHGAP44	C6orf123	ART4	ACSL6	ADAMTS6	ARHGAP39
ACVR1B	AHSP	ABHD14B	BCMO1	AXDND1	AP2S1	C9orf24	ARHGAP5-AS1	C9orf173	ASB10	ACTA2	ADAMTS7	ARHGEF7
ADA	AIF1	ABHD15	BEND4	B3GNT8	APLNR	CABLES1	ARHGEF28	CACTIN-AS1	ASPH	ACTC1	ADAP1	ARTN
ADAM11	AIFM3	ABHD16A	BEND7	B4GALT2	APOBEC3F	CALB1	ARL14	CALY	ATP2C1	ACTG2	ADCY4	ASB15
ADAM22	AIM2	ABHD16B	BEST3	BCAS2	APOBEC4	CAST	ARRB1	CASP12	ATP5G2	ACTL8	ADCYAP1R1	ASPM
ADAM5	ALAS1	ABHD17B	BHLHE41	BEND3P3	APOC4-APOC2	CCDC175	ARRDC4	CBL	ATP7B	ACVR2B	ADD3-AS1	ATAD2
ADAMTS1	ALAS2	ABHD2	BNIP3L	BIN2	ARF5	CCL27	ASGR1	CBLC	ATP8A1	ADAM20	ADIRF	ATAD5
ADAMTS10	ALDH1L1-AS1	ABHD3	C11orf48	BMPR1A	ARHGAP18	CCR6	ASGR2	CCDC33	AZIN1	ADAM20P1	ADM2	ATHL1
ADAMTS12	ALDH3B1	ABHD4	C14orf80	BOC	ARHGAP26	CD79B	ATAD3C	CCDC74A	B3GNT2	ADAM21	ADORA1	ATP13A5
ADAMTS2	ALG6	ABHD6	C16orf13	BRD2	ASAH2B	CDH24	ATAT1	CCL25	B4GALT5	ADAM23	ADORA2B	ATP6V1C2
ADAMTS5	ALOX15P1	ABHD8	C19orf52	BTG3	ATCAY	CDH7	ATP5O	CD22	BAG2	ADAMTS14	ADRB2	AZGP1P1
ADAMTSL4	ALOX5	ABI2	C1orf110	BUD31	ATG2A	CDK15	ATP8B1	CD27-AS1	BAZ1A	ADAMTS16	ADRBK1	B3GALT2
ADARB2-AS1	ALOX5AP	ABI3	C1orf180	BZRAP1-AS1	ATP2C2	CDK19	AURKC	CD37	BCAR3	ADAMTS20	ADSS	B3GNT3
ADCY1	ALPL	ABR	C2orf43	C10orf10	ATP4A	CEP164	B3GALT1	CDC34	BDNF-AS	ADAMTS8	ADTRP	BAAT
ADCY8	ALS2CL	ABRA	C9orf16	C12orf29	ATPIF1	CHCHD6	BASP1P1	CDH17	BICD2	ADAMTSL4-AS1	AEN	BAMBI
ADH1A	AMBN	ABT1	C9orf57	C12orf49	AWAT2	CHMP4C	BCL11A	CHST5	BLACE	ADAP2	AFAP1L1	BBOX1
ADH1B	AMPD3	ABTB2	CACNG2	C12orf66	BCKDK	CHRNE	BEAN1	CKMT1B	BLM	ADCY10P1	AFF2	BCRP3
ADH1C	AMY2B	AC000124.1	CACYBP	C15orf41	BIN3	CLIC5	BMP3	CLCNKA	BMP2K	ADM5	AGAP7	BEND2
ADRA2C	ANGPTL4	AC002463.3	CAMK1G	C16orf71	BNIP3	COL8A1	BMP7	CLLU1	BMPER	ADORA3	AGMAT	BMP5
ADRB1	ANGPTL7	AC002480.3	CAPS2	C16orf93	BTG1	CPNE4	BTBD3	CNTN2	BMPR1B	ADPGK-AS1	AGPAT4	BPI
AF064858.7	ANK1	AC004893.11	CC2D2A	C16orf98	BTK	CPNE7	C10orf131	CPLX1	BMPR2	ADRA2A	AGPAT5	BRD7P3
AGBL1-AS1	ANKDD1B	AC007038.7	CCDC136	C17orf51	BTNL10	CST6	C10orf25	CPLX2	BPIFB4	AFAP1-AS1	AHCY	BSND
AGBL4	ANKEF1	AC007392.3	CCDC163P	C19orf48	C11orf16	CT60	C10orf95	CPNE6	BREA2	AFAP1L2	AIM1	BTBD18
AGMO	ANKRD18DP	AC007750.5	CCDC170	C19orf83	C11orf94	CTSG	C12orf73	CPZ	BRS3	AGAP2	AIRE	C10orf111
AGT	ANKRD20A4	AC009299.3	CCDC178	C1orf21	C14orf28	CTSZ	C14orf93	CTAG1A	BSN-AS2	AGAP3	AK1	C10orf67
AGTR1	ANKRD20A8P	AC009473.1	CCDC9	C22orf23	C14orf79	CTU1	C16orf59	CTAG1B	BTBD8	AGBL1	AKIP1	C11orf42
AGTR2	ANKRD22	AC009501.4	CCL20	C3orf33	C15orf37	CYB561	C17orf66	CTAGE1	BTN3A2	AGBL5-AS1	AKIRIN1	C11orf80
AGXT	ANO5	AC009948.5	CCNE2	C5orf27	C17orf105	CYB5R3	C18orf54	CXorf28	BTNL9	AGTRAP	AKR7A2	C12orf76
AGXT2	ANO8	AC011738.4	CD74	C6orf120	C19orf33	CYP21A2	C19orf26	CYP4F24P	C11orf45	AIM1L	AKT3	C19orf18
AICDA	AOC2	AC016582.2	CD97	C7	C1QTNF2	CYP26B1	C1orf228	CYR61	C14orf159	AJUBA	ALDH1L2	C1orf112
AJAP1	AOC3	AC016629.8	CDK17	C8orf33	C1orf172	CYP2U1	C3orf36	DBN1	C14orf23	AK2	ALDH6A1	C1orf170
AK8	APBA3	AC020571.3	CDK18	C8orf48	C1orf56	DACH2	C6orf58	DEAR	C14orf37	AK5	ALDOC	C1orf94
AKAP12	APOBEC3A	AC079145.4	CELF6	C9orf43	C1orf61	DECR1	C9orf142	DEF6	C15orf26	AKAP6	ALG13	C21orf91-OT1
AKAP2	APOC1	AC079776.3	CENPL	CALD1	C1orf63	DLX3	CACNB3	DENND1A	C15orf32	AKR1B15	ALG1L	C2orf88
AKR1CL1	APOLD1	AC084018.1	CENPP	CALU	C20orf202	DLX4	CADM4	DLG5-AS1	C15orf38-AP3S2	AKR1C1	ALG1L9P	C5orf30
AKR7A2P1	ARG1	AC091878.1	CEP170P1	CAMK4	C21orf67	DNAJC27-AS1	CALCA	DMXL2	C16orf95	AKR1C2	ALG9	C6orf165
AL109763.2	ARHGDIB	AC104653.1	CERS1	CAPN15	C22orf15	DNAL4	CAND1.11	DNASE2B	C17orf67	AKR7A3	ALKBH5	C8orf86
AL121656.5	ARHGEF17	AC104655.2	CHAD	CASP8	C2CD2L	DOCK4-AS1	CARD6	DNM1P35	C1QTNF5	ALDH1B1	ALLC	C9orf139
AL592528.1	ARID3A	AC107070.1	CHODL	CBFA2T2	C2CD4B	DOK6	CATSPER2P1	DNMBP-AS1	C1orf204	ALDH3A1	ALOX12B	C9orf170
ALDH1A2	ARL2-SNX15	AC109828.1	CHRD	CBX1	C3orf30	DRAM1	CCBL1	DOCK9-AS2	C20orf173	ALDH5A1	ALOX12P2	CADPS2
ALDH1A3	ARMC12	AC125421.1	CIDECP	CCDC116	C3orf49	DTNBP1	CCDC14	DPF3	C2orf72	ALPK2	ALX1	CATSPERD
ALX4	ARMC9	AC131097.3	CLDN16	CCDC125	C4orf17	EGR2	CCDC151	DPRXP4	C3orf58	ALPK3	AMBP	CCDC107
AMELX	ARMCX5-GPRASP2	AC137932.6	CLEC18C	CCDC183	C4orf3	EIF4E1B	CCDC28A	DRD1	C7orf57	ALPPL2	AMICA1	CCDC13
AMIGO2	ARNT2	AC144449.1	CLK1	CCDC24	C4orf46	ELMOD1	CCDC64	EFCAB14-AS1	C7orf60	AMH	AMY1A	CCDC138
AMOT	ARRB2	AC147651.4	CMTM2	CCDC7	C4orf48	EME2	CCKAR	EFEMP1	CACNA1C	AMZ1	ANG	CCDC181
AMPD1	ARRDC1	ACAA2	CNNM1	CCDC78	C5	EMR1	CCL17	EFEMP2	CACNA1G	ANGPT4	ANKH	CCDC73
AMPH	ARSG	ACACA	COL18A1	CCDC91	C5orf52	ENKD1	CCNB1	EXD1	CADM1	ANKFN1	ANKK1	CCDC89
ANAPC15	ARSI	ACAD11	COL7A1	CCNH	C5orf56	ENTPD1-AS1	CCND2	FAM110C	CAMK1	ANKRD1	ANKRD13D	CCNB2
ANGPTL1	ASIP	ACAD8	COX7C	CD180	C5orf63	ENTPD3-AS1	CCND3	FAM129C	CAMK2D	ANKRD20A1	ANKRD44-IT1	CD5
ANGPTL5	ASMTL-AS1	ACAD9	CPVL	CD40LG	C8orf58	EPB41	CCNF	FAM131A	CAMKK2	ANKRD30BL	ANKRD45	CDC42EP1
ANK3	ASPDH	ACADL	CRADD	CDC27	C9orf163	ESPNL	CCSAP	FAM194B	CAPN6	ANKRD36BP2	ANKRD46	CDH13
ANKRD18A	ASPHD1	ACADM	CRB2	CDKL1	C9orf47	ETV3L	CD40	FAM214B	CASC1	ANLN	ANKZF1	CDK5RAP2
ANKRD31	ASTL	ACADSB	CRIP1	CDT1	C9orf9	EVI2B	CD6	FAM84B	CASP4	ANO2	ANO7	CDK8
ANKRD33	ATG4D	ACADVL	CRNDE	CEACAM21	CA10	FAM134B	CDC25C	FER1L6	CCDC57	ANO4	ANXA2R	CENPA
ANKRD34B	ATP2B2	ACAP2	CSNK1E	CECR7	CABP7	FAM183B	CDC42EP2	FGD3	CCDC88C	ANTXRL	AP000330.8	CENPE
ANKRD37	ATP6V0D2	ACAT1	CSPG5	CERCAM	CACNA1C-AS1	FAM221B	CDH26	FGF21	CCKBR	ANXA13	APBB1	CENPJ
ANKRD55	ATP8B4	ACAT2	CTAGE9	CERS6	CACNA1G-AS1	FAM27A	CDKN2AIPNL	FGF23	CCSER1	ANXA6	APBB2	CEP128
ANKS4B	AUNIP	ACBD4	CXCL9	CETN3	CACNG7	FAM45A	CDRT15	FMO5	CD70	AOC1	APEH	CEP95
ANO1-AS2	AZU1	ACBD5	CYB5RL	CFDP1	CALML6	FAM81A	CDRT15L2	FOXP3	CDC14C	AOX2P	APEX2	CHD6
ANO3	B3GALT4	ACBD6	CYP1B1	CIITA	CANT1	FBXW4	CEACAM1	FRMD6-AS2	CDCP2	AP000688.14	APH1B	CHRM4
ANP32D	B3GNT5	ACD	DBNDD1	CILP2	CAPNS2	FCGR3A	CEBPB	FXYD7	CDHR3	AP1M2	APIP	CIT
ANTXR1	B3GNTL1	ACER1	DCDC2C	CKAP4	CASC2	FIGNL2	CEBPD	GATSL3	CDKN1A	AP2A2	APOBEC3A_B	CLASP2
ANTXR2	BAIAP3	ACER3	DCLK2	CKMT2-AS1	CASP5	FLJ30679	CELP	GC	CDKN1B	APAF1	APOBEC3B	CLDN24
ANTXRLP1	BCAR4	ACIN1	DDO	CLEC2D	CBLN1	FLJ42627	CENPM	GJB7	CDKN2AIP	APOA1	APOC3	CLDN6
ANXA9	BCL2	ACO1	DDX4	CLSTN3	CCDC34	FMR1-AS1	CENPQ	GLRA2	CDX1	APOA5	APOH	CLGN
AOAH-IT1	BCL3	ACO2	DDX43	CLVS1	CCL2	FOLR3	CEP41	GNAS-AS1	CEBPA-AS1	APOBR	APOL4	CNBD2
AOC4P	BCLAF1	ACOT11	DEDD2	CNDP2	CCL8	FOSL2	CEP70	GOLGA8F	CEP89	APOC1P1	APOO	CNP
APBA1	BCO2	ACOT12	DHRS12	CNOT2	CD164L2	FOXH1	CEP72	GP9	CFL2	APOC2	APRT	COL4A3
APOA4	BEST1	ACOT13	DIAPH3-AS2	COG5	CD200	FOXP1	CEP85L	GPC3	CGNL1	APOD	ARCN1	COLQ
APOC4	BGLAP	ACOT6	DIO2	CORO1A	CDC20B	FRAT2	CFD	GPC4	CHD1	APOE	ARFGAP1	COPG2
AQP4	BIK	ACOT7	DLG2	CRAT	CDCA7	FRMPD4	CFHR4	GPHA2	CHD3	APOF	ARFGAP3	CORO1C
AQPEP	BLNK	ACOT8	DNAJA1	CRIPAK	CDH22	FUCA1	CFP	GPR146	CHRNA5	APOL5	ARFIP2	CORO2A
ARGFX	BLVRB	ACOX1	DNAJB4	CSAG1	CDIPT-AS1	FUK	CGREF1	GPX8	CHSY1	AQP12B	ARHGAP22	CP
ARHGAP10	BMF	ACOX3	DNAJB6	CSRP1	CDKN2B	FYB	CHAF1B	GRIA3	CLSTN2-AS1	AQP3	ARHGEF1	CPEB2-AS1
ARHGAP20	BMP8A	ACP1	DOCK10	CTNNAL1	CDKN2D	GABARAPL1	CHRNA9	GUCY2F	CMPK2	AQP7P1	ARHGEF16	CPS1-IT1
ARHGAP24	BMP8B	ACP2	DPY19L2P3	CTR9	CDRT1	GABRG2	CHURC1-FNTB	GYLTL1B	CNTNAP3B	AQP7P3	ARHGEF19	CRYBA1
ARHGAP28	BPIFB1	ACRC	DUOX1	CXCR6	CELF2	GABRP	CKAP2L	H2AFB1	COL12A1	AR	ARHGEF2	CSNK1A1P1
ARHGAP32	BPIFB2	ACSF3	ECM2	CYFIP2	CELF5	GAL3ST3	CLASRP	H2AFB3	COL5A2	ARAP1	ARHGEF3-AS1	CSPG4P1Y
ARHGAP8	BRWD1-AS1	ACSL4	EGFR	CYP21A1P	CENPV	GDPD4	CLDN14	HAND2-AS1	CPA6	ARF3	ARHGEF34P	CTB-118N6.3
ARHGEF15	BST2	ACSL5	EIF2D	CYP2C19	CEP19	GJC2	CLDN18	HAR1A	CPB2	ARHGAP15	ARHGEF35	CUL9
ARHGEF25	BTNL8	ACSM2B	ENAH	DAPP1	CEPT1	GLIS1	CLEC2B	HIST1H2AD	CPEB2	ARHGAP19	ARHGEF40	CUZD1
ARHGEF3	C10orf32-ASMT	ACSS1	ENTPD8	DARC	CER1	GLRX	CMC4	HSD17B3	CRMP1	ARHGAP19-SLIT1	ARHGEF5	CX3CR1
ARHGEF37	C10orf71	ACSS2	EPB41L4A	DAW1	CHEK2	GLTPD2	CNIH3	IFIH1	CRTC1	ARHGAP26-AS1	ARID5A	CXADR
ARHGEF4	C11orf1	ACTL6A	EPB41L4A-AS1	DBF4B	CHGB	GPR125	CNTROB	IFNA13	CRYGD	ARHGAP30	ARID5B	CYB5A
ARL14EPL	C11orf52	ACTL7A	EPHX1	DCAF10	CHORDC1	GPR160	COL15A1	IGF2	CRYM	ARHGAP33	ARL13A	CYP2A7
ARL4C	C11orf86	ACTN1-AS1	ERCC6L	DCAF12L1	CHRM3-AS2	GPR37	COLCA1	IL12A-AS1	CRYM-AS1	ARHGAP4	ARL4A	CYP46A1
ARL4D	C11orf88	ACTN4	ESAM	DCAF5	CHRNB4	HDC	COPZ2	IL17F	CTAGE11P	ARHGDIG	ARMC1	DACT3
ARL5B	C11orf96	ACTR10	EVL	DCDC1	CIB1	HELZ2	COQ3	IL18	CTB-178M22.2	ARHGEF38	ARMCX5	DBIL5P
ARL5C	C12orf44	ACTR1A	FAM124A	DDX11-AS1	CITED1	HIST1H3A	COTL1	IL18BP	CTLA4	ARHGEF39	ARPC3	DCK
ARL9	C12orf65	ACTR1B	FAM167B	DET1	CLCNKB	HMGB3P1	CPN2	IL4	CTPS2	ARHGEF6	ARRDC3-AS1	DDN
ARPC4-TTLL3	C14orf178	ACTR2	FAM171A1	DHRS4-AS1	CLDND2	HOXC4	CRIP2	IMPG1	CTSK	ARID3B	ARSA	DEPDC1
ARSD	C14orf180	ACTR3	FAM179A	DIO3	CLIP2	HVCN1	CSF3	IQSEC3	CTSLP2	ARID3C	ARSF	DGCR10
ART5	C14orf39	ACTR3B	FAM228A	DLGAP2	CLLU1OS	ICA1	CSTL1	ITM2A	CTSO	ARL15	ASB16	DHRS1
ASAH2	C15orf48	ACTR3BP2	FAM63A	DLL1	CLUL1	IFITM2	CTNNBIP1	IYD	CTTNBP2	ARL6IP1	ASB16-AS1	DHRSX
ASB18	C16orf3	ACTR3C	FAM72D	DLX1	CNN1	IGSF3	CTSH	KCNE2	CYP4F30P	ARMC3	ASCL2	DIS3L2
ASB9	C16orf54	ACTR5	FAM83E	DMRTC1	CNTN5	IGSF9	CTXN1	KCNH3	CYP7B1	ARPP21	ASCL3	DLEU2
ASIC2	C17orf103	ACTR6	FBXL19-AS1	DMRTC1B	CNTNAP2	IL23R	CXCL1	KCNK13	DAB2	ARSE	ASNS	DMRT1
ASPN	C17orf59	ACTR8	FBXO22-AS1	DNAJB5	COL6A5	IRF7	CXCL2	KCNK9	DBNDD2	ART3	ASPSCR1	DNER
ASTN1	C17orf75	ACVR1	FBXO44	DNASE1L3	COQ4	KCTD21	CXCL3	KDELR3	DCAF4L1	ARX	ATF7IP2	DNHD1
ASXL3	C17orf99	ACVR1C	FCGR1A	DOPEY2	COX10-AS1	KDM4A-AS1	CXCL6	KIAA1919	DCLRE1B	ASB1	ATG4B	DTL
ATF3	C19orf59	ACVR2A	FCHSD1	DPY19L3	COX17	KIAA1328	CXorf56	KLF13	DDHD1	ASB12	ATOH8	DTYMK
ATP11A	C19orf73	ACYP2	FGF16	DSE	COX8C	KIAA1715	CYP2E1	KLF14	DDR1	ASB17	ATOX1	EAF1
ATP11A-AS1	C19orf77	AD000090.2	FGFR3	EDDM3A	CPA2	KIAA2013	CYP2F1	KRT16	DDX21	ASB2	ATP1B2	EEF2K
ATP2A3	C1QC	ADAL	FKBP10	EEF1A1	CPO	KIF3C	DACT1	LAT2	DENND4A	ASB4	ATP2B1	EFCAB6
ATP6V0E2-AS1	C1QTNF1	ADAM12	FKBP4	EEF1B2	CRISPLD2	KLHL7	DDX39B	LEKR1	DENND5A	ASB5	ATP5D	EFCAB9
ATP6V1E2	C1QTNF1-AS1	ADAM15	FLJ37505	EIF1AX	CRYAB	KLRAP1	DENND5B-AS1	LEPREL2	DEPDC4	ASCL4	ATP5E	EFNB1
ATP9A	C1orf162	ADAM17	FN1	EIF3J-AS1	CSMD3	KLRC3	DHPS	LGALS2	DGKI	ASF1B	ATP5G3	EGFL8
ATXN3L	C1orf198	ADAM19	FNDC7	EIF4A2	CST7	KLRK1	DKFZP434I0714	LINC00094	DIRAS1	ASH1L-AS1	ATP5H	ELL3
AXIN2	C1orf234	ADAM1A	FOXP2	ELN	CTAG2	L3MBTL4	DKK1	LINC00202-2	DISP2	ASIC5	ATP5L	EML5
BACH2	C2	ADAM21P1	FRG2C	EMILIN3	CTCFL	LACC1	DLEU2L	LINC00271	DLC1	ASMTL	ATP6V0A4	EPHA5
BAG3	C20orf144	ADAM30	FSIP2	EMR3	CTF1	LBX2	DNAH14	LINC00441	DLG3-AS1	ASPA	ATP6V1F	EPO
BAGE4	C20orf194	ADAM7	FXR1	ENPP4	CTRB1	LDHA	DNALI1	LINC00518	DLGAP1	ASPG	ATP6V1G2	ESPNP
BAGE5	C21orf128	ADAMTS3	FZD4	ENTPD5	CYP4F35P	LGALS7B	DPY19L1P1	LINC00669	DLGAP1-AS3	ASPRV1	ATXN1	EVPL
BANF2	C21orf37	ADAMTS9	FZD5	EPHA8	CYSLTR2	LGI3	DRAXIN	LINC00702	DLGAP1-AS4	ASRGL1	AURKAIP1	F11R
BASP1	C22orf29	ADAR	G0S2	ERBB2	CYTH4	LIAS	DSPP	LINC00704	DNAH10	ASZ1	AWAT1	F2RL3
BCL6B	C22orf34	ADAT1	GAL3ST4	ERCC6-PGBD3	DBH-AS1	LILRB2	DUSP15	LINC00925	DNAH17-AS1	ATF5	B3GAT1	FABP6
BCORL1	C2orf62	ADAT2	GALC	ERCC6L2	DCBLD1	LIMD1-AS1	DUSP21	LINC00941	DNAH8	ATG9B	B3GAT2	FAM120C
BDKRB1	C2orf81	ADAT3	GALM	ERI3	DCP2	LINC00310	EDNRA	LINC01132	DNAJA1P5	ATOH7	B3GNT7	FAM174A
BDNF	C3AR1	ADCK2	GBP1	ERVFRD-1	DDI2	LINC00654	EEF1A2	LLGL2	DNAJB8	ATP10B	B3GNT9	FAM184B
BEND5	C4BPB	ADCK3	GGT8P	ETV3	DEFB124	LINC00884	EFHD1	LMX1B	DNMBP	ATP12A	B4GALT3	FAM24B
BHLHE22	C4orf26	ADCK4	GLI1	EYA1	DENND2A	LINC01122	EGLN3	LNP1	DOPEY1	ATP1A2	B4GALT4	FAM43A
BICC1	C5AR1	ADCY2	GLUL	F2	DEPTOR	LIPH	EIF3IP1	LOC100506013	DPYSL2	ATP1A3	B4GALT7	FAM53B
BLOC1S1	C5AR2	ADCY3	GPBP1	FAM110A	DGAT2L6	LIPM	ENO4	LOC100507547	DPYSL4	ATP1A4	B9D1	FAM66D
BMP15	C5orf38	ADCY6	GPD1L	FAM151A	DHDH	LMLN	EPHB1	LOC100507634	DRD4	ATP1B4	BAALC	FAM71E1
BMP4	C5orf55	ADCY9	GPR173	FAM161B	DHRS13	LOC100101148	EPN2-IT1	LOC101926940	DSCAM	ATP2A1	BAD	FAM71F2
BPHL	C6orf222	ADCYAP1	GPRC5C	FAM216A	DHRS4L1	LOC100128885	EPSTI1	LOC101927124	DSEL	ATP6V0E2	BAHCC1	FAM72A
BPIFC	C8orf47	ADD1	GPX4	FAM216B	DKKL1	LOC100288162	EXTL3	LOC101927709	DUOX2	AURKA	BAIAP2L1	FAM83D
BSX	C9orf37	ADH5	GRIN2C	FAM220A	DMRT2	LOC101928564	EYA2	LOC284933	DUSP6	AURKB	BANK1	FAM95A
BTG4	C9orf96	ADH7	GRIP2	FAM65A	DMRTA2	LOC284648	FAHD2B	LOC389705	E2F5	AVPI1	BARHL2	FCHO1
BTN3A1	CA1	ADHFE1	GRM4	FAM86B3P	DNAH3	LOC643770	FAHD2CP	LPAR2	ECE1	AVPR1B	BARX1	FEN1
BTN3A3	CA12	ADI1	GSTA7P	FAM98C	DNAI2	LOC644172	FAM105A	LPP-AS2	EDA2R	AVPR2	BATF2	FER1L6-AS1
BUB1	CA14	ADIG	GSTM4	FBL	DNAJA4	LPIN3	FAM115A	LRRC3	EDAR	AXL	BAX	FGF17
C10orf126	CA2	ADIPOQ	GTF2H4	FBXW8	DOCK5	LPPR3	FAM122B	LY75	EEA1	AZGP1	BBIP1	FGFR1OP
C10orf85	CA4	ADIPOR1	GUCY1A3	FDPSP2	DOK3	LTK	FAM156A	LYSMD4	EFHD2	AZI1	BBS10	FGGY
C11orf82	CACNA1A	ADIPOR2	GYPC	FENDRR	DPF1	LY9	FAM182B	MAGI2-AS2	EFTUD1P1	B3GNT1	BBS12	FGL2
C12orf36	CACNA1F	ADO	HCLS1	FGFR1	DPPA2	LYVE1	FAM186B	MAMLD1	EGFL7	B3GNT4	BBX	FHAD1
C12orf40	CACNB1	ADPGK	HDX	FGL1	DRAM2	MAGEA8-AS1	FAM200B	MAN2B2	EHBP1	B4GALT1	BCAP31	FOXJ1
C12orf56	CALB2	ADPRHL2	HEPACAM2	FIBIN	DRD5	MAPK14	FAM209B	MAOA	EIF1B-AS1	BAGE	BCAS4	FOXS1
C12orf60	CALM3	ADRA2B	HESX1	FKBP5	DSCR9	MAPK3	FAM20A	MED25	EIF3E	BAI1	BCAT1	FSD2
C12orf74	CAMK2A	ADRM1	HIST1H1C	FLJ13197	DUSP7	2016-03-04	FAM222A	MESP1	ELL	BAI2	BCL10	FZD3
C13orf35	CAMKMT	ADSL	HIST2H2BA	FLJ30403	DZIP3	MCM5	FAM227B	METTL20	EN2	BAI3	BCL2L11	GABRA1
C13orf45	CAMP	ADSSL1	HNMT	FLJ33630	E2F1	MESTIT1	FAM229A	MGMT	EPHA2	BAIAP2-AS1	BEGAIN	GABRR3
C14orf166B	CAPSL	AEBP1	HNRNPU-AS1	FLJ44635	EBF3	MGC72080	FAM64A	MIR1-2	EPHA6	BCAM	BEX5	GALNT8
C15orf53	CARD16	AEBP2	HOMER1	FLVCR1-AS1	EBP	MIR1272	FAM65C	MIR1247	ERN2	BCAN	BFSP1	GALR3
C15orf54	CARHSP1	AFF1	HOMEZ	FOLR1	EFCAB12	MIR4295	FAM66A	MIR1972-1	ERP27	BCAS1	BHLHA15	GAS2L3
C15orf59	CASC10	AFF3	HORMAD2	FRMD6	EFNA1	MIR4697HG	FAR2P2	MIR1972-2	ETS2	BCHE	BHLHE40	GCHFR
C16orf47	CASKIN1	AFF4	HOTTIP	FUT10	EFNA2	MIR4721	FBP1	MIR335	EVC	BCL11B	BIN1	GEN1
C17orf102	CATSPER1	AFG3L1P	HPN	FUT4	EGFEM1P	MIR6820	FCRLA	MIR3609	F2RL2	BCL2L12	BIRC7	GHDC
C17orf50	CBLN2	AFG3L2	HPX	FZD10	EHHADH	MIR6847	FDXR	MIR3911	FABP3	BCL6	BLACAT1	GHRHR
C17orf64	CBX4	AFTPH	HRASLS2	GALNT11	EIF1AY	MIR765	FFAR3	MIR4257	FAM129A	BCL7A	BLID	GNAZ
C17orf74	CBY3	AGA	HS3ST3A1	GBP4	ELMSAN1	MOB2	FFAR4	MIR432	FAM175A	BCL9L	BMP10	GNG3
C17orf96	CCBE1	AGAP4	HS6ST2	GCA	EMB	MOB3A	FGD6	MIR4642	FAM211A	BDKRB2	BMP2	GOLGA8A
C17orf98	CCDC121	AGAP5	HSD17B14	GDPD5	EN1	MOBP	FHIT	MIR532	FAM26F	BEST2	BMP6	GOLGA8I
C18orf42	CCDC144B	AGAP6	HSF2BP	GEMIN5	ENC1	MPC1L	FKBP9	MIR5581	FAM27B	BIN3-IT1	BNIP1	GOLGA8S
C19orf71	CCDC159	AGBL2	HSPA4L	GGT1	ENPP6	MS4A10	FLJ31356	MIR6129	FAM27C	BIRC3	BOD1L2	GPCPD1
C19orf84	CCDC167	AGBL3	HSPG2	GGT5	EPB41L2	MS4A2	FLJ36777	MIR6502	FAM35BP	BIRC5	BOLA1	GPM6B
C1QB	CCDC171	AGFG1	HYDIN	GHR	EPB41L4A-AS2	MS4A4A	FLJ37035	MIR661	FAM43B	BLOC1S1-RDH5	BOLA2B	GPR156
C1QTNF6	CCDC19	AGFG2	IFFO1	GJB3	EPB41L4B	MSX1	FLJ43681	MIR6721	FAM53A	BMP1	BOLA3	GPR162
C1orf200	CCDC28B	AGGF1	IFI27L2	GJB5	EPCAM	MUC1	FLJ45079	MIR6791	FAM90A25P	BNC1	BPNT1	GPR61
C1orf233	CCDC3	AGK	IFNGR2	GK5	EPHB6	MXD1	FLT1	MIR6885	FAS	BNIPL	BRICD5	GPR88
C1orf54	CCDC42B	AGL	IFNLR1	GNAI3	EPHX2	NCF2	FLVCR1	MPP2	FAT2	BOK-AS1	BRK1	GRAP
C20orf141	CCDC61	AGO1	IGFLR1	GNAS	EPS8L2	NDUFB2-AS1	FMO3	MPPED1	FAT4	BOLL	BTAF1	GUSBP3
C20orf201	CCDC62	AGO2	IL11	GNB1L	ERV3-1	NFKBIZ	FOXN3-AS2	MS4A6A	FBLN1	BRCA1	BTD	GYS2
C20orf62	CCDC68	AGO4	IL17RD	GNG12	ETFA	NNMT	FOXO4	MT1M	FBLN5	BRINP1	C10orf71-AS1	H1FX-AS1
C20orf85	CCDC69	AGPAT1	IL31	GNG12-AS1	EVPLL	NOD2	FRG2	MZT2B	FBXO15	BRIP1	C11orf21	H2BFM
C21orf140	CCDC87	AGPAT4-IT1	IL5RA	GNL3	EXOC3L1	NOP14-AS1	FRS3	NBPF23	FBXO48	BRWD1-IT2	C11orf24	HCG8
C21orf62	CCDC88B	AGPAT6	ING1	GOLGA6L5P	EZR-AS1	NPAS4	FSCN3	NME9	FER	BSPRY	C11orf30	HELLS
C2CD2	CCDC96	AGPAT9	INTS6	GOLGA8G	FAH	NPHP3-ACAD11	FSIP1	NPFFR1	FEV	BST1	C11orf71	HERC4
C2CD4C	CCL1	AGPS	IQCJ-SCHIP1	GORAB	FAIM3	NPTX2	GAB2	NRCAM	FGA	BTBD17	C11orf74	HES7
C2orf53	CCL14	AGRP	IRX4	GPR113	FAM127B	NR1H3	GABBR2	NRG4	FGF10	BTNL2	C11orf87	HIST1H1A
C2orf54	CCL19	AHCTF1	ITIH1	GPR143	FAM157A	NTAN1	GAD1	NUDT8	FGF10-AS1	BUB1B	C12orf23	HIST1H4C
C2orf91	CCL22	AHCTF1P1	JMJD6	GPR151	FAM162A	NXPE1	GADD45A	PCDHA13	FGF13	BVES	C12orf43	HIST1H4I
C3	CCL3	AHCYL1	JOSD2	GPR55	FAM162B	ODF2L	GAPT	PCDHA2	FKBP7	BVES-AS1	C12orf45	HMGB3
C3P1	CCL3L1	AHCYL2	JUND	GPRIN1	FAM170B-AS1	ODF3	GBF1	PCGF2	FLRT2	BX255923.3	C12orf57	HNRNPA3P1
C3orf55	CCL3L3	AHDC1	KAZN	GPX7	FAM184A	OPTN	GBGT1	PCSK5	FNIP2	C10orf40	C12orf61	HOOK2
C3orf56	CCL4	AHI1	KBTBD2	GRAMD1C	FAM198B	OR2H1	GDA	PDE9A	FOXF1	C10orf55	C14orf132	HOXC9
C3orf84	CCL4L1	AHNAK2	KCNC4-AS1	GRIA2	FAM207A	OR4F21	GDF9	PDGFC	FOXQ1	C10orf62	C14orf164	HSD17B6
C4orf22	CCL4L2	AHR	KCNJ5	GRIP1	FAM20C	OSBPL5	GDPD1	PGF	GAL3ST1	C10orf82	C14orf166	IFT122
C4orf32	CCL5	AHSA1	KCNK3	GSAP	FAM210B	P2RX1	GGH	PLA2G4E	GALNT12	C10orf90	C14orf169	IGSF5
C5orf20	CCM2L	AHSA2	KCNK5	GSDMD	FAM222A-AS1	PAXBP1-AS1	GGN	PLEKHD1	GALR2	C10orf91	C14orf182	IMMP1L
C6orf10	CCNDBP1	AIDA	KCP	GSTM3	FAM45B	PC	GLUD1P3	PNPLA2	GARNL3	C11orf44	C14orf2	INCA1
C6orf132	CCR10	AIFM1	KCTD14	GTF2H2	FAM65B	PCDHA3	GMNN	POMGNT2	GCOM1	C11orf53	C15orf40	IPPK
C6orf136	CCR7	AIFM2	KDM3A	GTF2H2D	FAM66E	PKIG	GNAT2	PPAPDC3	GDF7	C11orf65	C16orf46	IQGAP3
C7orf55-LUC7L2	CCS	AIMP2	KIAA1683	GUF1	FAM83C-AS1	PLEKHF1	GNG2	PPIP5K1	GEM	C11orf68	C16orf78	ISM2
C7orf76	CD14	AIP	KIF13A	GXYLT1	FAM83F	PLGRKT	GOLGA2P5	PPM1N	GINS3	C11orf85	C16orf91	ITGA1
C8B	CD177	AIRN	KIT	GZMA	FAM90A7P	PLSCR3	GOLGA6C	PRSS27	GLIPR1L1	C11orf91	C17orf100	ITGB1BP2
C8orf49	CD1D	AK4	KLHDC3	HAS2-AS1	FAM95C	PMAIP1	GOLGA8DP	PSME1	GLP1R	C12orf39	C17orf107	ITIH5
C8orf56	CD28	AK6	KLHL24	HCG22	FANCB	PNPO	GOLGA8O	PTCHD3	GLYATL2	C12orf42	C17orf49	JADE1
C9	CD300A	AK7	KLHL25	HCN4	FBF1	PODXL	GPR158	PWRN2	GNA13	C12orf80	C17orf82	JMJD7
C9orf53	CD300LF	AK9	KLHL26	HDAC11	FBXL16	POU2AF1	GPR176	PXT1	GNG11	C14orf105	C19orf10	KAT2B
CA11	CD33	AKAP1	LAMB3	HEATR4	FBXO42	PPP1R26	GPR89B	PZP	GPR135	C14orf64	C19orf25	KATNA1
CACHD1	CD36	AKAP10	LAMC1	HEG1	FBXW9	PPP1R2P3	GRAMD1B	RAB33A	GPR174	C15orf52	C19orf38	KBTBD13
CACNA1C-AS4	CD38	AKAP11	LDHC	HEMK1	FCGR2C	PPP3CC	GRM6	RASGRP4	GPR182	C16orf11	C19orf53	KBTBD3
CACNA1C-IT3	CD4	AKAP13	LEF1	HES4	FEZF2	PRB3	GSTT2	RBM43	GPR64	C16orf58	C19orf55	KCNG1
CACNA2D1	CD48	AKAP3	LGALS8-AS1	HIST1H2AM	FGF13-AS1	PRB4	H2AFV	RGS8	GPRC5A	C16orf82	C19orf70	KCNJ14
CACNA2D3-AS1	CD53	AKAP5	LGI2	HIST1H2BF	FGF20	PRDM6	HAND2	RHBDL1	GRIA1	C16orf92	C1QL1	KIAA0895L
CACNB4	CD69	AKAP7	LGMN	HIST1H2BG	FHOD1	PROSER2-AS1	HAUS2	RIOK3	GRIK1	C16orf96	C1QL2	KIAA1456
CACNG4	CD79A	AKAP8	LHCGR	HIVEP1	FILIP1	PTGR1	HAUS3	RNU12	GRPR	C17orf53	C1QL3	KIF14
CALCB	CD80	AKAP8L	LIMS3	HLA-E	FILIP1L	PTPRK	HCCAT5	RP1	GRTP1	C17orf58	C1QL4	KIF18A
CALCRL	CD81-AS1	AKAP9	LIMS3L	HNRNPC	FLJ36000	PTPRS	HCG4	RP1-137K24.1	GSG2	C18orf56	C1QTNF3-AMACR	KIF18B
CALHM1	CD86	AKIRIN2	LINC00092	HNRNPDL	FLJ44511	RAB3C	HCRTR1	RP11-1078H9.5	GUSBP5	C19orf35	C1QTNF4	KIF20B
CALN1	CDA	AKR1A1	LINC00211	HOXA2	FLNC	RAB42	HERC5	RP11-1080G15.1	GYPE	C19orf67	C1QTNF8	KLB
CALR	CDC14A	AKR1B10	LINC00476	HOXB4	FMO1	RASA2	HIATL2	RP11-333E1.1	H6PD	C1QTNF3	C1orf106	KLHL10
CARF	CDC42P3	AKR1C4	LINC00602	HOXD3	FMO6P	RIBC2	HIST1H4L	RP11-384K6.6	HAND1	C1orf105	C1orf111	KLK14
CASP1	CDH2	AKR1E2	LINC00696	HPRT1	FOXA1	RIMS3	HIST2H2AC	RP11-386I8.6	HAO2	C1orf140	C1orf122	KLKB1
CASP10	CDKN2A	AKR7L	LINC00856	HRH2	FOXC2	RIPPLY3	HLA-DQA2	RP11-3P17.4	HAS1	C1orf195	C1orf141	KMO
CASP14	CDKN2B-AS1	AKT1	LINC00886	HSF5	FOXN4	RMI2	HLA-G	RP11-474D1.3	HBE1	C1orf220	C1orf145	KPNA2
CASQ1	CDKN3	AKT1S1	LINC00958	HTR7P1	FREM1	RNASET2	HMGCS2	RP11-793H13.3	HCCS	C1orf227	C1orf146	KRTAP5-8
CBFA2T3	CDYL2	AKT2	LINC00965	ID2	FSCB	RNF148	HMGN2	RP11-98L5.2	HCG9	C1orf229	C1orf168	L3MBTL1
CBLB	CEACAM4	AKTIP	LINC01002	IDUA	FTCDNL1	ROPN1L-AS1	HMGN3	RP1L1	HCN3	C1orf64	C1orf173	LANCL2
CBLN3	CEACAM6	ALCAM	LINC01125	IFIT1B	FUNDC2P2	RORA	HMHA1	RP6-206I17.2	HDGFRP2	C1orf87	C1orf177	LEPREL1
CBLN4	CEACAM8	ALDH16A1	LIPA	IFNB1	GABRA4	RP1-40E16.9	HNRNPA1P33	RPH3A	HECA	C1orf95	C1orf189	LILRA1
CCDC102B	CEBPE	ALDH18A1	LOC100128568	IGLL5	GABRQ	RP11-135J2.4	HOXA4	RPS7P5	HFE	C20orf166	C1orf226	LINC00162
CCDC106	CEP112	ALDH2	LOC100130075	IL5	GALNT14	RP11-197N18.7	HOXC6	RREB1	HHEX	C20orf166-AS1	C1orf74	LINC00260
CCDC135	CEP57L1	ALDH3A2	LOC100270804	IMMP2L	GAPDH	RP11-224O19.2	HOXD13	RSPO3	HIST1H1E	C20orf197	C1orf86	LINC00473
CCDC147-AS1	CERS3	ALDH4A1	LOC100287098	INHBC	GBX2	RP11-264C15.2	HS3ST2	RTN4R	HIST1H2BC	C20orf26	C20orf112	LINC00601
CCDC176	CES1	ALDH9A1	LOC100294145	IP6K3	GDPD3	RP11-279F6.1	HSD11B1L	SALL3	HIST4H4	C20orf96	C20orf196	LINC00607
CCDC177	CES4A	ALDOB	LOC100335030	IPO5	GDPGP1	RP11-538P18.2	HSFY1	SCUBE2	HIVEP3	C21orf58	C20orf27	LINC00888
CCDC179	CETN4P	ALG1	LOC100505761	IRX1	GEMIN8	RP3-510O8.4	HYMAI	SEC11C	HK2	C22orf31	C21orf49	LINC00933
CCDC27	CFL1P1	ALG10	LOC100505984	ISG20L2	GFRA1	RP5-1021I20.1	ICAM4	SFRP1	HLA-F-AS1	C2orf48	C21orf90	LINC01024
CCDC30	CGA	ALG10B	LOC100506100	ISLR	GIPC3	RTEL1-TNFRSF6B	IDH1-AS1	SFTPD	HNF4A	C2orf50	C2CD4D	LINC01061
CCDC65	CHGA	ALG11	LOC100506603	ITGA2B	GIPR	RTN4RL1	IFNL4	SFXN2	HRASLS	C2orf73	C2orf16	LINC01152
CCDC67	CHIT1	ALG12	LOC100507642	ITGA9	GJA3	SAMD4A	IGFBP4	SH3PXD2A	HRCT1	C2orf78	C2orf27A	LINGO1
CCDC71L	CHKB-AS1	ALG14	LOC101559451	KBTBD7	GLI4	SCARNA17	IL10RB-AS1	SLAIN1	HS1BP3	C2orf83	C2orf40	LIPC
CCDC85A	CHN1	ALG1L2	LOC101928796	KCNJ4	GLIPR2	SEPT7P2	IL15RA	SLC44A4	HSH2D	C3orf65	C2orf57	LMCD1-AS1
CCK	CHN2	ALG2	LOC388499	KCNK1	GLP2R	SERGEF	IL17REL	SLC6A15	HSP90AB1	C4B	C2orf66	LMNB2
CCL11	CHST13	ALG3	LOC389765	KCTD15	GLRX5	SERHL	IL18RAP	SMAP2	HSP90AB4P	C4B_2	C2orf69	LOC100128361
CCNJ	CHST15	ALG5	LOC441601	KDELR2	GLT8D2	SERPINA10	IL1RAP	SMIM18	HSPA4	C4orf19	C2orf74	LOC100128494
CCNL1	CHST7	ALG8	LOC554223	KIAA1161	GMCL1	SGPP2	IL21-AS1	SMIM9	HSPA8	C4orf21	C2orf82	LOC100129034
CCRN4L	CITED4	ALKBH1	LOC644656	KIAA1551	GMNC	SH2D2A	IL27	SNORD114-25	HTR2A-AS1	C4orf6	C3orf14	LOC100288637
CD19	CLC	ALKBH2	LOXL2	KIF2A	GNA14	SIGLEC7	INA	SNORD114-31	HTRA4	C5orf34	C3orf27	LOC100289092
CD1A	CLCA4	ALKBH3	LRRC24	KIF6	GNLY	SIGLEC9	INHBA	SNORD114-4	IGBP1	C5orf64	C3orf67	LOC100506060
CD2	CLDN7	ALKBH3-AS1	LRRC37A3	KLF9	GPAA1	SLC16A10	INHBA-AS1	SNORD53	IGFBP5	C6orf141	C3orf70	LOC100506516
CD207	CLEC11A	ALKBH4	LRRCC1	KLHL29	GPR124	SLC16A11	INO80B-WBP1	SNORD78	IL13RA2	C6orf25	C4A	LOC100506990
CD24	CLEC12A	ALKBH6	LUZP1	KLHL8	GPR150	SLC16A7	INTS12	SNORD98	IL17D	C6orf7	C4orf45	LOC100652736
CD248	CLEC12B	ALKBH8	LYG2	KNDC1	GPR171	SLC22A15	IQCK	SORBS3	INSL3	C6orf99	C4orf51	LOC101929125
CD300LG	CLEC1B	ALMS1	MADCAM1	KRBA2	GPR32	SLC25A21	ITGB3	SPATA31D1	IRF5	C7orf13	C5orf15	LOC284454
CD34	CLEC3A	ALMS1P	MAFA	LAMB2	GPR83	SLC25A21-AS1	ITPK1	SPDYE4	IRS2	C7orf31	C5orf22	LOC341056
CD5L	CLEC4D	ALOX12	MAGEE2	LDHB	GRB14	SLC25A35	JAKMIP2	SPNS2	IRS4	C7orf34	C5orf48	LOC389906
CD7	CLEC4E	ALS2	MAGI1	LGALS12	GRHL2	SLC27A5	JARID2	SSX2	ITGA11	C7orf55	C5orf49	LOC440434
CD82	CLEC5A	ALS2CR12	MAMDC4	LIN28B	GRK4	SLC2A2	KCNA4	STK31	ITGA2	C7orf61	C5orf54	LOC440518
CD84	CLEC7A	ALYREF	MAML2	LINC00265	GRM5-AS1	SLC30A2	KCNA7	STX18-AS1	ITGBL1	C8G	C6orf1	LOC440910
CD93	CLEC9A	AMACR	MAP1LC3A	LINC00535	GRN	SLC44A5	KCNJ15	SULT1A3	ITSN1	C8orf22	C6orf147	LOC642846
CDC42EP4	CLIC3	AMBRA1	MAP3K15	LINC00540	GSDMA	SMTNL1	KCNK7	SULT1A4	JAM2	C8orf4	C6orf195	LOC644961
CDH10	CLTCL1	AMD1	MAST3	LINC00565	GSTTP2	SNAPC4	KCNRG	SULT1C2P1	JMY	C9orf172	C6orf201	LOC646471
CDH18	CMA1	AMER1	MBLAC2	LINC00862	GTSF1L	SNORA50	KIAA1614	SYCP3	JPH1	C9orf84	C6orf223	LOC646626
CDH20	CMAHP	AMER2	ME3	LINC01093	GUCY1B3	SNORD114-23	KIAA1875	SYP-AS1	KCNB2	CA3	C6orf226	LOC729609
CDH23	CMTM8	AMFR	MEST	LINC01116	GUCY2C	SNORD12C	KIF23	TAS2R42	KCNG3	CA5A	C6orf48	LOC730183
CDH5	CNKSR1	AMHR2	MEX3A	LINC01137	GUCY2EP	SNORD42B	KNSTRN	TAZ	KCNJ12	CA7	C6orf52	LOC81691
CDH8	CNN3	AMIGO1	MGARP	LIPG	H2AFY2	SNORD85	KRT16P2	TBPL2	KCNK10	CABP4	C6orf57	LRBA
CDH9	CNTF	AMMECR1	MGAT4A	LOC100130899	H2BFXP	SNTG2	KRTAP5-1	TCHHL1	KCNV2	CACNA1B	C7orf65	LRP1B
CDK2AP2	COL10A1	AMMECR1L	MGAT5	LOC100289473	HAPLN4	SNX10	KRTCAP3	THRA	KIAA0825	CACNA1D	C7orf73	LRRC2-AS1
CDKL4	COL22A1	AMOTL1	MGC39372	LOC100499484-C9ORF174	HEBP2	SPACA3	LAGE3	THRB-AS1	KIAA1024L	CACNA1I	C8orf34	MAGI3
CDNF	COLGALT2	AMOTL2	MID1IP1	LOC100500773	HEPACAM	SRCRB4D	LAMB4	TMEM161B-AS1	KIAA1586	CACNA1S	C8orf44	MAK
CDSN	COX10	AMPD2	MIER2	LOC101927181	HEPN1	SRD5A1	LDHAL6B	TNS4	KIF4B	CACNA2D2	C9orf171	MAP1A
CEACAM20	CPAMD8	AMTN	MIF	LOC154761	HES2	SRD5A3	LDOC1	TPBGL	KIRREL	CACNG1	C9orf50	MAP2
CEBPA	CPM	AMY2A	MIR1296	LOC388282	HES5	SSX3	LEPR	TPTEP1	KLF16	CACNG5	C9orf66	MBOAT4
CES1P2	CPT1B	AMZ2	MIR21	LOC441155	HIF1A-AS1	SUSD1	LHPP	TTTY10	KLHL14	CACNG6	C9orf89	MEP1B
CETN1	CR1	ANAPC1	MIR30C2	LOC613037	HIF3A	TBC1D10B	LINC00367	TTTY2	KLHL35	CACNG8	C9orf92	METTL15
CGB5	CREB5	ANAPC10	MIR3613	LOC653501	HIPK4	TBC1D2	LINC00398	TTTY2B	KLRB1	CADM2	CA6	MFSD6
CH25H	CREG2	ANAPC11	MIR4653	LPAR1	HLA-DMB	TBX10	LINC00469	TULP1	KRT16P3	CADM3	CA9	MGC16142
CHRDL1	CRHBP	ANAPC16	MIR5088	LRIG3	HLA-DPA1	TBX21	LINC00483	UBXN2B	KRT81	CADPS	CAB39	MGME1
CHRM2	CRISP3	ANAPC2	MIR545	LRRC49	HM13-AS1	TCEB3CL	LINC00528	URAHP	KRTAP5-10	CAGE1	CACNA1E	MINOS1P1
CHRM3	CRYGS	ANAPC4	MIR604	LRRC61	HOTAIR	TEX29	LINC00551	USP17L2	LACTB	CAHM	CACNA2D3	MIR1260B
CHRM3-AS1	CRYL1	ANAPC5	MIR664	LTB4R2	HOXC10	TGFBI	LINC00665	VPREB3	LAG3	CALCR	CACNA2D4	MIR17HG
CHRNA6	CSDC2	ANAPC7	MIR6865	LY6E	HOXC11	TLR8	LINC00685	VSIG8	LAMC2	CALHM3	CALM2	MIR181B1
CIDEB	CSF1R	ANGEL2	MIR8058	LYRM1	HOXC5	TMCC1-AS1	LINC00994	VTN	LANCL3	CAMK1D	CAPN1	MIR199B
CISH	CSF2	ANGPTL2	MIR939	MAG	HPS6	TMEM106C	LINC01142	WBSCR27	LARGE	CAMKV	CAPN11	MIR19A
CKMT1A	CSF2RA	ANGPTL3	MKNK1	MAK16	HRH4	TMEM200A	LINC01160	ZNF192P1	LBH	CAMSAP3	CAPN14	MIR22
CLCA1	CSF2RB	ANGPTL6	MLC1	MAMDC2	HS3ST5	TMEM57	LOC100128006	ZNF295-AS1	LDLRAD1	CAP2	CAPN8	MIR3121
CLCA2	CSF3R	ANKAR	MOB4	MANBA	HSFX1	TMLHE	LOC100129917	ZNF419	LEFTY2	CAPN3	CAPS	MIR329-2
CLDN4	CSNK1G2-AS1	ANKDD1A	MOCS1	MAPRE1	HSPB1	TNN	LOC100130093	ZNF608	LHFP	CAPN5	CAPZB	MIR3975
CLEC10A	CSRP2BP	ANKFY1	MPV17L	MECOM	HSPB7	TPTE2	LOC100130539	ZNF681	LHFPL2	CAPN9	CARD9	MIR4453
CLEC14A	CSTA	ANKHD1	MRAP	MFAP2	HTATIP2	TREML2	LOC100130987	ZNF813	LIFR	CARNS1	CASC15	MIR4644
CLEC17A	CTAGE7P	ANKHD1-EIF4EBP3	MROH6	MFSD4	HTATSF1P2	TREML4	LOC100132781	ZNF826P	LIMCH1	CASC14	CAT	MIR500B
CLEC1A	CTC-338M12.4	ANKIB1	MSI1	MGC45800	HTR6	TRMT2B	LOC100240735	ZNF98	LINC00032	CASC18	CAV2	MIR548AP
CLEC2L	CTNNB1	ANKLE1	MTFR2	MIR1181	HUNK	TRPM6	LOC100288255	ZSWIM2	LINC00189	CASC5	CBR3	MIR548H3
CLEC3B	CTSE	ANKLE2	MTOR-AS1	MIR141	HYDIN2	TSPAN14	LOC100289333		LINC00200	CASP9	CBR3-AS1	MIR645
CLEC4A	CTSW	ANKMY1	MUC15	MIR154	IFI30	TSSK4	LOC100289361		LINC00242	CASQ2	CBS	MIR6719
CLIC2	CXCL5	ANKMY2	MYL2	MIR191	IFITM1	TTC31	LOC100422556		LINC00303	CASS4	CBX3P2	MIR6873
CLRN1	CXXC11	ANKRA2	MYO15B	MIR196B	IGBP1P1	TTTY14	LOC100506188		LINC00478	CASZ1	CBX7	MMS22L
CLVS2	CXorf21	ANKRD11	MYO1G	MIR300	IKBKG	TXNDC2	LOC100506526		LINC00487	CATSPER4	CBY1	MPND
CMBL	CYB5D1	ANKRD12	NAALAD2	MIR3184	IL1RAPL1	UBE2O	LOC101929225		LINC00574	CATSPERB	CCBL2	MROH8
CMTM3	CYBA	ANKRD13B	NAP1L6	MIR324	IL20RA	UGT2A3	LOC102659288		LINC00616	CATSPERG	CCDC11	MUC12
CMYA5	CYBB	ANKRD13C	NAT8	MIR3689B	IL32	URGCP	LOC148696		LINC00891	CAV3	CCDC122	MVB12B
CNBD1	CYP3A43	ANKRD17	NAT8L	MIR4427	INIP	USP20	LOC150776		LINC00942	CBX2	CCDC124	MYBPH
CNFN	CYP4F3	ANKRD19P	NBEA	MIR5002	INSR	USP53	LOC220729		LINC00968	CBX8	CCDC144NL	MYL3
CNGA2	CYP8B1	ANKRD2	NCAN	MIR550A1	IQCC	VN1R4	LOC284837		LINC01010	CCDC112	CCDC160	MYL6B
CNGA4	CYSTM1	ANKRD20A19P	NCK2	MIR550B1	IQCF1	VSX2	LOC284865		LINC01023	CCDC140	CCDC180	MYLK3
CNGB3	CYTIP	ANKRD20A3	NDST1	MIXL1	IQGAP2	VTCN1	LOC339874		LINC01171	CCDC141	CCDC182	MYO1E
CNNM4	D2HGDH	ANKRD20A9P	NDUFA3	MKNK2	ITIH3	VTRNA1-1	LOC340113		LMOD1	CCDC15	CCDC58	MYT1L
CNTFR	DAGLB	ANKRD23	NKAPP1	MLANA	ITPR1-AS1	WASH2P	LOC440895		LOC100129316	CCDC150	CCDC64B	MZT2A
CNTFR-AS1	DAO	ANKRD26	NMRK1	MMP16	IZUMO1	WBSCR28	LOC442132		LOC100129518	CCDC153	CCDC74B	N4BP2L1
CNTN1	DAPK2	ANKRD27	NNT	MMP21	KATNB1	WDR11-AS1	LOC728637		LOC100130301	CCDC158	CCDC8	NAA16
CNTN3	DAPL1	ANKRD28	NPIPB6	MMRN2	KCNH6	WDR96	LOC729080		LOC100132741	CCDC162P	CCDC80	NACAP1
CNTN4	DARS2	ANKRD35	NR3C2	MPEG1	KCNIP1	WNK2	LRCH4		LOC100289673	CCDC169-SOHLH2	CCER1	NANOGNB
CNTN4-AS2	DAZL	ANKRD36BP1	NSUN5P2	MPP4	KCNIP3	WNT6	LRFN1		LOC100505841	CCDC23	CCL13	NBPF1
CNTN6	DBF4	ANKRD39	NSUN7	MRM1	KCNK15	WNT9A	LRMP		LOC101928248	CCDC38	CCL18	NBR2
CNTNAP3	DCAKD	ANKRD40	NT5C1A	MRPL24	KCNN1	WTAP	LRRC15		LOC155060	CCDC41-AS1	CCL7	NCAPD2
CNTNAP4	DCDC2	ANKRD42	NTF4	MYBPC3	KCNN4	YPEL2	LRRC18		LOC285593	CCDC60	CCNA1	NCAPG2
COL13A1	DCDC2B	ANKRD49	NUDT2	MYO1C	KCTD13	ZCCHC2	LRRC32		LOC374443	CCDC70	CCNB1IP1	NCKAP5L
COL1A1	DCDC5	ANKRD52	NUP62CL	MYO1F	KCTD5	ZFY	LRRC37A		LOC392452	CCDC79	CCND1	NCOA1
COL1A2	DDHD2	ANKRD54	NYAP1	MYO3B	KCTD8	ZGPAT	LRRC37A5P		LOC647859	CCDC83	CCNI	NCSTN
COL3A1	DDIT4L	ANKRD62	OAF	N4BP3	KHDRBS3	ZNF48	LUM		LOC728323	CCER2	CCNJL	NDRG3
COL5A1	DEFA1	ANKRD62P1-PARP4P3	OCA2	N6AMT2	KIAA0319L	ZNF619	LXN		LOC729683	CCIN	CCNO	NEK6
COL6A6	DEFA1B	ANKRD7	OIT3	NBPF9	KIAA1257	ZNF705E	MACROD1		LONRF2	CCL21	CCNYL2	NETO1
COLCA2	DEFA3	ANKS1A	OR52I1	NEDD4	KIAA1279	ZNF724P	MAF		LRRC46	CCNA2	CCR2	NFE2L3
COLEC10	DEFA4	ANKS3	OR5AU1	NEDD4L	KLHDC4	ZNRF1	MAFG-AS1		LRRC69	CCNB3	CCRL2	NFKBIA
COX5B	DENND1C	ANKS6	OR7E24	NEU2	KLHL1	ZSCAN4	MAGOH		LRRK1	CCNE1	CD151	NIPAL4
CPB1	DFNB31	ANKUB1	OR7E37P	NEU4	KLHL5		MAP2K4P1		LURAP1L	CCNG1	CD300E	NLRP2
CPEB4	DHRS11	ANO1	OST4	NEURL3	KRTAP3-2		MAP3K14		MAFB	CCNG2	CD3E	NODAL
CPED1	DHRS3	ANO10	PACS2	NISCH	KRTAP5-AS1		MAP3K8		MAGEL2	CCNI2	CD59	NOVA1
CPLX4	DICER1-AS1	ANO9	PAQR6	NIT1	L1TD1		MAP4K1		MAGI2	CCR4	CD63	NPEPL1
CPN1	DIP2A-IT1	ANP32B	PARD6G	NKX2-2	LAMA2		MAPK8IP1		MAN1A1	CCT8L2	CD68	NPEPPS
CPQ	DKFZp434J0226	ANP32C	PATL2	NLGN2	LAMB1		MAS1		MANEA-AS1	CCZ1B	CD81	NPHP1
CPS1	DKFZp451B082	ANP32E	PAXIP1-AS1	NLRX1	LCN1		MASP2		MAP1LC3C	CD200R1	CD8B	NPY5R
CRABP1	DLX5	ANXA1	PBOV1	NMD3	LDB1		MCF2L2		MAP3K12	CD244	CD9	NR1I3
CRABP2	DLX6	ANXA10	PCDH17	NPM1	LENG9		MCM8		MAP3K7CL	CD274	CDAN1	NRM
CREB3L1	DLX6-AS1	ANXA11	PCDHB3	NRADDP	LHX6		MEG3		MAP4K4	CD300C	CDC37L1	NRN1L
CRISP2	DMP1	ANXA2	PCDHB9	NRXN2	LILRA6		MINOS1-NBL1		MAP7D1	CD3D	CDC42	NTN4
CRYGN	DMRT3	ANXA2P2	PCYOX1L	NTN5	LIMS2		MIP		MAST1	CD72	CDC42EP3	OR12D3
CSAD	DMTN	ANXA2P3	PDE5A	NUFIP1	LINC-PINT		MIR1226		MBD5	CD99	CDC42EP5	OR2B6
CSF1	DNAAF1	ANXA4	PDIA3P1	NXT1	LINC00158		MIR1304		MBNL2	CDC14B	CDC42SE1	ORC6
CSRNP1	DNAAF3	ANXA5	PDP1	ODF1	LINC00163		MIR181A1HG		MBNL3	CDC20	CDCA4	OSBPL6
CSRNP3	DNAI1	ANXA7	PDX1	OGFR-AS1	LINC00235		MIR181D		MCC	CDC25A	CDCP1	OSBPL7
CT47A1	DNM1P46	AOX1	PDZK1IP1	OGFRL1	LINC00266-3		MIR3074		MCF2	CDC42BPG	CDH3	OVOL3
CT47A10	DNMT3A	AP001258.4	PGCP1	OR2A2	LINC00312		MIR3153		MCTP1	CDC45	CDHR2	PAAF1
CT47A11	DOCK2	AP1AR	PGM1	OR52W1	LINC00319		MIR3605		MEIOB	CDC6	CDK10	PALM2-AKAP2
CT47A12	DOK2	AP1G1	PHYKPL	P4HA2-AS1	LINC00320		MIR4324		MFHAS1	CDCA2	CDK2	PAPPA
CT47A2	DONSON	AP1G2	PIGK	P4HA3	LINC00324		MIR4720		MIR1282	CDCA3	CDON	PAPPA-AS1
CT47A3	DPEP2	AP1M1	PIH1D2	PABPC4	LINC00501		MIR5047		MIR218-1	CDCA5	CDRT4	PARD6A
CT47A4	DPH1	AP1S1	PIK3R6	PABPC4L	LINC00623		MIR6081		MIR3684	CDCA7L	CDRT8	PARP1
CT47A5	DPH5	AP1S3	PLA2G10	PAOX	LINC00629		MIR630		MIR4294	CDCA8	CEACAM5	PARPBP
CT47A6	DTX2	AP2A1	PLA2G12B	PAQR4	LINC00638		MIR6733		MIR4440	CDH15	CELSR1	PAX3
CT47A8	DTX2P1-UPK3BP1-PMS2P11	AP2B1	PLAC4	PAQR9	LINC00865		MIR8075		MIR4785	CDH16	CENPBD1	PBK
CT47A9	DUOXA1	AP2M1	PLAUR	PAXIP1-AS2	LINC00881		MIRLET7DHG		MIR497HG	CDH19	CEP120	PCDH15
CT55	DUSP5	AP3B1	PLEKHG5	PBX3	LINC00930		MMP10		MIR5006	CDH4	CEP135	PCDHB11
CT62	DYDC2	AP3D1	PNPLA3	PDC	LINC01091		MOG		MIR635	CDH6	CEP57	PCDHGC4
CTAGE10P	DYRK2	AP3M1	PNPLA5	PDGFB	LINC01106		MORN3		MIR6516	CDHR5	CEP63	PCDHGC5
CTB-12O2.1	DYSF	AP3M2	POF1B	PDZD8	LINC01135		MROH7-TTC4		MIR938	CDK1	CEP85	PCID2
CTD-2201I18.1	DZIP1L	AP3S2	POLD4	PDZRN3	LOC100129203		MRPL11		MKL1	CDK6	CERS6-AS1	PCSK2
CTD-2258A20.5	EAF2	AP4B1	POLG2	PENK	LOC100129534		MTCP1		MLLT4	CDK9	CETN2	PDLIM2
CTD-2270F17.1	EBI3	AP4E1	POLL	PER3	LOC100129722		MTERFD3		MLN	CDKN1C	CFH	PGAM1P5
CTNNA2	ECRP	AP4M1	POMT1	PEX5L	LOC100129924		MUC22		MRC1	CDKN2C	CFHR3	PGM5P2
CTRB2	ECSCR	AP4S1	POU1F1	PFN4	LOC100131564		MUC6		MREG	CDY1	CGB1	PKD1L3
CTSC	EFCAB3	AP5B1	PPIL6	PGAP1	LOC100132354		MXRA8		MTHFD2L	CDY1B	CHAC1	PLA1A
CTSL3P	EFCAB4B	AP5M1	PPP1R13L	PIAS1	LOC100240734		MYADML		MX2	CEACAM16	CHADL	PLCB3
CTSS	EFNA3	AP5S1	PPT2-EGFL8	PIAS3	LOC100379224		NAGS		MYOF	CEACAM3	CHCHD2	PLCXD2
CUX2	EFNB2	AP5Z1	PRDM7	PIH1D3	LOC100499183		NAP1L5		NAF1	CECR1	CHCHD5	PLEKHA4
CXCL10	EFTUD1	APC	PRR19	PKD2L1	LOC100506371		NAPA-AS1		NAMA	CECR2	CHI3L2	PLEKHJ1
CXCL11	EHD1	APCDD1L	PRX	PKP4	LOC100506714		NAT8B		NANOS1	CECR3	CHPF	PM20D2
CXCL12	EHMT1-IT1	APCDD1L-AS1	PTPRCAP	PLAC1	LOC100507472		NBEAP1		NCS1	CEL	CHRDL2	POLR3G
CXCL14	EIF1AD	APEX1	PTPRF	PLCB1	LOC100996693		NDC80		NDUFA7	CELA2A	CHST1	POU3F2
CXCR5	EIF3F	APH1A	PTTG2	PLEKHG7	LOC101059948		NDE1		NEK11	CELA2B	CHST11	POU5F1P4
CXorf36	EIF3L	API5	PVRL1	PNMT	LOC102467073		NDNF		NETO2	CELA3A	CHST3	PPIAL4G
CXorf40B	ELANE	APITD1	PXN-AS1	PPIAL4A	LOC148413		NDRG2		NKIRAS2	CELF2-AS2	CHTF8	PPIAP30
CXorf66	ELF3	APITD1-CORT	PYGM	PRDM13	LOC256880		NLGN4Y		NKPD1	CELSR2	CIB2	PPIF
CYP11A1	EMP2	APLF	PYROXD2	PRDM5	LOC390705		NLRP3		NLRP11	CELSR3	CIB4	PPM1L
CYP1A1	ENO2	APLP1	QRFP	PRICKLE1	LOC439994		NLRP9		NOLC1	CEND1	CIDEA	PPP1R14B
CYP26A1	ENPP5	APLP2	RAB30	PRICKLE2	LOC595101		NMNAT3		NOV	CENPF	CINP	PPP4R1L
CYP2A6	ENTPD3	APMAP	RAB40A	PRKCE	LOC642236		NMT2		NPDC1	CENPH	CIR1	PQLC3
CYP2C18	EP400NL	APOA1BP	RAC2	PRMT6	LOC643733		NRG1		NPIPA2	CENPI	CIRBP-AS1	PRORSD1P
CYP2S1	EPB42	APOA2	RALGDS	PRMT7	LOC730101		NRIP2		NPIPA5	CENPK	CKLF	PRR5L
CYP2W1	EPC1	APOB	RAP2A	PRPH2	LOXHD1		NRON		NR1I2	CENPU	CKLF-CMTM1	PRRT3-AS1
CYP39A1	EPHA1	APOBEC3D	RASAL2-AS1	PTGDS	LOXL3		NUBPL		NRG2	CENPW	CLCN2	PRSS22
CYP4F12	EPOR	APOL1	RCN3	PTGER1	LPPR2		NUDT16L1		NRIP1	CEP152	CLCN4	PRSS8
CYP4F22	EPX	APOL2	RDH5	PTN	LRAT		NUGGC		NTF3	CEP55	CLDN12	PSMD6-AS2
CYSLTR1	ERAS	APOL6	RDM1	RAB4A	LRCOL1		NUP210L		NUAK1	CERKL	CLDN20	PSTPIP1
CYTH3	ERLIN2	APOOL	RFX8	RAB5A	LRRC3B		NXN		NUP153	CES3	CLDN3	PTK6
CYYR1	ERRFI1	APOOP5	RGS9BP	RAB7A	LRRC43		NXNL2		NXPE2	CETP	CLEC18A	PTPRN
D21S2088E	ETHE1	APP	RHO	RAI1	LRRC70		OR51B4		NXT2	CGB	CLMN	PTRHD1
DAAM1	ETS1	APPBP2	RHOF	RAVER2	LRRIQ1		OR7D2		OAS2	CGN	CLMP	PTX3
DACH1	ETV4	APPL1	RHOV	RBAK	LRRN1		OR7E14P		OPALIN	CHAF1A	CLPP	PWARSN
DACT2	EXD3	APPL2	RNF122	RBM44	LSP1P3		OR7E2P		OR4D1	CHD7	CLUHP3	QKI
DBH	F13A1	APTX	RNLS	RBMS1	LY6H		OSTN		OR4F6	CHEK1	CLYBL-AS2	RACGAP1
DBI	F7	AQP10	RP1-1J6.2	RDH16	LYN		OTOA		OR5B21	CHEK2P2	CMC1	RAD18
DCAF12L2	FAM115C	AQP11	RP11-166O4.5	RECK	LYPD6		P2RY12		OSR2	CHKB-CPT1B	CMIP	RAD51AP1
DCAF4L2	FAM117A	AQP2	RP11-294O2.2	RELB	LYRM4		PAN2		OVOL1	CHL1	CMTM7	RAD54B
DCHS2	FAM122C	AQP8	RP11-389K14.3	RFK	LYSMD1		PAN3-AS1		P4HTM	CHMP4B	CMTR1	RAD54L
DCLK1	FAM131B	AQR	RP11-449D8.1	RFX5	M1AP		PANK1		PABPC3	CHP2	CNEP1R1	RASA4CP
DCLK3	FAM133A	ARAF	RP11-58E21.3	RGL3	MAATS1		PARP2		PAF1	CHRNA1	CNGA1	RASSF1-AS1
DCN	FAM156B	ARAP2	RP11-640M9.1	RGL4	MACC1		PARVG		PAK6	CHRNA4	CNKSR3	RBL1
DCUN1D3	FAM169B	ARAP3	RP11-723O4.2	RGPD8	MACROD2		PCSK1		PARVB	CHRNB1	CNPY2	RBM14-RBM4
DDB2	FAM177B	AREL1	RP11-752G15.6	RILPL1	MAGED4		PCSK6		PCDH20	CHRND	CNR2	RBM22
DDX11L5	FAM178B	ARF1	RP5-855F14.1	RNF11	MAPK4		PDXDC2P		PDE8B	CHRNG	COA3	RBM5-AS1
DDX60L	FAM180B	ARF4	RPA3	RNF113B	MAPK8IP2		PEBP4		PDGFD	CHST9	COCH	REEP1
2016-12-01	FAM186A	ARF6	RPL26	RNF170	2016-03-10		PER1		PDZD3	CHTF18	COG6	REEP2
DEFB135	FAM188A	ARFGAP2	RPL29	RNF212	MBL1P		PF4V1		PEA15	CHURC1	COL11A1	RELL1
DENND6B	FAM189A1	ARFGEF1	RPL31	RNF8	MCL1		PFKFB3		PEAK1	CIB3	COL11A2	REPIN1
DHRS2	FAM189A2	ARFGEF2	RPL36A	RP11-307E17.8	MCTP2		PHACTR2		PGAM2	CKAP2	COL16A1	REPS1
DHRS9	FAM211B	ARFIP1	RPS14	RP11-314C16.1	MDK		PHF7		PIP5KL1	CKM	COL19A1	RFESD
DHX58	FAM213A	ARGLU1	RPS4Y1	RP11-362A1.1	MED16		PHIP		PIPOX	CKMT2	COL23A1	RFX1
DIO3OS	FAM225A	ARHGAP1	RPS6KA1	RP11-555F9.2	MEF2BNB-MEF2B		PHYHD1		PIWIL1	CKS2	COL27A1	RFX2
DIRAS3	FAM231A	ARHGAP17	RPS6KL1	RP11-85F14.5	METTL21C		PI4KAP2		PKP2	CLCN1	COL2A1	RGPD1
DIRC1	FAM50B	ARHGAP23	RRN3P2	RP5-1027G4.3	MEX3D		PID1		PLD2	CLCN5	COL4A1	RGS10
DKFZP434H168	FAM60A	ARHGAP27	RSPH10B	RP5-1071N3.1	MFGE8		PIK3R2		PLEKHA6	CLDN11	COL9A1	RGS13
DKFZp779M0652	FAM71D	ARHGAP31	RSPH10B2	RPE	MGAT4B		PKIB		PLEKHA8P1	CLDN19	COL9A2	RNASE1
DKK2	FAM83A	ARHGAP35	RWDD2A	RPL10	MIAT		PLAT		PLK5	CLDN5	COL9A3	RNF157
DKK4	FAM83H	ARHGAP40	S100A1	RPL24	MICB		PLEKHA5		PLLP	CLDN9	COMMD3	RNF224
DLEU1	FAM86B2	ARHGAP5	S100A4	RPL32P3	MIEF2		PLEKHG3		PLSCR4	CLEC4F	COMMD6	RNF43
DMGDH	FAM92A1P2	ARHGDIA	SACS	RPL4	MIEN1		PLIN4		PLXDC2	CLRN2	COMP	RNMTL1
DNAJB1	FAM95B1	ARHGEF10	SAMD1	RPL5	MIR1236		PMS2CL		PLXNC1	CLSPN	COMTD1	ROPN1
DNAJC12	FANK1	ARHGEF11	SAMHD1	RPL6	MIR1288		PNMA2		PNKD	CLYBL	COPE	RP1-234P15.4
DNAJC5G	FBLIM1	ARHGEF12	SBDS	RPS4Y2	MIR150		POLA2		PNPLA1	CMTM5	COPG1	RP11-307C12.11
DPH6-AS1	FBXL15	ARHGEF18	SCAI	RRAD	MIR1909		PON1		PPAP2A	CNGA3	COPZ1	RP11-367J11.2
DPP4	FBXO11	ARHGEF26	SCARNA9L	RUSC1	MIR2276		PON2		PPAP2B	CNIH2	COQ2	RP11-473M20.5
DPP6	FBXO32	ARHGEF33	SEC24A	SAA4	MIR3936		POU5F1		PPBPP2	CNPY1	CORO1B	RP11-690C23.2
DPYSL3	FBXO41	ARID1A	SEMA5A	SAP18	MIR3940		PP2D1		PPDPF	CNR1	CORO6	RP11-779O18.1
DRC1	FCAR	ARID1B	SEMA7A	SCG5	MIR4258		PPIH		PPTC7	CNTD2	COX11	RP11-95P2.1
DSCAM-IT1	FCER1G	ARID2	SENP7	SCNN1G	MIR4296		PPP1R26-AS1		PRDM2	CNTNAP5	COX14	RP2
DSG1	FCGR2A	ARID4B	SEPSECS-AS1	SDAD1	MIR4305		PRG2		PRG4	COBL	COX15	RPGRIP1
DTX1	FCGR3B	ARIH1	SERPINA4	SEC16A	MIR4639		PRG3		PRKCQ	COL18A1-AS1	COX18	RPL10L
DUSP1	FCN1	ARIH2	SERPINE3	SEMA3F	MIR4742		PRKACA		PRKCSH	COL18A1-AS2	COX5A	RPL23AP32
DUSP16	FERD3L	ARL1	SFI1	2016-09-12	MIR6132		PRKAR1B		PRNT	COL20A1	COX6A1	RPS15AP10
DUSP5P1	FETUB	ARL10	SH3BGRL	2016-09-06	MIR622		PRKCG		PROK2	COL21A1	COX6B1	RTTN
DUX4L4	FFAR2	ARL14EP	SHISA4	2016-09-09	MIR6514		PRKG1		PROKR1	COL28A1	COX6B2	RXFP4
DYNLRB2	FGB	ARL16	SIGLEC11	SERTAD4	MIR6748		PRKG1-AS1		PROKR2	COL4A2	COX7A2L	SAMD5
EBF1	FGFBP2	ARL17A	SIX2	SEZ6L2	MIR6797		PRRT2		PROM2	COL5A3	COX8A	SAT1
EBF2	FGR	ARL17B	SKOR1	SGCZ	MIR6807		PRSS53		PRR16	COL6A4P2	CPE	SBSPON
EBLN1	FKBP1B	ARL2	SLC10A4	SHE	MIR6818		PSD2		PRRX1	COLEC11	CPPED1	SCARNA5
EDN1	FKBPL	ARL2BP	SLC12A5	SIGLEC15	MIR6832		PSENEN		PSD	COLEC12	CPT2	SCCPDH
EDN2	FLJ22447	ARL3	SLC22A11	SIGMAR1	MIR6864		PTGS2		PSMG3-AS1	CORO7	CPXM1	SCD5
EGFL6	FLJ31104	ARL5A	SLC25A25	SIRPA	MIR6892		PTTG1		PSPN	COX4I2	CREB3L2	SCRIB
EGFLAM-AS2	FLJ37453	ARL6	SLC25A37	SKIL	MIR8085		QRICH2		PTGDR2	COX6A2	CREB3L4	SDCBP2-AS1
EGFR-AS1	FMNL1	ARL6IP4	SLC26A6	SLBP	MIR941-3		RAB43		PTGER3	COX7A1	CRHR1	SERPIND1
EGOT	FOSB	ARL6IP6	SLC2A11	SLC23A1	MIR941-4		RAB4B		PURG	COX7B2	CRHR1-IT1	SETSIP
EIF4A3	FOXD4L3	ARL8A	SLC2A4RG	SLC24A4	MKRN9P		RAD52		PWWP2A	CPA1	CRLF1	SFTPB
ELAVL2	FOXI1	ARMC10	SLC35A2	SLC25A33	MMP11		RASSF5		PXDC1	CPA5	CROCCP2	SGCG
ELFN1	FOXL1	ARMC2-AS1	SLC4A9	SLC25A43	MORN1		RERG-AS1		RAB23	CPEB3	CSGALNACT1	SHISA7
ELFN2	FOXN2	ARMC5	SLC8A2	SLC29A4	MOSPD1		RFC3		RAB3IL1	CPNE9	CSH2	SHOX
ELOVL2	FOXR1	ARMC6	SMAD1-AS2	SLC2A10	MPP1		RFNG		RABGAP1L	CPSF4L	CSNK1G2	SIX6
ELOVL7	FOXRED1	ARMC7	SMIM10	SLC37A3	MSH5-SAPCD1		RGS2		RAD51-AS1	CR2	CSNK1G3	SKA2
ELTD1	FPR1	ARMC8	SMIM2-AS1	SLC44A1	MTMR9LP		RIPK2		RALYL	CRIM1	CSNK2B	SKA3
EMILIN2	FPR2	ARMCX1	SNAP25	SLC4A7	MUC17		RMDN2		RAP2B	CRISPLD1	CSPG4	SKIDA1
EML4	FPR3	ARMCX3	SNHG10	SLC5A10	MXI1		RNASE6		RAPGEF1	CRTAP	CSPG4P8	SLA2
EMX2	FRG2B	ARMCX4	SNORA12	SLC9A1	MYL1		RND1		RARRES3	CRX	CSRP2	SLC10A1
EMX2OS	FSCN1	ARMCX6	SNORA18	SLED1	MYLK-AS1		RNF144A-AS1		RASL11B	CRY2	CST1	SLC15A1
ENPEP	FUOM	ARMS2	SNORA21	SLFNL1	MYOM1		RNF19B		RBM7	CRYAA	CST2	SLC25A18
ENPP2	FUT1	ARNT	SNORA4	SLFNL1-AS1	NAALADL2		RNF207		RCBTB2	CRYBA4	CST4	SLC25A26
ENPP7	G2E3	ARNTL	SNORA41	SMIM13	NCALD		RNF39		RCCD1	CRYBB1	CT45A2	SLC25A36
ENTHD1	GAB1	ARNTL2	SNORA53	SMTN	NCKAP1L		RP11-140I24.1		RFPL4AL1	CRYBB2	CTBP1-AS2	SLC25A44
ENTPD2	GABRB1	ARPC1A	SNORA63	SNHG5	NCKAP5		RP11-293M10.5		RGPD4	CRYBB3	CTD-2127H9.1	SLC35F3
EPB41L3	GAL3ST2	ARPC1B	SNORD114-2	SNN	NDUFAF4P1		RP11-381O7.3		RIBC1	CSAG3	CTDSPL	SLC36A3
EPGN	GALNT3	ARPC2	SNORD114-21	SNORA14A	NDUFB1		RP11-399K21.14		RLF	CSHL1	CTGF	SLC5A2
EPHA10	GAN	ARPC4	SNORD114-9	SNORA22	NEUROD6		RP11-677M14.7		RMRP	CSNK1A1L	CTH	SMC2
EPHA3	GAPDHS	ARPC5	SNORD116-10	SNORA30	NFU1		RP11-736K20.6		RNF19A	CSRP3	CTNND2	SMCO4
EPHA4	GATA1	ARPC5L	SNORD18B	SNORD114-16	NKX3-1		RP11-794P6.1		RNPEPL1	CST9L	CTSF	SMIM17
EPHA7	GATA3-AS1	ARPP19	SNORD2	SNORD114-26	NME1-NME2		RP5-886K2.3		RNU6ATAC	CSTB	CTU2	SMOC2
EPHB3	GATA5	ARR3	SNORD35A	SNORD114-28	NME5		RP6-109B7.3		ROBO1	CSTF3-AS1	CX3CL1	SNCA
EPHX3	GBAP1	ARRDC2	SNORD46	SNORD114-3	NOD1		RPS14P3		RP11-162J8.2	CT45A1	CXCL17	SNHG18
EPPIN-WFDC6	GBE1	ARSB	SNORD8	SNORD4B	NOSTRIN		RPS2P32		RP11-165P7.1	CT45A3	CXorf22	SNORA23
EPS8L3	GCC1	ARSK	SNX29P1	SNORD68	NOTCH1		RRP7B		RP11-454C18.2	CT45A6	CXorf49	SNORA28
EQTN	GCH1	ART1	SOCS2	SNORD82	NOTCH4		SALL1		RP11-486A14.2	CTAGE6	CXorf49B	SNORA38B
ERC2	GCNT1	ARV1	SOCS2-AS1	SNORD88C	NOX4		SALL4		RP11-778O17.4	CTD-2194D22.4	CYB5R2	SNORA45
ERC2-IT1	GCNT2	ARVCF	SOGA1	SNORD91B	NPBWR1		SAMD7		RP11-861A13.4	CTD-2297D10.2	CYHR1	SNORA49
ESM1	GCNT3	AS3MT	SOX30	SNORD92	NPR3		SCAND2P		RP4-544H6.2	CTNNA3	CYP17A1	SNORA51
ETNPPL	GDF11	ASAH1	SPATA12	SNRPB	NR1H4		SCARNA10		RPL13AP3	CTRC	CYP19A1	SNORA68
EVA1C	GDPD2	ASAP1	SPATA20	SNX5	NR2F2-AS1		SCARNA16		RPL19P12	CTSB	CYP1B1-AS1	SNORA72
EXT1	GFI1	ASAP1-IT1	SPATA7	SNX9	NRXN3		SCARNA27		RPL21	CTSLP8	CYP24A1	SNORA77
F10	GFI1B	ASAP1-IT2	SPDYA	SOWAHC	NTM		SCARNA9		RPL27A	CTSV	CYP27A1	SNORA7A
F11-AS1	GIGYF1	ASAP2	SPDYE8P	SOX11	NTM-IT		SCML1		RPP25	CTTNBP2NL	CYP3A7-CYP3AP1	SNORA80B
F2RL1	GJA9-MYCBP	ASB13	SPEF2	SOX7	NUDT22		SEC24B-AS1		RRN3P1	CTXN2	CYP4F62P	SNORD105
F9	GJB6	ASB14	SPINK4	SP140L	NUDT4P1		SEC31B		RSAD2	CUBN	CYTH1	SNORD114-8
FADS3	GMFG	ASB3	SPINK9	SPA17	NUDT7		SEMA4C		RSRC2	CXCL13	DAB2IP	SNORD116-18
FAM107A	GNA15	ASB6	SPTBN1	SPATC1L	NUDT9P1		SEPP1		RUSC2	CXCR1	DAP	SNORD116-22
FAM107B	GNAO1	ASB7	STARD9	SPRY3	NWD1		SEPT7P9		RYBP	CXCR2P1	DAPK1	SNORD117
FAM110D	GNAT3	ASB8	STK4-AS1	SPRY4	ODF3L2		SERPINB7		SASH1	CXCR4	DCAF13P3	SNORD124
FAM124B	GNB3	ASB9P1	SYT14	SPTB	OLFM2		SERPINB9		SCG2	CXXC4	DCAF15	SNORD25
FAM131C	GNGT2	ASCC1	SYT2	SPTBN2	OMA1		SERPINF1		SCRN3	CXorf31	DCC	SNORD42A
FAM133CP	GNN	ASCC2	TAL1	SREBF1	OPA1-AS1		SFTPA1		SCXB	CXorf64	DCSTAMP	SNORD83B
FAM13C	GOLGA6L4	ASCC3	TARBP1	SRM	OR10G3		SH2D7		SECTM1	CXorf65	DCT	SPAG5
FAM149A	GPD1	ASF1A	TBC1D10A	SRSF7	OR1G1		SH3GL1P2		SERPINF2	CYP26C1	DCXR	SPAG6
FAM153C	GPR132	ASH1L	TBC1D9	SSX2B	OR2A9P		SH3RF3		SFN	CYP2B6	DDAH1	SPARC
FAM154A	GPR141	ASH2L	TCF12	ST3GAL6	OR6B2		SH3RF3-AS1		SGK1	CYP2G1P	DDT	SPC25
FAM155B	GPR179	ASIC1	TCL1B	STAB2	OR7D4		SHB		SH2B2	CYP2J2	DDX3Y	SPDYE7P
FAM170A	GPR183	ASIC3	TCP1	STARD13	OXT		SIDT2		SH2D5	CYP4X1	DDX53	SPEN
FAM171B	GPR35	ASIC4	TESK2	STEAP2-AS1	PABPC1L		SKA1		SH3BGRL2	CYP4Z1	DEFB109P1	SPG20OS
FAM193B	GPR65	ASL	TEX15	STOM	PAIP2B		SLC12A8		SH3GL2	DAB1	DENND2D	SRPX
FAM196A	GPR75-ASB3	ASMT	TGFA-IT1	STRADB	PAQR8		SLC15A4		SHANK2-AS1	DAB1-AS1	DENND3	SRRM2-AS1
FAM198A	GPR84	ASNA1	TGFB1	SYCP2L	PARD3B		SLC17A5		SHCBP1L	DACT3-AS1	DEXI	STAT5B
FAM19A1	GPR97	ASNSD1	TGM6	SYT13	PARP10		SLC1A2		SHF	DAG1	DGCR9	STIM2
FAM19A2	GPSM3	ASS1	THAP10	TAF7	PBLD		SLC22A16		SIK2	DAGLA	DGUOK	SUMO1P1
FAM212A	GRAMD3	ASTE1	THAP8	TAPBPL	PBX4		SLC25A27		SIRT1	DAND5	DHRS4	SUMO4
FAM221A	GRB7	ASUN	THSD1	TARS	PCDHAC1		SLC25A45		SIX3	DBX1	DHRS7C	SUSD2
FAM224A	GRIN3A	ASXL1	THYN1	TBCK	PDCL3P4		SLC26A9		SLC16A1	DCP1B	DIAPH2	SV2B
FAM26E	GS1-600G8.3	ASXL2	TINAGL1	TCEAL5	PDE1B		SLC2A3		SLC18B1	DCST1	DIP2C	SVIP
FAM46A	GSS	ATAD1	TLE2	TCEAL8	PDGFA		SLC35E2		SLC22A1	DCST2	DIXDC1	SYCP2
FAM47E	GTSE1-AS1	ATAD2B	TMEM135	TCEANC2	PDK1		SLC38A5		SLC22A8	DCTN1-AS1	DKFZp566F0947	SYNGR3
FAM69B	GUSBP2	ATAD3A	TMEM150C	TCOF1	PEG10		SLC38A8		SLC39A11	DDAH2	DKK3	TBC1D28
FAM69C	GVINP1	ATAD3B	TMEM189	TCTE1	PGA5		SLC39A12		SLC39A13	DDTL	DLG1	TBC1D3P2
FAM78A	GYG2P1	ATE1	TMEM254-AS1	TENM3	PGK1		SLC39A5		SLC7A5P2	DDX11L1	DLG3	TBX19
FAM83C	GYPA	ATF1	TMEM44-AS1	TET3	PGLS		SLC3A1		SLC9B1	DDX12P	DLGAP1-AS1	TDRD7
FAM83H-AS1	GYPB	ATF4	TMEM51	TEX40	PHLPP1		SLC44A3		SLCO4A1	DDX19B	DLK1	TECTA
FAM90A10P	GYS1	ATF6	TNFSF12-TNFSF13	TGFBR2	PIAS4		SLC47A2		SLIT3	DECR2	DLL4	TEX21P
FAM90A2P	GZMK	ATF6B	TNK1	TGM3	PIN1P1		SLC52A1		SMA5	DEFA9P	DLX2	TFAP2A
FAM99B	H19	ATF7	TP53TG1	THBS3	PIN4P1		SLC6A7		SMARCC1	DEFB103B	DMKN	TFDP2
FAM9B	H1F0	ATF7IP	TRAF1	THUMPD2	PKDCC		SLC7A10		SNAI1	DEFB122	DMWD	TGFB2
FANCG	H1FX	ATG10	TRAPPC1	TICAM2	PLCB2		SLC7A5P1		SNCAIP	DEFT1P	DNAJC22	TGM4
FAR2	H2BFWT	ATG12	TRHDE-AS1	TIGD1	PLCE1		SLCO4C1		SNHG11	DEFT1P2	DNAJC25-GNG10	THBS1
FAS-AS1	HADH	ATG13	TRIM16	TIMM8A	PLD5		SLFN5		SNHG17	DEGS2	DNAJC30	TKTL1
FASLG	HAMP	ATG14	TRIM43	TLX2	PLEKHA8		SMAD7		SNORA39	DEPDC1B	DNAJC6	TMEM123
FATE1	HARBI1	ATG16L1	TRIP13	TM4SF19-TCTEX1D2	PLK2		SNIP1		SNORA40	DEPDC7	DNASE2	TMEM177
FBLN2	HAVCR1	ATG16L2	TRNAU1AP	TMCO2	PLOD2		SNORA2A		SNORA43	DERL3	DNM1P41	TMEM187
FBN1	HBA1	ATG2B	TRPC7	TMEM107	PLP1		SNORA36A		SNORA78	DES	DNM3OS	TMEM196
FBXL14	HBA2	ATG3	TRPT1	TMEM150A	PLXNB1		SNORA55		SNORD113-5	DGCR6	DPEP1	TMEM232
FBXO24	HBB	ATG4A	TSC22D2	TMEM200B	PMFBP1		SNORA70		SNORD113-9	DGKB	DPM3	TMEM236
FCAMR	HBBP1	ATG4C	TTC9	TMEM214	PMP22		SNORA71C		SNORD116-23	DGKH	DPPA3	TMEM47
FCGRT	HBD	ATG5	TTLL3	TMEM221	PODN		SNORA74B		SNORD49A	DHFR	DPY19L2P1	TMEM52
FCRL4	HBG1	ATG7	TUBA1A	TMEM30B	POLR2E		SNORA9		SNORD50B	DHH	DPY30	TMEM80
FCRL6	HBG2	ATG9A	TUBA1B	TMEM41A	POU2F2		SNORD101		SNORD58A	DIAPH3	DRAP1	TNFRSF6B
FDCSP	HBM	ATIC	TUFT1	TMEM71	PPP1R16B		SNORD104		SNORD75	DIAPH3-AS1	DSG2	TOPORS-AS1
FEM1C	HBQ1	ATL1	TULP4	TNPO1	PPP1R35		SNORD111B		SNORD89	DISC1	DSP	TP53BP1
FER1L6-AS2	HCAR2	ATL3	TVP23C-CDRT4	TP63	PPP1R3D		SNORD114-13		SNUPN	DISC2	DTX3	TRABD2B
FEZF1-AS1	HCAR3	ATM	TWISTNB	TPST2	PPP2R2B		SNORD27		SPATA18	DKFZP434K028	DUSP11	TRAF6
FGD5	HCG25	ATMIN	UBXN10	TRA2B	PRDM12		SNORD37		SPIDR	DLEU7	DUSP2	TRIM40
FGF1	HCK	ATN1	UCN2	TRAIP	PRDX2		SNORD4A		SPIN2A	DLEU7-AS1	DUSP23	TRIM54
FGF18	HCST	ATP10A	UGT3A2	TRAPPC6A	PRICKLE3		SNORD56		SPINK6	DLG4	DUSP8	TRIM60
FGF19	HDAC6	ATP10D	UNC93B1	TRERF1	PRKAA2		SNORD61		SPSB1	DLGAP4	DUSP9	TRPA1
FGF2	HEMGN	ATP11B	UPK1A	TRIM2	PRKAB2		SNORD77		SPTSSB	DLGAP5	DUXA	TRPV1
FGF3	HEXIM2	ATP11C	UPP1	TRIM39	PRKCZ		SNORD80		SRGAP1	DMBX1	DYNLL1	TSHZ3
FGF4	HIBCH	ATP13A1	UROC1	TRIOBP	PROCA1		SNORD84		SSTR1	DMD	DYNLL1-AS1	TTLL7
FGF5	HIF1A-AS2	ATP13A2	USP17L11	TRIP10	PRPSAP1		SNORD94		STIP1	DMPK	DYNLRB1	TUBA3FP
FGF7	HIGD2B	ATP13A3	USP17L12	TRO	PRR12		SNX22		STMN3	DNAH5	DYRK4	UBL7-AS1
FGF8	HILPDA	ATP1A1	USP17L19	TSC22D1-AS1	PRSS38		SOX12		STOML1	DNAJB13	ECEL1P2	UCN
FGF9	HIST1H2AB	ATP1B1	USP17L21	TSHZ1	PRSS55		SOX18		STX19	DNAJC28	ECHDC3	UGT2A2
FIGF	HIST1H2AE	ATP1B3	USP17L4	TSPYL2	PRUNE		SOX8		STYK1	DNAJC4	EDA	UNC13B
FJX1	HIST1H2BJ	ATP2A2	VANGL2	TTC3	PSAPL1		SPATA17		SUGCT	DNMT3B	EDF1	UNC80
FKBP9L	HIST1H3H	ATP2B3	VCAN	TTC39B	PSMB11		SPATA2		TAB2	DNMT3L	EDIL3	UPK1B
FLJ21408	HIST3H2A	ATP5A1	VMAC	TXNDC5	PTPLA		SPATC1		TBATA	DNPH1	EEF1D	USP49
FLJ35934	HIST3H3	ATP5B	VWA3B	TXNRD3	PTPRB		SPATS2L		TBC1D10C	DOCK6	EEF1E1-BLOC1S5	VAMP2
FLJ40288	HK3	ATP5C1	VWC2	UAP1	PTPRJ		SPDYE6		TBC1D12	DOCK9	EEF1G	VARS2
FLJ42969	HLA-DMA	ATP5F1	VWC2L	UCK2	PTTG1IP		SRRM5		TBC1D2B	DOCK9-AS1	EFCAB1	VEGFA
FLJ43879	HLA-DQA1	ATP5G1	WDR54	UCP2	PVR		SSBP3-AS1		TBX18	DOK7	EFCAB13	VIPR1
FLRT3	HLA-DRA	ATP5I	XAGE2B	UNC13A	PXDN		SSTR2		TCEB3B	DPCR1	EFHC2	VN1R1
FLT3LG	HLA-DRB1	ATP5J	XGPY2	URB1	PXDNL		SSX7		TEX22	DPEP3	EFR3B	VRK1
FLT4	HLA-DRB4	ATP5J2	XYLT2	USHBP1	PYDC1		ST3GAL3		TEX9	DPP10	EGLN1	WDR17
FMO2	HLA-DRB5	ATP5J2-PTCD1	YIF1B	USP2	RAB3D		ST8SIA4		TFEB	DPP10-AS1	EGR1	WDR44
FMO4	HLA-DRB6	ATP5S	YIPF2	USP46	RAB9B		STAG3		TGFBR3	DPPA2P3	EGR3	WDR62
FMR1NB	HLA-F	ATP5SL	ZAR1	VAX2	RABL5		STK32B		THBS4	DPPA4	EHD2	WDR76
FNBP1L	HMP19	ATP6AP1	ZBTB11	VLDLR	RAMP1		STRC		TICAM1	DPRX	EHD3	WIPI1
FNDC1	HNF1B	ATP6AP2	ZDHHC15	VPS13A-AS1	RBAK-RBAKDN		STX16		TIMP2	DPYS	EIF1	WNT10A
FNDC9	HNRNPA0	ATP6V0A1	ZFHX2	VPS36	RBPMS-AS1		SUCNR1		TIMP4	DPYSL5	EIF1B	YJEFN3
FNTB	HOOK1	ATP6V0A2	ZNF117	VSIG2	RCE1		SUGT1P3		TLCD2	DRD2	EIF2S2	ZBED3-AS1
FOLR2	HOTAIRM1	ATP6V0B	ZNF208	VTI1B	REM1		SYTL5		TLE3	DRD3	EIF3C	ZBTB20-AS1
FOS	HOXD-AS2	ATP6V0C	ZNF34	VWA5B2	REPS2		TBX22		TMC6	DSC2	EIF4EBP1	ZC3H12A
FOXB2	HP	ATP6V0CP3	ZNF517	WDR3	REREP3		TCTEX1D4		TMEM173	DSN1	EIF4EBP2	ZFYVE28
FOXD4L5	HPCA	ATP6V0D1	ZNF664-FAM101A	WIPF1	RERGL		TEAD1		TMEM2	DTHD1	ELAC1	ZNF217
FOXG1	HPCAL1	ATP6V0E1	ZNF684	WWC2	REXO1L2P		TECPR1		TMEM204	DTNA	ELF5	ZNF219
FOXI3	HS3ST3B1	ATP6V1A	ZNF713	XKR5	RGCC		TEX14		TMPRSS11D	DTX4	ELK1	ZNF252P-AS1
FRAS1	HSD17B2	ATP6V1B2	ZNF763	YRDC	RGMB		THNSL2		TMPRSS12	DUOXA2	ELMO3	ZNF321P
FRAT1	HSD52	ATP6V1C1	ZNF80	ZCCHC7	RGS3		THOC6		TMSB4Y	DUSP10	ELOF1	ZNF491
FRK	HSFY2	ATP6V1D	ZNF843	ZDHHC1	RGS7		TMEM116		TNFSF9	DUSP13	ELOVL1	ZNF571-AS1
FRMD1	HSPA12A	ATP6V1E1	ZNF91	ZFP64	RHOG		TMEM119		TNIP3	DUSP26	ELOVL6	ZNF580
FRMD7	IAH1	ATP6V1G1	ZNRF2P1	ZFP69	RHPN1		TMEM151A		TNXA	DUSP27	ELP2	ZNF646
FRRS1L	IBA57-AS1	ATP6V1G2-DDX39B	ZSCAN1	ZFX-AS1	RNF121		TMEM25		TNXB	DVL1	EMC6	ZNF668
FSHB	IBSP	ATP6V1H	ZSCAN31	ZMYM1	RNF125		TMEM52B		TP53BP2	DYM	EMD	ZNF674-AS1
FSHR	ICAM1	ATP7A	ZYG11A	ZNF141	RNF138P1		TMEM74B		TPPP2	E2F2	EMILIN1	ZNF772
FST	ICAM5	ATP8A2		ZNF20	RNF139-AS1		TMPO		TPTE2P6	E2F7	EMR2	ZNF773
FSTL1	ICOSLG	ATP8B2		ZNF200	RNF150		TMPO-AS1		TRAF4	E2F8	ENG	ZNF789
FTH1P18	IDI2-AS1	ATP8B3		ZNF214	RNF215		TNRC18P1		TRAPPC3L	EBLN2	ENGASE	ZNF815P
FZD1	IER3	ATP8B5P		ZNF222	RNF5		TP53I11		TRIB2	ECHDC2	ENO1-AS1	ZNF821
GAB3	IFITM5	ATP9B		ZNF230	RNPEP		TREH		TRPV2	ECT2	ENOX1	ZNF852
GABRA3	IFNA5	ATPAF1		ZNF268	RNU6-28P		TRIM74		TSC22D4	ECT2L	ENTPD6
GABRA5	IFNAR2	ATPAF2		ZNF275	ROBO4		TRPM1		TSPAN4	EDDM3B	ENTPD7
GABRB2	IFT140	ATR		ZNF280D	RP1-249H1.4		TTC28-AS1		TSPAN9	EDN3	EOMES
GABRG3	IFT81	ATRAID		ZNF281	RP11-1096D5.1		TTLL10		TTC28	EEF1DP3	EPHB4
GAD2	IGF1R	ATRIP		ZNF319	RP11-109J4.1		TTLL2		TTC7B	EEF2	EPN1
GADD45B	IGF2BP3	ATRN		ZNF350	RP11-15A1.3		TYMP		TTC9B	EFCAB4A	EPN2
GADD45G	IGFBP7-AS1	ATRNL1		ZNF354A	RP11-2O17.2		TYMS		TTLL5	EFCAB5	EPPIN
GAGE12F	IGFL2	ATRX		ZNF423	RP11-372E1.4		UBE2E2		TTR	EFHC1	EPYC
GAL	IGFN1	ATXN10		ZNF429	RP11-425I13.3		UGDH-AS1		TUBA8	EFNA4	ERCC1
GALNT16	IGSF9B	ATXN1L		ZNF451	RP11-638F5.1		UGT8		UBC	EFNB3	ERCC2
GALNTL5	IHH	ATXN2		ZNF485	RP3-322G13.5		ULK4P1		UMODL1	EGFLAM	ERF
GALNTL6	IKZF1	ATXN2L		ZNF503-AS1	RPL36		ULK4P2		USP17L18	EGR4	ERGIC1
GAP43	IL10RA	ATXN3		ZNF622	RPL3L		UNC13C		USP54	EIF4H	ERH
GAS2	IL17B	ATXN7		ZNF721	RSPH1		USP1		VPS9D1-AS1	ELAVL3	ERICH1-AS1
GAS6-AS2	IL1B	ATXN7L2		ZNF732	RSPH3		VAMP1		VSIG10L	ELF4	ERVMER34-1
GAST	IL1RN	ATXN7L3		ZNF767	RXFP2		VAMP8		WASF1	ELL2	ETFB
GATA2	IL23A	ATXN7L3B		ZNF805	S100A5		VIM		WDFY3-AS2	ELOVL3	ETV5
GATA3	IL24	AUH		ZNF835	SAG		VIT		WDR90	EMC3-AS1	ETV7
GATA4	IL25	AUP1		ZNF850	SARDH		VSIG1		WFDC13	EMC9	EVA1A
GATA6	IL2RA	AURKAPS1		ZNF876P	SCARNA2		WFDC1		WNT3	EMCN	EVA1B
GATA6-AS1	IL2RB	AUTS2		ZNF90	SCARNA23		WHSC1		WNT8B	EME1	EVX2
GATSL2	IL2RG	AVEN		ZNF99	SCN10A		WNT11		WWC1	ENHO	EXOC3L2
GBA3	IL36G	AVIL			SCN7A		WNT5B		XAF1	ENKUR	EXTL1
GCG	IL3RA	AVL9			SCN8A		XPO1		YWHAEP7	ENO3	F11
GCSAML-AS1	IL4I1	AVPR1A			SCNN1D		ZBTB3		ZBED3	EPAS1	F3
GDF1	IL6	AXIN1			SEC16B		ZDHHC19		ZBTB8A	EPDR1	F8
GDF10	IL7	AZI2			SEMA3B		ZMYND12		ZC3HAV1	EPHA1-AS1	FABP5P3
GDF15	IL7R	B3GALNT1			2016-09-11		ZNF177		ZCCHC18	EPN3	FABP7
GDF3	IL8	B3GALNT2			SERPINE2		ZNF211		ZDHHC14	EPPK1	FADD
GDNF	ILDR1	B3GALT5			SFTA2		ZNF256		ZDHHC23	EPS8L1	FADS2
GDNF-AS1	ILK	B3GALT6			SGMS2		ZNF257		ZDHHC9	ERBB3	FAIM2
GEMIN8P4	IMPA2	B3GALTL			SH2D3C		ZNF267		ZGLP1	ERBB4	FAM101A
GFRAL	IMPACT	B3GAT3			SHBG		ZNF304		ZMYM5	ERI2	FAM106A
GFY	ING2	B4GALNT1			SHKBP1		ZNF362		ZNF131	ERVV-2	FAM106CP
GGACT	INPP5D	B4GALNT3			SIAH3		ZNF408		ZNF140	ESCO2	FAM114A1
GGTA1P	INS-IGF2	B4GALNT4			SIK1		ZNF433		ZNF227	ESPL1	FAM117B
GIMAP1	INSIG2	B4GALT6			SIX3-AS1		ZNF519		ZNF343	ESPN	FAM118A
GIMAP1-GIMAP5	INSRR	B9D2			SLC16A1-AS1		ZNF530		ZNF365	ESR1	FAM129B
GIMAP4	IP6K2	BABAM1			SLC17A7		ZNF534		ZNF438	ESRP1	FAM132A
GIMAP5	IRF6	BACE1			SLC18A2		ZNF551		ZNF443	ESRRG	FAM150B
GIMAP6	IRGM	BACE1-AS			SLC18A3		ZNF678		ZNF503-AS2	ESYT3	FAM153B
GIMAP7	IRX3	BACE2			SLC1A7		ZNF709		ZNF512B	ETV2	FAM155A
GIMAP8	IRX5	BACH1			SLC22A20		ZNF77		ZNF560	ETV6	FAM157B
GIMD1	IRX6	BAG1			SLC25A10		ZNF829		ZNF574	EXO1	FAM159A
GJA10	ISG15	BAG4			SLC25A2		ZP3		ZNF84	EXOC6	FAM159B
GJB4	ISL2	BAG5			SLC25A41				ZSWIM5	EYA4	FAM160A1
GJD2	ISY1-RAB43	BAG6			SLC2A6					EZH2	FAM163A
GLB1L	ITGA4	BAHD1			SLC35D3					F12	FAM168A
GLCCI1	ITGAD	BAIAP2			SLC37A2					F13B	FAM169A
GLCE	ITGAL	BAIAP2L2			SLC38A9					FA2H	FAM172BP
GLI2	ITGAX	BAK1			SLC46A3					FAM101B	FAM173A
GLIPR1L2	ITGB2	BANF1			SLC5A11					FAM109B	FAM174B
GLIS2	ITGB2-AS1	BANP			SLC5A12					FAM111A	FAM183A
GLT1D1	ITK	BAP1			SLC6A1-AS1					FAM111B	FAM189B
GLUD2	IVL	BARD1			SLC6A10P					FAM127A	FAM196B
GLYATL3	JAM3	BARHL1			SLC6A16					FAM135B	FAM19A3
GNAL	JDP2	BARX2			SLC9A5					FAM138A	FAM205A
GNPNAT1	JMJD1C-AS1	BATF			SLFN12					FAM138C	FAM211A-AS1
GNRHR2	KAT2A	BATF3			SLFN13					FAM138E	FAM212B-AS1
GOLGA6L9	KCNE3	BAZ1B			SLITRK5					FAM138F	FAM213B
GOT1L1	KCNG2	BAZ2A			SLX1A					FAM13A	FAM218A
GPAT2	KCNH2	BBC3			SLX1B					FAM150A	FAM222B
GPC5	KCNK6	BBS1			SMA4					FAM153A	FAM225B
GPIHBP1	KDM4D	BBS2			SMAD5-AS1					FAM163B	FAM229B
GPM6A	KEL	BBS4			SMCO3					FAM170B	FAM230C
GPR101	KIAA0226L	BBS5			SMIM6					FAM178A	FAM24B-CUZD1
GPR111	KIAA1199	BBS7			SMPD2					FAM181A	FAM27E2
GPR112	KIAA1407	BBS9			SMURF2					FAM181A-AS1	FAM27E3
GPR115	KIF9-AS1	BCAP29			SNAPC1					FAM181B	FAM71F1
GPR116	KIRREL2	BCAR1			SNORA29					FAM183CP	FAM72C
GPR133	KISS1	BCAS3			SNORA31					FAM195A	FAM76A
GPR137C	KLC4	BCAT2			SNORA48					FAM205B	FAM78B
GPR149	KLF1	BCCIP			SNORA62					FAM217A	FAM83B
GPR25	KLF5	BCDIN3D			SNORA67					FAM224B	FAM86C2P
GPR6	KLHDC10	BCDIN3D-AS1			SNORA71B					FAM227A	FAM86EP
GPR62	KLHL36	BCKDHA			SNORA7B					FAM230B	FAM87B
GPR78	KLHL38	BCKDHB			SNORA81					FAM25B	FAM89A
GPR85	KLK11	BCL2L1			SNORD114-15					FAM26D	FAM89B
GPRC5B	KLK2	BCL2L10			SNORD116-14					FAM27E1	FAM90A1
GPRC5D	KLK4	BCL2L13			SNORD116-15					FAM27L	FAM96A
GPRC6A	KLRC1	BCL2L14			SNORD23					FAM41AY1	FAM96B
GREB1L	KLRC2	BCL2L15			SNORD54					FAM41AY2	FANCD2OS
GREM2	KLRC4	BCL2L2			SNORD58B					FAM47E-STBD1	FANCF
GRHL3	KRT13	BCL2L2-PABPN1			SNORD64					FAM57B	FARP1
GRID1	KRTAP13-1	BCL7B			SNORD91A					FAM63B	FASTK
GRID1-AS1	KRTAP13-2	BCL7C			SNORD99					FAM66B	FASTKD3
GRIK1-AS1	KRTAP19-7	BCL9			SNX31					FAM71A	FAU
GRIN2A	KYNU	BCOR			SOD2					FAM71E2	FAXDC2
GRIN2B	LAIR1	BCR			SPARCL1					FAM72B	FBLN7
GRIN2D	LAMC3	BCRP2			SPATA24					FAM83A-AS1	FBXO22
GRM1	LAPTM5	BCS1L			SPATA41					FAM84A	FBXO27
GRM5	LBP	BDH1			SPDYE3					FAM86B1	FBXO46
GRM8	LCN2	BDH2			SPSB3					FANCA	FBXW11
GS1-24F4.2	LCP1	BDP1			SRCIN1					FANCD2	FCGR2B
GSC	LCP2	BECN1			SRMS					FANCI	FERMT1
GSDMC	LCT	BEND3			SSH1					FAR2P1	FGD5P1
GSN	LDHAL6A	BEND6			SSMEM1					FBN3	FGF12
GSTA5	LHFPL5	BEST4			SSSCA1-AS1					FBP2	FGFR2
GSTM1	LHX1	BET1			ST5					FBXL22	FGFRL1
GSTM2	LILRA2	BET1L			ST6GALNAC3					FBXL8	FHDC1
GSTM5	LILRA3	BEX1			ST6GALNAC5					FBXO47	FHOD3
GSX2	LILRA5	BEX2			STAMBPL1					FBXO6	FIBCD1
GTSCR1	LILRB3	BEX4			STARD3NL					FBXW10	FIBP
GUCA2B	LIMD2	BFAR			STAT5A					FCER2	FICD
GUSBP10	LINC00273	BGN			STEAP1B					FCGBP	FIS1
HAS2	LINC00309	BHLHB9			STMN2					FCGR1B	FITM2
HCG23	LINC00475	BHLHE40-AS1			STOX2					FCN3	FKBP14
HCN1	LINC00545	BHMT			STX8					FERMT3	FKBP1AP1
HDAC7	LINC00572	BHMT2			STXBP6					FGD4	FKBP8
HECW2	LINC00599	BICD1			STYXL1					FGF11	FLJ16171
HELB	LINC00618	BIRC2			SYCE1L					FGF6	FLJ20021
HES1	LINC00634	BIRC6			SYN1					FGFR4	FLJ26850
HGC6.3	LINC00641	BIVM			SYNJ2-IT1					FHL1	FLJ27354
HGF	LINC00693	BIVM-ERCC5			SYTL1					FHL2	FLJ32255
HIC1	LINC00844	BLCAP			TALDO1					FHL5	FLJ35024
HIC2	LINC00869	BLMH			TANC2					FIGN	FLJ41200
HIGD1C	LINC00880	BLOC1S2			TAS2R39					FITM1	FLJ41278
HINT2	LINC00882	BLOC1S4			TAT					FKBP11	FLJ42351
HIP1	LINC00885	BLOC1S5-TXNDC5			TCF7L1					FLI1	FLJ43315
HIST1H2AC	LINC00894	BLOC1S6			TDRD1					FLJ12825	FLVCR2
HIST1H4A	LINC00922	BLVRA			TEKT4P2					FLJ13224	FLYWCH2
HLA-L	LINC00944	BLZF1			TFR2					FLJ16779	FMNL3
HLF	LINC00960	BMI1			TG					FLJ22184	FMOD
HLX	LINC01016	BMS1			THEG					FLJ33360	FNDC3B
HMCN1	LINC01060	BMS1P1			THEGL					FLJ34503	FOXA2
HMGCLL1	LINC01115	BMS1P17			THSD4					FLJ38122	FOXA3
HNF4G	LINC01126	BMS1P18			THSD7A					FLJ39080	FOXC1
HOPX	LINC01138	BMS1P2			TIGD3					FLJ44313	FOXF2
HOXA-AS3	LIPN	BMS1P20			TIGD5					FLNB	FOXN1
HOXA3	LMBR1L	BMS1P4			TLR2					FLOT2	FOXN3-AS1
HOXA6	LMO2	BMS1P5			TMC3					FLRT1	FPGT-TNNI3K
HOXC12	LOC100128288	BMS1P6			TMED10P1					FLT3	FREM3
HOXC13	LOC100128573	BMX			TMEFF2					FMN2	FRMD6-AS1
HOXC13-AS	LOC100130298	BNC2			TMEM132D					FNBP1	FRMD8
HOXD1	LOC100130992	BNIP2			TMEM139					FNDC5	FRY
HOXD10	LOC100133315	BOD1			TMEM141					FOLH1	FRY-AS1
HOXD11	LOC100268168	BOD1L1			TMEM144					FOLH1B	FRZB
HP09025	LOC100288181	BOK			TMEM176A					FOLR4	FSCN2
HPSE	LOC100422212	BOLA2			TMEM189-UBE2V1					FOXD3	FSD1L
HRK	LOC100499489	BOLA3-AS1			TMEM198B					FOXI2	FSTL4
HS1BP3-IT1	LOC100506159	BOP1			TMEM217					FOXM1	FUNDC1
HS3ST6	LOC100506497	BORA			TMEM235					FOXO1	FURIN
HS6ST2-AS1	LOC100996349	BPGM			TMEM40					FREM2	FUT5
HSD11B2	LOC100996385	BPIFB3			TMEM74					FRMD3	FUT8
HSD3B7	LOC101448202	BPTF			TNNT3					FRMD5	FUZ
HSFY1P1	LOC101593348	BRAF			TOP1P2					FRMPD1	FXYD2
HSP90AA1	LOC101927488	BRAP			TP53I3					FSBP	FXYD6
HSPA12B	LOC101929295	BRAT1			TP53TG5					FSD1	FZD2
HSPA1A	LOC102477328	BRCA2			TPM1					FSTL3	FZD9
HSPA1B	LOC145783	BRCC3			TPPP3					FSTL5	FZR1
HSPA1L	LOC149134	BRD1			TPRA1					FTH1	G6PC
HSPA2	LOC153684	BRD3			TRAFD1					FUT3	GAA
HSPA6	LOC202181	BRD4			TRAPPC5					FUT6	GABARAP
HSPA7	LOC257358	BRD7			TRG-AS1					FUT9	GABBR1
HSPB6	LOC284344	BRD8			TRIM11					FXYD1	GALE
HSPD1	LOC284412	BRD9			TRIM34					FZD10-AS1	GALNT13
HSPE1-MOB4	LOC285000	BRE			TRIM69					FZD7	GALNT15
HSPH1	LOC391322	BRE-AS1			TSC22D3					G6PC2	GALNT18
HTR1D	LOC400927	BRF1			TSHB					GAB4	GALNT5
HTR1E	LOC401010	BRF2			TSPAN18					GABARAPL3	GALNT7
HTR2C	LOC401127	BRI3			TSPAN2					GABRA2	GALT
HTR3A	LOC401177	BRI3BP			TSPO					GABRB3	GARS
HTR3B	LOC401320	BRINP2			TTI2					GABRD	GAS1
HTR7	LOC645638	BRINP3			TTYH2					GABRE	GAS2L1
HTRA3	LOC646214	BRIX1			TUBA3E					GABRR1	GAS7
HULC	LOC646719	BRMS1			TUSC2					GAGE10	GAS8
ICAM3	LOC648987	BRMS1L			TUSC5					GAGE2B	GCAT
ID3	LOC653513	BROX			TVP23C					GALK1	GCGR
IDO1	LOC653786	BRPF1			TXLNB					GAMT	GCM2
IDO2	LOC728392	BRPF3			TXNDC17					GAS6	GCSH
IER5	LOC728739	BRSK1			TXNDC8					GATM	GDAP1L1
IER5L	LOC729041	BRSK2			TXNIP					GATSL1	GDI1
IFI16	LOC92249	BRWD1			TYW1B					GBP2	GEMIN7
IFLTD1	LOXL4	BRWD3			UPK3BL					GBP7	GFOD1
IFNA21	LPAL2	BSCL2			UQCRB					GBX1	GFPT1
IFNA22P	LPAR3	BSDC1			USP2-AS1					GCM1	GGA2
IFNG	LPL	BSG			USP26					GDI2	GGNBP1
IFNK	LPO	BSN			USPL1					GFPT2	GGT7
IFNL1	LRG1	BTBD1			UTS2R					GFRA3	GH1
IFRD1	LRIG1	BTBD10			UTY					GHRH	GIN1
IGF1	LRP5	BTBD11			UXT-AS1					GID4	GLB1L3
IGFBP6	LRRC1	BTBD16			VASH1					GIMAP2	GLTPD1
IGJ	LRRC16B	BTBD19			VAT1L					GINS1	GMCL1P1
IKZF4	LRRC28	BTBD2			VGLL4					GINS2	GMDS-AS1
IL11RA	LRRC3-AS1	BTBD6			VILL					GINS4	GMPPA
IL17C	LRRC37A4P	BTBD7			VKORC1					GIPC1	GMPR
IL18R1	LRRC71	BTBD9			VMP1					GJA1	GNAI2
IL1R2	LRRC8B	BTC			VSTM2L					GJA4	GNB2
IL1RAPL2	LRTOMT	BTF3			WBP5					GJA5	GNG10
IL2	LSM4	BTF3L4			WFDC5					GJC3	GNG5
IL20	LSMEM2	BTF3P11			WNK4					GJD4	GOLGA2
IL21	LSR	BTN2A1			WNT7B					GK2	GOLGA2P2Y
IL26	LST1	BTN2A2			XKR3					GKAP1	GOLGA2P3Y
IL33	LTC4S	BTRC			XRCC4					GKN1	GOLGA5
IL34	LTF	BUB3			XXYLT1-AS2					GLRA1	GOLGA6L10
IL9	LUCAT1	BUD13			ZAN					GLRA3	GOLGA8EP
INHBB	LY6K	BYSL			ZBTB25					GLRB	GOLGA8N
INMT-FAM188B	LYL1	BZRAP1			ZBTB38					GLS2	GOLGA8R
INPP5K	LYPD2	BZW1			ZBTB8B					GLT8D1	GOLT1B
INPPL1	LYPD3	C10orf105			ZC3H10					GLTP	GOT1
IPMK	LYZ	C10orf107			ZDHHC2					GNA12	GP1BB
IRF8	LZTS3	C10orf11			ZDHHC8P1					GNAI1	GP6
ISL1	MAB21L3	C10orf113			ZMAT1					GNAT1	GPC1
ISLR2	MAGED4B	C10orf118			ZMYND10					GNG7	GPC6
ISOC1	MAP2K5	C10orf12			ZNF205					GNMT	GPN3
ISPD	MAP3K13	C10orf128			ZNF233					GOLGA6A	GPR108
ITPKB	MAP3K4	C10orf129			ZNF277					GOLGA6B	GPR119
ITPR1	MAP6	C10orf2			ZNF285					GOLGA6D	GPR158-AS1
JMJD7-PLA2G4B	MASTL	C10orf32			ZNF404					GOLGA8B	GPR180
JPH3	MATK	C10orf35			ZNF467					GOLGA8CP	GPR19
JPH4	MBOAT1	C10orf54			ZNF525					GOLT1A	GPR27
JUN	MCHR1	C10orf76			ZNF627					GP5	GPR3
JUNB	MDH1B	C10orf88			ZNF670					GPC2	GPR39
KAL1	MED26	C10orf99			ZNF730					GPHB5	GPR50
KANSL1-AS1	MEF2C	C11orf31			ZNF790					GPR1-AS	GPR87
KAZALD1	MEFV	C11orf35			ZSCAN2					GPR12	GPRASP1
KBTBD12	MEPE	C11orf49								GPR123	GPRASP2
KC6	METTL7A	C11orf54								GPR142	GPSM1
KCNA1	MFSD10	C11orf57								GPR155	GPT2
KCNA5	MFSD2A	C11orf58								GPR157	GRAMD2
KCNIP4-IT1	MGC12916	C11orf63								GPR17	GRAMD4
KCNJ8	MGC34796	C11orf73								GPR37L1	GRIK4
KCNK12	MGLL	C11orf83								GPR98	GRK1
KCNMB2	MGP	C11orf95								GPRIN3	GRP
KCNN2	MIB2	C12orf4								GPT	GRPEL2
KCNQ2	MICAL2	C12orf5								GRAMD1A	GSG1
KCNQ3	MICALCL	C12orf50								GRASP	GSPT2
KCNU1	MILR1	C12orf54								GREB1	GSTO2
KCNV1	MIR1204	C12orf68								GRHL1	GSTP1
KCTD1	MIR1306	C12orf71								GRIA4	GTF2H5
KCTD12	MIR140	C12orf75								GRID2	GTF2IP1
KDM5D	MIR146B	C12orf79								GRIK2	GTF3C1
KDR	MIR147B	C14orf1								GRIK3	GTPBP10
KERA	MIR148B	C14orf119								GRINA	GUCA1B
KHDC1L	MIR1914	C14orf142								GRM7	GUCY2D
KHDRBS2	MIR193A	C14orf183								GS1-18A18.1	GUSB
KIAA0040	MIR210HG	C15orf27								GSE1	GZMB
KIAA0087	MIR3132	C15orf38								GSG1L	H2AFZ
KIAA0125	MIR338	C15orf39								GSTA1	H3F3A
KIAA1024	MIR340	C15orf43								GSTCD	HAGHL
KIAA1217	MIR3619	C15orf57								GSTO1	HAL
KIAA1239	MIR3666	C15orf60								GTDC1	HAO1
KIAA1462	MIR3685	C15orf61								GTPBP2	HAPLN1
KIAA1549L	MIR376A2	C15orf62								GTSE1	HAS3
KIF17	MIR421	C15orf65								GUCY1A2	HAUS4
KIF1A	MIR423	C16orf45								GXYLT2	HAVCR2
KIF25-AS1	MIR4317	C16orf52								H1FOO	HAX1
KIR3DL2	MIR4497	C16orf62								HAAO	HBZ
KL	MIR4730	C16orf70								HAP1	HCAR1
KLF10	MIR4779	C16orf72								HAUS5	HCFC1R1
KLF11	MIR5004	C16orf80								HDDC3	HCG27
KLHDC8A	MIR5193	C16orf86								HES6	HCN2
KLHDC9	MIR558	C16orf87								HEY1	HDAC5
KLHL31	MIR564	C16orf89								HEY2	HEATR6
KLHL4	MIR586	C17orf104								HEYL	HEBP1
KLK12	MIR6127	C17orf62								HFE2	HEIH
KLK15	MIR6504	C17orf70								HHATL	HEPH
KRT16P1	MIR6511B-1	C17orf72								HHIPL1	HEPHL1
KRT17	MIR6732	C17orf78								HIF1A	HERPUD1
KRT19P2	MIR6790	C17orf80								HIGD1B	HEXA
KRT20	MIR6809	C17orf85								HIST1H1B	HEXA-AS1
KRT222	MIR6821	C17orf89								HIST1H1D	HIBADH
KRT24	MIR6831	C17orf97								HIST1H1T	HILS1
KRT25	MIR6859-1	C18orf21								HIST1H2AG	HIP1R
KRT3	MIR6859-2	C18orf25								HIST1H2AI	HIPK2
KRT38	MIR877	C18orf61								HIST1H2AJ	HIST1H2AH
KRTAP19-8	MIR922	C18orf63								HIST1H2AK	HIST1H2BD
KRTAP2-1	MIR933	C18orf8								HIST1H2AL	HIST1H2BK
KRTAP21-2	MLF1	C19orf12								HIST1H2APS1	HIST2H2AA3
KRTAP7-1	MMD	C19orf24								HIST1H2BB	HIST2H2AA4
KRTAP9-4	MMP12	C19orf40								HIST1H2BE	HIST2H2BE
LAMA1	MMP13	C19orf43								HIST1H2BH	HLA-DOA
LAMA4	MMP8	C19orf44								HIST1H2BI	HLA-J
LATS2	MMP9	C19orf47								HIST1H2BL	HMGA1
LCAT	MNDA	C19orf54								HIST1H2BM	HMGCL
LCE1C	MORC4	C19orf57								HIST1H2BN	HMGN1
LDB2	MORF4L2	C19orf60								HIST1H2BO	HMX1
LGR5	MOSPD3	C19orf66								HIST1H3B	HMX3
LHX8	MPO	C19orf69								HIST1H3C	HOMER3
LILRB4	MPP5	C19orf80								HIST1H3E	HOXA10
LIMK2	MPST	C19orf81								HIST1H3F	HOXA5
LINC00114	MRGPRX3	C19orf82								HIST1H3G	HOXA7
LINC00152	MROH7	C1D								HIST1H3I	HOXB2
LINC00210	MRPS14	C1GALT1								HIST1H3J	HOXD4
LINC00277	MS4A14	C1GALT1C1								HIST1H4B	HPCAL4
LINC00278	MS4A3	C1QBP								HIST1H4D	HR
LINC00290	MS4A7	C1QTNF7								HIST1H4E	HRASLS5
LINC00298	MSH4	C1QTNF9								HIST1H4F	HSBP1L1
LINC00323	MSRB2	C1QTNF9B								HIST1H4H	HSD17B1
LINC00337	MST1	C1QTNF9B-AS1								HIST1H4J	HSD17B11
LINC00426	MT1A	C1R								HIST2H2AB	HTR1B
LINC00470	MT1HL1	C1RL								HIST2H2BF	ICAM2
LINC00485	MT1JP	C1RL-AS1								HIST2H3A	IER2
LINC00491	MT1L	C1S								HIST2H3C	IER3IP1
LINC00494	MT1X	C1orf100								HIST2H4A	IFFO2
LINC00502	MT2A	C1orf101								HIST2H4B	IFI27L1
LINC00507	MT3	C1orf109								HIST3H2BB	IFI6
LINC00536	MTFP1	C1orf115								HIVEP2	IFIT1
LINC00547	MTSS1	C1orf116								HJURP	IFITM10
LINC00575	MTUS2-AS1	C1orf123								HKDC1	IFNA10
LINC00617	MUC13	C1orf131								HLA-B	IFNA8
LINC00620	MUC16	C1orf158								HLA-DQB1	IFT20
LINC00628	MUC5B	C1orf159								HMGA1P7	IFT46
LINC00643	MYB	C1orf174								HMGB2	IGDCC3
LINC00656	MYH6	C1orf186								HMGN2P46	IGDCC4
LINC00668	MYOCD	C1orf192								HMMR	IGF2-AS
LINC00670	MYOM2	C1orf194								HMX2	IGF2BP2
LINC00675	MYRF	C1orf213								HOXA1	IGFALS
LINC00706	NACA2	C1orf216								HOXA11-AS	IGFBP1
LINC00707	NACC1	C1orf27								HOXB-AS1	IGFBP3
LINC00710	NANOS3	C1orf35								HOXB-AS3	IGFBP7
LINC00847	NAPSB	C1orf43								HOXB3	IGSF11
LINC00857	NAT1	C1orf51								HOXB5	IGSF21
LINC00877	NAV2-AS5	C1orf52								HOXB6	IKZF2
LINC00899	NBPF11	C1orf53								HOXB7	IKZF3
LINC00905	NBPF4	C1orf65								HOXB8	IL10
LINC00908	NBPF6	C1orf85								HOXB9	IL16
LINC00924	NCAM1-AS1	C20orf195								HOXC-AS1	IL17RC
LINC00954	NCF1	C20orf24								HOXC-AS2	IL17RE
LINC00961	NCF1B	C21orf119								HOXC8	IL19
LINC00970	NCF1C	C21orf2								HPN-AS1	IL1RL1
LINC00977	NCF4	C21orf33								HPR	IL27RA
LINC01028	NCKIPSD	C21orf59								HRC	IL37
LINC01030	NCR1	C21orf88								HRSP12	ILF3-AS1
LINC01069	NDRG1	C21orf91								HS3ST4	IMPDH2
LINC01071	NEDD8-MDP1	C22orf24								HSF4	INGX
LINC01102	NEIL2	C22orf26								HSPB2	INHA
LINC01104	NFAM1	C22orf39								HSPB2-C11orf52	INMT
LINC01107	NFE2	C22orf43								HSPB3	INPP5A
LINC01119	NFIA	C22orf46								HSPB9	INPP5F
LINC01127	NFIB	C2CD3								HTR3E	INPP5J
LINC01133	NFIX	C2CD5								HTT-AS	INSC
LINC01164	NFKBID	C2orf15								IDH2	INSIG1
LINC01168	NFYA	C2orf42								IFI44	INSL6
LINGO2	NINJ1	C2orf44								IFI44L	IPCEF1
LIPE	NKG7	C2orf47								IFITM4P	IPP
LMCD1	NKX6-3	C2orf49								IGFBP2	IQCA1
LMO3	NLGN4X	C2orf61								IGFBPL1	IQCJ
LMX1A	NLGN4Y-AS1	C2orf68								IGLL1	IQSEC1
LOC100131303	NLRC3	C2orf70								IGSF1	IRAK2
LOC100131315	NLRP12	C2orf71								IGSF22	IRF1
LOC100131347	NME8	C2orf76								IGSF23	IRF2BPL
LOC100133445	NOG	C3orf17								IKBIP	IRF3
LOC100133669	NOS1AP	C3orf20								IL12RB1	IRF4
LOC100134317	NPHS1	C3orf35								IL13	ISCA2
LOC100233156	NPL	C3orf38								IL15	ISG20
LOC100289561	NR2F1-AS1	C3orf52								IL1R1	ISOC2
LOC100505622	NRAP	C3orf62								IL1RL2	ISYNA1
LOC100506127	NRG1-IT1	C3orf72								IL21R	ITGA6
LOC100506403	NRG3	C3orf80								IL22RA2	ITGB5
LOC100506474	NRN1	C3orf83								ILDR2	ITGB7
LOC100506688	NSMCE1	C4orf27								INCENP	ITGB8
LOC100506746	NSUN6	C4orf29								INE2	ITIH6
LOC100506747	NUTM2A	C4orf47								INPP4A	ITM2C
LOC100507205	NUTM2G	C5orf24								INSM1	ITPR3
LOC100507424	NXPH3	C5orf28								INTU	JAG1
LOC100652824	OASL	C5orf42								IPO9-AS1	JAKMIP1
LOC100996249	OCSTAMP	C5orf45								IQCD	JAKMIP2-AS1
LOC101926966	ODF3B	C5orf47								IQCF5	JAZF1-AS1
LOC101927354	OLAH	C5orf51								IQCF5-AS1	JHDM1D-AS1
LOC101927697	OLFM4	C5orf60								IQCF6	JPX
LOC101928370	OLIG1	C5orf66								IQCH-AS1	KAAG1
LOC101928398	OLR1	C6orf106								IQSEC2	KANK1
LOC101929082	OMD	C6orf118								IQUB	KAT8
LOC101929319	OPN3	C6orf15								IRF2BP2	KBTBD11
LOC101929608	OR2B11	C6orf163								IRGC	KCNAB3
LOC101929688	OR2T33	C6orf203								ITGA7	KCNC3
LOC102060414	OR2T8	C6orf211								ITGA8	KCNH5
LOC102546175	OR4D2	C6orf229								ITGAM	KCNJ18
LOC102546227	OR52M1	C6orf47								ITGB4	KCNJ2-AS1
LOC102606465	OR6N2	C6orf62								ITGB6	KCNK2
LOC102606466	OR7E12P	C6orf89								ITIH2	KCNK4
LOC115110	OR7E5P	C7orf25								ITIH4	KCNMA1
LOC201651	ORM1	C7orf26								ITPKB-IT1	KCNMB3
LOC283693	ORM2	C7orf43								JPH2	KCNS1
LOC283731	OSCAR	C7orf49								JSRP1	KCNT2
LOC284379	OSGEPL1	C7orf50								KANK2	KCTD16
LOC339593	OSM	C7orf62								KANK3	KCTD19
LOC340074	OSTCP1	C7orf63								KANK4	KDM1A
LOC344887	OTUD7A	C7orf66								KCNA10	KDM6B
LOC388906	OXCT2	C7orf71								KCNA3	KHDC1
LOC389033	P2RX5-TAX1BP3	C8orf31								KCNA6	KIAA1211L
LOC400685	P2RY13	C8orf37								KCNB1	KIAA1244
LOC401463	P4HA2	C8orf44-SGK3								KCNC1	KIAA1324
LOC440243	PABPC5	C8orf46								KCNC2	KIAA1549
LOC441204	PACRG	C8orf59								KCNE1L	KIAA1671
LOC494127	PADI2	C8orf76								KCNF1	KIAA1755
LOC554206	PADI4	C8orf82								KCNH1	KIAA1958
LOC642361	PAEP	C8orf88								KCNH4	KIF12
LOC642366	PAGE4	C9orf114								KCNH7	KIF21B
LOC643355	PAK3	C9orf116								KCNH8	KIF25
LOC643387	PAK4	C9orf117								KCNJ10	KIF26B
LOC643711	PANX3	C9orf129								KCNJ11	KISS1R
LOC644919	PAQR5	C9orf131								KCNJ16	KLF15
LOC650226	PARD3-AS1	C9orf135								KCNJ3	KLF6
LOC653486	PAX5	C9orf135-AS1								KCNK16	KLHDC1
LOC729603	PCDHB19P	C9orf152								KCNK17	KLHDC8B
LOC729966	PCP2	C9orf153								KCNMB1	KLHL12
LOC730668	PDE11A	C9orf156								KCNMB4	KLHL17
LOH12CR2	PDE6H	C9orf3								KCNN3	KLHL22
LONRF1	PDX1-AS1	C9orf40								KCNQ1	KLHL3
LONRF3	PDZD7	C9orf41								KCNQ1OT1	KLK10
LOR	PER2	C9orf64								KCNQ4	KLK9
LOX	PEX13	C9orf69								KCNS3	KLRD1
LPA	PF4	C9orf72								KCNT1	KNOP1
LPHN2	PFKFB4	C9orf78								KCTD11	KPNA7
LPHN3	PFKL	C9orf85								KDELR1	KRBOX1
LPPR4	PFKM	C9orf91								KDM4E	KRT10
LPPR5	PGBD4	CA13								KHDC3L	KRT14
LRCH2	PGLYRP1	CA5B								KIAA0101	KRT15
LRFN5	PHEX	CA5BP1								KIAA0247	KRT18
LRP5L	PHLDA2	CA8								KIAA0408	KRT19
LRRC29	PHLDA3	CAAP1								KIAA0754	KRT8
LRRC4	PHOSPHO1	CAB39L								KIAA0922	KRTAP27-1
LRRC45	PHYHIP	CABIN1								KIAA1210	KRTAP5-11
LRRC4B	PI4KAP1	CABLES2								KIAA1598	KRTAP5-4
LRRC4C	PIGR	CABP1								KIF11	KRTAP5-7
LRRC57	PIGV	CABYR								KIF15	KRTDAP
LRRK2	PIK3AP1	CACFD1								KIF19	KSR1
LRRN2	PIK3CD	CACNA1H								KIF20A	KTI12
LRRN3	PIK3CG	CACNB2								KIF22	LACTB2
LRRN4CL	PIK3IP1	CACTIN								KIF24	LAMP3
LRRTM3	PIK3R5	CACUL1								KIF2C	LAMTOR2
LRTM2	PIM1	CAD								KIF4A	LAMTOR4
LSMD1	PIM2	CALCOCO1								KIF5A	LCE5A
LTBP4	PINLYP	CALCOCO2								KIFC1	LCMT1
LUZP2	PIP5K1A	CALHM2								KIFC2	LCTL
LUZP4	PIP5K1B	CALM1								KIRREL3	LDLRAD2
LYPD1	PKLR	CALML4								KIRREL3-AS2	LDLRAD3
LZTS2	PKNOX1	CAMK2B								KIRREL3-AS3	LECT1
MACROD2-AS1	PLA2G4F	CAMK2G								KLF2	LEF1-AS1
MAFF	PLA2G5	CAMK2N1								KLF7	LEMD1
MAGEA2B	PLAC8	CAMK2N2								KLHL13	LENG1
MAGEA5	PLCL2	CAMKK1								KLHL30	LENG8
MAGEB17	PLD1	CAMLG								KLHL33	LEP
MAGEC1	PLD4	CAMSAP1								KLHL40	LEPRE1
MALRD1	PLEK	CAMSAP2								KLHL41	LGALS1
MAP1B	PLEK2	CAMTA1								KLK5	LGALS3
MAP1LC3B2	PLEKHA7	CAMTA2								KLK6	LGALS3BP
MAP3K11	PLEKHH1	CAND1								KLK8	LGALS9C
MAP7D2	PLEKHS1	CAND2								KLRC4-KLRK1	LGR4
MAPK13	PLIN2	CANX								KLRF1	LHFPL4
2016-03-11	PLXND1	CAP1								KNCN	LHX3
2016-03-03	PMPCA	CAPG								KNTC1	LIF
MARCKSL1	PMS1	CAPN10								KREMEN1	LIMS3-LOC440895
MASP1	PMS2P4	CAPN10-AS1								KREMEN2	LIN7C
MB21D1	PNOC	CAPN12								KRT2	LINC00052
MB21D2	PNPLA6	CAPN13								KRT31	LINC00116
MBD3L3	POLD1	CAPN2								KRT33B	LINC00167
MC2R	POLN	CAPN7								KRT39	LINC00173
MCEE	POM121L10P	CAPNS1								KRT40	LINC00176
MCIDAS	PORCN	CAPRIN1								KRT5	LINC00184
MDGA1	PPARA	CAPRIN2								KRT6B	LINC00239
MDS2	PPARG	CAPZA1								KRT7	LINC00261
MEDAG	PPM1M	CAPZA2								KRT71	LINC00263
MEGF6	PPP1R15B	CARD10								KRT77	LINC00293
MEIS3	PPP1R37	CARD11								KRT78	LINC00313
MEOX1	PPP4R4	CARD14								KRT80	LINC00314
MEOX2	PPY	CARD17								KRT82	LINC00336
MEX3B	PRAM1	CARD8								KRT83	LINC00339
MFAP4	PRDM9	CARKD								KRT84	LINC00417
MFAP5	PREP	CARM1								KRT85	LINC00423
MFRP	PRICKLE2-AS2	CARS								KRT86	LINC00460
MGAT4C	PRKAG2-AS1	CARS2								KRT9	LINC00467
MGAT5B	PRKAR2B	CASC17								KRTAP10-10	LINC00492
MGC16275	PRKCB	CASC3								KRTAP16-1	LINC00511
MGC2889	PRKD2	CASC4								KRTAP3-3	LINC00520
MGC32805	PRKG2	CASD1								KRTAP5-2	LINC00526
MGC45922	PRKX	CASK								KRTAP5-9	LINC00568
MID1	PRM3	CASKIN2								KSR2	LINC00570
MIR101-2	PRNCR1	CASP2								KTN1-AS1	LINC00597
MIR106B	PRPF40B	CASP3								KXD1	LINC00632
MIR1207	PRR4	CASP6								KY	LINC00635
MIR1208	PRR9	CASP7								L1CAM	LINC00637
MIR1245A	PRSS21	CASP8AP2								LACE1	LINC00649
MIR1245B	PRSS50	CASR								LAD1	LINC00659
MIR1248	PRSS57	CATSPER2								LAMA5	LINC00664
MIR1257	PRTFDC1	CATSPER3								LAMP5	LINC00671
MIR1284	PRTN3	CAV1								LAMTOR5-AS1	LINC00673
MIR145	PSIP1	CBFB								LARP6	LINC00703
MIR152	PSTK	CBLL1								LBX1	LINC00836
MIR1537	PSTPIP2	CBR1								LBX1-AS1	LINC00837
MIR196A2	PTAFR	CBR4								LCE1D	LINC00870
MIR198	PTCHD2	CBWD1								LCK	LINC00875
MIR20A	PTENP1-AS	CBWD2								LCN10	LINC00896
MIR29B2	PTGDR	CBWD3								LCN15	LINC00921
MIR3117	PTGES	CBWD5								LCN8	LINC00936
MIR3129	PTGFRN	CBWD6								LCN9	LINC00987
MIR3145	PTH1R	CBX3								LCNL1	LINC01004
MIR3146	PTK2B	CBX5								LDB3	LINC01011
MIR3192	PTP4A3	CBX6								LEMD1-AS1	LINC01019
MIR3612	PTPN20A	CC2D1A								LENEP	LINC01096
MIR378J	PTPN20B	CC2D1B								LFNG	LINC01103
MIR381	PTPN5	CC2D2B								LGALS13	LINC01114
MIR3908	PTPN7	CCAR1								LGALS14	LINC01118
MIR3939	PTPRC	CCAR2								LGALS17A	LINC01144
MIR4273	PUS10	CCAT2								LGALS4	LINC01158
MIR4311	PXMP4	CCDC101								LGI1	LIPF
MIR4435-1HG	PYCARD	CCDC102A								LGI4	LIPJ
MIR4461	PYY2	CCDC103								LHX2	LITAF
MIR4470	QPCT	CCDC104								LIFR-AS1	LMAN1
MIR4482-1	RAB20	CCDC108								LIG1	LMBRD1
MIR4484	RAB26	CCDC109B								LIMK1	LMO1
MIR449C	RAB27B	CCDC110								LIN28A	LMTK3
MIR4505	RAB33B	CCDC113								LINC00035	LNX1-AS2
MIR4635	RAB37	CCDC114								LINC00086	LOC100093631
MIR4649	RAB3B	CCDC115								LINC00115	LOC100126784
MIR4657	RABL2A	CCDC117								LINC00159	LOC100129083
MIR4687	RAET1E-AS1	CCDC12								LINC00174	LOC100131289
MIR4722	RALGPS1	CCDC120								LINC00202-1	LOC100131496
MIR4724	RANBP1	CCDC126								LINC00222	LOC100132352
MIR4725	RANBP17	CCDC127								LINC00264	LOC100132815
MIR4750	RANBP3L	CCDC129								LINC00282	LOC100133331
MIR4754	RAPGEF4	CCDC13-AS1								LINC00311	LOC100133920
MIR4774	RARB	CCDC130								LINC00326	LOC100134868
MIR4792	RASAL3	CCDC132								LINC00327	LOC100270746
MIR499A	RASD2	CCDC134								LINC00346	LOC100272217
MIR499B	RASGRF2	CCDC137								LINC00366	LOC100287010
MIR5190	RASGRP2	CCDC142								LINC00461	LOC100287015
MIR548AL	RASSF7	CCDC144A								LINC00462	LOC100288570
MIR5707	RBBP6	CCDC144CP								LINC00472	LOC100288814
MIR605	RBM20	CCDC146								LINC00521	LOC100288911
MIR632	RBM26-AS1	CCDC147								LINC00523	LOC100289495
MIR6506	RBM47	CCDC148								LINC00534	LOC100289511
MIR6716	RBPJL	CCDC149								LINC00548	LOC100499484
MIR6755	RBPMS	CCDC152								LINC00559	LOC100506274
MIR6766	RCAN2	CCDC154								LINC00582	LOC100506985
MIR6769A	RDH13	CCDC157								LINC00588	LOC101926889
MIR6777	RELT	CCDC168								LINC00589	LOC101928505
MIR6805	RETN	CCDC169								LINC00595	LOC101929685
MIR6824	RFTN1	CCDC17								LINC00598	LOC101929696
MIR6843	RGAG4	CCDC173								LINC00605	LOC102031319
MIR6867	RGPD6	CCDC174								LINC00608	LOC102467080
MIR6872	RGS1	CCDC18								LINC00624	LOC102503427
MIR7703	RGS18	CCDC183-AS1								LINC00639	LOC102546294
MIR802	RHAG	CCDC22								LINC00640	LOC113230
MIR8077	RHBDF2	CCDC25								LINC00645	LOC145845
MIR8083	RHBDL2	CCDC36								LINC00652	LOC152225
MIR92A1	RHCG	CCDC37								LINC00672	LOC158960
MIR936	RHOBTB1	CCDC39								LINC00678	LOC283177
MIRLET7BHG	RHOXF1	CCDC40								LINC00681	LOC283683
MIRLET7C	RIPK3	CCDC41								LINC00689	LOC284009
MISP	RLTPR	CCDC42								LINC00705	LOC285074
MITF	RNASE2	CCDC43								LINC00841	LOC285768
MKX	RNASE3	CCDC47								LINC00842	LOC286367
MLLT4-AS1	RNASE7	CCDC50								LINC00853	LOC339803
MME	RNASEH2B-AS1	CCDC51								LINC00861	LOC344967
MMEL1	RNF103-CHMP3	CCDC53								LINC00866	LOC375196
MMP2	RNF128	CCDC54								LINC00883	LOC388780
MMP23A	RNF182	CCDC59								LINC00889	LOC389641
MMP23B	RNF216-IT1	CCDC6								LINC00911	LOC400043
MMP27	RNF219-AS1	CCDC66								LINC00920	LOC407835
MMP28	RNPC3	CCDC71								LINC00935	LOC440300
MN1	RNU4ATAC	CCDC77								LINC00937	LOC442028
MNX1	ROPN1L	CCDC81								LINC00943	LOC550643
MOV10L1	RP11-18F14.1	CCDC82								LINC00945	LOC641367
MOXD2P	RP11-231I16.1	CCDC84								LINC00948	LOC644189
MRI1	RP11-252C15.1	CCDC85B								LINC00966	LOC645752
MROH9	RP11-260E18.1	CCDC85C								LINC00967	LOC649330
MRPL18	RP11-290F20.1	CCDC86								LINC00999	LOC649352
MRPL23	RP11-31F15.2	CCDC88A								LINC01006	LOC652276
MTCH1	RP11-326F20.5	CCDC90B								LINC01014	LOC728024
MTNR1A	RP11-367N14.2	CCDC92								LINC01015	LOC728752
MXRA5	RP11-368I23.2	CCDC93								LINC01018	LOC728989
MYC	RP11-384J4.1	CCDC94								LINC01020	LOC729737
MYCT1	RP11-406A20.4	CCDC97								LINC01088	LOC730102
MYH10	RP11-480I12.7	CCHCR1								LINC01108	LOC80154
MYLIP	RP11-598F7.4	CCL26								LINC01111	LOC90246
MYO16-AS1	RP11-637A17.2	CCL28								LINC01120	LPAR4
MYO1B	RP11-84O12.4	CCM2								LINC01121	LPAR6
MYO3A	RP11-996F15.2	CCNC								LINC01123	LPCAT2
MYOC	RP4-669L17.10	CCNK								LINC01139	LPIN2
MYRIP	RP4-724E16.2	CCNL2								LINC01140	LRFN2
NAALADL2-AS3	RP5-833A20.1	CCNT1								LINC01141	LRIT2
NABP1	RP5-977B1.7	CCNT2								LINGO4	LRP2
NALCN	RPL13AP17	CCNT2-AS1								LIPI	LRP4
NAPSA	RPS26P11	CCNY								LIX1	LRRC25
NAV3	RPS6KA2	CCNYL1								LMAN1L	LRRC38
NBPF16	RPTN	CCP110								LMF1	LRRC56
NCEH1	RSG1	CCPG1								LMNB1	LRRC59
NCOR1P1	RSPO1	CCR1								LMO4	LRRC73
NCR3	RTBDN	CCR3								LMOD3	LRRC8C
NDUFA2	RTN4RL2	CCR5								LOC100128164	LRRC8D
NDUFB11	RUNX1-IT1	CCR9								LOC100128531	LRRN4
NDUFB7	RUNX2	CCSER2								LOC100128593	LRRTM1
NDUFS7	RUNX3	CCT2								LOC100129055	LRWD1
NECAB2	S100A12	CCT3								LOC100129935	LSAMP
NEDD9	S100A8	CCT4								LOC100130705	LSAMP-AS1
NEFH	S100A9	CCT5								LOC100130849	LSM10
NEFL	SAA1	CCT6A								LOC100130872	LSM2
NEFM	SAA2	CCT6B								LOC100131138	LSM6
NEGR1	SALL2	CCT6P1								LOC100131635	LSM7
NEIL1	SAMD13	CCT6P3								LOC100131825	LTA
NEK5	SAMSN1	CCT7								LOC100132146	LTA4H
NEUROD1	SASH3	CCT8								LOC100132891	LURAP1
NEUROG1	SATB2	CCZ1								LOC100133050	LY75-CD302
NEUROG2	SATB2-AS1	CD101								LOC100133091	LYPD8
NEXN-AS1	SBK1	CD109								LOC100133985	LYPLA2
NFKB1	SBSN	CD160								LOC100288974	LYRM9
NHEG1	SCARNA1	CD163								LOC100303749	MAD2L1BP
NHLH2	SCARNA18	CD163L1								LOC100505515	MAD2L2
NHS-AS1	SCARNA7	CD164								LOC100505887	MAGED1
NHSL1	SCGB2A1	CD209								LOC100505942	MAGED2
NHSL2	SCGB3A1	CD226								LOC100506022	MAGEE1
NID1	SCN11A	CD247								LOC100506023	MAGEF1
NIPSNAP1	SCN4B	CD27								LOC100506082	MAGEH1
NKAIN1	SCO2	CD276								LOC100506142	MAGIX
NKD2	SCRT2	CD2AP								LOC100506258	MAGOH2
NKRF	SCUBE1	CD2BP2								LOC100506388	MAGOHB
NKX2-4	SDC3	CD300LB								LOC100506710	MALSU1
NLGN1	SDC4	CD302								LOC100506713	MAMDC2-AS1
NLRP7	SDCBP2	CD320								LOC100507351	MAN2A2
NMB	SDR16C5	CD3EAP								LOC100507373	MANSC4
NMNAT2	SEC14L3	CD44								LOC100507412	MAP10
NNAT	SELE	CD46								LOC100507462	MAP2K1
NOS3	SELL	CD47								LOC100507468	MAP2K6
NOX3	SEMA4B	CD52								LOC100653515	MAP3K5
NOX5	2016-09-01	CD55								LOC100996634	MAPK12
NOXO1	2016-09-03	CD58								LOC100996758	MAPKAPK5-AS1
NPFFR2	2016-09-08	CD83								LOC101805491	MAPRE3
NPHS2	SERHL2	CD8A								LOC101926904	2016-03-02
NPR1	SERINC5	CD96								LOC101926935	MARCKS
NPS	SERPINA1	CD99L2								LOC101926943	MARK3
NPTX1	SERPINA11	CD99P1								LOC101927053	MARK4
NPY1R	SERPINA12	CDADC1								LOC101927280	MAST4
NPY2R	SERPINA6	CDC123								LOC101927811	MATN1
NR4A1	SERPINA9	CDC16								LOC101928448	MATN3
NR4A3	SERPINB1	CDC23								LOC101929217	MATN4
NR5A2	SERPINB10	CDC25B								LOC102467147	MBD6
NRK	SERPINB2	CDC26								LOC102577424	MBOAT2
NRP1	SERPINH1	CDC37								LOC146481	MCOLN2
NRSN1	SERPINI2	CDC40								LOC151174	MCOLN3
NTN3	SERTAD1	CDC42BPA								LOC254896	MCPH1
NTNG1	SERTAD2	CDC42BPB								LOC284801	MCTS1
NTRK2	SERTAD3	CDC42SE2								LOC285692	MDFI
NTRK3-AS1	SF3A2	CDC5L								LOC339166	MDP1
NTS	SFTA1P	CDC7								LOC339539	MECR
NTSR1	SFTPA2	CDC73								LOC388242	MED12L
NUDT1	SFTPC	CDH1								LOC388553	MED18
NUDT6	SH3BP2	CDH11								LOC388813	MED19
NXF3	SH3D21	CDH12								LOC389895	MED30
NYNRIN	SH3RF1	CDHR1								LOC399815	MED7
NYX	SIGLEC14	CDHR4								LOC400456	MED8
OAS1	SIGLEC5	CDIP1								LOC400548	MEG9
OGN	SIMC1	CDIPT								LOC400891	MEIG1
OLFML1	SIRPB2	CDK11A								LOC401242	MEIS1-AS3
OLFML3	SIX4	CDK11B								LOC401557	MEIS2
OPN1MW2	SKAP2	CDK12								LOC440040	MESDC2
OPN4	SLA	CDK13								LOC441242	METTL10
OPRK1	SLAMF8	CDK14								LOC606724	METTL22
OPRM1	SLAMF9	CDK16								LOC613038	METTL23
OR10H1	SLC10A2	CDK20								LOC641746	MFAP3L
OR10Z1	SLC11A1	CDK2AP1								LOC642423	MFI2
OR11H6	SLC13A5	CDK3								LOC642852	MFI2-AS1
OR13C2	SLC15A2	CDK4								LOC643406	MFSD7
OR13C9	SLC16A2	CDK5								LOC643923	MGC57346
OR13D1	SLC16A3	CDK5R1								LOC646862	MGEA5
OR1D2	SLC16A6	CDK5RAP1								LOC646938	MIA
OR1L8	SLC18A1	CDK5RAP3								LOC653653	MIA-RAB4B
OR1Q1	SLC22A5	CDK7								LOC654342	MICA
OR2A25	SLC27A2	CDKAL1								LOC728606	MICALL2
OR2A5	SLC28A3	CDKL2								LOC728743	MID2
OR2C3	SLC29A3	CDKL3								LOC729732	MIDN
OR2J3	SLC2A1	CDKL5								LOC729930	MIIP
OR2K2	SLC2A1-AS1	CDO1								LOC731779	MINPP1
OR2V1	SLC2A14	CDPF1								LOC90834	MIR107
OR2V2	SLC2A5	CDR1								LOC91450	MIR1182
OR3A3	SLC36A2	CDR2								LPPR1	MIR1185-1
OR4F13P	SLC38A3	CDR2L								LRIT1	MIR1185-2
OR4F17	SLC43A2	CDRT15P1								LRP4-AS1	MIR1197
OR4F4	SLC4A1	CDS1								LRRC14B	MIR1231
OR4F5	SLC4A4	CDS2								LRRC16A	MIR125B1
OR51B5	SLC6A12	CDV3								LRRC2	MIR129-2
OR52N4	SLC6A19	CDY2A								LRRC20	MIR1305
OR56B1	SLC7A2	CDY2B								LRRC30	MIR134
OR5H2	SLC8A3	CDYL								LRRC36	MIR136
OR6B1	SLC8B1	CEACAM19								LRRC37A11P	MIR143HG
OR6V1	SLPI	CEBPG								LRRC37A2	MIR16-1
OR6X1	SLURP1	CEBPZ								LRRC52	MIR16-2
OR8B12	SLX1A-SULT1A3	CEBPZ-AS1								LRRC55	MIR181A2HG
OR8G5	SLX1B-SULT1A4	CECR5								LRRC63	MIR192
OSBPL1A	SMIM3	CECR5-AS1								LRRC7	MIR194-1
OSGIN2	SMOX	CECR6								LRRIQ3	MIR197
OSR1	SMPD3	CELA1								LRRTM2	MIR199A2
OTOR	SMYD4	CELF1								LRRTM4	MIR2116
OTX1	SNAI3	CELF3								LRTM1	MIR215
OXGR1	SNORA10	CELF4								LSP1	MIR219-1
P2RY10	SNORA13	CEMP1								LTB	MIR221
P2RY14	SNORA24	CENPB								LY6G6C	MIR24-2
PAK1	SNORA3	CENPBD1P1								LY6G6D	MIR3115
PALM	SNORA5A	CENPC								LY6G6E	MIR3120
PAMR1	SNORA71A	CENPN								LY6G6F	MIR3175
PANX1	SNORA75	CENPO								LYPLAL1	MIR3188
PAPL	SNORA80	CENPT								MAB21L1	MIR3198-1
PAQR3	SNORD11	CENPVP1								MAD2L1	MIR320C1
PARD3	SNORD114-11	CENPVP2								MAEL	MIR323B
PARP8	SNORD114-12	CEP104								MAGEC3	MIR3614
PATE1	SNORD114-17	CEP170								MAGI1-AS1	MIR3618
PATE4	SNORD114-18	CEP170B								MAL	MIR3656
PCDH11Y	SNORD123	CEP192								MAMSTR	MIR365B
PCDH18	SNORD18A	CEP250								MAN1C1	MIR3662
PCDH19	SNORD1B	CEP290								MAP3K1	MIR3679
PCDH8	SNORD21	CEP350								MAP3K10	MIR3689A
PCDH9	SNORD24	CEP44								MAP3K14-AS1	MIR369
PCDH9-AS3	SNORD32A	CEP68								MAP3K19	MIR376A1
PCDH9-AS4	SNORD36A	CEP76								MAP4K2	MIR376B
PCDHA10	SNORD38B	CEP78								MAP6D1	MIR379
PCDHA7	SNORD43	CEP97								MAPK15	MIR381HG
PCK1	SNORD60	CERK								MAPKBP1	MIR382
PCOLCE-AS1	SNORD97	CERS2								MAPT	MIR3916
PDE1A	SNTA1	CERS4								MAPT-IT1	MIR3925
PDE7A	SNX20	CERS5								2016-03-01	MIR3942
PDGFRB	SOST	CES2								2016-03-05	MIR3973
PDGFRL	SOX17	CES5AP1								MARCO	MIR409
PDXP	SP5	CFB								MATN1-AS1	MIR410
PDYN	SP6	CFHR1								MATN2	MIR411
PDZRN4	SP7	CFI								MB	MIR4284
PEAR1	SPACA6P-AS	CFL1								MBP	MIR431
PECAM1	SPATA22	CFLAR								MC5R	MIR4315-1
PELI2	SPDEF	CFLAR-AS1								MCAM	MIR4315-2
PFN1	SPECC1	CFTR								MCCD1	MIR4319
PGM5-AS1	SPI1	CGB2								MCF2L	MIR4320
PHYHIPL	SPICE1	CGB7								MCF2L-AS1	MIR433
PI16	SPIN4	CGGBP1								MCM10	MIR4426
PI3	SPINK1	CGRRF1								MCM2	MIR4435-2
PIEZO2	SPIRE2	CHAC2								MCM4	MIR4441
PIK3C2G	SPN	CHAMP1								MCU	MIR4458
PIK3R1	SPOCD1	CHCHD1								MDGA2	MIR4489
PLAGL1	SPP1	CHCHD10								MED4-AS1	MIR4530
PLBD1	SPRED3	CHCHD3								MEF2B	MIR454
PLCE1-AS1	SPTA1	CHCHD4								MEGF10	MIR4641
PLCL1	SQRDL	CHCHD7								MEGF9	MIR4658
PLEKHG1	SRD5A1P1	CHD1L								MEIS1	MIR4659A
PLEKHG4B	SRGAP2B	CHD2								MELK	MIR4659B
PLEKHH2	SRGN	CHD4								MESDC1	MIR4680
PLET1	SRSF12	CHD5								METRN	MIR4682
PLG	SSFA2	CHD8								METRNL	MIR4684
PLIN1	SSUH2	CHD9								METTL21A	MIR4689
PNLIP	ST6GALNAC1	CHDH								METTL21EP	MIR4690
PNLIPRP3	ST8SIA6	CHERP								METTL24	MIR4737
PNMA3	STAB1	CHFR								METTL5	MIR4800
PNMA5	STAG3L1	CHI3L1								METTL7B	MIR485
PNMA6C	STAT4	CHIA								MGAM	MIR495
PODXL2	STC1	CHIAP2								MGC15885	MIR496
POM121L1P	STEAP4	CHIC1								MGC27382	MIR503HG
POM121L8P	STK32C	CHIC2								MIA2	MIR5087
PON3	STK39	CHID1								MICAL1	MIR5090
POSTN	STON1	CHKA								MIOX	MIR5091
PPAPDC1A	STXBP2	CHKB								MIR101-1	MIR539
PPEF2	SUCLG2	CHM								MIR1225	MIR550A2
PPFIA2	SULT1B1	CHML								MIR127	MIR550B2
PPFIBP2	SUSD3	CHMP1A								MIR1270-1	MIR589
PPIAL4B	SUV39H2	CHMP1B								MIR1270-2	MIR593
PPIAL4C	SYCE3	CHMP2A								MIR1276	MIR6073
PPP1R15A	SYK	CHMP2B								MIR1287	MIR6077-1
PPP1R17	SYN3	CHMP3								MIR1292	MIR6077-2
PPP1R3B	SYNE1	CHMP4A								MIR1307	MIR6126
PPP1R3G	SYNGR1	CHMP5								MIR132	MIR644A
PPP1R42	SYNGR2	CHMP6								MIR133B	MIR654
PRAME	SYNJ2BP-COX16	CHMP7								MIR1343	MIR656
PRAMEF11	SYS1-DBNDD2	CHP1								MIR137HG	MIR668
PRAMEF4	SYT12	CHPF2								MIR155	MIR671
PRCD	TAC3	CHPT1								MIR181A2	MIR6723
PRDM1	TACSTD2	CHRAC1								MIR181B2	MIR6727
PRDM14	TAGAP	CHRFAM7A								MIR19B1	MIR6734
PRDM8	TAP1	CHRM1								MIR2278	MIR6735
PREX2	TARP	CHRM5								MIR26A2	MIR675
PRICKLE2-AS3	TAS1R3	CHRNA10								MIR30D	MIR6752
PRICKLE4	TAX1BP3	CHRNA2								MIR30E	MIR6772
PRL	TBC1D16	CHRNA3								MIR3127	MIR6775
PRLHR	TBC1D3C	CHRNA7								MIR3152	MIR6796
PRMT10	TCAM1P	CHRNB2								MIR3162	MIR6825
PRND	TCF3	CHST10								MIR3178	MIR6838
PROCR	TCL1A	CHST12								MIR3607	MIR6869
PROM1	TCN1	CHST14								MIR3649	MIR6886
PRPH	TCP10L	CHST2								MIR3978	MIR7-1
PRR15L	TDP1	CHST6								MIR425	MIR7111
PRR20A	TDRD9	CHST8								MIR4263	MIR7161
PRR20B	TEC	CHSY3								MIR4292	MIR758
PRR20C	TEDDM1	CHTOP								MIR4297	MIR8064
PRR20D	TEKT2	CHUK								MIR4423	MIR8087
PRR20E	TERT	CIAO1								MIR4446	MIR889
PRR26	TESC	CIAPIN1								MIR4467	MIR98
PRRG2	TESPA1	CIC								MIR4478	MIRLET7A2
PRRG3	TET1	CIDEC								MIR450A2	MIRLET7B
PRRG4	TEX41	CILP								MIR4517	MIRLET7F1
PRSS12	TF	CIPC								MIR4640	MKRN7P
PRSS16	TFDP3	CIRBP								MIR4646	MLF2
PRSS30P	TFEC	CIRH1A								MIR4650-1	MLNR
PRSS35	TFF2	CISD1								MIR4650-2	MLPH
PRSS36	TFIP11	CISD2								MIR4683	MLXIPL
PRSS42	TFPI	CISD3								MIR4697	MLYCD
PSG10P	THAP2	CISTR-ACT								MIR4745	MMACHC
PSG2	THBD	CITED2								MIR4757	MMGT1
PSG3	THEMIS2	CIZ1								MIR4759	MMP19
PSMB8	TIA1	CKAP5								MIR4766	MMP24-AS1
PSORS1C1	TIFAB	CKB								MIR4786	MMS19
PSORS1C2	TIGD4	CKS1B								MIR484	MNT
PTCD1	TIMD4	CLASP1								MIR491	MOGAT1
PTCH2	TIMP3	CLCA3P								MIR5001	MOGAT2
PTCHD1	TIPARP-AS1	CLCC1								MIR505	MOGS
PTCHD4	TISP43	CLCF1								MIR5188	MORF4L2-AS1
PTCRA	TK2	CLCN3								MIR548A3	MORN4
PTF1A	TLR1	CLCN6								MIR554	MORN5
PTGER4	TLR4	CLCN7								MIR555	MOV10
PTGER4P2-CDK2AP2P2	TLR5	CLDN1								MIR561	MOXD1
PTGIR	TM4SF1-AS1	CLDN10								MIR568	MPL
PTH2R	TMC5	CLDN15								MIR5687	MPZL2
PTPRD	TMCO6	CLDN2								MIR569	MPZL3
PTPRN2	TMEM108	CLDN23								MIR5703	MRAP2
PTPRQ	TMEM120B	CLDN25								MIR590	MRGBP
PTPRVP	TMEM132A	CLDND1								MIR6080	MRP63
PTRF	TMEM136	CLEC16A								MIR617	MRPL10
PTX4	TMEM143	CLEC18B								MIR636	MRPL16
PVALB	TMEM145	CLHC1								MIR641	MRPL17
QRFPR	TMEM156	CLIC1								MIR647	MRPL2
RAB25	TMEM171	CLIC4								MIR6511A-2	MRPL20
RAB4B-EGLN2	TMEM219	CLIC6								MIR6717	MRPL28
RADIL	TMEM234	CLINT1								MIR6728	MRPL34
RALA	TMEM240	CLIP1								MIR6736	MRPL37
RAMP2	TMEM254	CLIP3								MIR6737	MRPL39
RASAL1	TMEM256	CLIP4								MIR6740	MRPL41
RASD1	TMEM37	CLK2								MIR6743	MRPL45P2
RASSF2	TMEM45A	CLK2P								MIR6746	MRPL52
RASSF6	TMEM63C	CLK3								MIR6756	MRPL54
RASSF9	TMEM70	CLK4								MIR6770-2	MRPL55
RAX	TMEM79	CLN3								MIR6778	MRPS16
RBFOX3	TMEM86A	CLN5								MIR6785	MRPS18A
RBMS3	TMEM88	CLN6								MIR6798	MRPS31
RBMXL3	TMEM91	CLN8								MIR6800	MRPS31P5
RBP7	TMPRSS4	CLNS1A								MIR6815	MRVI1-AS1
RBPJ	TMUB1	CLOCK								MIR6822	MS4A15
RCOR2	TNF	CLP1								MIR6851	MSANTD1
RD3	TNFRSF10C	CLPB								MIR6852	MSI2
RDH10	TNFRSF1B	CLPTM1								MIR6862-1	MSL3P1
REEP6	TNFRSF9	CLPTM1L								MIR6862-2	MSLN
REL	TNFSF11	CLPX								MIR6875	MSMO1
REN	TNFSF13	CLSTN1								MIR6876	MSMP
RFPL1	TNFSF8	CLSTN2								MIR7-3HG	MSRA
RFPL1S	TNIP1	CLTA								MIR7112-2	MSRB1
RFPL4A	TNS1	CLTB								MIR8069	MST1L
RFX6	TOB2P1	CLTC								MIRLET7G	MST1P2
RGL1	TOLLIP-AS1	CLU								MKI67	MSX2P1
RGN	TP53AIP1	CLUAP1								MKNK1-AS1	MT1B
RGS14	TPGS2	CLUH								MLIP	MT1DP
RGS16	TPRX1	CMAS								MLLT3	MT1E
RGS20	TPTE2P1	CMC2								MMD2	MT1F
RGS4	TPTE2P5	CMKLR1								MMP15	MT1G
RHOB	TRA2A	CMPK1								MMP17	MT1H
RHOU	TRABD2A	CMSS1								MMP25	MT1IP
RIMBP3	TRADD	CMTM1								MMP3	MTA3
RIMKLB	TRAM2-AS1	CMTM4								MMRN1	MTFMT
RIMS2	TREM1	CMTM6								MND1	MTHFS
RIPPLY2	TRIM17	CMTR2								MNS1	MTRNR2L5
RMST	TRIM25	CNBP								MNX1-AS1	MTUS1
RNASE12	TRIM26	CNDP1								MOB3C	MUC2
RND3	TRIM39-RPP21	CNGB1								MPI	MUS81
RNF144A	TRIM53AP	CNIH1								MPPED2	MVD
RNF152	TRIM58	CNIH4								MPZ	MYADML2
ROCK1P1	TRIM63	CNKSR2								MRC2	MYCBP
ROGDI	TSPAN13	CNN2								MRGPRD	MYEOV
ROR1	TSPAN32	CNNM2								MRPL23-AS1	MYH14
RORB	TSPEAR-AS1	CNNM3								MRPL44	MYL10
RP1-167G20.1	TSSK6	CNOT1								MRPS2	MYL12A
RP1-69M21.2	TST	CNOT10								MRPS24	MYL6
RP11-110H10.2	TTC21A	CNOT11								MSC	MYLK
RP11-13A1.1	TTC29	CNOT3								MSGN1	MYO5B
RP11-14D22.5	TTC34	CNOT4								MSH5	MYO5C
RP11-154D17.1	TTLL1	CNOT6								MSTN	MYO6
RP11-163N6.2	TTTY4	CNOT6L								MTL5	MYO9B
RP11-166A12.1	TTTY4B	CNOT7								MTTP	MYPOP
RP11-175K6.1	TTTY4C	CNOT8								MTUS2	N6AMT1
RP11-193H5.1	TUBAL3	CNPPD1								MUC19	NAA38
RP11-276H19.1	TXNRD3NB	CNPY3								MUC21	NAA40
RP11-280O1.2	TYROBP	CNPY4								MUC4	NAAA
RP11-290F20.2	UBASH3A	CNRIP1								MUC7	NAALADL1
RP11-2A4.3	UBD	CNST								MUSK	NAB2
RP11-329B9.1	UBE2D1	CNTD1								MUSTN1	NABP2
RP11-356I2.4	UBE2NL	CNTLN								MXD3	NACA
RP11-383C5.3	UBTF	CNTNAP1								MXD4	NACC2
RP11-416O18.1	UCA1	CNTRL								MYBL1	NAE1
RP11-426L16.8	UCHL1-AS1	COA1								MYBL2	NAPG
RP11-451G4.2	ULK2	COA4								MYBPC1	NAPRT1
RP11-456O19.4	UPK2	COA5								MYBPHL	NARF
RP11-542B15.1	UPK3B	COA6								MYCBPAP	NAT2
RP11-600K15.1	URGCP-MRPS24	COA7								MYCL	NAT6
RP11-696N14.1	UROS	COASY								MYCN	NAV1
RP11-701P16.5	USP12-AS2	COBLL1								MYCNOS	NCMAP
RP11-752D24.3	USP32P2	COG1								MYEF2	NCRNA00185
RP11-77C3.3	USP43	COG2								MYF5	NDFIP2-AS1
RP11-80G7.1	UVSSA	COG3								MYF6	NDUFA11
RP11-844P9.2	VAV1	COG4								MYH1	NDUFA4
RP4-777D9.2	VAV3	COG7								MYH11	NDUFA4L2
RP5-1125A11.1	VCAM1	COG8								MYH13	NDUFAB1
RP5-896L10.1	VCPKMT	COIL								MYH2	NDUFAF1
RPEL1	VHLL	COL14A1								MYH3	NDUFAF5
RPGRIP1L	VNN1	COL17A1								MYH4	NDUFB10
RPRM	VNN2	COL24A1								MYH7	NDUFB3
RPRML	VNN3	COL25A1								MYH8	NDUFB4
RRAS2	VPREB1	COL26A1								MYL4	NDUFB5
RS1	VSIG4	COL4A3BP								MYL5	NDUFB8
RSPO2	VSTM1	COL4A4								MYL7	NDUFC1
RTDR1	WAS	COL4A5								MYLK2	NDUFC2-KCTD14
RTP4	WBP2NL	COL4A6								MYLPF	NDUFS8
RUFY4	WDHD1	COL6A1								MYO16	NDUFV2
RUNDC1	WDR49	COL6A2								MYO18B	NEBL
RUNX1T1	WDR72	COL6A3								MYO1A	NEBL-AS1
RXFP1	WDR86	COL6A4P1								MYO7A	NELFA
S1PR2	WNT1	COL8A2								MYO7B	NEO1
S1PR3	WNT10B	COLGALT1								MYOD1	NEU3
SAMD12	WNT5A	COMMD1								MYOG	NEURL1
SAMD12-AS1	WRAP53	COMMD10								MYOM3	NFKB2
SAP30	WWTR1-AS1	COMMD2								MYOT	NFKBIE
SATB1	XK	COMMD3-BMI1								MYOZ1	NFXL1
SATL1	XKR6	COMMD4								MYOZ2	NGF
SCARA5	XKR9	COMMD5								MYPN	NGFRAP1
SCARF1	XKRX	COMMD7								MYT1	NHLRC1
SCGB1B2P	YTHDF3-AS1	COMMD8								MZB1	NHP2L1
SCGB1D1	ZADH2	COMMD9								NAA11	NID2
SCHIP1	ZBED6CL	COMT								NAA60	NIPAL1
SCML4	ZBTB11-AS1	COPA								NAGPA-AS1	NIPSNAP3B
SCN2A	ZC3H12D	COPB1								NALCN-AS1	NKAPL
SCN2B	ZC3H6	COPB2								NANS	NKX3-2
SCRT1	ZCWPW2	COPRS								NARR	NKX6-1
SDK1	ZDHHC12	COPS2								NARS2	NKX6-2
SDSL	ZKSCAN4	COPS3								NAT14	NLGN3
SEL1L3	ZNF239	COPS4								NAT16	NLRP10
SELENBP1	ZNF273	COPS5								NBEAL2	NLRP6
SEMA3C	ZNF287	COPS6								NBL1	NMBR
SERPINB3	ZNF296	COPS7A								NBPF13P	NME4
SERPINB4	ZNF30	COPS7B								NCAM1	NMRAL1
SERPINB5	ZNF32-AS2	COPS8								NCAM2	NMUR1
SERPING1	ZNF395	COQ10A								NCAPG	NOP9
SERTM1	ZNF441	COQ10B								NCAPH	NOS2
SFRP2	ZNF497	COQ5								NCOR2	NPAP1
SFRP4	ZNF524	COQ6								NDST4	NPAS1
SGCD	ZNF529	COQ7								NEB	NPPB
SGK223	ZNF554	COQ9								NECAP2	NPTN
SH2D1A	ZNF579	CORIN								NEGR1-IT1	NPTN-IT1
SH3GL3	ZNF581	CORO2B								NEIL3	NPW
SHANK3	ZNF614	CORT								NEK10	NR0B1
SHC2	ZNF628	COX16								NEK2	NR1D1
SHISA3	ZNF630	COX19								NELL2	NR2F1
SHISA6	ZNF669	COX20								NES	NR2F6
SHOX2	ZNF682	COX4I1								NET1	NR5A1
SIM1	ZNF768	COX6C								NEURL1B	NR6A1
SIRT4	ZNF79	COX7A2								NEURL2	NRF1
SKOR2	ZNF790-AS1	COX7B								NEUROD4	NT5DC1
SLAMF1	ZNF827	CPA3								NEXN	NTPCR
SLC10A6	ZNF847P	CPA4								NFASC	NUDT12
SLC12A1	ZNF878	CPB2-AS1								NFATC4	NUDT16P1
SLC12A7	ZNF891	CPD								NGB	NUDT21
SLC13A3	ZNF92	CPEB1								NGFR	NUDT3
SLC15A5		CPLX3								NHLH1	NUMB
SLC16A12		CPNE1								NHLRC4	NUP37
SLC16A14		CPNE2								NICN1	NXNL1
SLC16A9		CPNE3								NKAIN2	NXPH4
SLC19A2		CPNE5								NKAIN3	OAZ1
SLC1A3		CPNE8								NKAIN4	OBFC1
SLC22A10		CPOX								NKD1	OCEL1
SLC22A14		CPSF1								NKX2-8	ODF3L1
SLC22A18AS		CPSF2								NLRP14	OGFOD2
SLC22A24		CPSF3								NMRK2	OGFR
SLC22A3		CPSF3L								NMUR2	OIP5-AS1
SLC22A9		CPSF4								NOS1	OPLAH
SLC25A48		CPSF6								NOTCH3	OR10A2
SLC26A5		CPSF7								NOTO	OR11H4
SLC26A7		CPT1A								NOVA2	OR13C3
SLC27A3		CPT1C								NOXA1	OR1E1
SLC29A2		CPXM2								NPC1L1	OR1K1
SLC2A13		CR1L								NPHP3-AS1	OR2A7
SLC2A7		CRAMP1L								NPHP4	OR2D3
SLC30A10		CRB1								NPM3	OR2F2
SLC32A1		CRBN								NPPC	OR2T6
SLC34A1		CRCP								NPR2	OR4B1
SLC35G3		CREB1								NPY	ORAI1
SLC37A1		CREB3								NR2E1	ORMDL2
SLC4A10		CREBBP								NR2F2	ORMDL3
SLC5A1		CREBL2								NR3C1	OSBPL9
SLC5A4		CREBRF								NRARP	OSER1-AS1
SLC6A2		CREBZF								NRBF2	OSTC
SLC8A1		CREG1								NRBP2	OSTF1
SLC8A1-AS1		CRELD1								NREP-AS1	OTOS
SLC9A2		CRELD2								NRGN	OVCH2
SLC9A4		CREM								NRTN	OVOL2
SLC9A9		CRH								NRXN1	OXLD1
SLCO1B7		CRHR2								NS3BP	OXNAD1
SLCO2A1		CRIP3								NSFP1	P4HB
SLCO5A1		CRIPT								NSUN5P1	PABPC1L2B
SLFN11		CRK								NTRK3	PACSIN2
SLFN12L		CRKL								NUDT14	PACSIN3
SLIT2		CRLF3								NUDT18	PAGE2B
SLIT2-IT1		CRLS1								NUDT4	PAGR1
SLITRK1		CRNKL1								NUF2	PAIP2
SLITRK3		CROCC								NUP210	PALD1
SLITRK6		CROCCP3								NUP210P1	PAPSS1
SMAD1		CROT								NUSAP1	PAPSS2
SMG7-AS1		CRTAC1								NUTM1	PARL
SNAP91		CRTAM								NXF4	PARP16
SNHG16		CRTC2								NYAP2	PATZ1
SNORA11B		CRTC3								ODAM	PAX1
SNORA16A		CRY1								OIP5	PAX8
SNORA20		CRYBA2								OLFML2A	PAX8-AS1
SNORA25		CRYBB2P1								OLFML2B	PBX2
SNORA2B		CRYBG3								OLIG2	PCBP2
SNORA32		CRYZ								OMP	PCBP3
SNORA44		CRYZL1								OOEP	PCDH10
SNORA56		CS								OPCML	PCDHA5
SNORA57		CSDE1								OPHN1	PCDP1
SNORA70E		CSE1L								OPN5	PCGF1
SNORA8		CSGALNACT2								OPRD1	PCK2
SNORD111		CSK								OPRL1	PCSK1N
SNORD113-4		CSMD1								OR10AD1	PCTP
SNORD113-6		CSMD2								OR13A1	PDCD4
SNORD113-7		CSNK1A1								OR13C8	PDE10A
SNORD114-19		CSNK1D								OR13G1	PDE2A
SNORD114-20		CSNK1G1								OR1A1	PDE3A
SNORD115-10		CSNK2A1								OR1D4	PDE4A
SNORD115-12		CSNK2A2								OR1D5	PDE4DIP
SNORD115-5		CSNK2A3								OR1L3	PDE8A
SNORD115-9		CSPP1								OR2AP1	PDHB
SNORD119		CSRNP2								OR2B2	PDIA4
SNORD12		CST3								OR2S2	PDIA5
SNORD19		CST5								OR2T12	PDIA6
SNORD1A		CST9								OR3A1	PDK2
SNORD5		CSTF1								OR4D10	PDLIM4
SNORD55		CSTF2								OR4D5	PDLIM7
SNORD58C		CSTF2T								OR51B6	PDP2
SNORD6		CSTF3								OR51E2	PDXDC1
SNORD79		CT45A4								OR51M1	PDZD2
SNORD93		CT45A5								OR51Q1	PEX16
SNRPD2P2		CTAGE15								OR52B6	PEX2
SNX29P2		CTAGE4								OR52I2	PEX5
SOAT2		CTAGE5								OR5K1	PEX7
SOCS1		CTAGE8								OR6M1	PFDN2
SOCS3		CTB-113P19.1								OR6Q1	PFDN5
SORCS2		CTB-174D11.1								OR6T1	PFKFB1
SORCS3		CTBP1								OR7E156P	PGAM1
SORCS3-AS1		CTBP1-AS								OR7E91P	PGM2
SORL1		CTBP2								OR8D1	PGM3
SORT1		CTBS								OR8G2	PGR
SOSTDC1		CTC-436P18.1								OR8S1	PHACTR3
SOWAHB		CTC1								ORAI3	PHF19
SOWAHD		CTCF								ORC1	PHF21A
SOX21-AS1		CTD-2201E9.1								OTOF	PHF21B
SOX4		CTD-2350J17.1								OTOG	PHGDH
SOX6		CTDNEP1								OTOP1	PHKA2
SPACA4		CTDP1								OTOP3	PHLDA1
SPAG17		CTDSP1								OTP	PHOSPHO2-KLHL23
SPATA13		CTDSP2								OXER1	PHOX2A
SPATA25		CTDSPL2								P2RX2	PHPT1
SPATA3		CTGLF12P								P2RX3	PICK1
SPATA8		CTHRC1								P2RX6	PIGF
SPHK1		CTIF								P2RX6P	PIGL
SPHKAP		CTNNA1								P2RX7	PIGS
SPIB		CTNNBL1								P2RY1	PIGT
SPINK8		CTNND1								P4HA1	PIH1D1
SPO11		CTNS								PABPC1P2	PIM3
SPON2		CTPS1								PACRG-AS1	PIP4K2C
SPTBN4		CTRL								PACSIN1	PIPSL
SPTLC3		CTSA								PADI6	PITPNC1
SRGAP3		CTSD								PAFAH2	PITPNM1
SRGAP3-AS3		CTSL								PAG1	PIWIL2
SRP14-AS1		CTTN								PALM2	PJA1
SSC5D		CUEDC1								PANDAR	PKN1
SSPN		CUEDC2								PAPOLB	PLA2G12A
SST		CUL1								PARK2	PLA2G16
SSTR3		CUL2								PARM1	PLA2G4D
ST20-MTHFS		CUL3								PARP15	PLCB4
ST3GAL4		CUL4A								PATE2	PLCD1
ST7		CUL4B								PAX2	PLCG2
ST7-AS2		CUL5								PAX7	PLCXD1
ST7-OT3		CUL7								PBXIP1	PLEKHH3
ST8SIA2		CUTA								PCAT4	PLGLA
STAC		CUTC								PCBP2-OT1	PLOD1
STARD5		CUX1								PCBP4	PLXNA3
STK33		CWC15								PCDH1	PLXNB2
STMN4		CWC22								PCDH7	PMM1
STMND1		CWC25								PCDHA12	PMS2L2
STX10		CWC27								PCDHA6	PMS2P1
SUFU		CWF19L1								PCNAP1	PNCK
SULF1		CWF19L2								PCOLCE	PNPLA4
SV2C		CWH43								PCP4L1	PODNL1
SVEP1		CXCL16								PDCL2	POFUT2
SYCN		CXCR2								PDE1C	POLB
SYDE2		CXCR3								PDE4B	POLR2G
SYNDIG1L		CXXC1								PDE6B	POLR2H
SYNGR4		CXXC5								PDE6G	POLR2I
SYNPR		CXorf23								PDIA2	POLR2J3
SYT16		CXorf38								PDK4	POLR2K
SYT5		CXorf40A								PDLIM1	POLR2L
SYT6		CXorf57								PDLIM3	POLR3K
TAAR3		CXorf58								PDPN	POM121L2
TAC4		CYB561A3								PDZD4	POMC
TACR1		CYB561D1								PECR	POMK
TAF1D		CYB561D2								PGA3	POMZP3
TAF4B		CYB5B								PGA4	POP7
TAS2R38		CYB5D2								PGBD5	POTEE
TBC1D30		CYB5R1								PGLYRP2	POTEF
TBX2		CYB5R4								PGM5	POTEJ
TBX20		CYBRD1								PGPEP1L	POU3F3
TBX3		CYC1								PHKG1	POU4F2
TCEAL7		CYCS								PHLDB2	POU5F1P3
TCEANC		CYCSP52								PHLDB3	PP14571
TCERG1L		CYFIP1								PIK3C2B	PPA2
TCN2		CYGB								PILRA	PPAP2C
TEAD2		CYLD								PITPNA-AS1	PPAPDC2
TECRL		CYP1A2								PITX2	PPARD
TECTB		CYP20A1								PITX3	PPCS
TEK		CYP27B1								PIWIL3	PPIB
TENM1		CYP27C1								PKD1L2	PPM1H
TENM2		CYP2B7P								PKDREJ	PPM1J
TEPP		CYP2C8								PKHD1	PPM1K
TES		CYP2C9								PKIA	PPP1R13B
TEX26		CYP2D6								PKMYT1	PPP1R14C
TEX26-AS1		CYP2D7P								PKP1	PPP1R18
TEX28		CYP2R1								PLA2G3	PPP1R1B
TGM1		CYP3A4								PLCH1	PPP1R32
TGM5		CYP3A5								PLCH2	PPP1R3C
TGM7		CYP3A7								PLEKHB1	PPP2R4
TH		CYP4F11								PLEKHG2	PRAF2
THBS2		CYP4V2								PLIN5	PRDX4
THEMIS		CYP51A1								PLK1	PRDX5
THPO		CYP7A1								PLK4	PRDX6
THY1		CYS1								PLS1	PREB
TIE1		CYTH2								PLXNA2	PRH1
TKTL2		CYTL1								PLXNB3	PRICKLE2-AS1
TLL2		DAAM2								PM20D1	PRKAG1
TLR8-AS1		DAD1								PMEPA1	PRKCA
TLX3		DAK								PMP2	PRKCDBP
TM4SF18		DALRD3								PMS2	PRKY
TMEFF1		DANCR								PNLDC1	PRMT1
TMEM100		DAP3								PNLIPRP2	PROC
TMEM114		DAPK3								PNMAL1	PROSC
TMEM130		DARS								PNPLA7	PRR13
TMEM132C		DAXX								PNRC1	PRR23D2
TMEM151B		DAZAP1								POC1A	PRR25
TMEM210		DAZAP2								POLQ	PRR7
TMEM231		DBIL5P2								POM121L4P	PRRC1
TMEM261		DBNL								POPDC2	PRSS23
TMEM30C		DBP								POPDC3	PRSS33
TMEM35		DBR1								POU3F1	PRSS54
TMEM44		DBT								POU4F1	PSAT1
TMEM59L		DBX2								POU5F1B	PSD4
TMEM61		DCAF11								POU6F2	PSG6
TMEM92		DCAF12								PP12613	PSIMCT-1
TMPRSS11A		DCAF13								PPA1	PSMA8
TMPRSS11E		DCAF16								PPARGC1A	PSMB9
TMPRSS11F		DCAF17								PPBP	PSME2
TMPRSS11GP		DCAF4								PPFIA3	PSMG3
TMPRSS15		DCAF6								PPFIA4	PSMG4
TMTC2		DCAF7								PPIC	PSPH
TNFAIP3		DCAF8								PPIEL	PTCH1
TNFAIP6		DCBLD2								PPL	PTER
TNFRSF14		DCHS1								PPP1R12B	PTGR2
TNFRSF8		DCLRE1A								PPP1R14A	PTK2
TNFSF10		DCLRE1C								PPP1R1C	PTK7
TNFSF12		DCP1A								PPP1R27	PTMA
TNFSF14		DCPS								PPP1R3A	PTPMT1
TNFSF4		DCTD								PPP1R9A	PTPN1
TNMD		DCTN1								PPP2R2B-IT1	PTPN18
TOP1P1		DCTN2								PPP2R3B	PTPN3
TP53INP1		DCTN3								PPP3R2	PTPN4
TPO		DCTN4								PPP5D1	PTPN6
TPRG1-AS2		DCTN5								PQLC1	PTPRE
TRANK1		DCTN6								PRAMEF10	PTPRH
TRH		DCTPP1								PRAP1	PTPRU
TRIL		DCUN1D1								PRC1	PTRH1
TRIM22		DCUN1D2								PRC1-AS1	PTTG3P
TRIM29		DCUN1D4								PRF1	PUSL1
TRIM43B		DCUN1D5								PRIM1	PVRIG2P
TRIM52-AS1		DCX								PRIMA1	PVRL3-AS1
TRIM6		DDA1								PRKAG3	PXN
TRIM6-TRIM34		DDB1								PRKAR2A-AS1	PYCR1
TRIM64		DDI1								PRKCH	PYCR2
TRIML1		DDIT3								PRKCQ-AS1	PYGB
TRPM2		DDIT4								PRODH	PYGL
TSG1		DDOST								PROP1	PYROXD1
TSGA13		DDR2								PROSER2	PYY
TSHZ2		DDRGK1								PROX1	QSOX1
TSLP		DDX1								PRR11	R3HDM4
TSPAN19		DDX10								PRR18	RAB11B-AS1
TSPAN5		DDX11								PRR21	RAB11FIP4
TSPAN8		DDX11L10								PRRT4	RAB24
TSPEAR		DDX11L2								PRSS1	RAB34
TSSK1B		DDX11L9								PRSS2	RAB38
TSSK2		DDX17								PRSS3	RAB39B
TTC12		DDX18								PRSS45	RAB3A
TTC23L		DDX19A								PRSS56	RAB40B
TTC40		DDX20								PSEN2	RAB8B
TTTY7B		DDX23								PSG4	RABAC1
TTYH3		DDX24								PSMC3IP	RAD51B
TUB		DDX25								PSRC1	RAET1G
TUBA4B		DDX26B								PTCSC3	RAI14
TUBB4A		DDX27								PTGES2	RALBP1
TUBBP5		DDX28								PTGES2-AS1	RAP1GAP
TWIST1		DDX31								PTGES3L	RAPGEF4-AS1
TWIST2		DDX39A								PTGIS	RARG
TYK2		DDX3X								PTPLAD2	RARRES1
UBA7		DDX41								PTPRM	RASA3
UBB		DDX42								PTPRR	RASGRP3
UBE2T		DDX46								PTPRT	RASIP1
UBL4B		DDX47								PTPRZ1	RASL10A
UBTFL1		DDX49								PVT1	RASL11A
UGT2B11		DDX5								PXK	RASL12
UNC5CL		DDX50								PYHIN1	RBPMS2
UNC5D		DDX51								QARS	RCAN3
UPP2		DDX52								RAB11FIP1	RCN1
USP30-AS1		DDX54								RAB17	RCSD1
UTRN		DDX55								RAB31	RCVRN
UTS2		DDX56								RAB41	RD3L
VAX1		DDX58								RAB44	RDH8
VCX3A		DDX59								RAB6C-AS1	REEP3
VENTXP7		DDX6								RAD21-AS1	REEP4
VEPH1		DDX60								RAD51	RELL2
VGF		DEAF1								RAD51L3-RFFL	RFC2
VIP		DEDD								RAET1E	RFFL
VN1R5		DEF8								RAI2	RFXANK
VOPP1		DEFB1								RALGPS2	RGS22
VSTM4		DEFB108B								RAMP2-AS1	RHD
VWC2L-IT1		DEFB109P1B								RAP1B	RHNO1
VWDE		DEFB130								RAPSN	RHOBTB3
VWF		DEFB131								RARA	RHOC
WBP1		DEFB134								RARRES2	RHOD
WBSCR17		DEGS1								RASEF	RHOH
WDFY4		DEK								RASGEF1C	RIIAD1
WDR93		DENND1B								RASGRF1	RILP
WFDC11		DENND2C								RASSF1	RIMBP2
WFIKKN2		DENND4B								RASSF10	RIN1
WI2-81516E3.1		DENND4C								RASSF3	RIPK4
WIF1		DENND5B								RASSF4	RIPPLY1
WNT2		DENND6A								RAX2	RLBP1
WNT2B		DENR								RBAKDN	RMI1
WNT8A		DEPDC5								RBBP8NL	RNA5-8S5
WNT9B		DERA								RBFOX1	RNASEH2C
WT1		DERL1								RBM24	RNASEK
WTH3DI		DERL2								RBM38	RNF126
WWOX		DESI1								RBP1	RNF126P1
XAGE2		DESI2								RBP5	RNF141
XCL2		DFFA								RCAN1	RNF166
XG		DFFB								REC8	RNF181
XIRP1		DFNA5								RECQL4	RNF187
XPNPEP2		DFNB59								REEP5	RNF216P1
XXYLT1-AS1		DGAT1								REG3G	RNF223
YPEL3		DGAT2								RELA	RNF5P1
ZBED1		DGCR11								RELN	RNU6-19P
ZBTB2		DGCR14								RENBP	ROBO3
ZBTB21		DGCR2								RET	ROMO1
ZBTB32		DGCR5								RFPL2	RP1-149A16.3
ZC2HC1B		DGCR6L								RFPL3S	RP11-1094H24.4
ZCCHC12		DGCR8								RFX4	RP11-115J16.1
ZCCHC5		DGKA								RGAG1	RP11-125P18.1
ZFAND2A		DGKD								RGMB-AS1	RP11-245M24.1
ZFHX4		DGKE								RGR	RP11-266L9.2
ZFHX4-AS1		DGKG								RGS11	RP11-278H7.1
ZFP36		DGKK								RGS19	RP11-290F20.3
ZFP57		DGKQ								RGS5	RP11-307C19.3
ZFR2		DGKZ								RGS7BP	RP11-310P5.1
ZG16		DGUOK-AS1								RHBG	RP11-402G3.3
ZIC2		DHCR24								RHPN2	RP11-432I5.1
ZIC3		DHCR7								RIMBP3B	RP11-439L18.3
ZIC5		DHDDS								RIMS4	RP11-483E7.1
ZMAT4		DHFRL1								RINL	RP11-527H14.2
ZMYND15		DHODH								RLN1	RP11-536C10.7
ZNF14		DHRS4L2								RLN2	RP11-609L23.1
ZNF155		DHRS7								RMND1	RP11-620J15.3
ZNF182		DHRS7B								RNA45S5	RP11-669N7.3
ZNF185		DHTKD1								RNASE13	RP11-699L21.1
ZNF223		DHX15								RNASE4	RP11-70F11.11
ZNF32-AS3		DHX16								RNASE8	RP11-713P17.3
ZNF331		DHX29								RNASEH2A	RP11-745C15.2
ZNF366		DHX30								RNASEL	RP11-855O10.2
ZNF436		DHX32								RND2	RP11-857B24.5
ZNF439		DHX33								RNF145	RP11-875O11.2
ZNF462		DHX34								RNF151	RP11-983P16.4
ZNF503		DHX35								RNF165	RP13-228J13.1
ZNF541		DHX36								RNF180	RP4-639F20.1
ZNF57		DHX37								RNF183	RP4-779E11.3
ZNF575		DHX38								RNF186	RP5-1024G6.5
ZNF624		DHX40								RNF222	RP5-1103G7.4
ZNF676		DHX57								RNFT2	RP5-1119D9.4
ZNF679		DHX8								RNU6-66P	RP5-944M2.3
ZNF710		DHX9								ROR2	RP9P
ZNF714		DIABLO								RORC	RPA3-AS1
ZNF726		DIAPH1								ROS1	RPGR
ZNF728		DICER1								RP1-60O19.1	RPH3AL
ZNF750		DIDO1								RP11-12A2.3	RPL10A
ZNF788		DIEXF								RP11-132A1.4	RPL12
ZNF804A		DIMT1								RP11-14N7.2	RPL13
ZNHIT1		DIO1								RP11-167H9.6	RPL13AP5
ZP2		DIO2-AS1								RP11-178L8.5	RPL14
ZP4		DIP2A								RP11-267C16.1	RPL15
ZPBP		DIP2B								RP11-298I3.1	RPL17
ZSCAN12P1		DIRAS2								RP11-299L17.3	RPL18
ZSCAN23		DIRC2								RP11-308N19.4	RPL18A
		DIRC3								RP11-344E13.3	RPL19
		DIS3								RP11-406A20.1	RPL21P28
		DIS3L								RP11-406H4.1	RPL22
		DISC1FP1								RP11-407A16.3	RPL22L1
		DISP1								RP11-40F8.2	RPL23
		DKC1								RP11-439L8.4	RPL23A
		DKFZP434A062								RP11-43N5.1	RPL26L1
		DKFZP434L187								RP11-445H22.3	RPL27
		DKFZP586I1420								RP11-450K4.1	RPL28
		DKFZp686K1684								RP11-453F18__B.1	RPL3
		DLAT								RP11-460N16.1	RPL30
		DLD								RP11-465B22.5	RPL32
		DLEC1								RP11-46C24.3	RPL35
		DLG1-AS1								RP11-478P10.1	RPL35A
		DLG5								RP11-486O12.2	RPL37
		DLGAP1-AS5								RP11-48F14.1	RPL37A
		DLGAP3								RP11-513O17.2	RPL38
		DLK2								RP11-563J2.2	RPL39
		DLL3								RP11-569G13.2	RPL39L
		DLST								RP11-626I20.3	RPL41
		DMAP1								RP11-65M17.1	RPL7A
		DMBT1								RP11-67M1.1	RPL8
		DMC1								RP11-70F11.8	RPL9
		DMRTA1								RP11-71G7.1	RPLP0
		DMTF1								RP11-725G5.2	RPLP1
		DMXL1								RP11-756H20.1	RPLP2
		DNA2								RP11-770E5.1	RPN1
		DNAAF2								RP11-807H7.1	RPN2
		DNAH1								RP11-81H3.2	RPP25L
		DNAH11								RP11-81N13.1	RPPH1
		DNAH12								RP11-840I19.3	RPS10
		DNAH17								RP11-84C10.4	RPS11
		DNAH2								RP11-88I21.2	RPS12
		DNAH6								RP11-93B14.5	RPS13
		DNAH7								RP13-507P19.2	RPS15
		DNAH9								RP3-323P13.2	RPS15A
		DNAJA2								RP4-760C5.5	RPS16
		DNAJA3								RP5-1022P6.4	RPS18
		DNAJB11								RP5-1029K10.2	RPS19
		DNAJB12								RP5-1043L13.1	RPS2
		DNAJB14								RP5-1074L1.1	RPS20
		DNAJB2								RP5-1142A6.2	RPS21
		DNAJB7								RP5-1159O4.2	RPS23
		DNAJB9								RP5-914P20.5	RPS24
		DNAJC1								RP5-968D22.1	RPS25
		DNAJC10								RPA4	RPS26
		DNAJC11								RPE65	RPS27
		DNAJC13								RPL11	RPS27A
		DNAJC14								RPL17-C18orf32	RPS28
		DNAJC15								RPL34	RPS29
		DNAJC16								RPLP0P2	RPS3A
		DNAJC17								RPS10P7	RPS5
		DNAJC18								RPS16P5	RPS6
		DNAJC19								RPS3	RPS6KA3
		DNAJC2								RRM2	RPS6KB2
		DNAJC21								RSBN1L-AS1	RPS7
		DNAJC24								RTKN2	RPS8
		DNAJC25								RTN2	RPS9
		DNAJC27								RTP1	RPSAP52
		DNAJC3								RTP2	RPSAP58
		DNAJC5								RTP3	RPUSD3
		DNAJC7								RXRG	RQCD1
		DNAJC8								RYR1	RRAS
		DNAJC9								RYR2	RSC1A1
		DNAJC9-AS1								RYR3	RSU1P2
		DNAL1								S100A14	RTCB
		DNASE1								S100A7	RTKN
		DNASE1L1								S100A7A	RTL1
		DNASE1L2								S100A7L2	RTN4IP1
		DND1								S100B	RUNDC3B
		DNLZ								S100G	RWDD2B
		DNM1								SACS-AS1	RXRA
		DNM1L								SAGE1	RYK
		DNM2								SAMSN1-AS1	S100A13
		DNM3								SAPCD2	S100A2
		DNMT1								SBK2	S100P
		DNPEP								SCARNA21	S1PR1
		DNTT								SCARNA3	SAMD11
		DNTTIP1								SCEL	SAMD9
		DNTTIP2								SCG3	SARS
		DOC2A								SCGB1A1	SCAMP3
		DOC2B								SCGB2B3P	SCAMP5
		DOC2GP								SCHLAP1	SCAND1
		DOCK1								SCN1A	SCARB1
		DOCK11								SCN3A	SCARF2
		DOCK3								SCN3B	SCARNA11
		DOCK4								SCN4A	SCARNA13
		DOCK7								SCN5A	SCARNA4
		DOCK8								SCN9A	SCART1
		DOHH								SCT	SCD
		DOK1								SCTR	SCGB1D4
		DOK4								SDC4P	SCGB3A2
		DOK5								SDPR	SCIMP
		DOLK								SEC14L5	SCIN
		DOLPP1								SEC1P	SCN1B
		DOT1L								SELPLG	SCNN1A
		DPAGT1								SEMA3G	SCNN1B
		DPCD								SEMA4A	SCOC
		DPF2								SEMA5B	SCRG1
		DPH2								SEMA6A	SCRN1
		DPH3								SEMA6B	SCRN2
		DPH3P1								SEMA6C	SCUBE3
		DPH6								SENCR	SCYL1
[truncated: 6,817 more rows]
