# Supplementary material for: Mapping molecular landmarks of human skeletal ontogeny and pluripotent stem cell-derived articular chondrocytes
Source: Nat Commun. 2018 Sep 7;9:3634. doi: 10.1038/s41467-018-05573-y (PMC6128860; doi:10.1038/s41467-018-05573-y)
Supplement: Supplementary file 5 — Supplementary Data 3 [file 41467_2018_5573_MOESM5_ESM.xlsx]

## Sheet: Sheet1
Supplementary Data 3: Expression levels (transcripts per million, TPM) for membrane proteins and transcription factors as well as GO terms enriched in the yellow (chondrocyte) module
Chondrocyte (yellow) Module
Membrane	Expression (TPM)	TF	Expression (TPM)		GO Term (BP FAT)	PValue	Genes
ABCB11	0.0975	EGR1	2752.59		GO:0045047~protein targeting to ER	1.80131e-35	RPL18, RPL17, RPL19, RPL14, RPL13, RPL15, RPLP2, RPS2, RPS3A, RPLP0, RPLP1, RPL26L1, FAU, RPL12, RPS27A, RPL35A, PMM1, RPS18, RPS19, RPS16, RPL41, RPS15, RPS12, RPS13, RPS10, RPS11, UBA52, SEC61G, RPL35, RPS15A, RPL37, RPL38, RPL39, RPS25, RPS26, RPS27, RPL30, RPS28, RPS29, RPL32, RPL9, RPL8, RPL3, RPS20, RPL7A, RPL10A, RPS21, RPS23, RPS24, SRP54, RPS9, RPL27, RPL23A, RPS6, RPS5, RPS8, RPL28, RPS…
ABCC3	2.94	SNAI2	824.51		GO:0006614~SRP-dependent cotranslational protein targeting to membrane	6.46492e-35	RPL18, RPL17, RPL19, RPL14, RPL13, RPL15, RPLP2, RPS2, RPS3A, RPLP0, RPLP1, RPL26L1, FAU, RPL12, RPS27A, RPL35A, RPS18, RPS19, RPS16, RPL41, RPS15, RPS12, RPS13, RPS10, RPS11, UBA52, RPL35, RPS15A, RPL37, RPL38, RPL39, RPS25, RPS26, RPS27, RPL30, RPS28, RPS29, RPL32, RPL9, RPL8, RPL3, RPS20, RPL7A, RPL10A, RPS21, RPS23, RPS24, SRP54, RPS9, RPL27, RPL23A, RPS6, RPS5, RPS8, RPL28, RPS7, RPL23, RPL1…
ABHD17A	6.7525	BHLHE40	494.56		GO:0006613~cotranslational protein targeting to membrane	1.07217e-34	RPL18, RPL17, RPL19, RPL14, RPL13, RPL15, RPLP2, RPS2, RPS3A, RPLP0, RPLP1, RPL26L1, FAU, RPL12, RPS27A, RPL35A, RPS18, RPS19, RPS16, RPL41, RPS15, RPS12, RPS13, RPS10, RPS11, UBA52, RPL35, RPS15A, RPL37, RPL38, RPL39, RPS25, RPS26, TRAM2, RPS27, RPL30, RPS28, RPS29, RPL32, RPL9, RPL8, RPL3, RPS20, RPL7A, RPL10A, RPS21, RPS23, RPS24, SRP54, RPS9, RPL27, RPL23A, RPS6, RPS5, RPS8, RPL28, RPS7, RPL2…
ACAA1	12.4625	XBP1	403.488		GO:0072599~establishment of protein localization to endoplasmic reticulum	4.01553e-34	RPL18, RPL17, RPL19, RPL14, RPL13, RPL15, RPLP2, RPS2, RPS3A, RPLP0, RPLP1, RPL26L1, FAU, RPL12, RPS27A, RPL35A, PMM1, RPS18, RPS19, RPS16, RPL41, RPS15, RPS12, RPS13, RPS10, RPS11, UBA52, SEC61G, RPL35, RPS15A, RPL37, RPL38, RPL39, RPS25, RPS26, RPS27, RPL30, RPS28, RPS29, RPL32, RPL9, RPL8, RPL3, RPS20, RPL7A, RPL10A, RPS21, RPS23, RPS24, SRP54, RPS9, RPL27, RPL23A, RPS6, RPS5, RPS8, RPL28, RPS…
ACBD3	61.8875	TSC22D1	402.13		GO:0070972~protein localization to endoplasmic reticulum	2.3535e-31	RPL18, RPL17, RPL19, RPL14, RPL13, RPL15, RPLP2, RPS2, RPS3A, RPLP0, RPLP1, RPL26L1, FAU, RPL12, RPS27A, RPL35A, PMM1, BCAP31, RPS18, RPS19, RPS16, RPL41, RPS15, RPS12, RPS13, RPS10, RPS11, UBA52, SEC61G, RPL35, RPS15A, RPL37, RPL38, RPL39, UBAC2, RPS25, RPS26, RPS27, RPL30, RPS28, RPS29, RPL32, RPL9, RPL8, PEX16, RPL3, RPS20, RPL7A, RPL10A, RPS21, RPS23, RPS24, SRP54, RPS9, RPL27, RPL23A, RPS6, …
ACLY	119.763	SOX9	325.135		GO:0000184~nuclear-transcribed mRNA catabolic process, nonsense-mediated decay	6.20331e-27	RPL18, RPL17, RPL19, RPL14, RPL13, RPL15, RPLP2, RPS2, RPS3A, RPLP0, RPLP1, RPL26L1, MAGOHB, FAU, RPL12, RPS27A, RPL35A, RPS18, RPS19, RPS16, RPL41, RPS15, RPS12, RPS13, RPS10, RPS11, UBA52, RPL35, RPS15A, RPL37, RPL38, RPL39, RPS25, RPS26, RPS27, RPL30, RPS28, RPS29, RPL32, RPL9, RPL8, RPL3, RPS20, RPL7A, RPL10A, RPS21, RPS23, RPS24, RPS9, RPL27, RPL23A, RPS6, RPS5, RPS8, RPL28, RPS7, RPL23, RPL…
ACTB	3843.35	EDF1	307.295		GO:0006413~translational initiation	2.46853e-25	RPL18, RPL17, RPL19, RPL14, RPL13, RPL15, RPLP2, RPS6KB2, RPS2, EIF4EBP1, EIF4EBP2, RPS3A, RPLP0, PCBP2, RPLP1, RPL26L1, FAU, EIF1, RPL12, RPS27A, RPL35A, RXRA, EIF1B, RPS18, RPS19, RPS16, RPL41, RPS15, EIF2S2, RPS12, RPS13, RPS10, RPS11, MCTS1, MTFMT, UBA52, POLR2G, RPL35, RPS15A, RPL37, RPL38, RPL39, RPS25, EIF3C, RPS26, RPS27, RPL30, RPS28, RPS29, RPL32, RPL9, RPL8, DDX3Y, RPL3, RPS20, RPL7A, …
ACTG1	2002.77	PPARD	220.618		GO:0006612~protein targeting to membrane	1.08993e-23	RPL18, RPL17, RPL19, RPL14, RPL13, RPL15, RPLP2, PEX5, RPS2, ADORA1, RPS3A, RPLP0, RPLP1, RPL26L1, FAU, RPL12, RPS27A, RPL35A, RPS18, RPS19, RPS16, RPL41, ATG4B, RPS15, RPS12, RPS13, RPS10, RPS11, UBA52, RPL35, RPS15A, RPL37, RPL38, RPL39, RPS25, RPS26, FIS1, TRAM2, RPS27, RPL30, RPS28, RPS29, RPL32, RPL9, PEX16, RPL8, RPL3, RPS20, RPL7A, RPL10A, RPS21, RPS23, EHD3, RPS24, GDI1, SRP54, RAB8B, RPS…
ADCY4	0.1575	NR1D1	178.018		GO:0019083~viral transcription	1.80178e-21	RPL18, RPL17, RPL19, RPL14, RPL13, RPL15, RPLP2, RPS2, RPS3A, RPLP0, RPLP1, RPL26L1, FAU, NUP37, RPL12, RPS27A, RPL35A, SP100, RPS18, RPS19, RPS16, RPL41, RPS15, RPS12, RPS13, RPS10, RPS11, UBA52, POLR2H, POLR2G, POLR2L, POLR2K, POLR2I, RPL35, RPS15A, RPL37, RPL38, RPL39, RPS25, RPS26, RPS27, RPL30, RPS28, RPS29, RPL32, RPL9, RPL8, RPL3, RPS20, RPL7A, RPL10A, RPS21, RPS23, RPS24, RPS9, RPL27, RPL…
ADCYAP1R1	15.4775	CREB3L2	154.535		GO:0019080~viral gene expression	2.97249e-21	RPL18, RPL17, RPL19, RPL14, RPL13, RPL15, RPLP2, RPS2, RPS3A, RPLP0, PCBP2, RPLP1, RPL26L1, FAU, NUP37, RPL12, RPS27A, RPL35A, SP100, RPS18, RPS19, RPS16, RPL41, RPS15, RPS12, RPS13, RPS10, RPS11, UBA52, POLR2H, POLR2G, POLR2L, POLR2K, POLR2I, RPL35, RPS15A, RPL37, RPL38, RPL39, RPS25, RPS26, RPS27, RPL30, RPS28, RPS29, RPL32, RPL9, RPL8, RPL3, RPS20, RPL7A, RPL10A, RPS21, RPS23, RPS24, RPS9, RPL…
ALG9	6.2275	KDM1A	102.832		GO:0044033~multi-organism metabolic process	3.89522e-20	RPL18, RPL17, RPL19, RPL14, RPL13, RPL15, RPLP2, RPS2, CDC42, RPS3A, RPLP0, PCBP2, RPLP1, RPL26L1, FAU, NUP37, RPL12, RPS27A, MAP2K6, RPL35A, SP100, RPS18, RPS19, RPS16, RPL41, RPS15, RPS12, RPS13, RPS10, RPS11, UBA52, POLR2H, POLR2G, POLR2L, POLR2K, POLR2I, RPL35, RPS15A, RPL37, RPL38, RPL39, RPS25, RPS26, RPS27, RPL30, RPS28, RPS29, RPL32, RPL9, RPL8, RPL3, RPS20, RPL7A, RPL10A, RPS21, RPS23, R…
ANKZF1	10.495	RARG	78.435		GO:0000956~nuclear-transcribed mRNA catabolic process	1.42593e-18	RPL18, RPL17, RPL19, RPL14, RPL13, LSM6, LSM7, RPL15, RPLP2, RPS2, RPS3A, RPLP0, RPLP1, RPL26L1, MAGOHB, FAU, LSM2, RPL12, RPS27A, RPL35A, TUT1, RPS18, RPS19, RPS16, RPL41, RPS15, RPS12, RPS13, RPS10, RPS11, UBA52, POLR2G, RPL35, RPS15A, RPL37, RPL38, RPL39, RPS25, ZFP36L1, RPS26, ZFP36L2, RPS27, RPL30, RPS28, RPS29, RPL32, RPL9, RPL8, RPL3, RPS20, RPL7A, RPL10A, RPS21, RPS23, RPS24, RPS9, RPL27,…
APBB2	68.2275	GAS7	76.7925		GO:0006402~mRNA catabolic process	8.61832e-17	RPL18, RPL17, RPL19, RPL14, RPL13, LSM6, LSM7, RPL15, RPLP2, RPS2, RPS3A, RPLP0, RPLP1, RPL26L1, MAGOHB, FAU, LSM2, RPL12, RPS27A, RPL35A, TUT1, RPS18, RPS19, RPS16, RPL41, RPS15, RPS12, RPS13, RPS10, RPS11, UBA52, POLR2G, RPL35, RPS15A, RPL37, RPL38, RPL39, RPS25, ZFP36L1, RPS26, ZFP36L2, RPS27, RPL30, RPS28, RPS29, RPL32, RPL9, RPL8, RPL3, RPS20, RPL7A, RPL10A, RPS21, RPS23, RPS24, RPS9, RPL27,…
ARCN1	250.282	EGR3	74.4		GO:0006401~RNA catabolic process	2.45348e-15	RPL18, RPL17, RPL19, RPL14, RPL13, LSM6, LSM7, RPL15, RPLP2, RPS2, ISG20, RPS3A, SND1, RPLP0, RPLP1, RPL26L1, MAGOHB, FAU, LSM2, RPL12, RPS27A, RPL35A, RNASEH2C, TUT1, RPS18, RPS19, RPS16, RPL41, RPS15, RPS12, RPS13, RPS10, RPS11, UBA52, POLR2G, RPL35, RPS15A, RPL37, RPL38, RPL39, RPS25, ZFP36L1, RPS26, ZFP36L2, RPS27, RPL30, RPS28, RPS29, RPL32, RPL9, RPL8, RPL3, RPS20, RPL7A, RPL10A, RPS21, RPS…
ARFGAP3	107.265	ETV5	62.18		GO:0090150~establishment of protein localization to membrane	5.23346e-15	RPL18, RPL17, RPL19, RPL14, RPL13, RPL15, RPLP2, PEX5, RPS2, ADORA1, TSPAN10, DYNLL1, IFT20, RPS3A, RPLP0, RPLP1, TIMM9, RPL26L1, FAU, RPL12, COX18, RPS27A, EFR3B, DLG1, RPL35A, ARHGEF16, GZMB, SLC9A3R1, BCL2L11, RPS18, RPS19, KRT18, RPS16, RPL41, ATG4B, RPS15, VAMP5, RPS12, RPS13, RPS10, RPS11, UBA52, RPL35, RPS15A, RPL37, RPL38, RPL39, RPS25, RPS26, FIS1, TRAM2, RPS27, RPL30, TOMM7, RPS28, RPS2…
ARPC3	257.353	ZFP36L1	61.0225		GO:0046700~heterocycle catabolic process	9.97009e-15	RPL18, RPL17, RPL19, RPL14, RPL13, LSM6, RPL15, LSM7, RPLP2, ALDH1L2, ISG20, PDE4A, RPLP0, SND1, RPLP1, RPL26L1, FAU, LSM2, RPL12, RPS27A, RPL35A, ALDH6A1, NUDT12, NUDT3, RNASEH2C, RPS18, RPS19, RPS16, RPS15, RPS12, RPS13, RPS10, RPS11, UBA52, AHCY, RPS25, RPS26, RPS27, RPS28, RPS29, RPL9, RPL8, RPL3, RPL10A, RPL7A, RPS20, RPS21, ALLC, RPS23, RPS24, UPB1, GALT, ACMSD, RPS9, CIDEA, RPL23A, RPS6, R…
ATP2B1	115.438	BTAF1	53.505		GO:0044270~cellular nitrogen compound catabolic process	3.05761e-14	RPL18, RPL17, RPL19, RPL14, RPL13, LSM6, RPL15, LSM7, RPLP2, ALDH1L2, ISG20, PDE4A, RPLP0, SND1, RPLP1, RPL26L1, FAU, LSM2, RPL12, RPS27A, RPL35A, ALDH6A1, NUDT12, NUDT3, RNASEH2C, RPS18, RPS19, RPS16, RPS15, RPS12, RPS13, RPS10, RPS11, UBA52, AHCY, RPS25, RPS26, RPS27, RPS28, RPS29, RPL9, RPL8, RPL3, RPL10A, RPL7A, RPS20, RPS21, ALLC, RPS23, RPS24, UPB1, GALT, ACMSD, RPS9, CIDEA, RPL23A, RPS6, R…
ATP6V1F	176.525	FOXC1	49.28		GO:1901566~organonitrogen compound biosynthetic process	4.95554e-14	RPL18, RPL17, ADCY4, MRPL41, RPL19, TARS2, AURKAIP1, RPL14, RPL13, MALSU1, RPL15, PPCS, RPLP2, RPL22L1, HTR1B, GOT1, PLOD1, RPLP0, RPLP1, RPL26L1, FAU, MRPL37, RPL12, MRPL39, GPT2, MRPL34, MRPL52, RXRA, BARHL2, UGCG, LPCAT2, NME4, CRHR1, RPS18, RPS19, RPS16, RPS15, EIF2S2, CCR2, RPS12, RPS13, RPS10, HAS3, RPS11, MCTS1, MTFMT, ADSS, AHCY, GNAI2, IGF2BP2, RPS25, RPS26, RPS27, MOV10, RPS28, RPS29, N…
B9D1	8.245	TCFL5	47.325		GO:0034655~nucleobase-containing compound catabolic process	2.21666e-13	RPL18, RPL17, RPL19, RPL14, RPL13, LSM6, LSM7, RPL15, RPLP2, RPS2, ISG20, RPS3A, PDE4A, SND1, RPLP0, RPLP1, RPL26L1, MAGOHB, FAU, CAT, PDE8A, LSM2, RPL12, RPS27A, RPL35A, NUDT12, NUDT3, PDE10A, RNASEH2C, TUT1, RPS18, RPS19, RPS16, RPL41, RPS15, RPS12, RPS13, RPS10, RPS11, UBA52, POLR2G, AHCY, UNG, RPL35, RPS15A, EGLN1, RPL37, RPL38, RPL39, SMUG1, RPS25, ZFP36L1, RPS26, ZFP36L2, RPS27, RPL30, RPS2…
BAALC	22.705	TAF10	43.955		GO:0043043~peptide biosynthetic process	3.44404e-13	RPL18, RPL17, MRPL41, TARS2, RPL19, RPL14, AURKAIP1, RPL13, MALSU1, RPL15, RPS6KB2, RPLP2, RPL22L1, MRPS31, EIF4EBP1, EIF4EBP2, OPLAH, SLC25A23, RPLP0, RPLP1, SLC25A29, RPL26L1, FAU, MRPL37, EIF1, MRPL39, RPL12, MRPL34, RPS27A, MRPL52, RPL35A, CHAC1, RXRA, BARHL2, RPS18, RPS19, RPS16, MRPS18A, RPS15, EIF2S2, RPS12, RPS13, RPS10, RPS11, MCTS1, MTFMT, UBA52, MRPS16, PTRH1, IGF2BP2, SESN2, RPS25, EI…
BAX	6.765	PBX2	41.47		GO:0006412~translation	4.25832e-13	RPL18, RPL17, MRPL41, TARS2, RPL19, RPL14, AURKAIP1, RPL13, MALSU1, RPL15, RPS6KB2, RPLP2, RPL22L1, MRPS31, EIF4EBP1, EIF4EBP2, SLC25A23, RPLP0, RPLP1, SLC25A29, RPL26L1, FAU, MRPL37, EIF1, MRPL39, RPL12, MRPL34, RPS27A, MRPL52, RPL35A, RXRA, BARHL2, RPS18, RPS19, RPS16, MRPS18A, RPS15, EIF2S2, RPS12, RPS13, RPS10, RPS11, MTFMT, MCTS1, UBA52, MRPS16, PTRH1, IGF2BP2, SESN2, RPS25, EIF3C, RPS26, RP…
BCAP31	37.92	ZKSCAN1	38.2275		GO:0072657~protein localization to membrane	4.95708e-13	RPL18, RPL17, RPL19, RPL14, RPL13, RPL15, RPLP2, ADORA1, IFT20, RPLP0, RPLP1, TIMM9, RPL26L1, FAU, RPL12, RPS27A, RPL35A, PICK1, BCL2L11, RPS18, RPS19, KRT18, RPS16, CPE, RPS15, RPS12, VAMP5, RPS13, RPS10, RPS11, UBA52, RPS25, FIS1, RPS26, TRAM2, RPS27, TOMM7, RPS28, RPS29, ITGB7, RPL9, NUMB, RPL8, RPL3, RPL10A, RPL7A, RPS20, RPS21, RPS23, RPS24, SRP54, RAB8B, RPS9, LIN7C, RPL23A, MYL12A, RPS6, R…
BEGAIN	2.465	TAF12	36.45		GO:1901361~organic cyclic compound catabolic process	6.59743e-13	RPL18, CYP24A1, RPL17, RPL19, RPL14, RPL13, LSM6, RPL15, LSM7, RPLP2, ALDH1L2, ISG20, PDE4A, RPLP0, SND1, RPLP1, RPL26L1, FAU, LSM2, RPL12, RPS27A, RPL35A, ALDH6A1, NUDT12, NUDT3, RNASEH2C, RPS18, RPS19, RPS16, RPS15, RPS12, RPS13, RPS10, RPS11, UBA52, AHCY, RPS25, RPS26, RPS27, RPS28, RPS29, RPL9, RPL8, RPL3, SCARB1, RPL10A, RPL7A, RPS20, RPS21, ALLC, RPS23, RPS24, UPB1, GALT, ACMSD, RPS9, CIDEA…
BIN1	43.4275	CIR1	35.585		GO:0019439~aromatic compound catabolic process	1.01519e-12	RPL18, RPL17, RPL19, RPL14, RPL13, LSM6, LSM7, RPL15, RPLP2, ALDH1L2, RPS2, ISG20, TDO2, RPS3A, PDE4A, SND1, RPLP0, RPLP1, RPL26L1, MAGOHB, FAU, CAT, PDE8A, LSM2, RPL12, RPS27A, RPL35A, NUDT12, NUDT3, PDE10A, RNASEH2C, TUT1, AMBP, RPS18, RPS19, RPS16, RPL41, RPS15, RPS12, RPS13, RPS10, RPS11, UBA52, POLR2G, AHCY, UNG, RPL35, RPS15A, EGLN1, RPL37, RPL38, RPL39, SMUG1, RPS25, ZFP36L1, RPS26, MTHFS,…
CAPN1	1.4475	SRF	33.0975		GO:0043604~amide biosynthetic process	1.35978e-12	RPL18, RPL17, MRPL41, TARS2, RPL19, RPL14, AURKAIP1, RPL13, MALSU1, RPL15, RPS6KB2, RPLP2, RPL22L1, MRPS31, EIF4EBP1, EIF4EBP2, OPLAH, SLC25A23, RPLP0, RPLP1, RPL26L1, SLC25A29, FAU, MRPL37, EIF1, MRPL39, RPL12, MRPL34, RPS27A, MRPL52, RPL35A, CHAC1, RXRA, UGCG, BARHL2, RPS18, RPS19, RPS16, MRPS18A, RPS15, EIF2S2, RPS12, RPS13, RPS10, RPS11, MCTS1, MTFMT, UBA52, MRPS16, PTRH1, IGF2BP2, SESN2, RPS…
CAPZB	95.12	IRF4	31.9075		GO:0006518~peptide metabolic process	1.97721e-12	RPL18, RPL17, MRPL41, TARS2, RPL19, RPL14, AURKAIP1, RPL13, MALSU1, RPL15, RPS6KB2, RPLP2, RPL22L1, GDAP1L1, MRPS31, TAPBP, EIF4EBP1, EIF4EBP2, OPLAH, SLC25A23, RPLP0, RPLP1, RPL26L1, SLC25A29, FAU, MRPL37, EIF1, MRPL39, RPL12, MRPL34, RPS27A, MRPL52, RPL35A, CHAC1, RXRA, BARHL2, RPS18, RPS19, RPS16, CPE, MRPS18A, RPS15, EIF2S2, RPS12, RPS13, RPS10, RPS11, MCTS1, MTFMT, UBA52, NGF, MRPS16, PTRH1,…
CAT	38.85	ZFP36L2	31.855		GO:0043603~cellular amide metabolic process	1.27569e-11	RPL18, RPL17, MRPL41, RPL19, TARS2, AURKAIP1, RPL14, RPL13, MALSU1, RPL15, PGAM1, RPS6KB2, RPLP2, RPL22L1, GDAP1L1, ALDH1L2, MRPS31, TAPBP, EIF4EBP1, EIF4EBP2, OPLAH, SLC25A23, RPLP0, RPLP1, RPL26L1, SLC25A29, FAU, MRPL37, EIF1, RPL12, MRPL39, MRPL34, RPS27A, MRPL52, RPL35A, NUDT12, CHAC1, RXRA, UGCG, BARHL2, HAL, RPS18, RPS19, RPS16, CPE, MRPS18A, RPS15, EIF2S2, RPS12, RPS13, RPS10, RPS11, NEU3,…
CAV2	29.5325	ZC3H8	31.33		GO:0019058~viral life cycle	6.08571e-11	RPL18, RPL17, RPL19, RPL14, RPL13, RPL15, VPS37B, RPLP2, VPS37D, RPS2, ISG20, CDC42, SLC1A5, WWP2, RPS3A, RPLP0, PCBP2, RPLP1, RPL26L1, FAU, NUP37, RPL12, APOBEC3A_B, RPS27A, RPL35A, SP100, SRPK1, RPS18, RPS19, RPS16, RPL41, CD81, RPS15, KPNA7, RPS12, THOC7, RPS13, RPS10, RPS11, UBA52, POLR2H, SIVA1, CAV2, POLR2G, POLR2L, POLR2K, POLR2I, RPL35, RPS15A, ITGB5, RPL37, RPL38, TRIM10, RPL39, TNFRSF4,…
CCND1	104.78	DRAP1	30.195		GO:0006364~rRNA processing	1.44951e-10	RPL18, RPL17, RPL19, RPL14, RPL13, LSM6, RPL15, RPLP2, RPS2, ISG20, RPS3A, RPLP0, RPLP1, RPL26L1, FAU, RPL12, RPS27A, RPL35A, GTF2H5, RPS18, RPS19, PIH1D1, RPS16, RPL41, RPS15, RPS12, RPS13, RPS10, RPS11, TFB1M, UBA52, RPL35, RPS15A, RPL37, RPL38, RPL39, RPS25, RPS26, RPS27, RPL30, RPS28, RPS29, RPL32, RPL9, RPL8, RPL3, RPS20, RPL7A, RPL10A, RPS21, RPS23, RPS24, RPS9, RPL27, RPL23A, RPS6, RPS5, R…
CD151	43.1125	SCAND1	28.28		GO:0016072~rRNA metabolic process	3.8575e-10	RPL18, RPL17, RPL19, RPL14, RPL13, LSM6, RPL15, RPLP2, RPS2, ISG20, RPS3A, RPLP0, RPLP1, RPL26L1, FAU, RPL12, RPS27A, RPL35A, GTF2H5, RPS18, RPS19, PIH1D1, RPS16, RPL41, RPS15, RPS12, RPS13, RPS10, RPS11, TFB1M, UBA52, RPL35, RPS15A, RPL37, RPL38, RPL39, RPS25, RPS26, RPS27, RPL30, RPS28, RPS29, RPL32, RPL9, RPL8, RPL3, RPS20, RPL7A, RPL10A, RPS21, RPS23, RPS24, RPS9, RPL27, RPL23A, RPS6, RPS5, R…
CD59	292.6	NFKB2	26.43		GO:0061024~membrane organization	3.86381e-10	RPL18, RPL17, RPL19, SYT4, RPL14, RPL13, C19ORF70, RPL15, SYT8, TRAPPC2L, RPLP2, ADORA1, SYP, PACSIN3, IFT20, PACSIN2, RPLP0, INSIG1, TIMM9, RPLP1, RPL26L1, FAU, NUP37, RPL12, RPS27A, APOO, RPL35A, STAP1, PICK1, F8, LPCAT2, ST20, BCL2L11, TMEM27, RPS18, RPS19, KRT18, RPS16, CPE, RPS15, VAMP5, RPS12, TRAPPC4, RPS13, RPS10, RPS11, UBA52, SIVA1, CAV2, NAPG, LMAN1, ZMYND8, RPS25, RPS26, FIS1, TRAM2, …
CD68	46.72	THRB	26.0325		GO:0044802~single-organism membrane organization	1.86384e-09	RPL18, RPL17, RPL19, SYT4, RPL14, RPL13, C19ORF70, RPL15, SYT8, RPLP2, ADORA1, SYP, PACSIN3, IFT20, PACSIN2, RPLP0, TIMM9, RPLP1, RPL26L1, FAU, NUP37, RPL12, RPS27A, APOO, RPL35A, PICK1, ST20, BCL2L11, TMEM27, RPS18, RPS19, KRT18, RPS16, CPE, RPS15, VAMP5, RPS12, RPS13, RPS10, RPS11, UBA52, SIVA1, CAV2, ZMYND8, RPS25, RPS26, FIS1, TRAM2, RPS27, TOMM7, RPS28, RPS29, ITGB7, RPL9, NUMB, RPL8, RPL3, …
CD81	274.825	ZFPM2	25.44		GO:0072594~establishment of protein localization to organelle	5.32991e-09	RPL18, GRPEL2, RPL17, RPL19, RPL14, RPL13, RPL15, TGFB3, RPLP2, IL10, KANK1, NPAP1, RPLP0, TIMM9, RPLP1, RPL26L1, FAU, RPL12, RPS27A, RPL35A, DAB2IP, UGCG, BCL2L11, RPS18, RPS19, NABP2, SEC61B, RPS16, RPS15, RPS12, RPS13, RPS10, RPS11, EDA, UBA52, SEC61G, HAX1, LITAF, NFKBIE, RPS25, RPS26, FIS1, RPS27, TOMM7, RPS28, RPS29, RPL9, RPL8, RPL3, RPS20, RPL10A, RPL7A, RPS21, EMD, RPS23, RPS24, MDFI, SR…
CD9	502.185	ARID5B	21.42		GO:0042254~ribosome biogenesis	7.04039e-09	RPL18, RPL17, RPL19, RPL14, RPL13, LSM6, MALSU1, GTPBP10, RPL15, RPLP2, RPS2, ISG20, RPS3A, RPLP0, RPLP1, RPL26L1, FAU, RPL12, RPS27A, RPL35A, GTF2H5, RPS18, RPS19, PIH1D1, RPS16, RPL41, RPS15, RPS12, RPS13, RPS10, RPS11, TFB1M, UBA52, RPL35, RPS15A, C14ORF169, RPL37, RPL38, RPL39, MRPL20, RPS25, RPS26, MRPL10, RPS27, RPL30, RPS28, RPS29, RPL32, RPL9, RPL8, RPL3, RPS20, RPL7A, RPL10A, RPS21, RPS2…
CDC42	215.185	NFXL1	20.96		GO:1902582~single-organism intracellular transport	6.65454e-08	RPL18, GRPEL2, RPL17, RPL19, RPL14, RPL13, ATOX1, RPL15, TGFB3, RPLP2, ADORA1, IL10, KANK1, NPAP1, STARD4, RPLP0, TIMM9, RPLP1, INSIG1, RPL26L1, FAU, NUP37, RPL12, RPS27A, RPL35A, DAB2IP, RPS18, RPS19, COPG1, SEC61B, RPS16, RPS15, RPS12, RPS13, RPS10, RPS11, EDA, UBA52, ADORA2B, LITAF, NFKBIE, RPS25, RPS26, FIS1, TRAM2, RPS27, TOMM7, RPS28, RPS29, RPL9, RPL8, RPL3, RPS20, RPL10A, RPL7A, RPS21, EM…
CDC42EP5	4.2375	RFXANK	20.8		GO:0006605~protein targeting	1.07555e-07	RPL18, GRPEL2, RPL17, RPL19, RPL14, RPL13, RPL15, TGFB3, RPLP2, ADORA1, IL10, KANK1, NPAP1, HOMER3, RPLP0, RPLP1, TIMM9, RPL26L1, FAU, RPL12, RPS27A, RPL35A, DAB2IP, UGCG, RPS18, RPS19, SEC61B, RPS16, RPS15, RPS12, RPS13, RPS10, RPS11, EDA, UBA52, SEC61G, HAX1, LITAF, NFKBIE, RPS25, RPS26, FIS1, TRAM2, RPS27, TOMM7, RPS28, RPS29, RPL9, RPL8, RPL3, RPS20, RPL10A, RPL7A, RPS21, EMD, RPS23, RPS24, M…
CDH3	0.93	FOXA3	20.2725		GO:0006886~intracellular protein transport	1.76521e-07	RPL18, RPL17, GRPEL2, RPL19, RPL14, RPL13, RPL15, TGFB3, RPLP2, ADORA1, IL10, KANK1, NPAP1, HOMER3, RPLP0, TIMM9, RPLP1, RPL26L1, FAU, RPL12, RPS27A, RPL35A, DAB2IP, MYO6, UGCG, BCAP31, RPS18, RPS19, SEC61B, COPG1, RPS16, RPS15, RPS12, RPS13, RPS10, RPS11, VPS26B, EDA, SEC61G, UBA52, TBC1D8B, ARFGAP3, SYVN1, LITAF, HAX1, NAPG, NFKBIE, COPZ1, LMAN1, UBAC2, RPS25, RPS26, TMEM129, FIS1, TRAM2, RPS27…
CHST11	72.5275	ZFP69B	18.84		GO:0034470~ncRNA processing	2.15194e-07	RPL18, RPL17, RPL19, RPL14, RPL13, LSM6, RPL15, RPLP2, RPS2, ISG20, RPS3A, RPLP0, CTU2, RPLP1, RPL26L1, FAU, RPL12, RPS27A, TSEN15, RPL35A, RPUSD3, SARS, GTF2H5, TUT1, RPS18, RPS19, PIH1D1, RPS16, RPL41, RPS15, RPS12, RPS13, RPS10, RPS11, TFB1M, MTFMT, UBA52, ELAC1, PUSL1, RPL35, RPS15A, TYW5, RPL37, C14ORF166, RPL38, RPL39, RPS25, RPS26, RPS27, RPL30, RPS28, RPS29, RPL32, RPL9, RPL8, RPL3, RPS20…
CKLF	36.7525	NACC2	18.465		GO:1901135~carbohydrate derivative metabolic process	1.00564e-06	ADCY4, TUSC3, CSPG4, PGAM1, NDUFAB1, PPCS, RCVRN, COX5A, UXS1, HTR1B, UQCR10, UQCR11, SLC25A23, PDE4A, RPN1, AKR7A2, RPN2, BPNT1, NUDT3, UGCG, MLXIPL, MOGS, NME4, PGM2, CRHR1, ADAMTS7, PARP16, PGM3, CHPF, LCTL, CCR2, HAS3, NEU3, ADSS, SYVN1, AHCY, POMK, MVD, ADORA2B, GNAI2, ALDOC, ADCYAP1R1, PFKFB1, MRAP2, EXTL1, LMAN1, B3GNT9, TPI1, ITGB8, ALG1L, B3GNT7, APOC3, COX6B1, B4GALT7, B4GALT4, MUC2, BM…
CMTM7	31.1725	MTA3	18.1925		GO:0070727~cellular macromolecule localization	2.02676e-06	RPL18, RPL17, RPL19, RPL14, RPL13, RPL15, RPLP2, ADORA1, NPAP1, IFT20, HOMER3, RPLP0, RPLP1, RPL26L1, FAU, RPL12, DAB2IP, UGCG, PTPRU, BCL2L11, RPS18, RPS19, KRT18, RPS16, RPS15, RPS12, NPTN, RPS13, RPS10, RPS11, TBC1D8B, NFKBIE, RPS25, LIF, RPS26, TMEM129, TRAM2, RPS27, RPS28, RPS29, TMED10, TCTN1, RPS20, RPS21, EMD, RPS23, RPS24, ASPSCR1, MDFI, SRP54, LAMTOR4, LAMTOR2, RPS9, CELSR1, CD63, GAS8,…
CNKSR3	4.685	IRF3	18.0975		GO:1902580~single-organism cellular localization	2.16411e-06	RPL18, RPL17, GRPEL2, RPL19, SYT4, RPL14, ATOX1, RPL13, RPL15, SYT8, TGFB3, RPLP2, ADORA1, IL10, KANK1, NPAP1, STARD4, IFT20, RPLP0, INSIG1, TIMM9, RPLP1, RPL26L1, FAU, NUP37, RPL12, RPS27A, RPL35A, DAB2IP, PICK1, BCL2L11, RPS18, RPS19, KRT18, SEC61B, COPG1, RPS16, CPE, RPS15, VAMP5, RPS12, RPS13, RPS10, RPS11, EDA, UBA52, LITAF, ADORA2B, NFKBIE, RPS25, RPS26, FIS1, TRAM2, RPS27, TOMM7, RPS28, RP…
CRHR1	0.18	HR	17.6575		GO:0034613~cellular protein localization	2.44005e-06	RPL18, RPL17, RPL19, RPL14, RPL13, RPL15, RPLP2, ADORA1, NPAP1, IFT20, HOMER3, RPLP0, RPLP1, RPL26L1, FAU, RPL12, DAB2IP, UGCG, PTPRU, BCL2L11, RPS18, RPS19, KRT18, RPS16, RPS15, RPS12, NPTN, RPS13, RPS10, RPS11, TBC1D8B, NFKBIE, RPS25, LIF, RPS26, TMEM129, TRAM2, RPS27, RPS28, RPS29, TMED10, TCTN1, RPS20, RPS21, EMD, RPS23, RPS24, ASPSCR1, MDFI, SRP54, LAMTOR4, LAMTOR2, RPS9, CELSR1, CD63, GAS8,…
CSNK1G2	19.7175	IRF1	17.0225		GO:0033365~protein localization to organelle	5.93953e-06	RPL18, GRPEL2, RPL17, RPL19, RPL14, RPL13, RPL15, TGFB3, RPLP2, IL10, KANK1, NPAP1, IFT20, PACSIN2, RPLP0, TIMM9, RPLP1, RPL26L1, FAU, RPL12, RPS27A, RPL35A, DAB2IP, UGCG, BCL2L11, BCAP31, RPS18, RPS19, SEC61B, NABP2, RPS16, RPS15, RPS12, RPS13, RPS10, RPS11, EDA, UBA52, SEC61G, LITAF, HAX1, NFKBIE, SESN2, SOX9, UBAC2, RPS25, LIF, RPS26, FIS1, TRAM2, RPS27, TOMM7, RPS28, RPS29, RPL9, RPL8, RPL3, …
CYB5R2	18.095	MEIS2	16.945		GO:0015031~protein transport	6.07341e-06	RPL18, RPL17, SNCG, RPL19, RPL14, SYT4, RPL13, RPL15, RPLP2, ADORA1, NPAP1, IFT20, WWP2, HOMER3, RPLP0, RPLP1, RPL26L1, FAU, RAB24, NUP37, RPL12, DAB2IP, UGCG, PIM3, YIF1A, TMEM27, SSTR5, VEGFC, PITPNM1, RPS18, RPS19, KRT18, RPS16, RPS15, CCR2, RPS12, RPS13, RPS10, RPS11, TBC1D8B, NFKBIE, FAM132A, FUZ, RPS25, RPS26, TMEM129, TRAM2, RPS27, RPS28, RPS29, TMED10, RPS20, RPS21, EMD, RPS23, RPS24, ASP…
CYP19A1	1.4875	HOXB2	16.94		GO:0034660~ncRNA metabolic process	7.42718e-06	RPL18, RPL17, RNASEK, TARS2, RPL19, RPL14, RPL13, LSM6, RPL15, RPLP2, RPS2, ISG20, RPS3A, ANG, RPLP0, CTU2, RPLP1, RPL26L1, PIWIL2, FAU, MRPL39, RPL12, RPS27A, TSEN15, RPL35A, RPUSD3, SARS, GTF2H5, TUT1, RPS18, RPS19, NABP2, PIH1D1, RPS16, RPL41, RPS15, RPS12, RPS13, RPS10, RPS11, TFB1M, MTFMT, UBA52, POLR2H, POLR2G, ELAC1, POLR2L, POLR2K, PUSL1, POLR2I, RPL35, RPS15A, TYW5, C14ORF166, RPL37, RPL…
DDX3Y	98.9275	NR2F6	16.0475		GO:0042775~mitochondrial ATP synthesis coupled electron transport	8.56365e-06	NDUFB3, NDUFB4, NDUFB5, UQCRC1, NDUFB8, NDUFAB1, COX7A2L, COX5A, UQCRFS1, UQCRQ, NDUFAF1, UQCR10, UQCR11, NDUFS8, COX6B1, COX15, NDUFA4, NDUFB10, COX8A, NDUFC1, NDUFA11, UQCRH, NDUFV2, COX6A1, NDUFC2-KCTD14
DPM3	25.08	NRF1	16.005		GO:0006119~oxidative phosphorylation	9.32256e-06	ATP5D, NDUFB3, NDUFB4, NDUFB5, UQCRC1, NDUFB8, NDUFAB1, COX7A2L, COX5A, UQCRFS1, UQCRQ, NDUFAF1, UQCR10, UQCR11, NDUFS8, APOC3, COX6B1, COX15, NDUFA4, NDUFB10, COX8A, MLXIPL, NDUFC1, NDUFA11, UQCRH, NDUFV2, COX6A1, NDUFC2-KCTD14
DYNLL1	1114.69	ZNF585A	15.255		GO:0042773~ATP synthesis coupled electron transport	1.05406e-05	NDUFB3, NDUFB4, NDUFB5, UQCRC1, NDUFB8, NDUFAB1, COX7A2L, COX5A, UQCRFS1, UQCRQ, NDUFAF1, UQCR10, UQCR11, NDUFS8, COX6B1, COX15, NDUFA4, NDUFB10, COX8A, NDUFC1, NDUFA11, UQCRH, NDUFV2, COX6A1, NDUFC2-KCTD14
DYNLRB1	191.7	ELK1	14.1975		GO:0008104~protein localization	1.79352e-05	RPL18, RPL17, SNCG, RPL19, RPL14, SYT4, RPL13, RPL15, RPLP2, ADORA1, NPAP1, IFT20, WWP2, HOMER3, RPLP0, RPLP1, RPL26L1, RAB24, FAU, NUP37, RPL12, DAB2IP, UGCG, PIM3, PTPRU, YIF1A, BCL2L11, TMEM27, SSTR5, PITPNM1, VEGFC, RPS18, RPS19, KRT18, RPS16, RPS15, CCR2, NPTN, RPS12, RPS13, RPS10, RPS11, TBC1D8B, KIF26B, NFKBIE, FAM132A, FUZ, RPS25, LIF, RPS26, TMEM129, TRAM2, RPS27, RPS28, RPS29, TMED10, T…
EDA	0.4675	ZBTB14	14.0875		GO:0045184~establishment of protein localization	2.80966e-05	RPL18, RPL17, SNCG, RPL19, RPL14, SYT4, RPL13, RPL15, RPLP2, ADORA1, NPAP1, IFT20, WWP2, HOMER3, RPLP0, RPLP1, RPL26L1, RAB24, FAU, NUP37, RPL12, DAB2IP, UGCG, PIM3, YIF1A, BCL2L11, TMEM27, SSTR5, VEGFC, PITPNM1, RPS18, RPS19, KRT18, RPS16, RPS15, CCR2, RPS12, RPS13, RPS10, RPS11, TBC1D8B, NFKBIE, FAM132A, FUZ, RPS25, RPS26, TMEM129, TRAM2, RPS27, RPS28, RPS29, TMED10, RPS20, RPS21, EMD, RPS23, R…
EEF1G	1681.17	ZNF93	13.57		GO:0006091~generation of precursor metabolites and energy	3.70659e-05	ATP5D, FASTKD3, COX11, PPARD, UQCRC1, PRKAG1, PGAM1, NDUFAB1, UQCRFS1, COX5A, UQCRQ, NDUFAF1, PDHB, UQCR10, UQCR11, SLC25A23, NDUFS8, TRPV4, CAT, NOS2, RPS27A, COX15, NDUFB10, SLC25A4, MLXIPL, PRKCDBP, NDUFC1, NDUFA11, PGM2, G6PC, UQCRH, GAA, UBA52, PHKA2, NDUFB3, NDUFB4, NDUFB5, NDUFB8, ALDOC, PFKFB1, CHCHD5, MRAP2, COX7A2L, NHLRC1, POMC, GCGR, TPI1, PPP1R3C, NR1D1, APOC3, COX6B1, ETFB, NDUFA4, …
ELOVL1	104.657	HOXA5	13.3425		GO:0044272~sulfur compound biosynthetic process	4.54009e-05	FMOD, AHCY, PDP2, CSPG4, EXTL1, SLC26A2, PDHB, ELOVL1, OPLAH, SLC35B2, XYLT1, B3GNT7, CHST11, SLC35D2, ACAN, GSTO2, SLC25A1, ELOVL6, PAPSS1, PAPSS2, B4GALT4, LOC344967, PDK2, B4GALT3, CHAC1, SCD, CHST3, ACLY, TECR, CHST1, B3GAT2, CSGALNACT1, B3GAT1, CTH, GGT7, MLYCD, CHPF, APIP, THEM5, GSTP1, CBS
EMD	51.32	HOXA10	13.1825		GO:0015980~energy derivation by oxidation of organic compounds	6.58386e-05	FASTKD3, COX11, UQCRC1, NDUFAB1, UQCRFS1, COX5A, UQCRQ, NDUFAF1, PDHB, UQCR10, UQCR11, NDUFS8, TRPV4, CAT, RPS27A, COX15, NDUFB10, PRKCDBP, NDUFC1, NDUFA11, PGM2, G6PC, UQCRH, GAA, UBA52, NDUFB3, PHKA2, NDUFB4, NDUFB5, NDUFB8, CHCHD5, NHLRC1, COX7A2L, MRAP2, PPP1R3C, NR1D1, COX6B1, ETFB, NDUFA4, COX8A, LEP, ACSM1, PYGL, GFPT1, BAX, NDUFV2, COX6A1, NDUFC2-KCTD14, CALM2, PYGB
ERGIC1	30.0925	ZFP90	12.0675		GO:0022904~respiratory electron transport chain	7.84231e-05	NDUFB3, NDUFB4, NDUFB5, UQCRC1, NDUFB8, NDUFAB1, COX7A2L, COX5A, UQCRFS1, UQCRQ, NDUFAF1, UQCR10, UQCR11, NDUFS8, COX6B1, ETFB, COX15, NDUFA4, NDUFB10, COX8A, NDUFC1, NDUFA11, UQCRH, NDUFV2, COX6A1, NDUFC2-KCTD14
ERH	50.2925	TBX5	11.15		GO:0033036~macromolecule localization	9.84383e-05	RPL18, SNCG, RPL17, RPL19, SYT4, RPL14, RPL13, RPL15, RPLP2, ADORA1, NPAP1, IFT20, WWP2, HOMER3, RPLP0, RPLP1, RPL26L1, APOH, RAB24, FAU, NUP37, RPL12, MAP2K6, APOO, DAB2IP, ABCB11, RXRA, UGCG, PIM3, PTPRU, YIF1A, BCL2L11, TMEM27, NME4, CRHR1, SSTR5, PITPNM1, VEGFC, RPS18, RPS19, KRT18, RPS16, RPS15, CCR2, NPTN, RPS12, RPS13, RPS10, RPS11, TBC1D8B, KIF26B, NFKBIE, IGF2BP2, FAM132A, POMC, FUZ, RPS…
F11	0.065	TCF7	10.9925		GO:0022900~electron transport chain	0.000107929	NDUFB3, NDUFB4, NDUFB5, UQCRC1, NDUFB8, NDUFAB1, COX7A2L, COX5A, UQCRFS1, UQCRQ, NDUFAF1, UQCR10, UQCR11, NDUFS8, COX6B1, ETFB, COX15, NDUFA4, NDUFB10, COX8A, NDUFC1, NDUFA11, UQCRH, NDUFV2, COX6A1, NDUFC2-KCTD14
FADS2	44.9825	BARX1	10.5775		GO:0022613~ribonucleoprotein complex biogenesis	0.000112457	RPL18, RPL17, RPL19, RPL14, RPL13, LSM6, MALSU1, GTPBP10, RPL15, SNRPD2, RPLP2, RPS2, ISG20, RPS3A, RPLP0, RPLP1, RPL26L1, FAU, RPL12, RPS27A, RPL35A, GTF2H5, RPS18, RPS19, PIH1D1, RPS16, RPL41, RPS15, RPS12, RPS13, RPS10, SNRPC, RPS11, TFB1M, MCTS1, UBA52, SNRPG, RPL35, RPS15A, C14ORF169, RPL37, RPL38, RPL39, MRPL20, RPS25, EIF3C, RPS26, MRPL10, RPS27, RPL30, RPS28, RPS29, RPL32, RPL9, RPL8, RPL…
FAM83B	2.245	HOXA7	9.69		GO:0046907~intracellular transport	0.000114542	RPL18, RPL17, RPL19, RPL14, RPL13, RPL15, TRAPPC2L, RPLP2, ADORA1, NPAP1, HOMER3, RPLP0, INSIG1, RPLP1, CREB3L2, RPL26L1, FAU, NUP37, RPL12, DAB2IP, UGCG, F8, YIF1A, ERGIC1, RPS18, RPS19, RPS16, RPS15, RPS12, RPS13, TRAPPC4, RPS10, RPS11, TBC1D8B, KIF26B, NFKBIE, RPS25, TMEM129, RPS26, TRAM2, RPS27, RPS28, RPS29, TMED10, RPS20, RPS21, EMD, RPS23, RPS24, MDFI, ASPSCR1, SRP54, MAP2K1, RPS9, GAS1, R…
FGFR2	126.293	ZBTB48	9.265		GO:0044248~cellular catabolic process	0.000122467	RPL18, RPL17, CYP24A1, RPL19, RPL14, RPL13, LSM6, LSM7, RPL15, PGAM1, GCAT, RPLP2, USP51, HIBADH, ISG20, GOT1, WWP2, RPLP0, RPLP1, RPL26L1, APOH, FAU, RPL12, LSM2, GPT2, DDAH1, DAB2IP, NUDT12, PGM2, ADAMTS7, RPS18, RPS19, RPS16, RPS15, RPS12, RPS13, RPS10, RPS11, USP17L7, ACAA1, AHCY, RFFL, RPS25, TMEM129, RPS26, RPS27, TPI1, RPS28, RPS29, GCSH, RPS20, RPS21, RPS23, RPS24, UPB1, CIDEA, RPS9, RPS6…
FIBCD1	2.1975	ZNF397	8.6175		GO:0009150~purine ribonucleotide metabolic process	0.000163781	ATP5D, ATP5E, ADCY4, UQCRC1, PRKAG1, GABBR1, NDUFAB1, PGAM1, PPCS, RCVRN, COX5A, UQCRFS1, GPR87, NDUFAF1, UQCRQ, SLC26A2, UQCR10, HTR1B, UQCR11, PDE4A, SLC25A23, NDUFS8, DLG3, ATP5L, PDE8A, NOS2, ATP5H, BPNT1, IMPDH2, DLG1, COX15, PRKCA, NDUFB10, NUDT3, MLXIPL, PDE10A, NDUFC1, GMPR, NDUFA11, NME4, CRHR1, ADRB2, UQCRH, CCR2, NPPB, NDUFB3, NDUFB4, ADSS, NDUFB5, GNAI2, ADORA2B, NDUFB8, ADCYAP1R1, AL…
FIBP	36.2775	RXRA	8.5875		GO:0016032~viral process	0.000174748	RPL18, RPL17, MICA, RPL19, IL16, RPL14, RPL13, RPL15, TSPAN6, RPLP2, ISG20, APOBEC3B, MAP3K5, WWP2, SND1, RPLP0, RPLP1, TPT1, RPL26L1, FAU, NUP37, RPL12, RPS27A, HCAR1, RPL35A, RXRA, FADD, BCL2L11, RPS18, KRT19, RPS19, KRT18, RPS16, RPS15, CCR2, RPS12, RPS13, RPS10, RPS11, BIN1, UBA52, SIVA1, CAV2, ITGB5, C14ORF166, RPS25, RPS26, RPS27, RPS28, RPS29, ITGB7, RPL9, RPL8, RPL3, SCARB1, RPS20, IFNA8,…
FIS1	67.925	ZNF16	8.395		GO:0001501~skeletal system development	0.000180282	BMP10, FGFRL1, TGFB3, BBX, PAX1, PEX7, TNFRSF11B, CTGF, INSIG1, CHST11, CREB3L2, COL11A2, COL11A1, ALX1, DLG1, MATN3, RARG, ARID5B, MATN1, INHA, ADAMTS7, CHRDL2, NAB2, HOXD4, SCIN, RIPPLY1, FOXC1, SEMA4D, SERP1, ADAMTS4, FGFR2, HSD17B1, TIPARP, COL2A1, RPL38, ZBTB16, SOX9, EXTL1, SRF, TIMP1, FUZ, CHADL, COL9A1, VDR, COL9A2, LECT1, HOXA5, ITGB8, COL27A1, COMP, HOXA7, NKX3-2, HOXA10, ACAN, PAPSS1, …
FKBP8	9.6975	TEF	7.735		GO:0046128~purine ribonucleoside metabolic process	0.000183923	ATP5D, ATP5E, UQCRC1, PRKAG1, PGAM1, NDUFAB1, PPCS, UQCRFS1, COX5A, UQCRQ, SLC26A2, NDUFAF1, UQCR10, UQCR11, SLC25A23, NDUFS8, DLG3, ATP5L, ATP5H, BPNT1, IMPDH2, DLG1, COX15, NDUFB10, NUDT3, MLXIPL, NDUFC1, DGUOK, NDUFA11, NME4, UQCRH, NDUFB3, ADSS, NDUFB4, NDUFB5, AHCY, NDUFB8, ALDOC, PFKFB1, COX7A2L, ATP5G3, TPI1, SULT1C4, SLC35B2, APOC3, COX6B1, PAPSS1, PAPSS2, NDUFA4, AK1, COX8A, BAD, ACPP, A…
FRZB	361.01	FOXF2	6.9925		GO:0006790~sulfur compound metabolic process	0.000195868	MMS19, FAM96B, PDP2, FAM96A, HEXA, CSPG4, GDAP1L1, SLC26A2, PDHB, ELOVL1, TDO2, OPLAH, XYLT1, PAX8, CHST11, SLC35D2, SLC25A1, ELOVL6, GPC1, BPNT1, DPEP1, HMGCL, LOC344967, CHAC1, CHST3, TECR, CHST1, CTH, ISCA2, CHPF, EEF1G, THEM5, GSTP1, FMOD, AHCY, MVD, TXN2, EXTL1, SULT1C4, SLC35B2, MMACHC, B3GNT7, ACAN, GSTO2, PAPSS1, PAPSS2, B4GALT4, PDK2, B4GALT3, SCD, EEF1E1-BLOC1S5, ACLY, ACPP, B3GAT2, CSG…
FURIN	64.575	MNT	6.9075		GO:1902600~hydrogen ion transmembrane transport	0.000198055	ATP5D, NDUFA4, ATP5E, SLC9A7, COX11, UQCRC1, NDUFA4L2, COX8A, ATP6V1G2, COX7A2L, UQCRFS1, COX5A, ATP5G3, UQCRQ, ATP6V1F, UQCR10, UQCR11, UQCRH, COX6B1, ATP5L, COX6A1, COX6B2, ATP6V0A4, TMCO3, ATP5H, COX15
FUT8	30.3425	NKX3-2	6.8025		GO:0044403~symbiosis, encompassing mutualism through parasitism	0.000212895	RPL18, RPL17, MICA, RPL19, IL16, RPL14, RPL13, RPL15, TSPAN6, RPLP2, IL10, ISG20, APOBEC3B, MAP3K5, WWP2, SND1, RPLP0, RPLP1, TPT1, RPL26L1, FAU, NUP37, RPL12, RPS27A, HCAR1, RPL35A, RXRA, FADD, BCL2L11, RPS18, KRT19, RPS19, KRT18, RPS16, RPS15, CCR2, RPS12, RPS13, RPS10, RPS11, BIN1, UBA52, SIVA1, CAV2, ITGB5, C14ORF166, RPS25, RPS26, RPS27, RPS28, RPS29, ITGB7, RPL9, RPL8, RPL3, SCARB1, RPS20, …
GAA	20.335	CREB3L4	5.54		GO:0044419~interspecies interaction between organisms	0.000212895	RPL18, RPL17, MICA, RPL19, IL16, RPL14, RPL13, RPL15, TSPAN6, RPLP2, IL10, ISG20, APOBEC3B, MAP3K5, WWP2, SND1, RPLP0, RPLP1, TPT1, RPL26L1, FAU, NUP37, RPL12, RPS27A, HCAR1, RPL35A, RXRA, FADD, BCL2L11, RPS18, KRT19, RPS19, KRT18, RPS16, RPS15, CCR2, RPS12, RPS13, RPS10, RPS11, BIN1, UBA52, SIVA1, CAV2, ITGB5, C14ORF166, RPS25, RPS26, RPS27, RPS28, RPS29, ITGB7, RPL9, RPL8, RPL3, SCARB1, RPS20, …
GALNT7	26.3975	ZNF483	5.48		GO:0044764~multi-organism cellular process	0.000225102	RPL18, RPL17, MICA, RPL19, IL16, RPL14, RPL13, RPL15, TSPAN6, RPLP2, ISG20, APOBEC3B, MAP3K5, WWP2, SND1, RPLP0, RPLP1, TPT1, RPL26L1, FAU, NUP37, RPL12, RPS27A, HCAR1, RPL35A, RXRA, FADD, BCL2L11, RPS18, KRT19, RPS19, KRT18, RPS16, RPS15, CCR2, RPS12, RPS13, RPS10, RPS11, BIN1, UBA52, SIVA1, CAV2, ITGB5, C14ORF166, RPS25, RPS26, RPS27, RPS28, RPS29, ITGB7, RPL9, RPL8, RPL3, SCARB1, RPS20, IFNA8,…
GCGR	0.125	VDR	4.6725		GO:0051641~cellular localization	0.000226287	RPL18, RPL17, SNCG, RPL19, RPL14, SYT4, RPL13, RPL15, TRAPPC2L, SYT8, RPLP2, ADORA1, HTR1B, NPAP1, IFT20, HOMER3, RPLP0, RPLP1, INSIG1, RPL26L1, CREB3L2, FAU, NUP37, RPL12, DAB2IP, UGCG, F8, PIM3, PTPRU, ERGIC1, YIF1A, DHRS7C, BCL2L11, TMEM27, RPS18, RPS19, KRT18, RPS16, RPS15, NPTN, RPS12, TRAPPC4, RPS13, RPS10, RPS11, BIN1, TBC1D8B, KIF26B, NFKBIE, FAM132A, RPS25, LIF, RPS26, TMEM129, TRAM2, RP…
GGNBP1	0.075	ZNF213	4.315		GO:0042278~purine nucleoside metabolic process	0.00023206	ATP5D, ATP5E, UQCRC1, PRKAG1, PGAM1, NDUFAB1, PPCS, UQCRFS1, COX5A, UQCRQ, SLC26A2, NDUFAF1, UQCR10, UQCR11, SLC25A23, NDUFS8, DLG3, ATP5L, ATP5H, BPNT1, IMPDH2, DLG1, COX15, NDUFB10, NUDT3, MLXIPL, NDUFC1, DGUOK, NDUFA11, NME4, UQCRH, NDUFB3, ADSS, NDUFB4, NDUFB5, AHCY, NDUFB8, ALDOC, PFKFB1, COX7A2L, ATP5G3, TPI1, SULT1C4, SLC35B2, APOC3, COX6B1, PAPSS1, PAPSS2, NDUFA4, AK1, COX8A, BAD, ACPP, A…
GNAI2	77.3675	STK16	3.5625		GO:0016071~mRNA metabolic process	0.00027117	RPL18, RPL17, RPL19, RPL14, AURKAIP1, RPL13, LSM6, RPL15, LSM7, RPLP2, SNRPD2, CMTR1, KDM1A, RPLP0, RPLP1, RPL26L1, FAU, LSM2, RPL12, RPS27A, RPL35A, SNRPN, RPS18, RPS19, RPS16, RPS15, RPS12, RPS13, SNRPA, RPS10, RPS11, SNRPC, UBA52, SNRPG, RPS25, RPS26, MOV10, RPS27, RPS28, RPS29, RPL9, RPL8, RPL3, RPL10A, RPL7A, RPS20, RPS21, RPS23, RPS24, LGALS3, RPS9, RPL23A, RPS6, RPS5, RPS8, SNURF, RPS7, RP…
GNB2	24.2975	ZNF132	3.5225		GO:0072521~purine-containing compound metabolic process	0.000316065	ATP5D, ATP5E, ADCY4, UQCRC1, PRKAG1, GABBR1, NDUFAB1, PGAM1, PPCS, RCVRN, COX5A, UQCRFS1, GPR87, NDUFAF1, UQCRQ, SLC26A2, KDM1A, HTR1B, UQCR10, UQCR11, PDE4A, SLC25A23, NDUFS8, DLG3, ATP5L, CAT, PDE8A, NOS2, ATP5H, BPNT1, IMPDH2, DLG1, COX15, PRKCA, NDUFB10, NUDT3, MLXIPL, PDE10A, NDUFC1, DGUOK, GMPR, NDUFA11, NME4, CRHR1, ADRB2, UQCRH, CCR2, NPPB, NDUFB3, NDUFB4, ADSS, NDUFB5, AHCY, GNAI2, ADORA…
GNG5	394.08	PAX8	3.5		GO:0006163~purine nucleotide metabolic process	0.000323307	ATP5D, ATP5E, ADCY4, UQCRC1, PRKAG1, GABBR1, NDUFAB1, PGAM1, PPCS, RCVRN, COX5A, UQCRFS1, GPR87, NDUFAF1, UQCRQ, SLC26A2, UQCR10, HTR1B, UQCR11, PDE4A, SLC25A23, NDUFS8, DLG3, ATP5L, CAT, PDE8A, NOS2, ATP5H, BPNT1, IMPDH2, DLG1, COX15, PRKCA, NDUFB10, NUDT3, MLXIPL, PDE10A, NDUFC1, DGUOK, GMPR, NDUFA11, NME4, CRHR1, ADRB2, UQCRH, CCR2, NPPB, NDUFB3, NDUFB4, ADSS, NDUFB5, GNAI2, ADORA2B, NDUFB8, A…
GOLGA5	47.485	ZNF334	3.4925		GO:0019693~ribose phosphate metabolic process	0.000390383	ATP5D, ATP5E, ADCY4, UQCRC1, PRKAG1, GABBR1, NDUFAB1, PGAM1, PPCS, RCVRN, COX5A, UQCRFS1, GPR87, NDUFAF1, UQCRQ, SLC26A2, UQCR10, HTR1B, UQCR11, PDE4A, SLC25A23, NDUFS8, DLG3, ATP5L, PDE8A, NOS2, ATP5H, BPNT1, IMPDH2, COX15, DLG1, PRKCA, NDUFB10, NUDT3, MLXIPL, PDE10A, NDUFC1, GMPR, NDUFA11, NME4, CRHR1, PGM2, ADRB2, UQCRH, CCR2, NPPB, NDUFB3, NDUFB4, ADSS, NDUFB5, GNAI2, ADORA2B, NDUFB8, ADCYAP1…
GOLT1B	54.27	MYPOP	3.4625		GO:0009259~ribonucleotide metabolic process	0.000404809	ATP5D, ATP5E, ADCY4, UQCRC1, PRKAG1, GABBR1, NDUFAB1, PGAM1, PPCS, RCVRN, COX5A, UQCRFS1, GPR87, NDUFAF1, UQCRQ, SLC26A2, UQCR10, HTR1B, UQCR11, PDE4A, SLC25A23, NDUFS8, DLG3, ATP5L, PDE8A, NOS2, ATP5H, BPNT1, IMPDH2, DLG1, COX15, PRKCA, NDUFB10, NUDT3, MLXIPL, PDE10A, NDUFC1, GMPR, NDUFA11, NME4, CRHR1, ADRB2, UQCRH, CCR2, NPPB, NDUFB3, NDUFB4, ADSS, NDUFB5, GNAI2, ADORA2B, NDUFB8, ADCYAP1R1, AL…
GRK1	0.025	ZNF814	3.3625		GO:0051649~establishment of localization in cell	0.00042736	RPL18, RPL17, RPL19, RPL14, SYT4, RPL13, RPL15, TRAPPC2L, SYT8, RPLP2, ADORA1, HTR1B, NPAP1, IFT20, HOMER3, RPLP0, INSIG1, RPLP1, CREB3L2, RPL26L1, FAU, NUP37, RPL12, DAB2IP, UGCG, F8, PIM3, ERGIC1, DHRS7C, YIF1A, BCL2L11, TMEM27, RPS18, RPS19, RPS16, RPS15, RPS12, TRAPPC4, RPS13, RPS10, RPS11, TBC1D8B, KIF26B, NFKBIE, FAM132A, RPS25, RPS26, TMEM129, TRAM2, RPS27, RPS28, RPS29, TMED10, RPS20, RPS…
GTF3C1	21.965	ZNF454	2.84		GO:0030968~endoplasmic reticulum unfolded protein response	0.000433608	ARFGAP1, SYVN1, PDIA6, ASNS, PDIA5, BHLHA15, XBP1, TPP1, CREB3L2, CREB3L4, HERPUD1, DAB2IP, STC2, YIF1A, BCL2L11, PREB, PARP16, CTH, CCND1, SEC61B, BAX, GFPT1, FKBP14, IGFBP1, PTPN1, SERP2, SEC61G, SERP1
GUSB	37.6375	NKX6-2	2.3925		GO:0055114~oxidation-reduction process	0.000526802	FASTKD3, CYP24A1, PGAM1, NDUFAB1, ALDH1L2, COX5A, PDHB, HIBADH, KDM1A, UQCR10, UQCR11, PLOD1, AKR7A2, SDR9C7, RPS27A, ALDH6A1, FAXDC2, F8, PRKCDBP, DHRS7C, TECR, MOXD1, PGM2, OGFOD2, PYCR1, PYCR2, UBA52, ACAA1, PHKA2, HSD17B11, TXN2, ALDOC, TMX4, PFKFB1, C14ORF169, CHCHD5, MRAP2, SESN2, PPP1R3C, TPI1, COX6B1, CYP19A1, BMP2, MSMO1, PTGR2, NDUFA4L2, SCD, COX8A, FAM213B, CYP17A1, MLYCD, NDUFV2, COX6…
GZMB	0.475	FOXA2	1.8825		GO:0035967~cellular response to topologically incorrect protein	0.000572442	ARFGAP1, SYVN1, PDIA6, ASNS, PDIA5, RNF126, BHLHA15, XBP1, TPP1, CREB3L2, CREB3L4, ANKZF1, HERPUD1, DAB2IP, STC2, YIF1A, BCL2L11, PREB, PARP16, CTH, CCND1, SEC61B, BAX, GFPT1, FKBP14, IGFBP1, PTPN1, SERP2, SEC61G, SERP1
HERPUD1	365.925	HOXD4	1.71		GO:0034620~cellular response to unfolded protein	0.000626926	ARFGAP1, SYVN1, PDIA6, ASNS, PDIA5, BHLHA15, XBP1, TPP1, CREB3L2, CREB3L4, HERPUD1, DAB2IP, STC2, YIF1A, BCL2L11, PREB, PARP16, CTH, CCND1, SEC61B, BAX, GFPT1, FKBP14, IGFBP1, PTPN1, SERP2, SEC61G, SERP1
HEXA	23.7775	KLF15	1.525		GO:0009167~purine ribonucleoside monophosphate metabolic process	0.000688855	NDUFB3, ATP5D, ATP5E, NDUFB4, ADSS, NDUFB5, UQCRC1, NDUFB8, PRKAG1, ALDOC, PFKFB1, PGAM1, NDUFAB1, COX7A2L, UQCRFS1, COX5A, UQCRQ, ATP5G3, NDUFAF1, TPI1, UQCR10, UQCR11, SLC25A23, NDUFS8, APOC3, COX6B1, DLG3, ATP5L, ATP5H, IMPDH2, DLG1, COX15, NDUFA4, NDUFB10, NUDT3, AK1, COX8A, MLXIPL, NDUFC1, BAD, APRT, NDUFA11, UQCC2, UQCRH, NDUFV2, COX6A1, NDUFC2-KCTD14, ATP6V0A4
ICAM2	7.1725	TFCP2L1	0.6575		GO:0045333~cellular respiration	0.000707993	FASTKD3, NDUFB3, NDUFB4, COX11, NDUFB5, UQCRC1, NDUFB8, NDUFAB1, CHCHD5, COX7A2L, UQCRFS1, COX5A, UQCRQ, NDUFAF1, PDHB, UQCR10, UQCR11, NDUFS8, COX6B1, TRPV4, CAT, ETFB, COX15, NDUFA4, NDUFB10, COX8A, NDUFC1, NDUFA11, UQCRH, BAX, NDUFV2, COX6A1, NDUFC2-KCTD14
IER3IP1	79.105	NPAS1	0.6125		GO:1901137~carbohydrate derivative biosynthetic process	0.000740087	ADCY4, TUSC3, CSPG4, PPCS, RCVRN, UXS1, HTR1B, RPN1, RPN2, UGCG, MOGS, NME4, PARP16, ADAMTS7, CRHR1, PGM3, CHPF, CCR2, HAS3, ADSS, SYVN1, POMK, GNAI2, ADORA2B, MVD, ADCYAP1R1, MRAP2, LMAN1, EXTL1, B3GNT9, TPI1, ALG1L, B3GNT7, B4GALT7, B4GALT4, MUC2, B4GALT3, AK1, ENGASE, GUCY2D, B3GAT2, B3GAT1, ALG13, DCXR, ATP5D, ATP5E, HEXA, GABBR1, GPR87, SLC26A2, ALG9, ST6GALNAC6, PIGL, ST6GALNAC4, PIGF, XYLT…
IMPDH2	172.623	ELF5	0.4025		GO:0009126~purine nucleoside monophosphate metabolic process	0.000745304	NDUFB3, ATP5D, ATP5E, NDUFB4, ADSS, NDUFB5, UQCRC1, NDUFB8, PRKAG1, ALDOC, PFKFB1, PGAM1, NDUFAB1, COX7A2L, UQCRFS1, COX5A, UQCRQ, ATP5G3, NDUFAF1, TPI1, UQCR10, UQCR11, SLC25A23, NDUFS8, APOC3, COX6B1, DLG3, ATP5L, ATP5H, IMPDH2, DLG1, COX15, NDUFA4, NDUFB10, NUDT3, AK1, COX8A, MLXIPL, NDUFC1, BAD, APRT, NDUFA11, UQCC2, UQCRH, NDUFV2, COX6A1, NDUFC2-KCTD14, ATP6V0A4
INPP5A	19.1925	DLX2	0.2525		GO:0046034~ATP metabolic process	0.000961698	NDUFB3, ATP5D, ATP5E, NDUFB4, NDUFB5, UQCRC1, NDUFB8, PRKAG1, ALDOC, PFKFB1, PGAM1, NDUFAB1, COX7A2L, UQCRFS1, COX5A, UQCRQ, ATP5G3, NDUFAF1, TPI1, UQCR10, UQCR11, SLC25A23, NDUFS8, APOC3, COX6B1, ATP5L, ATP5H, COX15, NDUFA4, NDUFB10, AK1, COX8A, MLXIPL, NDUFC1, BAD, NDUFA11, UQCC2, UQCRH, NDUFV2, COX6A1, NDUFC2-KCTD14, ATP6V0A4
IQSEC1	26.03	AIRE	0.24		GO:0002181~cytoplasmic translation	0.00116833	MRPL2, RPL35A, RPL15, RPLP2, RPL22L1, EIF4EBP1, RPL22, RPL9, RPLP0, PCBP2, RPL8, GSPT2, RPLP1, RPL26L1, MCTS1
IRF4	31.9075	POU4F2	0.235		GO:0051216~cartilage development	0.00125902	BMP10, COL2A1, ZBTB16, SOX9, SRF, TIMP1, CHADL, COL9A1, LECT1, ITGB8, CTGF, HOXA5, COL27A1, COMP, CHST11, ACAN, NKX3-2, CREB3L2, COL11A2, COL11A1, ALX1, BMP2, RARG, MATN1, FRZB, SNAI2, ADAMTS7, CSGALNACT1, LEP, DLX2, CHRDL2, SCIN, WNT7A, BMP6
ITGB7	5.9475	MLXIPL	0.2		GO:0009069~serine family amino acid metabolic process	0.00135377	SHMT2, AHCY, SARS, GCAT, PSPH, CTH, TDH, SEPSECS, PHGDH, GCSH, APIP, PSAT1, CBS
ITPR3	136.252	ASCL2	0.195		GO:0009119~ribonucleoside metabolic process	0.00141156	ATP5D, ATP5E, UQCRC1, PRKAG1, PGAM1, NDUFAB1, PPCS, UQCRFS1, COX5A, UQCRQ, SLC26A2, NDUFAF1, UQCR10, UQCR11, SLC25A23, NDUFS8, DLG3, ATP5L, ATP5H, BPNT1, IMPDH2, DLG1, COX15, NDUFB10, NUDT3, MLXIPL, NDUFC1, DGUOK, NDUFA11, NME4, UQCRH, NDUFB3, ADSS, NDUFB4, NDUFB5, AHCY, NDUFB8, ALDOC, PFKFB1, COX7A2L, ATP5G3, TPI1, SULT1C4, SLC35B2, APOC3, COX6B1, PAPSS1, PAPSS2, NDUFA4, AK1, COX8A, BAD, ACPP, A…
JAG1	4.765	NR6A1	0.1475		GO:0009117~nucleotide metabolic process	0.00141329	ATP5D, ATP5E, ADCY4, UQCRC1, PRKAG1, GABBR1, NDUFAB1, PGAM1, PPCS, PRDX5, RCVRN, COX5A, UQCRFS1, GPR87, NDUFAF1, SLC26A2, UQCRQ, PDHB, HTR1B, UQCR10, UQCR11, PDE4A, SLC25A23, NDUFS8, DLG3, ATP5L, CAT, PDE8A, NOS2, BPNT1, ATP5H, IMPDH2, COX15, DLG1, PRKCA, NDUFB10, NUDT12, NUDT3, MLXIPL, PDE10A, NDUFC1, DGUOK, GMPR, NDUFA11, NME4, CRHR1, PGM2, ADRB2, UQCRH, CCR2, NPPB, NDUFB3, NDUFB4, ADSS, NDUFB5…
KCNMA1	471.18	PGR	0.005		GO:1901605~alpha-amino acid metabolic process	0.00142468	BCAT1, ADSS, AHCY, PRDX4, GCAT, EGLN1, ASNS, PSPH, AGMAT, DCT, MTHFS, MSRA, TDO2, GOT1, PLOD1, SEPSECS, GCSH, NOS2, GPT2, DDAH1, DPEP1, P4HB, SHMT2, SARS, HAL, ACMSD, PYCR1, CTH, PYCR2, GFPT1, TDH, PHGDH, APIP, PSAT1, SMS, CBS
KCNMB3	3.505				GO:0009161~ribonucleoside monophosphate metabolic process	0.0018198	NDUFB3, ATP5D, ATP5E, NDUFB4, ADSS, NDUFB5, UQCRC1, NDUFB8, PRKAG1, ALDOC, PFKFB1, PGAM1, NDUFAB1, COX7A2L, UQCRFS1, COX5A, UQCRQ, ATP5G3, NDUFAF1, TPI1, UQCR10, UQCR11, SLC25A23, NDUFS8, APOC3, COX6B1, DLG3, ATP5L, ATP5H, IMPDH2, DLG1, COX15, NDUFA4, NDUFB10, NUDT3, AK1, COX8A, MLXIPL, NDUFC1, BAD, APRT, NDUFA11, UQCC2, UQCRH, NDUFV2, COX6A1, NDUFC2-KCTD14, ATP6V0A4
KCNT2	11.315				GO:0009144~purine nucleoside triphosphate metabolic process	0.00183907	NDUFB3, ATP5D, ATP5E, NDUFB4, NDUFB5, UQCRC1, NDUFB8, PRKAG1, ALDOC, PFKFB1, PGAM1, NDUFAB1, COX7A2L, UQCRFS1, COX5A, UQCRQ, ATP5G3, NDUFAF1, TPI1, UQCR10, UQCR11, SLC25A23, NDUFS8, APOC3, COX6B1, ATP5L, ATP5H, IMPDH2, COX15, NDUFA4, NDUFB10, AK1, COX8A, MLXIPL, NDUFC1, DGUOK, BAD, NDUFA11, NME4, UQCC2, UQCRH, NDUFV2, COX6A1, NDUFC2-KCTD14, ATP6V0A4
KRT10	12.1875				GO:0036498~IRE1-mediated unfolded protein response	0.00185192	ARFGAP1, DAB2IP, SYVN1, PDIA6, PDIA5, YIF1A, BCL2L11, PREB, SEC61B, XBP1, TPP1, GFPT1, BAX, FKBP14, PTPN1, SEC61G, SERP1
KSR1	2.655				GO:0009205~purine ribonucleoside triphosphate metabolic process	0.0019333	NDUFB3, ATP5D, ATP5E, NDUFB4, NDUFB5, UQCRC1, NDUFB8, PRKAG1, ALDOC, PFKFB1, PGAM1, NDUFAB1, COX7A2L, UQCRFS1, COX5A, UQCRQ, ATP5G3, NDUFAF1, TPI1, UQCR10, UQCR11, SLC25A23, NDUFS8, APOC3, COX6B1, ATP5L, ATP5H, IMPDH2, COX15, NDUFA4, NDUFB10, AK1, COX8A, MLXIPL, NDUFC1, BAD, NDUFA11, NME4, UQCC2, UQCRH, NDUFV2, COX6A1, NDUFC2-KCTD14, ATP6V0A4
LAMP3	0.0425				GO:0006753~nucleoside phosphate metabolic process	0.00200211	ATP5D, ATP5E, ADCY4, UQCRC1, PRKAG1, GABBR1, NDUFAB1, PGAM1, PPCS, PRDX5, RCVRN, COX5A, UQCRFS1, GPR87, NDUFAF1, SLC26A2, UQCRQ, PDHB, HTR1B, UQCR10, UQCR11, PDE4A, SLC25A23, NDUFS8, DLG3, ATP5L, CAT, PDE8A, NOS2, BPNT1, ATP5H, IMPDH2, COX15, DLG1, PRKCA, NDUFB10, NUDT12, NUDT3, MLXIPL, PDE10A, NDUFC1, DGUOK, GMPR, NDUFA11, NME4, CRHR1, PGM2, ADRB2, UQCRH, CCR2, NPPB, NDUFB3, NDUFB4, ADSS, NDUFB5…
LGALS3	283.71				GO:0050810~regulation of steroid biosynthetic process	0.00206442	EGR1, BMP2, IGFBP7, SNAI2, SEC14L2, LEP, VDR, DKK3, CYP17A1, STARD4, NR1D1, INSIG1, NR5A1, BMP6
LGALS3BP	0.15				GO:0015992~proton transport	0.00208306	ATP5D, ATP5E, COX11, SLC9A7, UQCRC1, ATP6V1G2, COX7A2L, UQCRFS1, COX5A, UQCRQ, ATP5G3, UQCR10, UQCR11, COX6B1, ATP5L, COX6B2, ATP5H, COX15, NDUFA4, SLC2A9, NDUFA4L2, COX8A, SLC9A3R1, ATP6V1F, SLC4A11, UQCRH, COX6A1, TMCO3, ATP6V0A4
LMAN1	143.482				GO:1901657~glycosyl compound metabolic process	0.00253091	ATP5D, ATP5E, UQCRC1, PRKAG1, PGAM1, NDUFAB1, PPCS, UQCRFS1, COX5A, UQCRQ, SLC26A2, NDUFAF1, UQCR10, UQCR11, SLC25A23, NDUFS8, AKR7A2, DLG3, ATP5L, ATP5H, BPNT1, IMPDH2, DLG1, COX15, NDUFB10, NUDT3, MLXIPL, NDUFC1, DGUOK, NDUFA11, NME4, UQCRH, LCTL, NDUFB3, ADSS, NDUFB4, NDUFB5, AHCY, NDUFB8, ALDOC, PFKFB1, TYW5, COX7A2L, ATP5G3, TPI1, SULT1C4, SLC35B2, APOC3, COX6B1, PAPSS1, PAPSS2, NDUFA4, ERH,…
LMBRD1	11.4375				GO:0006818~hydrogen transport	0.0025348	ATP5D, ATP5E, COX11, SLC9A7, UQCRC1, ATP6V1G2, COX7A2L, UQCRFS1, COX5A, UQCRQ, ATP5G3, UQCR10, UQCR11, COX6B1, ATP5L, COX6B2, ATP5H, COX15, NDUFA4, SLC2A9, NDUFA4L2, COX8A, SLC9A3R1, ATP6V1F, SLC4A11, UQCRH, COX6A1, TMCO3, ATP6V0A4
LRRC59	119.16				GO:0009057~macromolecule catabolic process	0.0025464	RPL18, RPL17, RPL19, RPL14, RPL13, LSM6, LSM7, RPL15, CSPG4, RPLP2, KLHL3, USP51, IL10, ISG20, PACSIN3, WWP2, SND1, RPLP0, RPLP1, RPL26L1, FAU, LSM2, RPL12, ANKZF1, FBXO22, RPS27A, RPL35A, DAB2IP, LYPLA2, RNASEH2C, BCAP31, ADAMTS7, PGM2, RPS18, RPS19, SEC61B, RPS16, RPS15, CLPP, RPS12, RPS13, RPS10, RPS11, USP17L7, MAD2L2, UBA52, PHKA2, FZR1, SYVN1, RFFL, SOX9, UBAC2, PSMA8, TIMP1, RPS25, RPS26, …
LRRC8C	94.69				GO:0044723~single-organism carbohydrate metabolic process	0.00257911	COX11, PPARD, TUSC3, FOXA2, PGAM1, ALG9, PDHB, ST6GALNAC6, GOT1, ST6GALNAC4, CHST11, RPN1, SLC25A1, RPN2, RPS27A, GOLGA2, MLXIPL, MOGS, PMM1, CHST1, PARP16, ADAMTS7, PGM2, MAN2A2, PGM3, G6PC, COQ2, GAA, HAS3, SERP2, NEU3, UBA52, SERP1, PHKA2, MIDN, OSTC, SORD, SYVN1, FUT8, POMK, GALNT7, ADCYAP1R1, ALDOC, GALNT5, TIPARP, FUT5, PFKFB1, FAM132A, NHLRC1, LMAN1, EXTL1, SESN2, POMC, GCGR, B3GNT9, TPI1,…
LRRC8D	24.72				GO:0009123~nucleoside monophosphate metabolic process	0.00259832	NDUFB3, ATP5D, NDUFB4, ATP5E, ADSS, NDUFB5, UQCRC1, NDUFB8, ALDOC, PRKAG1, PFKFB1, NDUFAB1, PGAM1, COX7A2L, COX5A, UQCRFS1, NDUFAF1, ATP5G3, UQCRQ, TPI1, UQCR10, UQCR11, SLC25A23, NDUFS8, APOC3, COX6B1, DLG3, ATP5L, ATP5H, IMPDH2, COX15, DLG1, NDUFA4, NDUFB10, NUDT3, AK1, COX8A, MLXIPL, NDUFC1, DGUOK, BAD, APRT, NDUFA11, UQCC2, UQCRH, NDUFV2, COX6A1, NDUFC2-KCTD14, ATP6V0A4
LTA	0.125				GO:0009116~nucleoside metabolic process	0.00284377	ATP5D, ATP5E, UQCRC1, PRKAG1, PGAM1, NDUFAB1, PPCS, UQCRFS1, COX5A, UQCRQ, SLC26A2, NDUFAF1, UQCR10, UQCR11, SLC25A23, NDUFS8, DLG3, ATP5L, ATP5H, BPNT1, IMPDH2, DLG1, COX15, NDUFB10, NUDT3, MLXIPL, NDUFC1, DGUOK, NDUFA11, NME4, UQCRH, NDUFB3, ADSS, NDUFB4, NDUFB5, AHCY, NDUFB8, ALDOC, PFKFB1, COX7A2L, ATP5G3, TPI1, SULT1C4, SLC35B2, APOC3, COX6B1, PAPSS1, PAPSS2, NDUFA4, ERH, UPB1, AK1, COX8A, B…
MAGED2	112.653				GO:0009199~ribonucleoside triphosphate metabolic process	0.00298077	NDUFB3, ATP5D, ATP5E, NDUFB4, NDUFB5, UQCRC1, NDUFB8, PRKAG1, ALDOC, PFKFB1, PGAM1, NDUFAB1, COX7A2L, UQCRFS1, COX5A, UQCRQ, ATP5G3, NDUFAF1, TPI1, UQCR10, UQCR11, SLC25A23, NDUFS8, APOC3, COX6B1, ATP5L, ATP5H, IMPDH2, COX15, NDUFA4, NDUFB10, AK1, COX8A, MLXIPL, NDUFC1, BAD, NDUFA11, NME4, UQCC2, UQCRH, NDUFV2, COX6A1, NDUFC2-KCTD14, ATP6V0A4
MGEA5	58.6675				GO:0031345~negative regulation of cell projection organization	0.00306755	DCC, PLXNA3, RAP1GAP, FSTL4, SPOCK1, ITM2C, CAPZB, KANK1, SPRY2, PTK2, INPP5J, INPP5F, TRPV4, TBC1D7, NR2F1, GDI1, ARHGEF1, STAP1, TRPC6, RYK, TRPC5, LGALS1, SRGAP2C, NLGN3, DGUOK, SEMA6D, CCR2, SEMA4D, LRP4
MLF2	84.09				GO:0098662~inorganic cation transmembrane transport	0.00322192	ATP5D, ATP5E, KCNJ18, SLC9A7, COX11, KCNC3, KCNAB3, UQCRC1, SLC20A1, ATP1B2, ATOX1, FGF12, COX5A, UQCRFS1, UQCRQ, ATP2B1, HTR1B, UQCR10, UQCR11, MCOLN3, WWP2, SLC25A23, TRPV4, ATP5L, MCOLN2, CAB39, ATP5H, COX15, KCNMA1, TRPM5, TRPM8, ABCB11, SLC9A3R1, DHRS7C, CNGA1, ATP6V1F, SLC34A2, CRHR1, KCNT2, UQCRH, SLC41A1, TMCO3, KCNH5, KCNMB3, FXYD2, SLC39A14, ORAI1, SCN1B, ATP6V1G2, COX7A2L, ATP5G3, TPCN…
MMGT1	28.6275				GO:0055086~nucleobase-containing small molecule metabolic process	0.00361115	ADCY4, NDUFAB1, PGAM1, PPCS, RCVRN, COX5A, PDHB, KDM1A, UQCR10, HTR1B, UQCR11, PDE4A, SLC25A23, BPNT1, ALDH6A1, NUDT12, NUDT3, MLXIPL, NME4, CRHR1, PGM2, CCR2, ADSS, AHCY, GNAI2, ADORA2B, ALDOC, ADCYAP1R1, PFKFB1, MRAP2, TPI1, APOC3, COX6B1, UPB1, AK1, COX8A, ACMSD, GARS, ACPP, GUCY2D, NDUFV2, COX6A1, NDUFC2-KCTD14, DCXR, ATP5D, ATP5E, UQCRC1, PRKAG1, GABBR1, PRDX5, UQCRFS1, GPR87, NDUFAF1, SLC26…
MMS19	29.5525				GO:0044283~small molecule biosynthetic process	0.00371489	PRKAG1, NDUFAB1, PGAM1, PSPH, ELOVL1, STARD4, GOT1, PLOD1, INSIG1, ALOX12B, SLC25A1, ELOVL6, GPT2, HMGCL, EGR1, LOC344967, ABCB11, FAXDC2, MLXIPL, TECR, PYCR1, G6PC, CTH, COQ2, PYCR2, CYP27A1, MECR, BCAT1, AHCY, SORD, MVD, HSD17B1, ADCYAP1R1, ALDOC, PFKFB1, ASNS, FAM132A, SESN2, SEC14L2, VDR, TPI1, ISYNA1, NR1D1, MMACHC, XBP1, APOC3, SHMT2, BMP2, MSMO1, UPB1, SCD, ACMSD, FAM213B, FADS2, ACLY, PCK…
MOGS	12.2925				GO:0009100~glycoprotein metabolic process	0.00396985	PPARD, TUSC3, HEXA, CSPG4, ALG9, ST6GALNAC6, ST6GALNAC4, XYLT1, CHST11, RPN1, RPN2, GPC1, COL11A1, GOLGA2, CHST3, MOGS, PMM1, MAN2A2, ADAMTS7, PARP16, PGM3, CHPF, MGEA5, SERP2, SERP1, OSTC, SYVN1, POMK, FUT8, GALNT7, GALNT5, FUT5, TIPARP, COL2A1, LMAN1, EXTL1, ITM2C, B3GNT9, STT3A, LECT1, ALG1L, B3GNT7, GALNT15, ACAN, GALNT18, B4GALT7, GALNT13, B4GALT4, PHLDA1, MUC2, BMP2, B4GALT3, SIRT5, ENGASE,…
MSLN	1.435				GO:0006564~L-serine biosynthetic process	0.00413072	SHMT2, PHGDH, PSAT1, PSPH
MSRA	7.7775				GO:0005975~carbohydrate metabolic process	0.0041624	TUSC3, PGAM1, PDHB, GOT1, AKR7A2, RPN1, RPN2, RPS27A, YDJC, MLXIPL, MOGS, PARP16, ADAMTS7, PGM2, PGM3, LCTL, HAS3, NEU3, UBA52, PHKA2, SYVN1, POMK, ADCYAP1R1, ALDOC, PFKFB1, FAM132A, POMC, SESN2, LMAN1, EXTL1, B3GNT9, PPP1R3C, ISYNA1, TPI1, ALG1L, B3GNT7, GALE, B4GALT7, B4GALT4, MUC2, LCMT1, B4GALT3, GUSB, GALT, CHI3L2, ENGASE, B3GAT2, B3GAT1, MLYCD, DCXR, COX11, PPARD, FOXA2, PRKAG1, HEXA, ALG9,…
MYH14	5.68				GO:0006415~translational termination	0.0042485	MRPL2, MRPL52, MRPS16, MRPL41, AURKAIP1, MRPS31, MRPL20, N6AMT1, MRPL10, APEH, MRPL28, MRPS18A, MRPL17, GSPT2, MRPL16, MRPL54, MRPL55, MRPL37, MRPL39, MRPL34
MYL6	570.688				GO:0006901~vesicle coating	0.00456246	SEC23A, F8, TRAPPC2L, TMED9, LMAN1, PREB, CD59, TGFA, SEC13, TMED10, KLHL12, SEC22B, TRAPPC4, SEC24D, GOLGA2
MYO6	19.835				GO:0006888~ER to Golgi vesicle-mediated transport	0.00572115	ARFGAP1, ARFGAP3, IER3IP1, COPZ1, TRAPPC2L, LMAN1, DYNLL1, INSIG1, CREB3L2, TGFA, SEC22B, TMED10, SEC24D, GOLGA2, SEC23A, F8, TMED9, ERGIC1, YIF1A, PROC, BCAP31, PREB, COPG1, COG6, CD59, ARCN1, SEC13, TRAPPC4, KLHL12, SEC23B, COPE
MYO9B	62.8075				GO:0006024~glycosaminoglycan biosynthetic process	0.00589739	FMOD, B4GALT3, HEXA, GALNT5, CSPG4, CHST3, EXTL1, CHST1, B3GAT2, CSGALNACT1, B3GAT1, CHPF, XYLT1, GPC6, B3GNT7, SLC35D2, CHST11, ACAN, HAS3, GPC1, B4GALT7, B4GALT4
NDUFS8	56.51				GO:0035966~response to topologically incorrect protein	0.00591737	ARFGAP1, SYVN1, PDIA6, ASNS, PDIA5, TMEM129, RNF126, TPP1, BHLHA15, XBP1, CREB3L2, CREB3L4, ANKZF1, HERPUD1, DAB2IP, STC2, CHAC1, YIF1A, BCL2L11, PREB, PARP16, CCND1, CTH, SEC61B, GFPT1, BAX, FKBP14, IGFBP1, PTPN1, SERP2, SEC61G, SERP1
NFXL1	20.96				GO:0006986~response to unfolded protein	0.00598175	ARFGAP1, SYVN1, PDIA6, ASNS, PDIA5, TMEM129, BHLHA15, XBP1, TPP1, CREB3L2, CREB3L4, HERPUD1, DAB2IP, STC2, CHAC1, YIF1A, BCL2L11, PREB, PARP16, CCND1, CTH, SEC61B, GFPT1, BAX, FKBP14, IGFBP1, PTPN1, SERP2, SEC61G, SERP1
NIPAL1	8.245				GO:0090114~COPII-coated vesicle budding	0.00611723	SEC23A, F8, TRAPPC2L, LMAN1, PREB, CD59, INSIG1, TGFA, SEC13, TMED10, KLHL12, SEC22B, TRAPPC4, SEC24D, GOLGA2
NTPCR	15.3325				GO:0048199~vesicle targeting, to, from or within Golgi	0.00611723	SEC23A, F8, TRAPPC2L, TMED9, LMAN1, PREB, CD59, TGFA, SEC13, TMED10, KLHL12, SEC22B, TRAPPC4, SEC24D, GOLGA2
OGFR	4.165				GO:0055085~transmembrane transport	0.0061195	SLC22A17, GRPEL2, SLC9A7, TUSC3, SLC22A18, KCNC3, ATP1B2, ATOX1, GRIK4, FGF12, COX5A, SLC7A4, TAPBP, ATP2B1, HTR1B, UQCR10, UQCR11, MCOLN3, WWP2, SLC25A23, TIMM9, SLC25A29, CAB39, MCOLN2, SLC4A3, RPS27A, FLVCR2, ABCB11, SLC22A23, ABCC11, DHRS7C, ST20, CNGA1, SLC34A2, CRHR1, KCNT2, EIF2S2, SEC61G, UBA52, KCNMB3, FXYD2, SLC38A4, ORAI1, CLCN2, SCN1B, SFXN1, FXYD6, KCNS1, TOMM7, OAZ1, COX6B1, SCARB1,…
ORAI1	29.6575				GO:0061448~connective tissue development	0.00635474	BMP10, PPARD, COL2A1, ZBTB16, SOX9, SRF, TIMP1, CHADL, COL9A1, LECT1, XBP1, ITGB8, CTGF, HOXA5, COL27A1, COMP, CHST11, ACAN, NKX3-2, CREB3L2, COL11A2, COL11A1, ALX1, EGR1, BMP2, RARG, ARID5B, MATN1, FRZB, SNAI2, ADAMTS7, CSGALNACT1, LEP, DLX2, CHRDL2, SCIN, AACS, WNT7A, BMP6
PARP16	4.41				GO:0048705~skeletal system morphogenesis	0.0063938	FGFR2, TIPARP, TGFB3, COL2A1, SOX9, PAX1, FUZ, PEX7, CTGF, HOXA5, COL27A1, COMP, INSIG1, CHST11, HOXA7, ACAN, NKX3-2, COL11A2, COL11A1, SLC39A3, DLG1, ALX1, MDFI, RARG, RYK, ARID5B, MATN1, CSGALNACT1, DLX2, HOXB2, NAB2, HOXD4, RIPPLY1, WNT7A, BMP6
PCBP2	383.433				GO:0006023~aminoglycan biosynthetic process	0.00653981	FMOD, B4GALT3, HEXA, GALNT5, CSPG4, CHST3, EXTL1, CHST1, B3GAT2, CSGALNACT1, B3GAT1, CHPF, XYLT1, GPC6, B3GNT7, SLC35D2, CHST11, ACAN, HAS3, GPC1, B4GALT7, B4GALT4
PDE10A	49.5175				GO:0018279~protein N-linked glycosylation via asparagine	0.00656048	ST6GALNAC6, OSTC, STT3A, TUSC3, ST6GALNAC4, SYVN1, FUT8, RPN1, DPM3, RPN2, LMAN1
PDE4A	2.7625				GO:0002062~chondrocyte differentiation	0.00674116	BMP2, RARG, MATN1, COL2A1, ZBTB16, SNAI2, SOX9, CHADL, ADAMTS7, COL9A1, COL27A1, CHST11, ACAN, NKX3-2, CREB3L2, COL11A2, WNT7A, COL11A1, BMP6
PEX16	5.62				GO:0016053~organic acid biosynthetic process	0.00699314	BCAT1, AHCY, PRKAG1, NDUFAB1, ASNS, PSPH, ELOVL1, STARD4, GOT1, NR1D1, PLOD1, XBP1, APOC3, INSIG1, ALOX12B, ELOVL6, GPT2, LOC344967, SHMT2, MSMO1, FAXDC2, ABCB11, UPB1, SCD, MLXIPL, ACMSD, FADS2, FAM213B, ACLY, TECR, PYCR1, ACSM1, CTH, PYCR2, GGT7, CYP27A1, MLYCD, PHGDH, LTA4H, APIP, PSAT1, MECR, CBS
PEX2	11.615				GO:0006120~mitochondrial electron transport, NADH to ubiquinone	0.00713113	NDUFB3, NDUFA4, NDUFB4, NDUFB5, NDUFB10, NDUFB8, NDUFAB1, NDUFC1, NDUFAF1, NDUFA11, NDUFV2, NDUFS8, NDUFC2-KCTD14
PEX5	54.7775				GO:0048644~muscle organ morphogenesis	0.0074764	FGFR2, BMP10, BMP2, RXRA, ARID5B, EGLN1, FZD2, LIF, S1PR1, DLL4, DSP, FOXC1, ZFPM2, ENG, COL11A1, MYLK, SERP1
PGAM1	603.32				GO:0006029~proteoglycan metabolic process	0.00754959	PPARD, BMP2, HEXA, CSPG4, CHST3, COL2A1, EXTL1, CSGALNACT1, B3GAT2, B3GAT1, LECT1, CHPF, XYLT1, CHST11, ACAN, GPC1, B4GALT7, COL11A1
PIGS	23.09				GO:0001890~placenta development	0.0076934	FGFR2, PPARD, EGLN1, IL10, ZFP36L1, LIF, VDR, PTK2, OVOL2, ITGB8, ANG, SPINT2, KRT8, LHX3, PLCD1, RTCB, MDFI, MAP2K1, STC2, RXRA, EOMES, SPINT1, RPS6, ASCL2, LEP, KRT19
PIGT	85.54				GO:0046885~regulation of hormone biosynthetic process	0.0076964	EGR1, KDM1A, DKK3, CYP17A1, BMP2, STC2, BMP6
PIP4K2C	11.995				GO:0018196~peptidyl-asparagine modification	0.00788649	ST6GALNAC6, OSTC, STT3A, TUSC3, ST6GALNAC4, SYVN1, FUT8, RPN1, DPM3, RPN2, LMAN1
PITPNM1	10.7225				GO:0071774~response to fibroblast growth factor	0.00799138	POLR2H, IER2, FGFR2, POLR2G, EGR3, FIBP, POLR2L, POLR2K, POLR2I, FGFRL1, ELK1, FGF12, SNAI2, FUZ, ZFP36L1, SPRY2, ZFP36L2, SPRY1, CEP57, CTGF, DLL4, NPTN, GPC1, UBA52, RPS27A
PLXNA3	4.93
PNPLA4	2.3225
PPIB	957.852
PPP1R14C	282.382
PRDX6	311.897
PREB	26.2825
PRKAG1	49.6425
PSD4	2.5475
PSME2	132.575
PTPN6	2.7125
PYGB	65.6525
RAB24	15.54
RAB3A	0.47
RABAC1	365.73
RALBP1	39.385
RAP1GAP	12.6475
RASL10A	1.435
RASL11A	2.37
RASL12	9.65
REEP3	66.2375
RFFL	37.755
RHD	0.7175
RIPK4	11.5875
RNF141	12.2375
RPL10A	2594.21
RPL12	1868.52
RPL13	387
RPL14	2506.74
RPL15	2052.01
RPL18	1410.24
RPL18A	3417.59
RPL19	3841.23
RPL23	5550.77
RPL27	2987.38
RPL28	1521.26
RPL30	9287.09
RPL32	839.362
RPL35	2045.65
RPL35A	2202.13
RPL7A	3516.53
RPL8	1526.98
RPL9	8242.94
RPLP0	2308.9
RPLP2	8116.76
RPN1	298.592
RPN2	334.09
RPS10	4175.37
RPS11	5184.49
RPS12	8220.8
RPS13	3700.28
RPS15	3212.05
RPS15A	11560.2
RPS16	3947.55
RPS18	5268.47
RPS19	1474
RPS2	2391.3
RPS20	3589.38
RPS23	608.128
RPS24	2896.89
RPS26	745.245
RPS27A	2218.49
RPS5	2607.65
RPS6	4793.1
RPS7	1113.02
RPS8	5744.35
RPS9	2541.18
RRAS	18.0525
RYK	139.465
SCD	265.757
SCIMP	0.24
SCYL1	26.9575
SEC22B	88.04
SEC23B	41.1375
SEC61B	597.65
SEC61G	482.775
SERPINA5	4.06
SFT2D1	112.653
SFXN1	15.1475
SHANK1	0.035
SIRPG	0.025
SLC1A1	25.1125
SLC1A5	184.37
SLC20A1	238.04
SLC22A18	0.315
SLC25A5	412.402
SLC26A2	61.5
SLC27A1	6.3325
SLC35B2	71.2325
SLC39A7	39.46
SLC4A11	3.65
SLC4A3	3.0375
SLC9A3R1	10.96
SND1	116.12
SORD	8.9525
SPINT1	9.4225
SPRY2	475.975
STARD10	28.9275
STAU2	1.1925
STK16	3.5625
STT3A	110.162
SUCO	56.705
SYP	0.135
SYTL4	55.7525
SYVN1	38.525
TAPBP	70.58
TCTE3	0.5
TCTN1	15.4775
TFCP2L1	0.6575
TIAM2	109.065
TMEM106A	6.8025
TNFSF15	24.98
TNK2	3.6775
TOMM34	83.7675
TRPC6	0.1575
UGCG	48.0675
VEGFC	1.215
VHL	8.1325
WWP2	121.037
