# Supplementary material for: Mapping molecular landmarks of human skeletal ontogeny and pluripotent stem cell-derived articular chondrocytes
Source: Nat Commun. 2018 Sep 7;9:3634. doi: 10.1038/s41467-018-05573-y (PMC6128860; doi:10.1038/s41467-018-05573-y)
Supplement: Supplementary file 6 — Supplementary Data 4 [file 41467_2018_5573_MOESM6_ESM.xlsx]

## Sheet: Sheet10
Supplementary Data 4: Expression levels (transcripts per million, TPM) for membrane proteins and transcription factors as well as GO terms enriched in the green (ligamentocyte) module
Ligamentocyte (Green) Module
Membrane	Expression (TPM)	TF	Expression (TPM)		GO Term (BP FAT)	PValue	Genes
FTL	6473.62	YBX1	1464.49		GO:0010467~gene expression	6.71319e-55	MEF2A, ZNF559-ZNF177, ZNF781, ASCC1, SYNCRIP, ZNF782, SART3, SART1, MAP3K7, ZNF778, ZNF777, APP, ZSCAN9, ZNF776, DHX38, ZNF775, DHX37, ZNF774, MAP3K9, DHX34, ZNF396, DHX33, PTBP3, DHX36, ZNF394, PTBP2, DHX35, OGT, DHX30, CCAR2, DHX32, TBPL1, CCAR1, RAB27A, IKBKAP, MCRS1, PCBD2, TFPT, BRAF, PCBD1, BARHL1, PTBP1, ZNF791, ZNF792, ZNF793, SARS2, ZNF37A, JUP, ZNF787, PPP1CA, DCAF6, EIF2AK1, AQR, ASCC2…
RPS4X	4827.41	ATF4	923.583		GO:0016070~RNA metabolic process	2.02817e-51	MEF2A, ZNF559-ZNF177, ZNF781, ASCC1, ZNF782, SYNCRIP, SART3, SART1, MAP3K7, ZNF778, ZNF777, APP, ZSCAN9, ZNF776, DHX38, ZNF775, DHX37, ZNF774, MAP3K9, DHX34, ZNF396, DHX33, PTBP3, DHX36, ZNF394, PTBP2, DHX35, OGT, DHX30, CCAR2, DHX32, TBPL1, CCAR1, IKBKAP, MCRS1, PCBD2, TFPT, PCBD1, BARHL1, PTBP1, ZNF791, ZNF792, ZNF793, SARS2, ZNF37A, JUP, ZNF787, DCAF6, AQR, ASCC2, DHX29, ZNF783, ASCC3, ZNF786,…
RPL7	4337.32	ENO1	789.163		GO:0006396~RNA processing	2.55406e-50	SCAF1, DQX1, INTS1, CMTR2, SYNCRIP, RP9, INTS2, ZNF638, INTS3, SART3, NSRP1, SART1, INTS9, INTS8, WDR75, APP, DHX38, INTS5, INTS4, DHX37, INTS7, WDR77, DHX34, PQBP1, LSM5, LUC7L2, DHX33, DHX36, PTBP3, LSM3, DHX35, PTBP2, LSM1, DHX30, LUC7L3, DHX32, CCAR2, CCAR1, IKBKAP, KRR1, EMG1, PTBP1, MTPAP, WDR83, AQR, DHX29, RPS17, SCAF8, CPSF3L, HSD17B10, PUS3, PUS1, ZCRB1, UBA5, RBFA, XAB2, PUS7, WDR55, I…
HNRNPA1	2453.68	NME2	739.503		GO:0070647~protein modification by small protein conjugation or removal	4.17869e-37	MED24, RANGAP1, SPRTN, MED21, SART3, MED20, USP50, CUL3, CUL2, CUL5, CUL7, RAE1, BTBD1, BTBD2, MED27, OGT, CUL1, STAG2, STAG1, DDRGK1, MED12, UBE2J1, MED11, BTBD6, HMG20B, SKP1, UBE2J2, BTBD9, MED10, BRAP, DCAF4, DCAF6, DCAF7, AAAS, DCAF8, MED17, MAPK9, UBA6, UBA5, ARIH1, ARIH2, KBTBD4, KBTBD6, KBTBD8, LEO1, TNKS, RCHY1, SPOP, TGFBR1, ASXL1, UBE2L6, PCNP, UBE2L3, BFAR, UBA1, UBA2, UBA3, PCNA, RWD…
HMOX1	1886.16	ID1	476.84		GO:0006397~mRNA processing	5.67848e-35	SCAF1, AAR2, U2AF2, DQX1, CMTR2, SYNCRIP, NSRP1, SART3, SART1, NONO, DCPS, SFSWAP, APP, DHX38, RBM8A, RAVER1, WDR77, U2AF1, PQBP1, LSM5, LUC7L2, PTBP3, LSM3, DHX35, ZRSR2, FAM103A1, PTBP2, SUPT5H, LSM1, SREK1IP1, DHX32, CCAR2, LUC7L3, CCAR1, CLNS1A, CHTOP, PAN3, PTBP1, MTPAP, WDR83, PCF11, AQR, SCAF8, FASTKD5, SUPT6H, FUS, FIP1L1, SRSF10, SRSF11, ZCRB1, XAB2, UHMK1, HNRNPA3, AGGF1, FRG1, HTATSF1,…
ANXA2	1696.77	YBX3	472.887		GO:0043632~modification-dependent macromolecule catabolic process	3.81105e-34	NELL1, PPP2R5C, PTPN23, RNF217, RNF216, CDC16, CD2AP, RNF213, ERLEC1, ZNRF3, SHH, USP50, CUL3, C17ORF97, MVB12A, CUL2, CUL5, CUL7, BTBD1, WWP1, BTBD2, VPS4B, VPS4A, TLK2, CUL1, CCAR2, AUP1, ANAPC1, ANAPC2, ANAPC5, ANAPC4, UBE2J1, UBR4, UBR3, BTBD6, UBR2, UBE2J2, UBR1, SKP1, BTBD9, UHRF2, HUWE1, UBR5, FBXL5, FBXL4, FBXL7, ANAPC7, USP17L8, AMFR, TGFB1I1, FBXL3, FBXL2, RAD23B, RAD23A, UBA6, ARIH1, A…
ANXA5	1539.76	FOSL1	427.097		GO:0008380~RNA splicing	9.03876e-34	SCAF1, AAR2, U2AF2, DQX1, RP9, SYNCRIP, ZNF638, NSRP1, SART3, SART1, NONO, DCPS, SFSWAP, DHX38, RBM8A, RAVER1, WDR77, U2AF1, PQBP1, LSM5, LUC7L2, LSM3, PTBP3, DHX35, ZRSR2, PTBP2, SREK1IP1, LSM1, DHX32, CCAR2, LUC7L3, CCAR1, CLNS1A, PTBP1, WDR83, PCF11, AQR, SCAF8, SUPT6H, FUS, FIP1L1, SRSF10, SRSF11, ZCRB1, XAB2, UHMK1, HNRNPA3, FRG1, HTATSF1, CDC40, ISY1, SNRNP35, PABPC1, PRPF40A, DHX8, DHX9, T…
RAN	1402.45	KLF4	384.377		GO:0034645~cellular macromolecule biosynthetic process	7.02452e-33	MEF2A, ZNF559-ZNF177, ZNF781, ASCC1, ZNF782, SYNCRIP, MAP3K7, ZNF778, ZNF777, APP, ZSCAN9, ZNF776, DHX38, ZNF775, ZNF774, MAP3K9, ZNF396, DHX33, DHX36, ZNF394, OGT, CCAR2, TBPL1, CCAR1, IKBKAP, MCRS1, PCBD2, TFPT, PCBD1, BARHL1, PTBP1, UBE2J1, ZNF791, ZNF792, ZNF793, SARS2, ZNF37A, JUP, ZNF787, PPP1CA, DCAF6, EIF2AK1, ASCC2, DHX29, ZNF783, ASCC3, ZNF786, ZNF785, ZNF384, ZNF383, EIF2AK2, MYBBP1A, …
RPSA	1335.26	NR4A2	370.943		GO:0019941~modification-dependent protein catabolic process	7.37482e-33	NELL1, PPP2R5C, PTPN23, RNF217, RNF216, CDC16, CD2AP, RNF213, ERLEC1, ZNRF3, SHH, USP50, CUL3, C17ORF97, MVB12A, CUL2, CUL5, CUL7, BTBD1, WWP1, BTBD2, VPS4B, VPS4A, TLK2, CUL1, CCAR2, AUP1, ANAPC1, ANAPC2, ANAPC5, ANAPC4, UBE2J1, UBR4, UBR3, BTBD6, UBR2, UBE2J2, UBR1, SKP1, BTBD9, UHRF2, HUWE1, UBR5, FBXL5, FBXL4, FBXL7, ANAPC7, USP17L8, AMFR, TGFB1I1, FBXL3, FBXL2, RAD23B, RAD23A, UBA6, ARIH1, A…
NCL	1279.14	ZNF207	367.417		GO:0032446~protein modification by small protein conjugation	1.22997e-32	MED24, RANGAP1, SPRTN, MED21, MED20, CUL3, CUL2, CUL5, CUL7, RAE1, BTBD1, BTBD2, MED27, OGT, CUL1, STAG2, STAG1, DDRGK1, UBE2J1, MED12, MED11, BTBD6, HMG20B, SKP1, UBE2J2, BTBD9, BRAP, MED10, DCAF4, DCAF6, DCAF7, AAAS, DCAF8, MED17, UBA6, UBA5, ARIH1, ARIH2, KBTBD4, KBTBD6, KBTBD8, LEO1, TNKS, RCHY1, SPOP, UBE2L6, PCNP, UBE2L3, BFAR, UBA1, UBA2, UBA3, PCNA, RWDD3, SMURF1, BTBD11, BACH1, TSG101, U…
HSP90B1	1256.67	HNRNPK	292.497		GO:0006511~ubiquitin-dependent protein catabolic process	1.83488e-32	NELL1, PPP2R5C, PTPN23, RNF217, RNF216, CDC16, CD2AP, RNF213, ERLEC1, ZNRF3, SHH, USP50, CUL3, C17ORF97, MVB12A, CUL2, CUL5, CUL7, BTBD1, WWP1, BTBD2, VPS4B, VPS4A, TLK2, CUL1, CCAR2, AUP1, ANAPC1, ANAPC2, ANAPC5, ANAPC4, UBE2J1, UBR4, UBR3, BTBD6, UBR2, UBE2J2, UBR1, SKP1, BTBD9, UHRF2, HUWE1, UBR5, FBXL5, FBXL4, FBXL7, ANAPC7, USP17L8, TGFB1I1, AMFR, FBXL3, FBXL2, RAD23B, RAD23A, UBA6, ARIH1, A…
HSPA5	1140.76	SOX5	276.227		GO:0000375~RNA splicing, via transesterification reactions	5.47796e-32	AAR2, U2AF2, DQX1, SYNCRIP, NSRP1, SART3, SART1, NONO, DCPS, SFSWAP, DHX38, RBM8A, RAVER1, WDR77, LSM5, PQBP1, U2AF1, LUC7L2, LSM3, DHX35, ZRSR2, PTBP2, LSM1, DHX32, LUC7L3, CCAR1, CLNS1A, PTBP1, WDR83, PCF11, AQR, FUS, FIP1L1, SRSF10, SRSF11, ZCRB1, XAB2, UHMK1, HNRNPA3, FRG1, HTATSF1, CDC40, ISY1, SNRNP35, PABPC1, PRPF40A, DHX8, DHX9, SREK1, DDX1, YTHDC1, DDX5, HNRNPA1, U2AF1L4, GCFC2, SRSF3, S…
PPIA	1063.41	CNBP	273.957		GO:0000398~mRNA splicing, via spliceosome	6.46961e-31	AAR2, U2AF2, DQX1, SYNCRIP, NSRP1, SART3, SART1, NONO, DCPS, SFSWAP, DHX38, RBM8A, RAVER1, WDR77, LSM5, PQBP1, U2AF1, LUC7L2, LSM3, DHX35, ZRSR2, PTBP2, DHX32, LUC7L3, CCAR1, CLNS1A, PTBP1, WDR83, PCF11, AQR, FUS, FIP1L1, SRSF10, SRSF11, ZCRB1, XAB2, UHMK1, HNRNPA3, FRG1, HTATSF1, CDC40, ISY1, SNRNP35, PABPC1, PRPF40A, DHX8, DHX9, SREK1, DDX1, YTHDC1, DDX5, HNRNPA1, U2AF1L4, GCFC2, SRSF3, SRSF2, …
PABPC1	991.363	TRPS1	266.847		GO:0000377~RNA splicing, via transesterification reactions with bulged adenosine as nucleophile	6.46961e-31	AAR2, U2AF2, DQX1, SYNCRIP, NSRP1, SART3, SART1, NONO, DCPS, SFSWAP, DHX38, RBM8A, RAVER1, WDR77, LSM5, PQBP1, U2AF1, LUC7L2, LSM3, DHX35, ZRSR2, PTBP2, DHX32, LUC7L3, CCAR1, CLNS1A, PTBP1, WDR83, PCF11, AQR, FUS, FIP1L1, SRSF10, SRSF11, ZCRB1, XAB2, UHMK1, HNRNPA3, FRG1, HTATSF1, CDC40, ISY1, SNRNP35, PABPC1, PRPF40A, DHX8, DHX9, SREK1, DDX1, YTHDC1, DDX5, HNRNPA1, U2AF1L4, GCFC2, SRSF3, SRSF2, …
EIF4G2	951.643	TARDBP	211.02		GO:0044265~cellular macromolecule catabolic process	6.747e-31	PPP2R5C, USP50, CUL3, C17ORF97, CUL2, CUL5, CUL7, BTBD1, FAP, BTBD2, DHX34, VPS4B, LSM5, VPS4A, LSM3, TLK2, LSM1, CUL1, CCAR2, AUP1, DDRGK1, MTPAP, ZHX2, UBE2J1, BTBD6, SKP1, UBE2J2, BTBD9, ADAMTS9, RPS17, YME1L1, PELO, RAD23B, RAD23A, UBA6, PPT1, CTIF, ARIH1, ARIH2, KBTBD4, RCHY1, PABPC1, SPOP, RPSA, NPLOC4, PAIP1, FOXRED2, UBE2L6, PCNP, UBE2L3, ATM, UPF3A, BFAR, UPF3B, UBA1, POP1, SMURF1, BTBD1…
ITGB1	796.397	NFE2L2	210.683		GO:0051603~proteolysis involved in cellular protein catabolic process	9.45027e-31	PPP2R5C, USP50, C17ORF97, CUL3, CUL2, CUL5, CUL7, BTBD1, BTBD2, FAP, VPS4B, VPS4A, TLK2, CCAR2, CUL1, AUP1, DDRGK1, UBE2J1, BTBD6, UBE2J2, SKP1, BTBD9, YME1L1, RAD23B, RAD23A, UBA6, ARIH1, ARIH2, KBTBD4, RCHY1, SPOP, NPLOC4, FOXRED2, UBE2L6, PCNP, UBE2L3, BFAR, UBA1, SMURF1, BTBD11, TSG101, UBE2G1, UBE2G2, RNF185, RLIM, FBXL19, USP19, USP12, USP11, FBXL12, USP10, USP16, USP15, USP14, USP13, USP17…
ENO1	789.163	ELK3	188.8		GO:0016071~mRNA metabolic process	9.52473e-31	SCAF1, DQX1, CMTR2, SYNCRIP, SART3, NSRP1, SART1, APP, DHX38, WDR77, DHX34, PQBP1, LSM5, LUC7L2, PTBP3, LSM3, DHX35, PTBP2, LSM1, DHX32, CCAR2, LUC7L3, CCAR1, PTBP1, ZHX2, MTPAP, WDR83, AQR, RPS17, PELO, SCAF8, ZCRB1, XAB2, CTIF, ISY1, LEO1, PABPC1, PRPF40A, ZC3H14, DHX8, DHX9, RPSA, PAIP1, ATM, GCFC2, SRSF3, UPF3A, SRSF2, SRSF5, SRSF4, UPF3B, SRSF6, SRSF9, SRSF8, RBMXL1, POP4, SRSF1, CRNKL1, CWC…
RPL13A	764.137	TGIF1	176.487		GO:0044257~cellular protein catabolic process	5.63581e-30	PPP2R5C, USP50, C17ORF97, CUL3, CUL2, CUL5, CUL7, BTBD1, BTBD2, FAP, VPS4B, VPS4A, TLK2, CCAR2, CUL1, AUP1, DDRGK1, UBE2J1, BTBD6, SKP1, UBE2J2, BTBD9, YME1L1, RAD23B, RAD23A, UBA6, PPT1, ARIH1, ARIH2, KBTBD4, RCHY1, SPOP, NPLOC4, FOXRED2, UBE2L6, PCNP, UBE2L3, BFAR, UBA1, SMURF1, BTBD11, TSG101, UBE2G1, UBE2G2, RNF185, RLIM, FBXL19, USP19, USP12, USP11, FBXL12, USP10, USP16, USP15, USP14, USP13,…
ATP5B	757.897	HMGB1	175.84		GO:0034660~ncRNA metabolic process	1.88724e-29	RPP38, HRAS, INTS1, INTS2, IARS2, INTS3, SART1, INTS9, INTS8, WDR75, TRMT1L, INTS5, DDX11, INTS4, DHX37, INTS7, RPP30, H2AFY, NUDT16, KRR1, IKBKAP, RPUSD4, GTPBP4, YARS, GTPBP3, RPP21, RPUSD2, EMG1, RRP7A, PLD6, BYSL, RPUSD1, AARS, SARS2, NOP2, TRMT11, RPS17, ABT1, TRMT13, RARS, TRMT12, HARS, FBLL1, GATC, CPSF3L, HSD17B10, PUS3, PUS1, FARS2, NIFK, UBA5, WARS2, BOP1, PIN4, DTD2, RBFA, PUS7, DTD1, …
SLC25A3	709.947	AEBP1	171.42		GO:0043161~proteasome-mediated ubiquitin-dependent protein catabolic process	1.64646e-28	NELL1, PPP2R5C, RNF217, RNF216, CDC16, CD2AP, SHH, ERLEC1, CUL3, BTBD1, WWP1, BTBD2, TLK2, CCAR2, CUL1, AUP1, ANAPC1, ANAPC2, ANAPC5, ANAPC4, UBE2J1, UBR3, BTBD6, UBR2, UBE2J2, SKP1, UBR1, BTBD9, FBXL5, FBXL7, ANAPC7, AMFR, FBXL3, FBXL2, RAD23B, RAD23A, ARIH1, ARIH2, KBTBD4, FBXO4, RCHY1, FBXO9, SPOP, NPLOC4, FOXRED2, FBXO2, CDC23, PCNP, CDC26, BFAR, RNF6, RNF7, RNF4, SMURF1, BTBD11, KIAA0368, UB…
TNC	707.74	MMP14	171.237		GO:0010498~proteasomal protein catabolic process	2.72024e-28	NELL1, PPP2R5C, RNF217, RNF216, CDC16, CD2AP, ERLEC1, SHH, CUL3, BTBD1, WWP1, BTBD2, TLK2, CCAR2, CUL1, AUP1, ANAPC1, ANAPC2, DDRGK1, ANAPC5, ANAPC4, UBE2J1, UBR3, BTBD6, UBR2, UBE2J2, SKP1, UBR1, BTBD9, FBXL5, FBXL7, ANAPC7, AMFR, FBXL3, FBXL2, RAD23B, RAD23A, ARIH1, ARIH2, KBTBD4, FBXO4, RCHY1, FBXO9, SPOP, NPLOC4, FOXRED2, FBXO2, CDC23, PCNP, CDC26, BFAR, RNF6, RNF7, RNF4, SMURF1, BTBD11, KIAA…
COL6A1	707.333	MEF2A	166.897		GO:0043933~macromolecular complex subunit organization	1.30416e-26	OXA1L, HRAS, PPP2R5B, MED24, REST, SART3, SART1, CUL3, MAP3K7, TAF5L, EPC2, AQP11, VPS4B, PQBP1, VMA21, VPS4A, OGT, PTBP2, DHX30, IKBKAP, MCRS1, LRRC6, PCBD2, KIF5B, BRAF, PCBD1, MECP2, VPS41, JUP, OGFOD1, PPP1CA, F5, ADSL, MAPK9, MAPK8, EIF2AK2, EIF2AK3, CRTC3, RAD23B, CRTC2, HACL1, HSD17B10, TNRC18, CHCHD1, AHCTF1, ARF6, RIC3, ASL, XAB2, PDSS1, ARFGEF1, VPS72, PDSS2, PFN2, RAC1, CDC123, ISY1, F…
HNRNPA2B1	669.64	NFIL3	164.723		GO:0009057~macromolecule catabolic process	2.18975e-26	HGSNAT, PGC, PPP2R5C, USE1, USP50, CUL3, C17ORF97, CUL2, CUL5, CUL7, BTBD1, FAP, BTBD2, DHX34, VPS4B, LSM5, VPS4A, LSM3, TLK2, LSM1, CUL1, CCAR2, AUP1, DDRGK1, MTPAP, ZHX2, UBE2J1, BTBD6, SKP1, UBE2J2, BTBD9, ADAMTS9, RPS17, BACE2, BACE1, YME1L1, PELO, RAD23B, NAGLU, PPP2R3A, RAD23A, UBA6, PPT1, CTIF, ARIH1, ARIH2, KBTBD4, LPCAT1, RCHY1, PABPC1, SPOP, RPSA, NPLOC4, PAIP1, PHB, FOXRED2, UBE2L6, PC…
EIF4A1	631.447	GLIS3	158.807		GO:0030163~protein catabolic process	3.47771e-26	PGC, PPP2R5C, USE1, USP50, CUL3, C17ORF97, CUL2, CUL5, CUL7, BTBD1, BTBD2, FAP, VPS4B, VPS4A, TLK2, CUL1, CCAR2, AUP1, DDRGK1, UBE2J1, BTBD6, SKP1, UBE2J2, BTBD9, BACE2, BACE1, YME1L1, RAD23B, PPP2R3A, RAD23A, UBA6, PPT1, ARIH1, ARIH2, KBTBD4, LPCAT1, RCHY1, SPOP, NPLOC4, PHB, FOXRED2, UBE2L6, PCNP, UBE2L3, BFAR, UBA1, SMURF1, BTBD11, CREBRF, TSG101, UBE2G1, UBE2G2, GPLD1, RNF185, RLIM, LNPEP, FB…
PSMC1	615.177	HNRNPAB	155.237		GO:0046907~intracellular transport	5.09614e-26	IL9R, VPS54, USE1, VPS53, VPS51, CUL3, APP, DHX38, RAE1, PIK3C3, VPS4B, VPS4A, OGT, RAB27A, BSG, KIF5B, VPS45, KIF5C, UBE2J1, VPS41, UBE2J2, JUP, MAPK1, NPC2, UNC13D, F5, SCYL2, ZNF384, MAPK9, MAPK7, MYBBP1A, MTX3, NFKBIB, MTX2, MTX1, CHCHD4, ARIH2, SPPL3, KIF3B, KIF3A, TAOK2, ACACA, TMEM110, NXF1, UBE2L3, SRSF3, TMEM115, SRSF2, SRSF5, SRSF4, ARF1, SRSF6, SRSF9, ARF4, SMURF1, RERE, SRSF1, CREBRF,…
EMP1	614.957	PA2G4	149.507		GO:0016567~protein ubiquitination	5.72319e-26	MED24, SPRTN, MED21, MED20, CUL3, CUL2, CUL5, CUL7, BTBD1, BTBD2, MED27, OGT, CUL1, UBE2J1, MED12, MED11, BTBD6, SKP1, UBE2J2, BTBD9, BRAP, MED10, DCAF4, DCAF6, DCAF7, DCAF8, MED17, UBA6, ARIH1, ARIH2, KBTBD4, KBTBD6, KBTBD8, LEO1, TNKS, RCHY1, SPOP, UBE2L6, PCNP, UBE2L3, BFAR, UBA1, SMURF1, BTBD11, BACH1, TSG101, UBE2G1, UBE2G2, RNF185, PHF23, RLIM, LNPEP, MGRN1, ZNF738, FBXL12, FBXL21, RNF175, …
DDX5	589.89	FUBP1	148.347		GO:0022613~ribonucleoprotein complex biogenesis	6.25594e-25	RPP38, FASTKD2, AAR2, SURF6, SART3, SART1, WDR74, SFSWAP, WDR75, MTG1, DHX37, MTG2, WDR77, MRPL36, PQBP1, RPP30, LUC7L2, LSM3, ZRSR2, FAM103A1, PTBP2, DHX30, LUC7L3, CLNS1A, NUDT16, KRR1, GTPBP4, PAN3, RPP21, RAN, EMG1, RRP7A, BYSL, EIF2S3, OGFOD1, NOP2, RPS17, ABT1, NLE1, FBLL1, ZNHIT6, SRSF10, BOP1, PIN4, RBFA, XAB2, PPAN, NOM1, WDR55, FRG1, CDC40, BRIX1, CDC123, ISY1, NAT10, UTP23, RPSA, CCDC8…
CYP51A1	550.627	GTF2I	144.68		GO:0051171~regulation of nitrogen compound metabolic process	1.15014e-22	MEF2A, ZNF559-ZNF177, ZNF781, ASCC1, ZNF782, SYNCRIP, MAP3K7, ZNF778, ZNF777, APP, ZSCAN9, ZNF776, ZNF775, ZNF774, MAP3K9, DHX34, ZNF396, DHX33, PTBP3, DHX36, ZNF394, PTBP2, OGT, CCAR2, TBPL1, CCAR1, IKBKAP, MCRS1, PCBD2, TFPT, PCBD1, BARHL1, PTBP1, ZNF791, ZNF792, ZNF793, ZNF37A, JUP, ZNF787, DCAF6, PPP1CA, EIF2AK1, ASCC2, ZNF783, ASCC3, ZNF786, ZNF785, ZNF384, ZNF383, EIF2AK2, EIF2AK3, MYBBP1A,…
HNRNPH1	542.79	AFF4	141.733		GO:0010468~regulation of gene expression	1.29204e-22	MEF2A, ZNF559-ZNF177, ZNF781, ASCC1, ZNF782, SYNCRIP, SART3, MAP3K7, ZNF778, ZNF777, APP, ZSCAN9, ZNF776, ZNF775, ZNF774, MAP3K9, DHX33, ZNF396, PTBP3, DHX36, ZNF394, PTBP2, OGT, CCAR2, TBPL1, CCAR1, RAB27A, IKBKAP, MCRS1, PCBD2, BRAF, TFPT, PCBD1, BARHL1, PTBP1, ZNF791, ZNF792, ZNF793, CYP1A2, ZNF37A, JUP, ZNF787, DCAF6, PPP1CA, EIF2AK1, ASCC2, ZNF783, ASCC3, ZNF786, ZNF785, ZNF384, ZNF383, EIF2…
CLIC1	520.147	ZEB1	138.86		GO:0016569~covalent chromatin modification	2.65405e-21	HIRA, MED24, REST, HMGN5, SART3, WDR82, MAP3K7, WDR75, TAF5L, BRPF1, SIN3B, EPC2, SIN3A, BRPF3, H2AFY, TLK1, TLK2, OGT, RAPGEF3, SAP30L, CHTOP, MCRS1, TADA2A, RCOR1, TADA2B, MECP2, HMG20A, UBR2, HMG20B, SKP1, TAF6L, PRDM4, HUWE1, BAZ1B, MTF2, UBR5, FBLL1, MAPK8, SUDS3, SUPT6H, TDRD3, CRTC2, TADA3, TAF9B, TADA1, VPS72, NAA50, PBRM1, LEO1, SUPT7L, BCOR, YEATS4, AEBP2, KANSL1, KANSL2, KANSL3, PHB, C…
RPS17	507.83	NFAT5	138.547		GO:2000112~regulation of cellular macromolecule biosynthetic process	2.99053e-21	MEF2A, ZNF559-ZNF177, ZNF781, ASCC1, ZNF782, SYNCRIP, MAP3K7, ZNF778, APP, ZNF777, ZSCAN9, ZNF776, ZNF775, ZNF774, MAP3K9, DHX33, ZNF396, DHX36, ZNF394, OGT, CCAR2, TBPL1, CCAR1, IKBKAP, MCRS1, PCBD2, TFPT, PCBD1, BARHL1, ZNF791, ZNF792, ZNF793, ZNF37A, JUP, ZNF787, DCAF6, PPP1CA, EIF2AK1, ASCC2, ZNF783, ASCC3, ZNF786, ZNF785, ZNF384, ZNF383, EIF2AK2, EIF2AK3, MYBBP1A, ZNF382, EIF2AK4, GATC, NFKB…
laptm4a	498.223	MAX	131.223		GO:0051276~chromosome organization	3.38194e-21	XRCC5, XRCC3, XRCC6, MED24, RANGAP1, REST, WDR82, SART3, ANKLE1, MAP3K7, CUL3, WDR75, TAF5L, BRPF1, EPC2, BRPF3, RAE1, NAA10, VPS4B, VPS4A, DHX36, TLK1, OGT, TLK2, MAP2K7, STAG2, STAG1, MCRS1, TADA2A, RCOR1, TADA2B, MECP2, HMG20A, HMG20B, LIG4, SKP1, C10ORF2, NCAPD3, MAPK1, RCC2, ASCC3, MAPK8, PELO, RAD23B, CRTC2, RAD21L1, TNRC18, AHCTF1, TEN1, VPS72, LEO1, TNKS, NAT10, NUDC, DHX9, YEATS4, RECQL5…
YWHAQ	498.067	STAT3	130.37		GO:0006399~tRNA metabolic process	1.12045e-20	RPP38, IARS2, PUS7L, TRMT1L, CLP1, RPP30, MTO1, IKBKAP, YARS, CARS, RPUSD4, GTPBP3, RPP21, DARS, RPUSD2, AARS, RPUSD1, SARS2, EARS2, TRMT11, RARS, TRMT13, TRMT12, HARS, FBLL1, YARS2, GATC, HSD17B10, PUS3, ELAC2, PUS1, FARS2, UBA5, WARS2, DTD2, PUS7, KARS, DTD1, QRSL1, METTL1, HARS2, NAT10, TSEN54, MOCS3, OSGEP, CSTF2, RARS2, LCMT2, DDX1, THUMPD1, EPRS, DALRD3, SSB, THUMPD3, AARSD1, TRNT1, URM1, W…
TMBIM6	495.72	BACH1	119.717		GO:0010556~regulation of macromolecule biosynthetic process	4.1471e-20	MEF2A, ZNF559-ZNF177, ZNF781, ASCC1, ZNF782, SYNCRIP, MAP3K7, ZNF778, APP, ZNF777, ZSCAN9, ZNF776, ZNF775, ZNF774, MAP3K9, DHX33, ZNF396, DHX36, ZNF394, OGT, CCAR2, TBPL1, CCAR1, IKBKAP, MCRS1, PCBD2, TFPT, PCBD1, BARHL1, UBE2J1, ZNF791, ZNF792, ZNF793, ZNF37A, JUP, ZNF787, DCAF6, PPP1CA, EIF2AK1, ASCC2, ZNF783, ASCC3, ZNF786, ZNF785, ZNF384, ZNF383, EIF2AK2, EIF2AK3, MYBBP1A, ZNF382, EIF2AK4, GA…
BZW1	494.713	RUNX1	111.467		GO:0006351~transcription, DNA-templated	3.15697e-19	MEF2A, ZNF559-ZNF177, ASCC1, ZNF781, ZNF782, MAP3K7, ZNF778, APP, ZNF777, ZSCAN9, ZNF776, ZNF775, DHX38, ZNF774, MAP3K9, DHX33, ZNF396, DHX36, OGT, ZNF394, TBPL1, CCAR2, CCAR1, IKBKAP, MCRS1, TFPT, PCBD2, PCBD1, BARHL1, ZNF791, ZNF792, ZNF793, ZNF37A, JUP, ZNF787, DCAF6, ASCC2, ZNF783, ASCC3, ZNF786, ZNF785, ZNF384, ZNF383, EIF2AK2, EIF2AK3, MYBBP1A, EIF2AK4, ZNF382, NFKBIB, XAB2, VPS72, T, ATN1,…
PLP2	492.633	AATF	101.27		GO:0051641~cellular localization	8.99075e-19	OXA1L, MEF2A, IL9R, PPP2R5A, VPS54, USE1, VPS53, GRIN3B, VPS51, CUL3, APP, DHX38, RAE1, PIK3C3, VPS4B, VPS4A, OGT, RAB27A, BSG, MCRS1, KIF5B, BRAF, VPS45, KIF5C, UBE2J1, VPS41, UBE2J2, MYH9, BTBD9, MARK2, JUP, MAPK1, NPC1, UNC13D, DOC2A, NPC2, RCC2, F5, SCYL2, ZNF384, MAPK9, MAPK8, MAPK7, DOC2B, EIF2AK3, MYBBP1A, RAD21L1, MTX3, MTX2, NFKBIB, MTX1, RER1, CACNB2, ARF6, CHCHD4, BCL2L1, RIC3, ARIH2, …
YWHAE	470.333	ELF2	99.7667		GO:0010608~posttranscriptional regulation of gene expression	9.56141e-19	SYNCRIP, IARS2, APP, MYD88, MTG1, RBM8A, MTG2, GLE1, EIF2B2, EIF2B3, EIF2B4, EIF2B5, RAN, AARS, OGFOD1, MAPK1, PPP1CA, EIF2AK1, EIF2S1, SERBP1, EIF2AK2, EEFSEC, EIF2AK3, GIGYF2, EIF2AK4, GATC, IGF2BP1, MTIF2, ANGEL2, DTD2, UHMK1, CTIF, CDC37, DTD1, CDC123, FBXO4, PABPC1, ZC3H14, DHX9, MAP2K2, PAIP1, DDX1, EPRS, SMAD2, AARSD1, FXR2, LARP4B, DDX6, UPF3A, METTL14, UPF3B, PTCD3, DCP1A, NCOR1, ADAR, A…
CANX	463.167	TRIM28	98.3233		GO:0033036~macromolecule localization	1.10208e-18	OXA1L, IL9R, PPP2R5A, REP15, VPS54, USE1, VPS52, VPS53, GRIN3B, REST, VPS51, DHX38, RAE1, PIK3C3, VPS4B, VPS4A, OGT, JAGN1, RAB27A, CRTAM, BSG, MCRS1, KIF5B, BRAF, VPS45, KIF5C, MECP2, UBE2J1, BSN, VPS41, UBE2J2, MYH9, JUP, MAPK1, NPC1, NPC2, RCC2, ZNF384, MAPK9, MAPK8, MAPK7, DOC2B, EIF2AK3, MTX3, MTX2, NFKBIB, MTX1, RER1, CACNB2, AHCTF1, ARF6, CHCHD4, BCL2L1, RIC3, ARFGEF2, ARFGEF1, ARIH2, RAC1…
FXYD5	440.453	CREBBP	97.6167		GO:0018130~heterocycle biosynthetic process	1.12895e-18	MEF2A, ZNF559-ZNF177, ZNF781, ASCC1, ZNF782, MAP3K7, ZNF778, ZNF777, APP, ZSCAN9, ZNF776, DHX38, ZNF775, ZNF774, MAP3K9, ZNF396, DHX33, DHX36, ZNF394, OGT, CCAR2, TBPL1, CCAR1, IKBKAP, MCRS1, PCBD2, TFPT, PCBD1, BARHL1, ZNF791, ZNF792, ZNF793, SARS2, ZNF37A, JUP, ZNF787, DCAF6, ASCC2, ZNF783, ASCC3, ZNF786, ZNF785, ZNF384, ZNF383, ADSL, EIF2AK2, EIF2AK3, MYBBP1A, ZNF382, EIF2AK4, NFKBIB, XAB2, VP…
PCBP1	421.79	SP1	96.9733		GO:0006403~RNA localization	1.56488e-18	NCBP2, NCBP1, XPO5, U2AF2, EIF5A, CCT2, SIDT1, CCT3, TOMM20L, DHX38, RBM8A, RAE1, DDX25, U2AF1, SRRM1, GLE1, NUP35, DDX39A, PABPN1, NUP133, MCM3AP, CHTOP, RAN, YY1, HNRNPA2B1, KIF5C, FMR1, PARP11, NUPL2, NPIPA1, BICD1, AAAS, SLU7, ZNHIT6, NUP43, LRPPRC, MVP, SUPT6H, ZC3H3, FIP1L1, SRSF10, AGFG1, SRSF11, PNPT1, AHCTF1, IGF2BP1, HNRNPA3, NUP50, CDC40, TNKS, NUP54, XPOT, RPSA, SMG6, HTT, SMG5, CKAP5…
EIF3H	420.79	CREBRF	94.0567		GO:0051168~nuclear export	1.56908e-18	EIF6, NCBP2, NCBP1, XPO6, XPO5, U2AF2, XPO4, STYX, EIF5A, RANGAP1, ANKLE1, DHX38, RBM8A, RAE1, DDX25, U2AF1, SRRM1, GLE1, RAPGEF3, NUP35, DDX39A, PABPN1, NUP133, CHTOP, RAN, HNRNPA2B1, CHP1, NUPL2, CTDSPL2, AAAS, SLU7, NUP43, SUPT6H, ZC3H3, FIP1L1, SRSF10, AGFG1, SRSF11, AKAP13, CSE1L, CRB1, NUP50, CDC40, NUP54, XPOT, RPSA, SMG6, SMG5, SMG7, AKAP8L, SMG1, RNPS1, MALT1, CASC3, NXF1, HNRNPA1, SRSF3…
TPM4	413.557	NFATC2	84.9967		GO:0034470~ncRNA processing	1.93238e-18	RPP38, INTS1, INTS2, INTS3, SART1, INTS9, WDR75, INTS8, TRMT1L, INTS5, DHX37, INTS4, INTS7, RPP30, NUDT16, KRR1, IKBKAP, RPUSD4, GTPBP4, GTPBP3, RPP21, RPUSD2, RRP7A, EMG1, BYSL, AARS, RPUSD1, NOP2, TRMT11, RPS17, ABT1, TRMT13, TRMT12, FBLL1, CPSF3L, HSD17B10, PUS3, PUS1, FARS2, UBA5, BOP1, PIN4, RBFA, PUS7, WDR55, FRG1, NAT10, UTP23, RPSA, CCDC86, MOCS3, TSEN54, OSGEP, NOC4L, LCMT2, DDX1, SMAD2,…
SDCBP	386.357	CEBPG	83.4367		GO:0006974~cellular response to DNA damage stimulus	2.17678e-18	XRCC5, XRCC3, XRCC2, XRCC6, PPP2R5C, ASCC1, SPRTN, INTS3, XRCC1, ANKLE1, EPC2, MC1R, INTS7, TLK1, TLK2, CCAR2, MCRS1, TFPT, LIG3, EXD2, LIG4, BCL2L10, RAD1, MAPK1, AQR, ASCC2, ASCC3, SMARCAL1, RAD23B, RAD21L1, RAD23A, BCL2L2, BCL2L1, XAB2, ISY1, RCHY1, NTHL1, NPLOC4, RECQL5, TAOK2, TAOK1, TAOK3, UBE2L6, ATR, ATM, PARP9, UBA1, PCNA, PARP3, PARP4, BACH1, BOD1L1, TMEM109, USP10, BRD4, USP16, WDR33, …
RAC1	381.58	TFDP1	80.23		GO:0019438~aromatic compound biosynthetic process	3.16184e-18	MEF2A, ZNF559-ZNF177, ZNF781, ASCC1, ZNF782, MAP3K7, ZNF778, ZNF777, APP, ZSCAN9, ZNF776, DHX38, ZNF775, ZNF774, MAP3K9, ZNF396, DHX33, DHX36, ZNF394, OGT, CCAR2, TBPL1, CCAR1, IKBKAP, MCRS1, PCBD2, TFPT, PCBD1, BARHL1, ZNF791, ZNF792, ZNF793, SARS2, ZNF37A, JUP, ZNF787, DCAF6, ASCC2, ZNF783, ASCC3, ZNF786, ZNF785, ZNF384, ZNF383, ADSL, EIF2AK2, EIF2AK3, MYBBP1A, ZNF382, EIF2AK4, NFKBIB, XAB2, VP…
CAPNS1	380.953	KLF3	78.65		GO:0071826~ribonucleoprotein complex subunit organization	3.6609e-18	EIF6, FASTKD2, AAR2, RPS10-NUDT3, SNRPD3, HBS1L, EIF5, RBM5, SNRPD1, CNOT1, RPS27L, SART3, CNOT7, CNOT6, SART1, SETX, EIF3CL, SFSWAP, DDX28, DDX23, CLP1, WDR77, PQBP1, LUC7L2, LSM3, PTBP2, FAM103A1, DDX20, PUM2, ZRSR2, DHX30, TGS1, RC3H1, LUC7L3, CLNS1A, PAN3, KIF5B, PLD6, RRP7A, EIF2S3, BICD1, MRTO4, OGFOD1, RPS17, ABT1, CELF4, SLU7, CELF1, SNRPF, ZNHIT6, SNRPE, TDRD5, SRSF10, STRAP, MRPS11, MTI…
PSMC5	374.087	CUX1	77.19		GO:0071166~ribonucleoprotein complex localization	4.54191e-18	EIF6, NCBP2, NCBP1, U2AF2, EIF5A, DHX38, RAE1, RBM8A, DDX25, U2AF1, SRRM1, GLE1, NUP35, TGS1, PABPN1, DDX39A, NUP133, CHTOP, RAN, HNRNPA2B1, NUPL2, AAAS, SLU7, NUP43, SUPT6H, ZC3H3, FIP1L1, AGFG1, SRSF10, SRSF11, CDC40, NUP50, NUP54, XPOT, RPSA, SMG6, SMG5, SMG7, AKAP8L, SMG1, RNPS1, CASC3, NXF1, SRSF3, SRSF2, SRSF5, UPF3B, SRSF4, EIF4E, NUP62, TSC1, SRSF6, SRSF9, RRS1, ENY2, SRSF1, NUP188, SEH1L…
SLC3A2	362.46	AHCTF1	76.2133		GO:0097659~nucleic acid-templated transcription	5.04443e-18	MEF2A, ZNF559-ZNF177, ASCC1, ZNF781, ZNF782, MAP3K7, ZNF778, APP, ZNF777, ZSCAN9, ZNF776, DHX38, ZNF775, ZNF774, MAP3K9, DHX33, ZNF396, DHX36, OGT, ZNF394, TBPL1, CCAR2, CCAR1, IKBKAP, MCRS1, TFPT, PCBD2, PCBD1, BARHL1, ZNF791, ZNF792, ZNF793, ZNF37A, JUP, ZNF787, DCAF6, ASCC2, ZNF783, ASCC3, ZNF786, ZNF785, ZNF384, ZNF383, EIF2AK2, EIF2AK3, MYBBP1A, EIF2AK4, ZNF382, NFKBIB, XAB2, VPS72, T, ATN1,…
DAD1	361.497	ELF1	74.51		GO:0007005~mitochondrion organization	1.63629e-17	MEF2A, OXA1L, IL9R, REP15, MPV17, STOML2, WDR75, PIK3CA, OGT, CCAR2, ACAA2, TIMMDC1, OPA3, OPA1, LIG3, UBE2J2, C10ORF2, MARK2, NME2, CD163L1, EIF2S1, MAPK9, MAPK8, YME1L1, MTFR1L, SURF1, GATC, HSD17B10, GGCT, PUS1, MTX3, CHCHD1, MTX2, MTX1, CHCHD3, CHCHD4, BCL2L1, MTIF2, MTIF3, ARIH2, PEMT, NTHL1, ESRRA, PHB, JTB, UBE2L3, VDAC1, PPRC1, SMURF1, NKAP, CRNKL1, MAP1LC3B, DYNLL2, TMEM102, MRPL1, MRPL4…
ATP6V0E1	358.473	DDIT3	73.99		GO:0006281~DNA repair	2.58382e-17	RAD51D, XRCC5, RAD51C, XRCC3, XRCC2, PMS2P5, XRCC6, ASCC1, SPRTN, INTS3, XRCC1, NONO, EPC2, DDX11, MC1R, C7ORF49, H2AFX, NUDT16, POLK, MCRS1, POLI, TFPT, POLH, POLG, YY1, POLE, LIG3, RAD9B, RAD9A, EXD2, LIG4, EEPD1, RAD1, DCLRE1C, RFC5, PNKP, DCLRE1A, AQR, RFC4, HUWE1, BAZ1B, RFC1, ASCC2, ASCC3, UBR5, PMS2P3, RAD23B, RAD21L1, RAD23A, HUS1, XAB2, ISY1, POLM, RCHY1, NTHL1, NPLOC4, RECQL5, TAOK1, FT…
ACVR1	358.243	CREM	73.81		GO:0044248~cellular catabolic process	2.94089e-17	PPP2R5C, OGDH, USP50, CUL3, C17ORF97, CUL2, CUL5, CUL7, BTBD1, PGAM4, BTBD2, DHX34, VPS4B, VPS4A, CUL1, CCAR2, ACAA2, PCBD1, UBE2J1, MTPAP, BTBD6, UBE2J2, CYP1A2, BTBD9, PPP1CA, MAPK7, RAD23B, HSD17B10, HACL1, RAD23A, ASL, ARIH1, ARIH2, KBTBD4, ALDH4A1, PABPC1, NTHL1, SPOP, PAIP1, ACER1, FOXRED2, UBE2L6, UBE2L3, ATM, BFAR, POP1, SMURF1, GK, ACAD11, BTBD11, TSG101, UBE2G1, UBE2G2, GPLD1, RNF185, A…
APLP2	351.143	DMTF1	73.5767		GO:0016570~histone modification	3.15737e-17	MED24, REST, SART3, WDR82, MAP3K7, WDR75, TAF5L, BRPF1, EPC2, SIN3B, SIN3A, BRPF3, H2AFY, RAPGEF3, SAP30L, OGT, CHTOP, MCRS1, TADA2A, RCOR1, TADA2B, MECP2, UBR2, HMG20B, SKP1, TAF6L, PRDM4, HUWE1, BAZ1B, MTF2, UBR5, FBLL1, MAPK8, SUDS3, SUPT6H, CRTC2, TADA3, TAF9B, TADA1, NAA50, LEO1, SUPT7L, BCOR, YEATS4, KANSL1, KANSL2, KANSL3, PHB, ASXL1, CREBBP, SMYD3, SMAD4, SKI, SMYD2, ATM, PAXIP1, SAP130, …
ATP1A1	347.037	NCOR1	71.5233		GO:0007033~vacuole organization	5.19933e-17	ALS2, RAB3GAP2, CHMP3, CHMP5, RAB3GAP1, CHMP6, CHMP4A, CHMP7, RAB1B, UBQLN4, SYT7, UBQLN2, VPS33B, UBQLN1, VPS33A, RAB1A, HOOK3, MVB12A, ATG5, AQP11, TBC1D14, LIX1L, PIK3C3, RALB, VPS4B, VPS4A, MCOLN1, STAM, RAB27A, ATG9A, VPS41, TMEM106B, TRAPPC8, VAMP7, LYST, RAB14, PDCD6IP, CHMP2A, CLCN3, NAGLU, STAM2, PPT1, ACP2, NPRL2, ARFGEF2, NPRL3, WDR45B, CHMP2B, ATP6V0C, TMEM127, STX12, STX17, SNF8, GAB…
EMP3	345.53	BRD8	70.1533		GO:0006405~RNA export from nucleus	8.80167e-17	NCBP2, ENY2, SRSF1, NCBP1, XPO5, U2AF2, EIF5A, NUP188, DHX38, RAE1, RBM8A, SEH1L, DDX25, U2AF1, SRRM1, RANBP2, GLE1, TPR, NUP35, PABPN1, KHDRBS1, DDX39A, NOL6, NUP133, CHTOP, RAN, NUP88, HNRNPA2B1, NUP85, NUPL2, SARNP, AAAS, NUP205, RBMX2, SLU7, NUP107, THOC5, CPSF3, THOC2, THOC3, CPSF2, NUP43, CPSF1, SUPT6H, THOC1, ZC3H3, NUP98, FIP1L1, NUP160, SRSF10, AGFG1, SHFM1, SRSF11, NUP93, POLR2D, NDC1, …
FAT1	342.593	NFE2L1	69.3167		GO:0034654~nucleobase-containing compound biosynthetic process	1.38613e-16	MEF2A, ZNF559-ZNF177, ZNF781, ASCC1, ZNF782, MAP3K7, ZNF778, ZNF777, APP, ZSCAN9, ZNF776, DHX38, ZNF775, ZNF774, MAP3K9, ZNF396, DHX33, DHX36, ZNF394, OGT, CCAR2, TBPL1, CCAR1, IKBKAP, MCRS1, PCBD2, TFPT, PCBD1, BARHL1, ZNF791, ZNF792, ZNF793, SARS2, ZNF37A, JUP, ZNF787, DCAF6, ASCC2, ZNF783, ASCC3, ZNF786, ZNF785, ZNF384, ZNF383, ADSL, EIF2AK2, EIF2AK3, MYBBP1A, ZNF382, EIF2AK4, NFKBIB, XAB2, VP…
DDX17	339.92	GPBP1L1	69.16		GO:0033554~cellular response to stress	1.55935e-16	HRAS, PPP2R5B, VKORC1L1, REP15, PPP2R5C, ASCC1, SPRTN, MAP3K7, CUL2, MAP3K6, EPC2, MC1R, CUL7, RAE1, MAP3K9, PIK3C3, PIK3CA, OGT, CUL1, CCAR2, ACAA2, MCRS1, TFPT, BRAF, LIG3, UBE2J1, EXD2, LIG4, UBE2J2, RAD1, MAPK1, PPP1CA, AQR, EIF2AK1, CD163L1, ASCC2, ASCC3, MAPK9, MAPK8, MAPK7, EIF2AK2, EIF2AK3, MYBBP1A, EIF2AK4, RAD23B, RAD21L1, RAD23A, BCL2L2, BCL2L1, XAB2, SLC29A1, DUSP19, ISY1, NTHL1, RECQ…
RHEB	333.163	KDM5B	68.0533		GO:0007034~vacuolar transport	3.01922e-16	HGSNAT, TGOLN2, ALS2, GNPTG, CHMP3, RAB9A, AP1G1, CHMP5, CHMP6, BLOC1S5-TXNDC5, VPS54, CHMP4A, CHMP7, PTPN23, USE1, VPS52, VPS53, VPS51, VPS33B, VPS33A, HOOK3, TBC1D17, PICALM, VPS13C, VPS13D, TBC1D14, PIK3C3, NSG1, VPS4B, VPS4A, VPS13A, STAM, LEPROT, RAB21, AP5Z1, FAM21C, FAM21A, VPS41, AP4M1, VTI1A, GCC2, DCTN1, MAPK1, SPAG9, TMEM106B, NPC1, SGSM2, SCYL2, TRAPPC8, LYST, VAMP7, SURF4, RAB14, TGF…
PSMD1	317.393	SUPT6H	67.9533		GO:0051649~establishment of localization in cell	3.38294e-16	IL9R, VPS54, USE1, VPS53, VPS51, CUL3, APP, DHX38, RAE1, PIK3C3, VPS4B, VPS4A, OGT, RAB27A, BSG, BRAF, KIF5B, VPS45, KIF5C, UBE2J1, VPS41, UBE2J2, MYH9, BTBD9, JUP, MAPK1, DOC2A, NPC2, UNC13D, F5, SCYL2, ZNF384, MAPK9, MAPK8, MAPK7, DOC2B, MYBBP1A, RAD21L1, MTX3, MTX2, NFKBIB, MTX1, CHCHD4, ARIH2, PFN2, UBASH3B, SPPL3, KIF3B, KIF3A, TAOK2, ACACA, TMEM110, PIBF1, NXF1, UBE2L3, ATM, SRSF3, TMEM115,…
ARF4	308.027	TBX15	67.7633		GO:0006259~DNA metabolic process	3.6252e-16	XRCC5, HRAS, XRCC3, XRCC2, XRCC6, ASCC1, STOML2, SPRTN, INTS3, XRCC1, EPC2, MC1R, ACRC, PIK3CA, DHX36, MAP2K7, STAG2, MCRS1, TFPT, LIG3, MECP2, EXD2, LIG4, C10ORF2, RAD1, MAPK1, AQR, ASCC2, NME1, ASCC3, SMARCAL1, MYBBP1A, MYO18A, RAD23B, RAD21L1, RAD23A, TEN1, XAB2, DTD1, RAC1, ISY1, TNKS, NAT10, RCHY1, NTHL1, NPLOC4, RECQL5, TAOK1, PHB, TAOK3, MAP2K4, UBE2L6, ATR, ATM, PARP9, PCNA, PARP3, PARP4,…
ILF2	304.04	PHTF1	67.18		GO:0022618~ribonucleoprotein complex assembly	3.73923e-16	EIF6, FASTKD2, AAR2, RPS10-NUDT3, SNRPD3, EIF5, RBM5, SNRPD1, CNOT1, RPS27L, SART3, CNOT7, CNOT6, SART1, SETX, EIF3CL, SFSWAP, DDX28, DDX23, CLP1, WDR77, PQBP1, LUC7L2, LSM3, PTBP2, PUM2, FAM103A1, DDX20, ZRSR2, DHX30, TGS1, RC3H1, LUC7L3, CLNS1A, PAN3, RRP7A, EIF2S3, BICD1, MRTO4, OGFOD1, RPS17, ABT1, CELF4, SLU7, CELF1, SNRPF, ZNHIT6, SNRPE, SRSF10, STRAP, MRPS11, XAB2, PPAN, EIF3D, EIF3A, EIF3…
IARS	294.563	ELK4	66.9833		GO:0019219~regulation of nucleobase-containing compound metabolic process	5.93319e-16	MEF2A, ZNF559-ZNF177, ZNF781, ASCC1, ZNF782, SYNCRIP, MAP3K7, ZNF778, APP, ZNF777, ZSCAN9, ZNF776, ZNF775, ZNF774, MAP3K9, DHX34, DHX33, ZNF396, PTBP3, DHX36, ZNF394, OGT, PTBP2, CCAR2, TBPL1, CCAR1, IKBKAP, MCRS1, PCBD2, TFPT, PCBD1, BARHL1, PTBP1, ZNF791, ZNF792, ZNF793, ZNF37A, JUP, ZNF787, DCAF6, ASCC2, ZNF783, ASCC3, ZNF786, ZNF785, ZNF384, ZNF383, EIF2AK2, EIF2AK3, MYBBP1A, ZNF382, EIF2AK4,…
NT5E	293.78	CBFB	65.3333		GO:0071426~ribonucleoprotein complex export from nucleus	6.01006e-16	NCBP2, EIF6, ENY2, SRSF1, NCBP1, U2AF2, EIF5A, NUP188, DHX38, RAE1, RBM8A, SEH1L, DDX25, U2AF1, SRRM1, RANBP2, GLE1, TPR, NUP35, PABPN1, DDX39A, NOL6, ABCE1, NUP133, CHTOP, RAN, NUP88, HNRNPA2B1, NUP85, NUPL2, SARNP, AAAS, NUP205, RBMX2, SLU7, NUP107, THOC5, CPSF3, THOC2, THOC3, LTV1, CPSF2, NUP43, CPSF1, THOC1, ZC3H3, NUP98, FIP1L1, NUP160, SRSF10, AGFG1, SHFM1, SRSF11, NUP93, POLR2D, NDC1, NUP2…
HNRNPK	292.497	ATF7	65.2233		GO:0008104~protein localization	6.52352e-16	OXA1L, IL9R, PPP2R5A, REP15, VPS54, USE1, VPS52, VPS53, GRIN3B, REST, VPS51, RAE1, PIK3C3, VPS4B, VPS4A, OGT, JAGN1, RAB27A, CRTAM, BSG, MCRS1, KIF5B, BRAF, VPS45, KIF5C, MECP2, UBE2J1, BSN, VPS41, UBE2J2, MYH9, JUP, MAPK1, NPC1, RCC2, ZNF384, MAPK9, MAPK8, MAPK7, DOC2B, EIF2AK3, MTX3, MTX2, NFKBIB, MTX1, RER1, CACNB2, AHCTF1, ARF6, CHCHD4, BCL2L1, RIC3, ARFGEF2, ARFGEF1, ARIH2, RAC1, GOLPH3L, EF…
PSMD7	288.613	CTCF	64.5133		GO:0006406~mRNA export from nucleus	7.38466e-16	NCBP2, SRSF1, ENY2, NCBP1, U2AF2, EIF5A, NUP188, DHX38, RAE1, RBM8A, SEH1L, DDX25, U2AF1, SRRM1, RANBP2, GLE1, TPR, NUP35, PABPN1, DDX39A, NUP133, CHTOP, NUP88, HNRNPA2B1, NUP85, NUPL2, SARNP, AAAS, NUP205, RBMX2, SLU7, NUP107, THOC5, CPSF3, THOC2, THOC3, CPSF2, NUP43, CPSF1, THOC1, ZC3H3, NUP98, FIP1L1, NUP160, SRSF10, AGFG1, SHFM1, SRSF11, NUP93, POLR2D, NDC1, NUP214, POM121, BUD13, DDX19A, NUP…
ITM2B	276.553	SREBF2	64.4067		GO:0071427~mRNA-containing ribonucleoprotein complex export from nucleus	7.38466e-16	NCBP2, SRSF1, ENY2, NCBP1, U2AF2, EIF5A, NUP188, DHX38, RAE1, RBM8A, SEH1L, DDX25, U2AF1, SRRM1, RANBP2, GLE1, TPR, NUP35, PABPN1, DDX39A, NUP133, CHTOP, NUP88, HNRNPA2B1, NUP85, NUPL2, SARNP, AAAS, NUP205, RBMX2, SLU7, NUP107, THOC5, CPSF3, THOC2, THOC3, CPSF2, NUP43, CPSF1, THOC1, ZC3H3, NUP98, FIP1L1, NUP160, SRSF10, AGFG1, SHFM1, SRSF11, NUP93, POLR2D, NDC1, NUP214, POM121, BUD13, DDX19A, NUP…
PRRC2C	264.123	YY1	64.35		GO:0018205~peptidyl-lysine modification	8.047e-16	MED24, RANGAP1, WDR82, MAP3K7, WDR75, TAF5L, EPC2, BRPF1, SIN3A, BRPF3, RAE1, H2AFY, RAPGEF3, OGT, NUP35, STAG2, STAG1, MCRS1, TADA2A, TADA2B, COMMD3-BMI1, MECP2, HMG20B, TAF6L, AAAS, MTF2, PIAS2, NUP43, SUPT6H, CRTC2, TADA3, TAF9B, TADA1, NAA50, NUP50, SUPT7L, NUP54, BCOR, YEATS4, KANSL1, KANSL2, KANSL3, CREBBP, SMYD3, SMAD4, SMYD2, PAXIP1, SAP130, RNF4, CDY2B, NSMCE4A, NUP62, RNF2, UBA2, PCNA, …
VDAC1	261.183	MGA	64.3333		GO:0051252~regulation of RNA metabolic process	8.85558e-16	MEF2A, ZNF559-ZNF177, ASCC1, ZNF781, ZNF782, SYNCRIP, MAP3K7, ZNF778, APP, ZNF777, ZSCAN9, ZNF776, ZNF775, ZNF774, MAP3K9, DHX34, DHX33, ZNF396, DHX36, PTBP3, OGT, PTBP2, ZNF394, TBPL1, CCAR2, CCAR1, IKBKAP, MCRS1, TFPT, PCBD2, PCBD1, BARHL1, PTBP1, ZNF791, ZNF792, ZNF793, ZNF37A, JUP, ZNF787, DCAF6, ASCC2, ZNF783, ASCC3, ZNF786, ZNF785, ZNF384, ZNF383, EIF2AK2, EIF2AK3, MYBBP1A, EIF2AK4, ZNF382,…
RBMX	259.573	RNF4	63.15		GO:0032774~RNA biosynthetic process	3.12013e-15	MEF2A, ZNF559-ZNF177, ASCC1, ZNF781, ZNF782, MAP3K7, ZNF778, APP, ZNF777, ZSCAN9, ZNF776, DHX38, ZNF775, ZNF774, MAP3K9, DHX33, ZNF396, DHX36, ZNF394, OGT, TBPL1, CCAR2, CCAR1, IKBKAP, MCRS1, PCBD2, TFPT, PCBD1, BARHL1, ZNF791, ZNF792, ZNF793, SARS2, ZNF37A, JUP, ZNF787, DCAF6, ASCC2, ZNF783, ASCC3, ZNF786, ZNF785, ZNF384, ZNF383, EIF2AK2, EIF2AK3, MYBBP1A, EIF2AK4, ZNF382, NFKBIB, XAB2, VPS72, T…
EZR	256.753	PHF1	61.69		GO:0007049~cell cycle	3.61086e-15	HRAS, PPP2R5B, BTC, PPP2R5C, SART1, CUL3, CUL2, APP, CUL5, CUL7, RAE1, PIK3C3, VPS4B, VPS4A, CUL1, STAG2, CCAR2, STAG1, CCAR1, LIG3, LIG4, MYH9, NCAPD3, RAD1, MAPK1, PPP1CA, MAPK6, RCC2, PRKRIP1, NLE1, ARL8A, MAPK7, MYBBP1A, EIF2AK4, RAD21L1, AHCTF1, ARF6, BCL2L1, CNTRL, RCC1, CDC123, OBSL1, PPP2R2C, PPP2R2D, YEATS4, KIF3B, RECQL5, TAOK2, TAOK1, TAOK3, JTB, PIBF1, ATR, UBE2L3, CAMK2N2, ATM, CAMK2…
DNAJB11	256.39	KMT2A	60.28		GO:0010256~endomembrane system organization	4.84788e-15	ALS2, RAB3GAP2, ATP1B1, CHMP3, ATP1B3, PLEKHM2, VAPA, VAPB, CHMP5, PPP2R5A, CHMP6, RAB3GAP1, CHMP7, LEMD2, LEMD3, SYT7, ANKLE2, VPS33B, ANKLE1, RAB1A, HOOK3, KIFC3, MVB12A, GET4, CUL7, AQP11, RAE1, COL4A3BP, PIK3C3, RAPGEF6, VPS4B, DYNC2H1, VPS4A, STAM, JAGN1, RAPGEF2, NUP35, TBPL1, RAB27A, BSG, TTC7A, KIF5B, ROCK1, ROCK2, PARP11, WNK3, VTI1A, GCC2, DCTN1, JUP, MAPK1, AAAS, RAB18, TMEM170A, UBL4A…
il6st	254.27	FOXO3	60.03		GO:0000209~protein polyubiquitination	5.76348e-15	MKRN1, BTRC, PTPN22, RNF217, RNF216, CDC16, RNF213, CBFB, ZNRF2, CUL3, ZFP91, RC3H2, RBCK1, ITCH, RNF34, RNF146, CUL1, RNF31, ANAPC1, ANAPC2, ANAPC5, DTX3L, ANAPC4, UBR2, UBE2J2, SKP1, TNKS2, PSMA2, PSMA1, TRIM38, HUWE1, PSMA6, PSMA5, UBR5, PSMA4, PSMA3, RNF139, RNF138, FBXL4, RNF24, ANAPC7, AMFR, RNF20, TRAF2, PPIL2, UBE2V1, ANAPC10, UBE2V2, ANAPC11, PSMA7, RBX1, PSMB5, UBE2D4, ARIH1, PSMB4, FBX…
XRCC5	249.157	NPAS2	59.9533		GO:0022402~cell cycle process	6.91227e-15	HRAS, XRCC3, XRCC2, PPP2R5B, PPP2R5C, BTC, RANGAP1, INTS3, ANKLE2, ANKLE1, WDR81, SART1, CUL3, CUL2, APP, CUL5, CUL7, RAE1, INTS7, FAP, PIK3C3, VPS4B, VPS4A, CUL1, STAG2, CCAR2, STAG1, CGRRF1, TADA2A, ROCK2, SPIRE1, SKP1, MYH9, PCM1, RPTOR, NCAPD3, NME6, RAD1, AAAS, RCC2, ARL8A, MYBBP1A, EIF2AK4, RAD21L1, AHCTF1, CNTRL, BCL2L1, RCC1, CDC123, OBSL1, TNKS, MEPCE, NUDC, PPP2R2D, PRPF40A, TUBB4B, GIT…
ATP5A1	243.297	CHCHD3	59.58		GO:0051236~establishment of RNA localization	7.42244e-15	NCBP2, NCBP1, XPO5, U2AF2, EIF5A, SIDT1, TOMM20L, DHX38, RBM8A, RAE1, DDX25, U2AF1, SRRM1, GLE1, NUP35, DDX39A, PABPN1, NUP133, MCM3AP, CHTOP, RAN, KIF5C, FMR1, HNRNPA2B1, PARP11, NPIPA1, NUPL2, AAAS, SLU7, NUP43, LRPPRC, MVP, SUPT6H, ZC3H3, FIP1L1, SRSF10, AGFG1, SRSF11, PNPT1, IGF2BP1, AHCTF1, HNRNPA3, NUP50, CDC40, TNKS, NUP54, XPOT, RPSA, SMG6, SMG5, HTT, CKAP5, SMG7, AKAP8L, SMG1, RNPS1, ATR…
XRCC6	242.03	ZNF655	59.55		GO:0031123~RNA 3'-end processing	8.48255e-15	NCBP2, SRSF1, NCBP1, U2AF2, CCNT1, INTS1, APP, DKC1, DHX38, RBM8A, CLP1, INTS7, U2AF1, SRRM1, SUPT5H, ZCCHC6, PABPN1, DDX39A, SYMPK, CHTOP, EXOSC8, EXOSC9, ZCCHC11, EXOSC6, EXOSC7, EXOSC4, EXOSC5, EXOSC2, MTPAP, EXOSC3, CSTF2T, SARNP, PCF11, CPSF7, CPSF6, FBLL1, SLU7, CPSF4, THOC5, CPSF3, THOC2, THOC3, CPSF2, RNF20, CPSF1, SSU72, THOC1, ZC3H3, FIP1L1, ELAC2, PNPT1, SRSF11, ERI1, CDC73, POLR2D, CD…
EIF5A	236.237	SIN3A	58.73		GO:0006464~cellular protein modification process	1.97307e-14	MEF2A, BTC, SART3, USP50, MAP3K7, MAP3K6, APP, DIRAS2, BTBD1, BTBD2, MAP3K9, OGT, CCAR2, IKBKAP, MCRS1, BRAF, UBE2J1, BTBD6, UBE2J2, SCYL3, PTPDC1, BTBD9, MARK1, BRAP, MARK2, DCAF4, DCAF6, PPP1CA, EIF2AK1, DCAF7, DCAF8, SCYL2, EIF2AK2, EIF2AK3, EIF2AK4, DUSP12, ASL, ARIH1, DUSP18, PFN2, ARIH2, DUSP19, KBTBD4, DUSP14, KBTBD6, KBTBD8, SPOP, SPPL3, TAOK2, TAOK1, TAOK3, JTB, UBE2L6, DUSP22, PIBF1, AT…
NRP2	231.733	TCF25	58.2367		GO:0036211~protein modification process	1.97307e-14	MEF2A, BTC, SART3, USP50, MAP3K7, MAP3K6, APP, DIRAS2, BTBD1, BTBD2, MAP3K9, OGT, CCAR2, IKBKAP, MCRS1, BRAF, UBE2J1, BTBD6, UBE2J2, SCYL3, PTPDC1, BTBD9, MARK1, BRAP, MARK2, DCAF4, DCAF6, PPP1CA, EIF2AK1, DCAF7, DCAF8, SCYL2, EIF2AK2, EIF2AK3, EIF2AK4, DUSP12, ASL, ARIH1, DUSP18, PFN2, ARIH2, DUSP19, KBTBD4, DUSP14, KBTBD6, KBTBD8, SPOP, SPPL3, TAOK2, TAOK1, TAOK3, JTB, UBE2L6, DUSP22, PIBF1, AT…
SERBP1	230.653	GATAD2B	58.1467		GO:0045184~establishment of protein localization	2.36618e-14	OXA1L, IL9R, PPP2R5A, VPS54, REP15, VPS52, USE1, VPS53, GRIN3B, VPS51, REST, RAE1, PIK3C3, VPS4B, VPS4A, OGT, JAGN1, RAB27A, CRTAM, BSG, BRAF, KIF5B, VPS45, UBE2J1, VPS41, UBE2J2, MYH9, JUP, MAPK1, NPC1, RCC2, ZNF384, MAPK9, MAPK8, MAPK7, DOC2B, EIF2AK3, MTX3, MTX2, NFKBIB, MTX1, CACNB2, RER1, AHCTF1, ARF6, BCL2L1, CHCHD4, ARFGEF2, ARFGEF1, ARIH2, GOLPH3L, EFR3A, SPPL3, TAOK2, TMEM110, UBE2L3, TM…
EIF3A	229.41	PLSCR1	57.98		GO:0090305~nucleic acid phosphodiester bond hydrolysis	3.17381e-14	RPP38, NCBP2, NCBP1, CNOT8, RNASEH1, CNOT1, CNOT7, DNASE1L2, CNOT6, ANKLE1, DNASE1L1, DCPS, CLP1, RPP30, POLK, PAN3, RPP21, DFFA, PLD6, POLG, DFFB, POLE, RAD9B, RAD9A, EXD2, DIS3L, CSTF2T, TATDN1, RNASEH2B, TATDN2, TATDN3, RAD1, DCLRE1C, RFC5, PNKP, RCL1, PCF11, DCLRE1A, RFC4, RFC1, ABT1, FBXO18, PELO, BIVM, XRN1, XRN2, ZC3H3, HMGB1, ELAC2, ENPP1, ENPP3, PNPT1, BOP1, RBX1, CNOT6L, NTHL1, UTP23, R…
hspe1	228.373	ZRANB2	57.43		GO:0044085~cellular component biogenesis	3.77894e-14	MEF2A, OXA1L, HRAS, PPP2R5B, MED24, REST, SART3, SART1, CUL3, SH3YL1, APP, DHX37, AQP11, PIK3C3, VPS4B, PQBP1, VMA21, VPS4A, PTBP2, OGT, DHX30, TBPL1, IKBKAP, LRRC6, PCBD2, BRAF, PCBD1, MECP2, BSN, VPS41, JUP, OGFOD1, RCC2, F5, TMEM138, NLE1, MAPK9, ADSL, EIF2AK2, EIF2AK3, CRTC3, RAD23B, CRTC2, HACL1, HSD17B10, RAD21L1, TNRC18, ARHGEF26, AHCTF1, ARF6, RIC3, ASL, RCC1, XAB2, PDSS1, ARFGEF1, PDSS2,…
YWHAG	227.26	NFYC	56.7467		GO:0050658~RNA transport	3.81517e-14	NCBP2, NCBP1, XPO5, U2AF2, EIF5A, SIDT1, TOMM20L, DHX38, RBM8A, RAE1, DDX25, U2AF1, SRRM1, GLE1, NUP35, DDX39A, PABPN1, NUP133, MCM3AP, CHTOP, RAN, KIF5C, FMR1, HNRNPA2B1, PARP11, NPIPA1, NUPL2, AAAS, SLU7, NUP43, LRPPRC, MVP, SUPT6H, ZC3H3, FIP1L1, SRSF10, AGFG1, SRSF11, PNPT1, IGF2BP1, AHCTF1, HNRNPA3, NUP50, CDC40, TNKS, NUP54, XPOT, RPSA, SMG6, SMG5, HTT, CKAP5, SMG7, AKAP8L, SMG1, RNPS1, CAS…
NAP1L1	226.757	ATF1	55.4567		GO:0050657~nucleic acid transport	3.81517e-14	NCBP2, NCBP1, XPO5, U2AF2, EIF5A, SIDT1, TOMM20L, DHX38, RBM8A, RAE1, DDX25, U2AF1, SRRM1, GLE1, NUP35, DDX39A, PABPN1, NUP133, MCM3AP, CHTOP, RAN, KIF5C, FMR1, HNRNPA2B1, PARP11, NPIPA1, NUPL2, AAAS, SLU7, NUP43, LRPPRC, MVP, SUPT6H, ZC3H3, FIP1L1, SRSF10, AGFG1, SRSF11, PNPT1, IGF2BP1, AHCTF1, HNRNPA3, NUP50, CDC40, TNKS, NUP54, XPOT, RPSA, SMG6, SMG5, HTT, CKAP5, SMG7, AKAP8L, SMG1, RNPS1, CAS…
HNRNPU	224.377	CEBPZ	54.5067		GO:0051028~mRNA transport	4.98774e-14	NCBP2, NCBP1, U2AF2, EIF5A, DHX38, RBM8A, RAE1, DDX25, U2AF1, SRRM1, GLE1, NUP35, PABPN1, DDX39A, MCM3AP, NUP133, CHTOP, KIF5C, FMR1, HNRNPA2B1, PARP11, NPIPA1, NUPL2, AAAS, SLU7, NUP43, LRPPRC, SUPT6H, MVP, ZC3H3, FIP1L1, SRSF10, AGFG1, SRSF11, IGF2BP1, AHCTF1, HNRNPA3, NUP50, CDC40, TNKS, NUP54, SMG6, SMG5, HTT, SMG7, SMG1, RNPS1, CASC3, NXF1, HNRNPA1, UPF3A, SRSF3, SRSF2, SRSF5, UPF3B, SRSF4, …
ANXA7	219.933	ATF6	53.9867		GO:0070727~cellular macromolecule localization	5.44668e-14	OXA1L, IL9R, PPP2R5A, GRIN3B, RAE1, PIK3C3, VPS4A, OGT, RAB27A, BSG, MCRS1, BRAF, KIF5B, VPS45, UBE2J1, VPS41, UBE2J2, JUP, MAPK1, NPC1, RCC2, MAPK9, MAPK8, MAPK7, EIF2AK3, MTX3, NFKBIB, MTX2, MTX1, CACNB2, RER1, ARF6, BCL2L1, CHCHD4, RIC3, ARIH2, RAC1, EFR3A, OBSL1, SPPL3, DHX9, TAOK2, TMEM110, PIBF1, ATR, UBE2L3, ATM, PKP3, ARF4, PARP3, SMURF1, RERE, KCNAB2, VIPAS39, UBE2G2, YBX1, EVI5, HYAL2, …
LAPTM4B	216.44	CGGBP1	53.81		GO:0034613~cellular protein localization	1.08944e-13	OXA1L, IL9R, PPP2R5A, GRIN3B, RAE1, PIK3C3, VPS4A, OGT, RAB27A, BSG, MCRS1, BRAF, KIF5B, VPS45, UBE2J1, VPS41, UBE2J2, JUP, MAPK1, NPC1, RCC2, MAPK9, MAPK8, MAPK7, EIF2AK3, MTX3, NFKBIB, MTX2, MTX1, CACNB2, RER1, ARF6, BCL2L1, CHCHD4, RIC3, ARIH2, RAC1, EFR3A, OBSL1, SPPL3, DHX9, TAOK2, TMEM110, PIBF1, ATR, UBE2L3, PKP3, ARF4, PARP3, SMURF1, RERE, KCNAB2, VIPAS39, UBE2G2, YBX1, EVI5, HYAL2, ANP32…
CLTC	214.9	NFATC3	52.8133		GO:0008033~tRNA processing	1.62651e-13	RPP38, TRMT10A, TRMT1, TRMT10C, FDXACB1, PUS7L, TRMT1L, CLP1, TRMT6, TRMT5, RPP30, FTSJ1, TSEN2, CDK5RAP1, DUS1L, MTO1, IKBKAP, ELP3, RPUSD4, GTPBP3, RPP21, RPUSD2, AARS, RPUSD1, METTL2A, METTL2B, TRMT61A, TRMT61B, TRMT11, TRMT13, TRMT12, PYURF, FBLL1, CPSF4, TRUB1, AARS2, TRUB2, CPSF1, HSD17B10, PUS3, ELAC2, FAM98B, PUS1, FARS2, TYW3, UBA5, QTRT1, CDKAL1, KARS, PUS7, RPP14, ADAT1, ZBTB8OS, ADAT3…
NONO	212.65	ZNF146	52.5567		GO:0015031~protein transport	1.91709e-13	IL9R, VPS54, REP15, VPS52, USE1, VPS53, VPS51, REST, RAE1, PIK3C3, VPS4B, VPS4A, OGT, JAGN1, RAB27A, CRTAM, BSG, KIF5B, VPS45, UBE2J1, VPS41, UBE2J2, MYH9, JUP, MAPK1, ZNF384, MAPK9, MAPK7, DOC2B, EIF2AK3, MTX3, NFKBIB, MTX2, MTX1, AHCTF1, ARF6, CHCHD4, ARFGEF2, ARFGEF1, ARIH2, GOLPH3L, SPPL3, TAOK2, TMEM110, UBE2L3, TMEM115, ARF1, HSPB11, ARF4, SMURF1, RERE, CREBRF, VIPAS39, TSG101, UBE2G2, GPLD…
PSMC2	212.297	NR2C2	51.3333		GO:0036503~ERAD pathway	2.58775e-13	HM13, KIAA0368, WFS1, UBE2G2, DNAJC10, MAN1B1, RNF185, UBQLN2, UBQLN1, ERLEC1, OS9, GET4, USP19, POMT2, BAG6, RNF103, YOD1, USP14, USP13, AUP1, JKAMP, UFD1L, UBE2J1, CCDC47, ERLIN1, UBE2J2, RNF175, RHBDD1, TMEM67, RNF139, AMFR, NFE2L2, UGGT2, USP25, UGGT1, CAV1, DERL2, DERL1, BRSK2, TRIM13, EDEM3, EDEM2, TMEM259, STUB1, EDEM1, STT3B, TOR1A, HSPA5, SDF2, UBXN1, NPLOC4, UBE4A, FOXRED2, UBE4B, FBXO2…
CCDC47	212.103	NFIC	51.2733		GO:0042787~protein ubiquitination involved in ubiquitin-dependent protein catabolic process	5.4312e-13	MAEA, BTRC, RNF217, CDC16, LNX1, CUL3, CUL2, CUL5, BTBD1, WWP1, BTBD2, ITCH, RNF34, RNF146, CUL1, ANAPC1, ANAPC2, ANAPC5, ANAPC4, UBR4, BTBD6, SKP1, BTBD9, PSMA2, PSMA1, HUWE1, PSMA6, PSMA5, UBR5, PSMA4, PSMA3, RNF139, RNF24, ANAPC7, AMFR, FBXO10, ANAPC16, CACUL1, CLU, UBA6, ANAPC10, KEAP1, ANAPC11, PSMA7, RBX1, PSMB5, ARIH1, PSMB4, FBXW7, ARIH2, PSMB7, PSMB6, KBTBD4, PSMB1, PSMB3, PSMB2, HECTD2,…
PRKAR1A	208.667	SP3	50.2367		GO:0034622~cellular macromolecular complex assembly	6.69537e-13	XRCC3, OXA1L, XRCC2, SART3, SART1, WDR77, PQBP1, VMA21, LUC7L2, LSM3, PTBP2, DHX30, LUC7L3, TIMMDC1, LRRC6, GBP5, OPA1, SPAG1, EIF2S3, SPIRE1, OGFOD1, RPS17, FCHSD2, C15ORF62, ZNHIT6, SURF1, RAD23B, AHCTF1, ARF6, RIC3, ARFGEF1, XAB2, PFN2, RAC1, CDC123, ISY1, RPSA, ATR, VDAC2, ATM, GCFC2, SRSF5, ARF1, SRSF6, SRSF9, RBMXL1, H3F3B, H3F3C, RTN4, TAF1B, SRSF1, CRNKL1, SYNJ1, NAP1L1, NAP1L3, EIF2A, NA…
EIF3K	205.507	YLPM1	49.39		GO:0009451~RNA modification	8.56071e-13	RNMT, GAR1, TRMT2A, CMTR2, SYNCRIP, TRMT10A, TRMT1, TRMT10C, FDXACB1, PUS7L, BAG4, PARN, TRMT1L, DKC1, DNAJB11, TRMT6, TRMT5, TFB2M, CDK5RAP1, TGS1, FTSJ1, DUS1L, FTSJ3, MTO1, NUDT16, IKBKAP, ELP3, RPUSD4, GTPBP3, RPUSD2, EMG1, RPUSD1, AARS, METTL2A, METTL2B, TRMT61A, TRMT61B, NOP2, TRMT11, TRMT13, PYURF, FBLL1, TRUB1, AARS2, NHP2, TRUB2, KIAA1429, HSD17B10, PUS3, PUS1, WBSCR22, UBA5, QTRT1, CDKA…
PPP2CA	205.12	ZFHX3	49.1733		GO:0015931~nucleobase-containing compound transport	1.34641e-12	NCBP2, NCBP1, XPO5, U2AF2, EIF5A, SIDT1, TOMM20L, SLC35A1, SLC35A3, DHX38, RBM8A, SLC25A24, RAE1, DDX25, U2AF1, SRRM1, GLE1, NUP35, DDX39A, PABPN1, NUP133, MCM3AP, CHTOP, RAN, KIF5C, FMR1, HNRNPA2B1, PARP11, NUPL2, NPIPA1, AAAS, SLU7, NUP43, LRPPRC, MVP, SUPT6H, ZC3H3, FIP1L1, SRSF10, AGFG1, SRSF11, PNPT1, IGF2BP1, AHCTF1, HNRNPA3, SLC29A1, NUP50, CDC40, TNKS, NUP54, XPOT, RPSA, SMG6, SMG5, HTT, …
LARP1	203.663	GABPB1	49.0267		GO:1903050~regulation of proteolysis involved in cellular protein catabolic process	2.51101e-12	NELL1, BTRC, RNF217, UBQLN4, CDC16, UBQLN2, UBQLN1, SHH, TLK2, CCAR2, CUL1, ANAPC1, ANAPC2, DDRGK1, ANAPC5, DYX1C1, FMR1, NUDT15, ANAPC4, SOCS4, SKP1, SOCS5, PSMA2, PSMA1, PSMA6, PSMA5, PSMA4, PSMA3, RNF139, RNF138, SDCBP, ANAPC7, NFE2L2, ANAPC16, RAD23B, CAV1, GCLC, BBS7, RAD23A, CLU, ANAPC10, UBE2V2, KEAP1, ANAPC11, PSMA7, PSMB5, ARIH1, PSMB4, FBXW7, ARIH2, PSMB7, PSMB6, PSMB1, PSMB3, PSMB2, FB…
CDH11	202.46	HDAC1	48.8567		GO:1903047~mitotic cell cycle process	2.53904e-12	HRAS, XRCC3, PPP2R5C, BTC, INTS3, ANKLE2, WDR81, CUL3, CUL2, APP, CUL5, CUL7, RAE1, VPS4B, VPS4A, STAG2, CUL1, STAG1, TADA2A, SKP1, PCM1, NCAPD3, NME6, AAAS, RCC2, ARL8A, RAD21L1, CNTRL, BCL2L1, RCC1, TNKS, MEPCE, PPP2R2D, NUDC, TUBB4B, YEATS4, KIF3B, RECQL5, PCNT, TAOK3, JTB, PIBF1, SPDL1, ATM, SRSF2, PCNA, MAP4, MAP9, BACH1, LZTS1, LATS1, OFD1, BRD7, BRD4, USP16, CDC7, CNOT10, PAPD7, TP53, PAPD…
ATP2A2	199.413	GLI3	48.3367		GO:1903362~regulation of cellular protein catabolic process	2.80348e-12	BTRC, NELL1, RNF217, UBQLN4, CDC16, UBQLN2, UBQLN1, SHH, TLK2, CCAR2, CUL1, ANAPC1, ANAPC2, DDRGK1, ANAPC5, DYX1C1, FMR1, NUDT15, ANAPC4, SOCS4, SKP1, SOCS5, PSMA2, PSMA1, PSMA6, PSMA5, PSMA4, PSMA3, FBXL5, RNF139, RNF138, SDCBP, ANAPC7, NFE2L2, ANAPC16, RAD23B, CAV1, GCLC, BBS7, RAD23A, CLU, ANAPC10, UBE2V2, KEAP1, ANAPC11, PSMA7, PSMB5, ARIH1, PSMB4, FBXW7, ARIH2, PSMB7, AMER1, PSMB6, PSMB1, PS…
DDX47	199.39	AFF1	48.29		GO:0031124~mRNA 3'-end processing	2.84355e-12	SRSF1, NCBP2, NCBP1, U2AF2, CCNT1, APP, DHX38, RBM8A, CLP1, U2AF1, SRRM1, SUPT5H, PABPN1, DDX39A, SYMPK, CHTOP, MTPAP, CSTF2T, SARNP, PCF11, CPSF7, SLU7, CPSF6, CPSF4, THOC5, CPSF3, THOC2, THOC3, RNF20, CPSF2, CPSF1, THOC1, SSU72, ZC3H3, FIP1L1, PNPT1, SRSF11, CDC73, POLR2D, CDC40, ZNF473, LEO1, PABPC1, ZC3H14, CSTF3, CSTF2, ALYREF, GRSF1, RNPS1, CASC3, SRSF3, SRSF2, SRSF5, PAPOLA, SRSF4, UPF3B, …
ACTR2	196.603	STAT6	48.0667		GO:1903506~regulation of nucleic acid-templated transcription	2.98695e-12	MEF2A, ZNF559-ZNF177, ASCC1, ZNF781, ZNF782, MAP3K7, ZNF778, APP, ZNF777, ZSCAN9, ZNF776, ZNF775, ZNF774, MAP3K9, DHX33, ZNF396, DHX36, OGT, ZNF394, TBPL1, CCAR2, CCAR1, IKBKAP, MCRS1, TFPT, PCBD2, PCBD1, BARHL1, ZNF791, ZNF792, ZNF793, ZNF37A, JUP, ZNF787, DCAF6, ASCC2, ZNF783, ASCC3, ZNF786, ZNF785, ZNF384, ZNF383, EIF2AK2, EIF2AK3, MYBBP1A, EIF2AK4, ZNF382, NFKBIB, VPS72, T, ATN1, ZNF799, ARNT…
ADRM1	195.803	ZNF24	47.4933		GO:0006914~autophagy	3.01389e-12	RAB3GAP2, ATP1B1, CHMP3, PLEKHM1, CHMP6, REP15, RAB3GAP1, U2AF2, GDF5, RAB1B, PTPN22, VPS51, VPS33B, VPS33A, ACBD5, RAB1A, MVB12A, WDR75, VPS13C, HTRA2, PIK3C3, U2AF1, VPS4B, PIK3CA, VPS4A, VPS13A, STAM, TLK2, SUPT5H, CAPNS1, PIK3CB, VPS41, VTI1A, RPTOR, MARK2, NME2, NPC1, CD163L1, TRAPPC8, EIF2S1, TEX38, MAPK8, RAB12, EIF2AK4, MDH1, CDK5R1, BCL2L1, NPRL2, NPRL3, WDR45B, CDC37, ATP6V0B, ATP6V0C, …
ATP5C1	195.7	HCFC1	47.3267		GO:2001141~regulation of RNA biosynthetic process	3.76991e-12	MEF2A, ZNF559-ZNF177, ASCC1, ZNF781, ZNF782, MAP3K7, ZNF778, APP, ZNF777, ZSCAN9, ZNF776, ZNF775, ZNF774, MAP3K9, DHX33, ZNF396, DHX36, OGT, ZNF394, TBPL1, CCAR2, CCAR1, IKBKAP, MCRS1, TFPT, PCBD2, PCBD1, BARHL1, ZNF791, ZNF792, ZNF793, ZNF37A, JUP, ZNF787, DCAF6, ASCC2, ZNF783, ASCC3, ZNF786, ZNF785, ZNF384, ZNF383, EIF2AK2, EIF2AK3, MYBBP1A, EIF2AK4, ZNF382, NFKBIB, VPS72, T, ATN1, ZNF799, ARNT…
WNK1	195.023	TFE3	47.1333		GO:0016197~endosomal transport	4.42358e-12	TGOLN2, ALS2, CHMP3, RAB9A, AP1G1, CHMP5, BLOC1S5-TXNDC5, CHMP6, VPS54, CHMP4A, CHMP7, PTPN23, VPS52, VPS53, VPS51, VPS33B, VPS33A, HOOK3, PICALM, TBC1D17, VPS13C, TBC1D14, PIK3C3, NSG1, VPS4B, VPS4A, VPS13A, STAM, LEPROT, RAB21, AP5Z1, FAM21C, FAM21A, VPS41, AP4M1, VTI1A, GCC2, DCTN1, SPAG9, SGSM2, SCYL2, LYST, VAMP7, SURF4, RAB14, TGFBRAP1, RAB12, VAMP3, RAB13, ERC1, RAB10, ANKFY1, VPS26A, CHMP…
PDGFRA	194.883	PFDN1	47		GO:0065003~macromolecular complex assembly	5.35826e-12	OXA1L, HRAS, PPP2R5B, MED24, SART3, SART1, CUL3, AQP11, VMA21, PQBP1, OGT, PTBP2, DHX30, IKBKAP, LRRC6, BRAF, PCBD2, PCBD1, VPS41, OGFOD1, JUP, F5, ADSL, MAPK9, EIF2AK2, EIF2AK3, CRTC3, RAD23B, HSD17B10, HACL1, CRTC2, TNRC18, AHCTF1, ARF6, RIC3, ASL, ARFGEF1, PDSS1, XAB2, PDSS2, PFN2, RAC1, CDC123, ISY1, FH, ACACA, ATR, VDAC2, ATM, FNIP1, SRSF5, ARF1, SRSF6, SRSF9, RBMXL1, SRSF1, TAF1B, EIF2A, DA…
LAMP1	192.443	CLOCK	46.9833		GO:0006355~regulation of transcription, DNA-templated	6.35452e-12	MEF2A, ZNF559-ZNF177, ASCC1, ZNF781, ZNF782, MAP3K7, ZNF778, APP, ZNF777, ZSCAN9, ZNF776, ZNF775, ZNF774, MAP3K9, DHX33, ZNF396, DHX36, OGT, ZNF394, TBPL1, CCAR2, CCAR1, IKBKAP, MCRS1, TFPT, PCBD2, PCBD1, BARHL1, ZNF791, ZNF792, ZNF793, ZNF37A, JUP, ZNF787, DCAF6, ASCC2, ZNF783, ASCC3, ZNF786, ZNF785, ZNF384, ZNF383, EIF2AK2, EIF2AK3, MYBBP1A, EIF2AK4, ZNF382, NFKBIB, VPS72, T, ATN1, ZNF799, ARNT…
SYNCRIP	190.467	E2F4	46.9033		GO:0051169~nuclear transport	7.85342e-12	U2AF2, GDF5, PTPN22, RANGAP1, NSRP1, ANKLE1, SHH, DHX38, RBM8A, RAE1, U2AF1, ABRA, RAPGEF3, GLE1, NUP35, CHTOP, RAN, CTDSPL2, JUP, MAPK1, AAAS, UBR5, TBRG1, ZNF384, MAPK7, MYBBP1A, NUP43, SUPT6H, FIP1L1, SRSF10, NFKBIB, SRSF11, AKAP13, BANF1, UHMK1, CDC40, NUP50, NUP54, SPPL3, RPSA, TGFBR1, PTPN14, SMAD4, TMEM110, NXF1, HNRNPA1, LGALS9, PTPN11, UPF3A, SRSF3, SRSF2, IFI27, SRSF5, UPF3B, SRSF4, NUP…
MATR3	189.89	MAFG	46.4767		GO:0009894~regulation of catabolic process	1.05062e-11	NELL1, RNF217, CDC16, ERLEC1, SHH, FAP, PGAM4, DHX34, TLK2, RAPGEF3, OGT, CCAR2, CUL1, ANAPC1, ANAPC2, GTPBP1, DDRGK1, ANAPC5, NUDT15, ANAPC4, UBE2J1, SKP1, PPP1CA, FBXL5, ANAPC7, MAPK7, CRTC3, RAD23B, PPP2R3A, RAD23A, PIN1, PPP1R3E, ARIH1, ARIH2, LPCAT1, IDH1, FBXO5, SUPV3L1, RCHY1, PABPC1, ODC1, PHB, RHBDF1, NDFIP1, CDC23, CDC26, ATP13A2, HGS, SMURF1, NCOR1, CREBRF, LDLR, UBE2G2, GPLD1, BSCL2, …
PSMC6	186.98	SLC30A9	45.9867		GO:0006913~nucleocytoplasmic transport	1.73548e-11	U2AF2, GDF5, PTPN22, RANGAP1, NSRP1, ANKLE1, SHH, DHX38, RBM8A, RAE1, U2AF1, ABRA, RAPGEF3, GLE1, NUP35, CHTOP, RAN, CTDSPL2, JUP, MAPK1, AAAS, UBR5, ZNF384, MAPK7, MYBBP1A, NUP43, SUPT6H, FIP1L1, SRSF10, NFKBIB, SRSF11, AKAP13, UHMK1, CDC40, NUP50, NUP54, SPPL3, RPSA, TGFBR1, PTPN14, SMAD4, TMEM110, NXF1, HNRNPA1, LGALS9, PTPN11, UPF3A, SRSF3, SRSF2, IFI27, SRSF5, UPF3B, SRSF4, NUP62, SRSF6, TRP…
PSMD12	186.303	UBP1	45.7433		GO:0030433~ER-associated ubiquitin-dependent protein catabolic process	1.752e-11	KIAA0368, WFS1, UBE2G2, DNAJC10, MAN1B1, RNF185, UBQLN2, UBQLN1, ERLEC1, OS9, USP19, POMT2, RNF103, YOD1, USP14, AUP1, JKAMP, UFD1L, UBE2J1, CCDC47, ERLIN1, UBE2J2, RNF175, TMEM67, NFE2L2, AMFR, UGGT2, UGGT1, DERL2, CAV1, DERL1, TRIM13, EDEM3, EDEM2, EDEM1, STT3B, TOR1A, HSPA5, SDF2, NPLOC4, UBE4A, FOXRED2, UBE4B, FBXO2, SGTA, PSMC6, HSP90B1, DNAJB9, PSMC5, VCP, PSMC4, PSMC3, PSMC2, SDF2L1, PSMC1…
NOP56	185.927	CNOT7	45.02		GO:0006325~chromatin organization	2.17199e-11	MED24, REST, SART3, WDR82, MAP3K7, WDR75, EPC2, BRPF1, TAF5L, BRPF3, TLK1, TLK2, OGT, MCRS1, TADA2A, RCOR1, TADA2B, MECP2, HMG20A, HMG20B, SKP1, MAPK8, CRTC2, TNRC18, VPS72, LEO1, YEATS4, PHB, ASXL1, SFMBT1, ATM, CDY2B, H3F3B, H3F3C, CDY2A, RERE, SPIN1, HNF1A, EZH1, NAP1L1, PHF20, NAP1L3, NAP1L2, DAXX, NAP1L4, BRD7, BRD4, USP16, USP15, BRD9, BRD8, ANP32B, ANP32C, ANP32E, TP53, TOP1MT, ZNF335, HIS…
PSMD2	185.56	CREB3	44.41		GO:0000278~mitotic cell cycle	2.47533e-11	HRAS, XRCC3, XRCC2, PPP2R5C, BTC, INTS3, ANKLE2, WDR81, CUL3, CUL2, APP, CUL5, CUL7, RAE1, VPS4B, VPS4A, STAG2, CUL1, STAG1, TADA2A, SKP1, PCM1, NCAPD3, NME6, AAAS, RCC2, NLE1, ARL8A, RAD21L1, CNTRL, BCL2L1, RCC1, OBSL1, TNKS, PPP2R2C, MEPCE, PPP2R2D, NUDC, TUBB4B, YEATS4, KIF3B, RECQL5, PCNT, TAOK3, JTB, PIBF1, SPDL1, ATM, SRSF2, UBA3, PCNA, MAP4, PARP3, MAP9, BACH1, LZTS1, LATS1, OFD1, BRD7, BR…
DEGS1	184.593	ARHGAP35	44.14		GO:0042176~regulation of protein catabolic process	2.52409e-11	NELL1, RNF217, CDC16, SHH, ERLEC1, TLK2, CCAR2, CUL1, ANAPC1, ANAPC2, DDRGK1, ANAPC5, NUDT15, ANAPC4, UBE2J1, SKP1, FBXL5, ANAPC7, RAD23B, PPP2R3A, RAD23A, PIN1, ARIH1, ARIH2, LPCAT1, FBXO5, RCHY1, ODC1, PHB, RHBDF1, NDFIP1, CDC23, CDC26, ATP13A2, HGS, SMURF1, CREBRF, UBE2G2, GPLD1, PTEN, BAG5, USP19, GPX1, BAG6, USP14, USP13, STX5, NDUFA13, RHBDD1, RHBDD3, FLNA, PDCL3, SENP1, PSEN1, USP25, USP5,…
GORASP2	184.42	SMAD4	43.85		GO:0006417~regulation of translation	2.57703e-11	SYNCRIP, IARS2, APP, RBM8A, MTG1, MTG2, GLE1, EIF2B2, EIF2B3, EIF2B4, EIF2B5, RAN, AARS, OGFOD1, MAPK1, PPP1CA, EIF2AK1, EIF2S1, EIF2AK2, EEFSEC, EIF2AK3, GIGYF2, EIF2AK4, GATC, IGF2BP1, MTIF2, DTD2, CTIF, UHMK1, DTD1, CDC123, PABPC1, MAP2K2, PAIP1, DDX1, EPRS, SMAD2, AARSD1, FXR2, LARP4B, DDX6, UPF3A, METTL14, UPF3B, PTCD3, NCOR1, ADAR, ABCF1, YBX3, EIF2A, CPEB1, YBX2, LSM14A, RBM4B, LSM14B, ZNF…
Cox4I1	182.483	RFX7	43.8433		GO:0042254~ribosome biogenesis	2.92854e-11	RPP38, EIF6, FASTKD2, RPS10-NUDT3, SURF6, RPS27L, SART1, DDX27, WDR74, WDR75, EBNA1BP2, IMP3, DDX28, DHX37, MTG1, MTG2, MRPL36, RPP30, TFB2M, DHX30, GNL2, IMP4, GNL1, NUDT16, KRR1, GTPBP4, RRP1, RPP21, RRP7A, EMG1, RAN, BYSL, RRP8, RRP9, DIS3L, MRTO4, NVL, RSL1D1, RCL1, PA2G4, NOP2, RPS17, ABT1, NLE1, FBLL1, DDX31, ZNHIT6, XRN2, MRPS11, ORAOV1, BOP1, RIOK1, RBFA, PIN4, RIOK2, PPAN, DDX47, NOM1, W…
HNRNPF	181.84	CNOT8	43.7633		GO:0098781~ncRNA transcription	4.8106e-11	CCNT2, NCBP2, TAF1B, GTF3A, NCBP1, SPIN1, DEDD, CCNT1, INTS1, TBP, INTS2, INTS3, INTS9, GTF2E1, INTS8, GTF2E2, GTF2A1, VWA9, DDX11, INTS5, INTS4, INTS7, GTF2A2, H2AFY, RPRD1B, RPRD1A, SNAPC5, CCNK, BRF1, SNAPC2, POLR1E, SNAPC3, POLR1B, CDK7, ZNF143, GTF2B, NCL, TAF11, CD3EAP, TAF13, NOL11, SMARCA4, CPSF3L, POLR2F, ASUN, POLR2J, NIFK, POLR2D, POLR2C, POLR2B, POLR2A, SRRT, SMARCB1, GTF3C6, POU2F1, …
SLC29A1	180.977	HSF2	43.6533		GO:0034248~regulation of cellular amide metabolic process	9.52015e-11	SYNCRIP, IARS2, APP, PICALM, MTG1, RBM8A, MTG2, PGAM4, GLE1, EIF2B2, NSMAF, EIF2B3, EIF2B4, EIF2B5, RAN, AARS, OGFOD1, MAPK1, PPP1CA, EIF2AK1, EIF2S1, EIF2AK2, EEFSEC, EIF2AK3, GIGYF2, EIF2AK4, GATC, IGF2BP1, MTIF2, DTD2, CTIF, UHMK1, DTD1, CDC123, PABPC1, MAP2K2, PAIP1, DDX1, EPRS, SMAD2, AARSD1, FXR2, LARP4B, DDX6, UPF3A, METTL14, UPF3B, PTCD3, NCOR1, ADAR, ABCF1, ORMDL1, YBX3, EIF2A, CPEB1, YB…
SFT2D2	178.943	TBP	43.6433		GO:1903320~regulation of protein modification by small protein conjugation or removal	1.16259e-10	WFS1, BTRC, PTPN22, CDC16, SPRTN, UBQLN1, SART3, UBXN2A, ATG5, ITCH, OGT, CRY1, CUL1, ANAPC1, ANAPC2, GTPBP4, ANAPC5, COMMD3-BMI1, ANAPC4, MTA1, CHP1, HMG20B, SKP1, TANK, PSMA2, PSMA1, DCUN1D1, DCUN1D2, PSMA6, PSMA5, UBR5, PSMA4, PSMA3, RNF139, MAPK9, ANAPC7, RNF20, DCUN1D4, DCUN1D5, ANAPC16, CAV1, GCLC, DERL1, CLU, ANAPC10, ANAPC11, PSMA7, PIN1, ARNT, PSMB5, PSMB4, FBXW7, PSMB7, AMER1, PSMB6, PS…
DDX18	177.57	PURB	43.0267		GO:0006400~tRNA modification	1.94772e-10	TRMT10A, TRMT1, TRMT10C, TRMT1L, TRMT6, TRMT5, FTSJ1, CDK5RAP1, DUS1L, MTO1, ELP3, IKBKAP, RPUSD4, GTPBP3, RPUSD2, AARS, RPUSD1, METTL2A, METTL2B, TRMT61A, TRMT61B, TRMT11, TRMT13, PYURF, TRUB1, AARS2, HSD17B10, PUS3, PUS1, UBA5, QTRT1, CDKAL1, TRDMT1, METTL1, ADAT3, ADAT2, THG1L, NAT10, NSUN2, DUS3L, ALKBH8, TRMU, MOCS3, OSGEP, C9ORF64, LCMT2, THUMPD1, THUMPD3, SSB, URM1, WDR4, DUS2, DUS4L, TRMT…
PSMC4	176.637	HMGA2	42.5267		GO:0016073~snRNA metabolic process	2.26165e-10	CCNT2, NCBP2, NCBP1, CCNT1, INTS1, TBP, INTS2, INTS3, INTS9, GTF2E1, INTS8, GTF2E2, VWA9, GTF2A1, DKC1, INTS5, INTS4, INTS7, GTF2A2, RPRD1B, RPRD1A, SNAPC5, CCNK, EXOSC8, EXOSC9, SNAPC2, EXOSC6, EXOSC7, EXOSC4, SNAPC3, EXOSC5, EXOSC2, EXOSC3, CDK7, ZNF143, GTF2B, TAF11, TAF13, NHP2, CPSF3L, POLR2F, ASUN, POLR2J, POLR2D, POLR2C, POLR2B, POLR2A, SRRT, POU2F1, TAF9, MEPCE, USB1, TAF6, TAF5, TAF8, IN…
SEC61A1	175.787	REST	42.3633		GO:1903311~regulation of mRNA metabolic process	3.02547e-10	NCBP2, NCBP1, CNOT8, RBM15B, U2AF2, RBM4, CCNT1, RBM5, SYNCRIP, CNOT1, NSRP1, CNOT7, BAG4, SFSWAP, SRRM4, RBM8A, DHX34, ACIN1, RBM10, SUPT5H, RBM11, RC3H1, PABPN1, RBFOX2, SRPK2, GTPBP1, RBM42, NBAS, HNRNPA2B1, PTBP1, FMR1, SECISBP2, HNRNPR, SLTM, C1QBP, CDK11A, CELF4, CELF3, KHSRP, CDK11B, CPSF4, RNF20, SUPT6H, SRSF10, PNPT1, CDC73, SF3B4, UHMK1, DAZAP1, HNRNPL, PRPF19, HNRNPK, TNRC6C, SAFB, LEO…
GNB1	175.28	MEF2D	42.1933		GO:0034976~response to endoplasmic reticulum stress	4.01627e-10	HM13, SEC31A, PPP2R5B, WFS1, VAPB, UBQLN2, UBQLN1, ERLEC1, SSR1, GET4, BAK1, DNAJB11, DDX11, CUL7, COL4A3BP, TARDBP, ATF6B, CTDSP2, DNAJC3, EIF2B5, AUP1, DDRGK1, OPA1, AARS, UBE2J1, UBE2J2, TATDN2, DCTN1, DDIT3, EP300, EIF2S1, RNF139, NFE2L2, AMFR, UGGT2, EIF2AK2, EIF2AK3, UGGT1, EIF2AK4, ADD1, TRAF2, TMX1, DERL2, CAV1, DERL1, TMX3, HDGF, UBA5, CXXC1, SERINC3, SEC61A1, SDF2, SEC61A2, NPLOC4, TBL2…
NRBP1	172.927	FOXN3	42.1833		GO:0006369~termination of RNA polymerase II transcription	4.13639e-10	SRSF1, NCBP2, NCBP1, SNRPD3, U2AF2, SETX, MAZ, DHX38, RBM8A, CLP1, U2AF1, SRRM1, DDX39A, PABPN1, CHTOP, TTF2, SARNP, PCF11, CPSF7, SLU7, THOC5, THOC2, SNRPF, CPSF3, SNRPE, CPSF2, THOC3, CPSF1, THOC1, SSU72, FIP1L1, SRSF11, CDC40, ZNF473, CSTF3, CSTF2, ALYREF, RNPS1, CASC3, SRSF3, SRSF2, SRSF5, PAPOLA, SRSF4, UPF3B, SRSF6, POLDIP3, SRSF9, LSM11, ZC3H11A, CSTF1
AUP1	172.727	CTBP1	41.51		GO:0031396~regulation of protein ubiquitination	6.79837e-10	WFS1, BTRC, PTPN22, CDC16, SPRTN, UBQLN1, UBXN2A, ATG5, OGT, CRY1, CUL1, ANAPC1, ANAPC2, GTPBP4, ANAPC5, COMMD3-BMI1, ANAPC4, MTA1, CHP1, SKP1, PSMA2, PSMA1, DCUN1D1, DCUN1D2, PSMA6, PSMA5, UBR5, PSMA4, PSMA3, RNF139, MAPK9, ANAPC7, RNF20, DCUN1D4, DCUN1D5, ANAPC16, CAV1, GCLC, DERL1, CLU, ANAPC10, ANAPC11, PSMA7, PIN1, PSMB5, PSMB4, FBXW7, PSMB7, AMER1, PSMB6, PSMB1, PSMB3, PSMB2, FBXO43, FBXO5,…
JAK1	172.057	MLX	41.3933		GO:0031329~regulation of cellular catabolic process	1.29271e-09	NELL1, RNF217, CDC16, SHH, PGAM4, DHX34, TLK2, RAPGEF3, CCAR2, CUL1, ANAPC1, ANAPC2, GTPBP1, DDRGK1, ANAPC5, NUDT15, ANAPC4, SKP1, PPP1CA, FBXL5, ANAPC7, MAPK7, RAD23B, RAD23A, PPP1R3E, ARIH1, ARIH2, FBXO5, IDH1, SUPV3L1, PABPC1, RCHY1, RHBDF1, CDC23, CDC26, ATP13A2, SMURF1, GPLD1, SLIRP, PTEN, BAG5, USP19, GPX1, BAG6, LONP2, HSF1, USP14, AIFM1, PHKG2, PDCL3, SENP1, PSEN1, USP5, PML, MTMR2, SUMO2…
COPB1	171.417	E2F6	41.35		GO:0043487~regulation of RNA stability	1.5293e-09	TIRAP, SYNCRIP, MYD88, TARDBP, PUM1, PUM2, RBM10, RC3H1, SAMD4B, FMR1, YTHDF2, HNRNPR, HNRNPU, PSMA2, PSMA1, PSMA6, PSMA5, PSMA4, SERBP1, PSMA3, XRN1, IGF2BP1, MAPKAPK2, ANGEL2, PSMA7, PSMB5, PSMB4, PSMB7, PSMB6, METTL3, PSMB1, CNOT6L, PSMB3, PSMB2, HNRNPD, PABPC1, ZC3H14, DHX9, SMG6, SMG5, PAIP1, SMG7, PSMC6, PSMC5, METTL14, PSMC4, PSMC3, PSMC2, DCP1A, PSMC1, CIRBP, MTOR, YBX3, YBX1, AKT1, PARN,…
RAD21	171.37	IRF2	41.28		GO:0048193~Golgi vesicle transport	1.91751e-09	TGOLN2, DYNC1LI2, NRBP1, SEC31A, VAPA, AP1G1, VAPB, LMAN2L, VPS54, DYNC2LI1, PITPNB, USE1, RAB1B, RAB1A, CUL3, CHIC2, VPS13C, KIFAP3, TBC1D14, DYNC2H1, VPS13A, SAR1B, SCAMP1, SCAMP2, NBAS, C16ORF62, RINT1, DCTN5, VPS41, AP4M1, DCTN6, DCTN3, DCTN4, VTI1A, GCC2, ERGIC2, DCTN1, DCTN2, F5, SGSM2, ATP9B, TRAPPC8, VAMP7, USO1, SURF4, RAB14, VAMP4, RAB10, KIF26A, ANKFY1, MYO18A, TRAPPC3, TRAPPC2, PACS1,…
HNRNPM	169.163	PLAGL2	40.33		GO:0006998~nuclear envelope organization	2.05593e-09	CHMP7, LEMD2, LEMD3, NUP188, ANKLE2, ANKLE1, UBXN2A, RAE1, SEH1L, TARDBP, RANBP2, TPR, NUP35, TOR1AIP2, PPP2R1A, NUP133, NUP88, TOR1AIP1, NUP85, PARP11, GPER1, NUPL2, LPIN1, DCTN1, NDEL1, AAAS, NUP205, TMEM170A, NEK9, NUP107, NUP43, SPAST, PPP2R2A, CHMP2A, NUP98, ASUN, NUP160, NUP93, BANF1, NDC1, NUP214, POM121, PPP2CA, NUP50, TOR1A, TOR1B, PAFAH1B1, ZMPSTE24, NUP54, POM121C, OSBPL8, NSFL1C, AKAP…
PSMD11	169.003	ZHX2	39.9333		GO:0006997~nucleus organization	2.25678e-09	RTN4, CHMP3, CHMP5, CHMP4A, CHMP6, PITPNB, CHMP7, LEMD2, LEMD3, NUP188, ANKLE2, ANKLE1, DAXX, RRN3, UBXN2A, RAE1, SEH1L, TARDBP, GOPC, VPS4B, VPS4A, RANBP2, TPR, NUP35, GOLM1, TBPL1, TOR1AIP2, PPP2R1A, NUP133, SRPK2, NUP88, TOR1AIP1, NUP85, PARP11, GPER1, POLR1B, NUPL2, LPIN1, FAM118B, DCTN1, CHMP1A, CHMP1B, AAAS, NDEL1, NUP205, TMEM170A, PYGO1, PYGO2, NEK9, NUP107, PDCD6IP, PSME4, NUP43, SPAST, …
RAP1A	168.113	PRRX2	39.7867		GO:0007041~lysosomal transport	2.27222e-09	GNPTG, HGSNAT, ARSB, CHMP3, VIPAS39, AP1G1, TSG101, CHMP5, VPS54, VPS52, USE1, VPS53, VPS51, VPS33B, VPS33A, PCDHGA3, HOOK3, MGRN1, ZFYVE16, VPS4B, VPS16, VPS11, AP3B1, VPS41, M6PR, GCC2, GAK, TMEM106B, NPC1, SCYL2, NCOA4, LYST, VAMP7, RAB12, TGFBRAP1, ANKFY1, ATG14, SNX16, CHMP2B, MTM1, NAGPA, GNPTAB, AP3M1, HMGXB4, PCSK9, VPS35, SCARB2, VPS39, FAM160A2, VPS18, SPTBN5, SNX27, SNAPIN, LAMP1, ARF1…
CLINT1	163.84	SUB1	39.7433		GO:0043543~protein acylation	2.88383e-09	MORF4L1, NAA15, MED24, MBIP, FLCN, MAP3K7, WDR75, BRPF1, TAF5L, EPC2, SIN3A, ATG5, BRPF3, NAA10, OGT, RAPGEF3, ESCO1, MCRS1, BEND3, TADA2A, TADA2B, MECP2, NAA25, TAF6L, POR, EP300, NAA20, PYGO1, PYGO2, CLIP3, EP400, MDH2, DSCC1, EID1, CRTC2, MEAF6, TADA3, TAF9B, TADA1, TRRAP, ASL, POLE4, NAA50, NAA30, POLE3, SMARCB1, AUTS2, TAF9, SUPT7L, TAF1, CPA4, YEATS4, KAT7, KANSL1, TAF5, KANSL2, WDR5, KANSL…
ERGIC3	163.757	FOXK2	39.53		GO:0006473~protein acetylation	3.18657e-09	MORF4L1, NAA15, MED24, MBIP, FLCN, MAP3K7, WDR75, BRPF1, TAF5L, EPC2, SIN3A, BRPF3, ATG5, NAA10, OGT, RAPGEF3, ESCO1, MCRS1, BEND3, TADA2A, TADA2B, MECP2, NAA25, TAF6L, POR, EP300, NAA20, PYGO1, PYGO2, EP400, MDH2, DSCC1, EID1, CRTC2, MEAF6, TADA3, TAF9B, TADA1, TRRAP, ASL, POLE4, NAA30, NAA50, SMARCB1, POLE3, AUTS2, TAF9, SUPT7L, YEATS4, CPA4, TAF1, KAT7, KANSL1, KANSL2, TAF5, KANSL3, WDR5, CREB…
KTN1	161.473	KAT7	39.27		GO:0006886~intracellular protein transport	3.5852e-09	IL9R, LTBP2, RANGAP1, ANKLE1, SSR1, WDR75, RAE1, TLK1, OGT, RAB27A, AUP1, BSG, KIF5B, VPS45, UBE2J1, VPS41, UBE2J2, PCM1, CTDSPL2, JUP, MAPK1, TRAPPC8, RPS17, SURF4, MAPK9, MAPK7, MTX3, NFKBIB, MTX2, MTX1, CHCHD4, ARIH2, RILPL2, PEMT, SEC23IP, SPPL3, RPSA, NPLOC4, TAOK2, TGFBR1, PCNT, TMEM110, UBE2L3, GOLGA7B, TRPS1, HGS, NUTF2, SMURF1, RERE, NKAP, PDIA3, VIPAS39, UBE2G2, AP3S2, AP1S3, COPB2, AP1…
CAV1	161.313	MTA2	39.2433		GO:0033365~protein localization to organelle	3.82978e-09	IL9R, CROCC, WDR75, RAE1, OGT, MCRS1, VPS41, UBE2J2, SKP1, PCM1, JUP, MAPK1, RCC2, TRAPPC8, RPS17, UBL4A, MAPK9, MAPK8, MAPK7, EIF2AK3, MTX3, NFKBIB, MTX2, MTX1, ARF6, CHCHD4, ARIH2, PEMT, OBSL1, TNKS, SPPL3, RPSA, DHX9, TGFBR1, PIBF1, SPDL1, TMEM110, ATR, UBE2L3, SYNE2, TRPS1, ARF4, HGS, NUTF2, PARP3, SMURF1, RERE, NKAP, PDIA3, YBX1, DYNLL2, WDR35, HYAL2, TP53, NDUFA13, CCT6A, FLNA, GNAQ, NUP205…
FLOT1	160.843	STRN3	39.0167		GO:0018394~peptidyl-lysine acetylation	4.60511e-09	MORF4L1, MED24, MBIP, FLCN, MAP3K7, WDR75, BRPF1, TAF5L, EPC2, SIN3A, BRPF3, ATG5, OGT, RAPGEF3, MCRS1, BEND3, TADA2A, TADA2B, MECP2, TAF6L, POR, EP300, PYGO1, PYGO2, EP400, MEAF6, CRTC2, EID1, TADA3, TAF9B, TADA1, TRRAP, POLE4, NAA50, SMARCB1, POLE3, AUTS2, TAF9, SUPT7L, YEATS4, CPA4, TAF1, KAT7, KANSL1, KANSL2, TAF5, KANSL3, WDR5, CREBBP, SMAD4, BRCA2, KAT5, MSL3, MSL2, PAXIP1, HDAC2, SAP130, C…
ILF3	160.143	STAT1	38.6533		GO:0090501~RNA phosphodiester bond hydrolysis	5.22683e-09	RPP38, NCBP2, NCBP1, CNOT8, DICER1, RNASEH1, CNOT1, CNOT7, CNOT6, DCPS, PARN, DGCR8, CLP1, EDC3, RPP30, DBR1, TSEN2, WDR33, EXOSC8, EXOSC9, PAN3, PDE12, RPP21, NOL9, RRP36, EXOSC7, PLD6, EXOSC4, EXOSC5, EXOSC2, EXOSC3, LAS1L, DIS3L, CSTF2T, RNASEH2B, PCF11, RCL1, ABT1, ERN1, CPSF4, CPSF3, CPSF2, NHP2, CPSF1, XRN2, ZC3H3, ELAC2, ENDOV, PNPT1, ENDOU, NOB1, ERI1, BOP1, FCF1, BMS1, EXOSC10, DROSHA, T…
RAB6A	158.343	SUPT4H1	38.2333		GO:0032543~mitochondrial translation	5.87289e-09	MRPL40, MRPS36, MRPS35, MRPL42, MRPS34, MRPS33, MRPS30, MRPL36, MRPL38, MRPL32, CDK5RAP1, MRPL33, MRPL35, MRPL53, MRPL1, MRPL4, MRPL51, MRPL50, MRPL3, MRPS5, MRPL9, MRPS6, MRPS7, EARS2, MRPS18C, C1QBP, MRPS9, MRPS18B, MTRF1, HARS, MRPL49, MRPL47, YARS2, MRPL48, MRPL45, MRPL46, AARS2, MRPL43, GATC, TUFM, MRPS17, MRPS15, MRPS12, CHCHD1, MRPS11, MRPS10, MTIF2, MTIF3, QRSL1, GFM2, MRPL13, MRPL12, GAD…
ITGAV	158.127	CSRNP2	37.6567		GO:0006353~DNA-templated transcription, termination	5.99713e-09	SRSF1, NCBP2, TAF1B, TAF1C, NCBP1, TAF1A, U2AF2, SNRPD3, TBP, SETX, MAZ, DHX38, RBM8A, PRMT5, CLP1, U2AF1, SRRM1, PABPN1, DDX39A, CHTOP, POLR1E, POLR1D, POLR1A, GTF2H3, POLR1C, POLR1B, CDK7, SMN1, TTF2, GTF2H1, SARNP, CD3EAP, PCF11, CPSF7, SLU7, THOC5, CPSF3, THOC2, SNRPF, THOC3, CPSF2, SNRPE, CPSF1, XRN2, SSU72, THOC1, POLR2F, FIP1L1, SRSF11, POLR2A, CDC40, ZNF473, ERCC3, CSTF3, CSTF2, ALYREF, R…
LDLR	157.46	RCOR1	37.6467		GO:0016241~regulation of macroautophagy	6.92885e-09	RAB3GAP2, ATP6V0E1, LZTS1, TBK1, CHMP4A, RAB3GAP1, UCHL1, UBQLN4, PINK1, PHF23, RAB1B, UBQLN2, LARP1, CASP3, VPS13C, TBC1D14, ATG7, HMOX1, RALB, ATP6V0D1, SUPT5H, CLN3, SPTLC1, CAPNS1, SPTLC2, ATP6V1H, ATP6V1D, CDK5, ATP6V1C1, CLEC16A, ATP6V1A, NPC1, ERN1, MAPK8, RAB12, IFT88, VPS26A, CDK5R1, EXOC7, SNX6, EXOC8, TRIM13, CALCOCO2, ATP6V1G1, ATP6V1B2, NPRL2, NPRL3, ATP6V0B, ATP6V0C, MTMR3, MTM1, SH…
DNAJC3	155.717	IRF9	36.78		GO:0006415~translational termination	7.86929e-09	MRPL40, MRPS36, MRPS35, MRPL42, MRPS34, MRPS33, EIF5A, MRPS30, MRPL36, MRPL38, MRPL32, MRPL33, MRPL35, MRPL53, ABCE1, MRPL1, MRPL4, MRPL51, MRPL50, MRPL3, MRPL9, MRPS5, MRPS6, MRPS7, MRPS18C, MRPS9, MRPS18B, MTRF1, EIF5AL1, MRPL49, MRPL47, MRPL48, MRPL45, MRPL46, EIF5A2, MRPL43, MRPS17, MRPS15, CHCHD1, MRPS12, MRPS11, MRPS10, GFM2, MRPL13, GADD45GIP1, MRPL12, MRPL15, MRPL14, MRPL19, MRPS27, MRPS2…
PRPF8	155.573	PAXBP1	36.3533		GO:0050684~regulation of mRNA processing	9.50879e-09	NCBP2, NCBP1, U2AF2, RBM15B, RBM4, CCNT1, RBM5, NSRP1, SFSWAP, SRRM4, RBM8A, ACIN1, RBM10, SUPT5H, RBM11, PABPN1, RBFOX2, SRPK2, RBM42, HNRNPA2B1, PTBP1, FMR1, SLTM, C1QBP, CDK11A, CELF4, CELF3, CDK11B, CPSF4, RNF20, SUPT6H, SRSF10, CDC73, SF3B4, UHMK1, DAZAP1, PRPF19, HNRNPL, HNRNPK, SAFB, LEO1, SNRNP70, RBM25, ZC3H14, TMBIM6, SREK1, YTHDC1, SNW1, RNPS1, DDX5, SF3A1, RBMX, IWS1, SAFB2, SRSF3, SR…
DDX39A	154.997	FUBP3	35.75		GO:0006289~nucleotide-excision repair	9.87287e-09	RAD51D, COPS2, COPS5, COPS6, COPS3, COPS4, HUS1B, COPS8, XRCC1, BIVM-ERCC5, FANCC, POLK, DDB1, POLE, TP53, LIG3, GTF2H3, UBE2I, LIG4, CDK7, RBBP8, GTF2H1, UBE2N, RFC5, PNKP, XPA, AQR, EP300, RFC4, XPC, RFC1, BIVM, USP7, RAD23B, POLR2F, RAD23A, POLR2J, HUS1, COPS7A, COPS7B, UBE2V2, POLR2D, XAB2, POLR2C, POLR2B, RBX1, POLR2A, SUMO3, PRPF19, RPA1, SUMO2, SLX4, RPA2, ERCC8, FAN1, ERCC5, ERCC6, CHD1L,…
PICALM	154.437	MLLT10	35.69		GO:0016573~histone acetylation	1.01768e-08	MORF4L1, HNF1A, MED24, PHF20, DMAP1, MBIP, NAP1L2, MAP3K7, WDR75, BRPF1, EPC2, TAF5L, JADE2, SIN3A, JADE3, BRPF3, ATG5, BRD7, RAPGEF3, OGT, BRD8, ELP4, ELP3, CTBP1, MCRS1, BEND3, TADA2A, TADA2B, MECP2, MBD3, TAF6L, NOC2L, EP300, NCOA2, NCOA3, RUVBL2, RUVBL1, USP22, SRCAP, EP400, CLOCK, ING5, CRTC2, MEAF6, ING4, ING3, KMT2A, TADA3, TAF9B, KANSL1L, HCFC1, HAT1, TADA1, TRRAP, POLE4, CDYL, SET, NAA50…
LRP10	153.477	ZKSCAN8	35.42		GO:0051443~positive regulation of ubiquitin-protein transferase activity	1.0361e-08	BMI1, BTRC, PINK1, CDC16, PTEN, PSMD1, PSMD2, PSMD3, PSMD4, PSMD5, PSMD6, PSMD7, PSMD8, CUL1, PSMD9, ANAPC1, ANAPC2, ANAPC5, COMMD3-BMI1, ANAPC4, SKP1, TOPORS, PSMA2, UBE2N, PSMA1, DCUN1D1, DCUN1D2, PSMA6, PSMA5, PSMA4, PSMA3, PSME3, ANAPC7, PSME4, DCUN1D4, DCUN1D5, PSMB10, ANAPC16, TRIB3, ANAPC10, ANAPC11, PSMA7, STUB1, PIN1, PSMB5, PSMB4, PSMF1, PSMB7, FBXW7, PSMB6, PSMB1, PSMB3, PSMB2, FBXO5, …
DHX9	151.953	TBX4	34.7433		GO:1903322~positive regulation of protein modification by small protein conjugation or removal	1.1229e-08	WFS1, BTRC, PTPN22, CDC16, SPRTN, SART3, UBQLN1, CUL1, ANAPC1, ANAPC2, ANAPC5, COMMD3-BMI1, ANAPC4, MTA1, SKP1, TANK, PSMA2, PSMA1, DCUN1D1, DCUN1D2, PSMA6, PSMA5, PSMA4, PSMA3, RNF139, ANAPC7, DCUN1D4, RNF20, DCUN1D5, ANAPC16, CAV1, DERL1, CLU, ANAPC10, ANAPC11, PSMA7, PIN1, ARNT, PSMB5, PSMB4, FBXW7, PSMB7, AMER1, PSMB6, PSMB1, PSMB3, PSMB2, FBXO5, CCDC22, FBXO4, RCHY1, EGF, DNAJA3, AXIN1, PELI…
MARS	151.827	ZNF121	34.7		GO:1903364~positive regulation of cellular protein catabolic process	1.17826e-08	BTRC, RNF217, CDC16, UBQLN2, UBQLN1, CUL1, ANAPC1, ANAPC2, DDRGK1, ANAPC5, ANAPC4, FMR1, SOCS4, SOCS5, SKP1, PSMA2, PSMA1, PSMA6, PSMA5, PSMA4, PSMA3, FBXL5, RNF139, RNF138, ANAPC7, NFE2L2, ANAPC16, CAV1, GCLC, BBS7, CLU, UBE2V2, ANAPC10, KEAP1, ANAPC11, PSMA7, PSMB5, ARIH1, PSMB4, FBXW7, ARIH2, PSMB7, AMER1, PSMB6, PSMB1, PSMB3, PSMB2, FBXO5, ANKIB1, CCDC22, RCHY1, EGF, RNF14, AXIN1, TAF1, CDC23…
EIF4G1	151.617	ZNF639	34.3867		GO:1903052~positive regulation of proteolysis involved in cellular protein catabolic process	1.17951e-08	BTRC, RNF217, UBQLN2, CDC16, UBQLN1, CUL1, ANAPC1, ANAPC2, DDRGK1, ANAPC5, ANAPC4, FMR1, SOCS4, SOCS5, SKP1, PSMA2, PSMA1, PSMA6, PSMA5, PSMA4, PSMA3, RNF139, RNF138, ANAPC7, NFE2L2, ANAPC16, CAV1, GCLC, BBS7, CLU, UBE2V2, ANAPC10, KEAP1, ANAPC11, PSMA7, PSMB5, ARIH1, PSMB4, ARIH2, FBXW7, PSMB7, PSMB6, PSMB1, PSMB3, PSMB2, FBXO5, ANKIB1, CCDC22, RCHY1, EGF, RNF14, AXIN1, TAF1, CDC23, CDC26, HSPBP…
C1QBP	149.94	SCMH1	33.7667		GO:0043488~regulation of mRNA stability	1.63209e-08	YBX3, TIRAP, SYNCRIP, YBX1, AKT1, PARN, MYD88, TARDBP, PSMD1, PUM1, PSMD2, PSMD3, PSMD4, PUM2, PSMD5, RBM10, PSMD6, PSMD7, RC3H1, PSMD8, SAMD4B, PSMD9, EXOSC8, EXOSC9, EXOSC6, EXOSC7, EXOSC4, EXOSC5, FMR1, EXOSC2, EXOSC3, YTHDF2, EXOSC1, HNRNPR, PRKCD, HNRNPU, PSMA2, EIF4G1, PSMA1, PSMA6, PSMA5, PSMA4, SERBP1, PSMA3, KHSRP, PSME3, PSME4, XRN1, PSMB10, YWHAZ, IGF2BP1, MAPKAPK2, PSMA7, ANGEL2, PSMB…
PA2G4	149.507	SMAD5	33.7		GO:0018393~internal peptidyl-lysine acetylation	1.71638e-08	MORF4L1, HNF1A, MED24, PHF20, DMAP1, MBIP, NAP1L2, MAP3K7, WDR75, BRPF1, EPC2, TAF5L, JADE2, SIN3A, JADE3, BAG6, BRPF3, ATG5, BRD7, RAPGEF3, OGT, BRD8, ELP4, ELP3, CTBP1, MCRS1, BEND3, TADA2A, TADA2B, MECP2, MBD3, TAF6L, POR, NOC2L, EP300, NCOA2, NCOA3, RUVBL2, RUVBL1, USP22, SRCAP, EP400, CLOCK, ING5, CRTC2, MEAF6, ING4, ING3, KMT2A, TADA3, TAF9B, KANSL1L, HCFC1, HAT1, TADA1, TRRAP, POLE4, CDYL,…
POLR2B	148.71	RB1	33.5		GO:0006354~DNA-templated transcription, elongation	1.7385e-08	NCBP2, CCNT2, ENY2, TAF1B, NCBP1, TAF1C, TAF1A, CCNT1, TBP, SHH, GTF2E1, GTF2E2, GTF2A1, GTF2A2, RTF1, BRD4, SUPT5H, ELP4, ELP3, IKBKAP, CCNK, POLR1E, POLR1D, POLR1A, GTF2H3, POLR1C, CDK7, POLR1B, GTF2B, GTF2H1, TAF11, CD3EAP, EAPP, ADRM1, TAF13, THOC5, CTDP1, SUPT6H, THOC1, ZMYND11, TCEB3CL2, POLR2F, POLR2J, TAF9B, CDC73, POLR2D, POLR2C, POLR2B, POLR2A, ERCC6, NELFCD, LEO1, TAF9, RNF168, TCEA1, …
PSMD13	147.06	AEBP2	32.6867		GO:0051438~regulation of ubiquitin-protein transferase activity	1.7385e-08	BMI1, BTRC, PINK1, CDC16, PTEN, ZYG11B, BAG5, PSMD1, PSMD2, PSMD3, PSMD4, PSMD5, PSMD6, PSMD7, CUL1, PSMD8, PSMD9, ANAPC1, ANAPC2, ANAPC5, ANAPC4, COMMD3-BMI1, SKP1, TOPORS, PSMA2, UBE2N, PSMA1, DCUN1D1, DCUN1D2, PSMA6, PSEN1, PSMA5, PSMA4, PSMA3, PSME3, ANAPC7, PSME4, DCUN1D4, ZER1, DCUN1D5, PSMB10, ANAPC16, TRIB3, ANAPC10, ANAPC11, PSMA7, FEM1B, STUB1, FEM1A, PIN1, PSMB5, PSMB4, PSMF1, PSMB7, F…
CERS2	146.697	CREBZF	31.8167		GO:0006475~internal protein amino acid acetylation	1.77829e-08	MORF4L1, MED24, MBIP, MAP3K7, WDR75, BRPF1, TAF5L, EPC2, SIN3A, BRPF3, ATG5, NAA10, OGT, RAPGEF3, MCRS1, BEND3, TADA2A, TADA2B, MECP2, TAF6L, POR, EP300, EP400, MDH2, CRTC2, MEAF6, TADA3, TAF9B, TADA1, TRRAP, ASL, POLE4, NAA50, SMARCB1, POLE3, AUTS2, TAF9, SUPT7L, YEATS4, CPA4, TAF1, KAT7, KANSL1, KANSL2, TAF5, KANSL3, WDR5, CREBBP, SMAD4, BRCA2, KAT5, MSL3, MSL2, PAXIP1, SAP130, CDY2B, MSL1, CDY…
NPC1	146.23	FOXJ2	31.2033		GO:0022607~cellular component assembly	2.5479e-08	OXA1L, MEF2A, HRAS, PPP2R5B, MED24, SART3, SART1, CUL3, SH3YL1, APP, AQP11, PIK3C3, VPS4B, PQBP1, VMA21, VPS4A, OGT, PTBP2, DHX30, TBPL1, IKBKAP, LRRC6, PCBD2, BRAF, PCBD1, MECP2, BSN, VPS41, JUP, OGFOD1, RCC2, F5, TMEM138, ADSL, MAPK9, EIF2AK2, EIF2AK3, CRTC3, RAD23B, CRTC2, HACL1, HSD17B10, RAD21L1, ARHGEF26, TNRC18, AHCTF1, ARF6, RIC3, ASL, RCC1, XAB2, PDSS1, ARFGEF1, PDSS2, PFN2, RAC3, RAC1, …
BSG	145.963	RXRB	30.73		GO:0031398~positive regulation of protein ubiquitination	2.77126e-08	WFS1, BTRC, PTPN22, CDC16, SPRTN, UBQLN1, CUL1, ANAPC1, ANAPC2, ANAPC5, ANAPC4, COMMD3-BMI1, MTA1, SKP1, PSMA2, PSMA1, DCUN1D1, DCUN1D2, PSMA6, PSMA5, PSMA4, PSMA3, RNF139, ANAPC7, DCUN1D4, RNF20, DCUN1D5, ANAPC16, CAV1, DERL1, CLU, ANAPC10, ANAPC11, PSMA7, PIN1, PSMB5, PSMB4, FBXW7, PSMB7, AMER1, PSMB6, PSMB1, PSMB3, PSMB2, FBXO5, CCDC22, FBXO4, RCHY1, EGF, DNAJA3, AXIN1, PELI1, NDFIP1, CDC23, N…
IMPAD1	145.043	SMAD2	30.3033		GO:0070125~mitochondrial translational elongation	2.80548e-08	MRPL40, MRPS36, MRPS35, MRPS34, MRPL42, MRPS33, MRPS30, MRPL36, MRPL38, MRPL32, MRPL33, MRPL35, MRPL53, MRPL1, MRPL4, MRPL51, MRPL50, MRPL3, MRPL9, MRPS5, MRPS6, MRPS7, MRPS18C, MRPS9, MRPS18B, MRPL49, MRPL47, MRPL48, MRPL45, MRPL46, MRPL43, TUFM, MRPS17, MRPS15, CHCHD1, MRPS12, MRPS11, MRPS10, GFM2, MRPL13, MRPL12, GADD45GIP1, MRPL15, MRPL14, GFM1, MRPL19, MRPS27, MRPS26, MRPS28, MRPS23, MRPS22,…
GTF2I	144.68	KDM5A	30.1067		GO:0007032~endosome organization	2.91214e-08	ALS2, CHMP3, RAB5B, CHMP5, TSG101, CHMP6, CHMP4A, SYNJ1, CHMP7, VPS37A, VPS37C, VPS33B, HOOK3, MVB12A, DNAJC13, AQP11, FAM109A, PIK3C3, KIAA1033, VPS4B, VPS4A, STAM, VPS11, RAB27A, STX6, CHMP1A, CHMP1B, PDCD6IP, CHMP2A, CLCN3, USP8, EXOC8, STAM2, ARFGEF2, CHMP2B, TMEM127, SNF8, RAB11A, FAM160A2, VPS18, LAMTOR1, VTA1, AKTIP, IST1, RAB22A, HGS, WASH3P, SNX33, VPS28, DNM1
CSNK1A1	143.753	TEAD4	29.9967		GO:0010506~regulation of autophagy	3.26087e-08	RAB3GAP2, TBK1, U2AF2, RAB3GAP1, CHMP4A, PTPN22, RAB1B, UBQLN4, UBQLN2, FLCN, CSNK2A2, WDR75, CISD2, VPS13C, HTRA2, ATG5, ATG7, TBC1D14, RALB, U2AF1, TLK2, SUPT5H, SPTLC1, CAPNS1, SPTLC2, PIK3CB, DEPDC5, NPC1, EP300, RAB12, MAPK8, VPS26A, EIF2AK4, FBXL2, HMGB1, CDK5R1, SNX6, STK11, RRAGA, CTSA, ATP6V1B2, BCL2L1, RRAGD, NPRL2, NPRL3, ATP6V0B, RRAGB, RRAGC, ATP6V0C, TRIM65, FBXW7, FBXO7, BECN1, HTT…
CFL1	143.297	SMAD9	29.9167		GO:0016925~protein sumoylation	3.68545e-08	BMI1, TOLLIP, SAE1, GNL3L, NUP188, RANGAP1, SENP5, SENP6, PHC3, NFATC2IP, TOP1, RAD21, RAE1, SEH1L, NSMCE2, RANBP2, TPR, TOP2B, NUP35, STAG2, PHC1, STAG1, PHC2, NUP133, NUP88, COMMD3-BMI1, TP53, RING1, MTA1, NUP85, UBE2I, HMG20B, TOPORS, HERC2, NUPL2, SENP2, AAAS, SENP1, XPC, NUP205, MDM2, PIAS2, NUP107, NUP43, NUP98, EID3, NUP160, PML, NUP93, ARNT, SUMO3, RPA1, NDC1, SUMO2, NUP214, HNRNPK, POM12…
NOTCH2	143.273	GATAD2A	29.5767		GO:2000060~positive regulation of protein ubiquitination involved in ubiquitin-dependent protein catabolic process	3.79418e-08	BTRC, CDC16, PTEN, PSMD1, PSMD2, PSMD3, PSMD4, CDK5RAP3, PSMD5, PSMD6, PSMD7, PSMD8, CUL1, PSMD9, ANAPC1, ANAPC2, ANAPC5, ANAPC4, SKP1, PSMA2, PSMA1, PSMA6, PSMA5, PSMA4, PSMA3, RNF139, PSME3, ANAPC7, PSME4, PSMB10, ANAPC16, CLU, ANAPC10, ANAPC11, PSMA7, PSMB5, PSMB4, PSMF1, PSMB7, FBXW7, PSMB6, PSMB1, PSMB3, PSMB2, FBXO5, CCDC22, EGF, BUB3, AXIN1, CDC23, CDC26, PSMC6, PSMD14, PSMC5, PSMD13, PSMC…
SPPL2A	141.373	CITED2	29.4633		GO:0045732~positive regulation of protein catabolic process	3.93444e-08	BTRC, RNF217, CDC16, UBQLN2, UBQLN1, CSNK2A3, CSNK2A1, ATG7, ITCH, CUL1, ANAPC1, ANAPC2, DDRGK1, ANAPC5, FMR1, ANAPC4, SOCS4, SKP1, SOCS5, PSMA2, PSMA1, PSMA6, PSMA5, PSMA4, PSMA3, FBXL5, RNF139, RNF138, ANAPC7, NFE2L2, ANAPC16, CAV1, PPP2R3A, GCLC, BBS7, CLU, SNX1, ANAPC10, UBE2V2, KEAP1, ANAPC11, PSMA7, OAZ2, PSMB5, OAZ3, ARIH1, PSMB4, FBXW7, ARIH2, PSMB7, AMER1, PSMB6, LPCAT1, PSMB1, PSMB3, SN…
LAMP2	139.727	ZXDC	28.9567		GO:0032259~methylation	5.18372e-08	METTL21B, RNMT, TRMT2A, SNRPD3, CMTR2, WDR82, CIAPIN1, KDM1B, TRMT1L, WDR77, EED, PIK3CA, H2AFY, TFB2M, OGT, FAM103A1, TGS1, MTO1, CHTOP, GTPBP3, BEND3, PLD6, EMG1, MTA2, MECP2, RRP8, CYP1A2, SUZ12, FAM86C1, NOP2, TRMT11, PRDM4, MTF2, TRMT13, PCMTD2, BHMT, PCMTD1, FBLL1, PYGO2, RNF20, SUPT6H, HSD17B10, TDRD5, SETD1B, SETD1A, NTMT1, CXXC1, METTL25, ECE2, METTL3, SMARCB1, METTL1, TDRKH, PEMT, AUTS2…
EIF3D	138.643	HMG20A	28.9067		GO:0070126~mitochondrial translational termination	5.47827e-08	MRPL40, MRPS36, MRPS35, MRPL42, MRPS34, MRPS33, MRPS30, MRPL36, MRPL38, MRPL32, MRPL33, MRPL35, MRPL53, MRPL1, MRPL4, MRPL51, MRPL50, MRPL3, MRPL9, MRPS5, MRPS6, MRPS7, MRPS18C, MRPS9, MRPS18B, MTRF1, MRPL49, MRPL47, MRPL48, MRPL45, MRPL46, MRPL43, MRPS17, MRPS15, CHCHD1, MRPS12, MRPS11, MRPS10, GFM2, MRPL13, GADD45GIP1, MRPL12, MRPL15, MRPL14, MRPL19, MRPS27, MRPS26, MRPS28, MRPS23, MRPS22, MRPS…
CSE1L	137.283	ZNF394	28.8733		GO:0044770~cell cycle phase transition	5.62986e-08	DYNC1LI1, RAD51C, XRCC3, CHMP7, PPP2R5C, CDC16, CUL3, CUL2, CUL5, APP, SIN3A, PRIM2, VPS4B, CEP290, H2AFY, CUL1, ANAPC1, ANAPC2, ANAPC5, RINT1, POLE, ANAPC4, C10ORF99, SKP1, PCM1, DCTN3, DCTN1, DCTN2, TRAPPC12, RCC2, TUBA4A, FBXL7, ANAPC7, GIGYF2, HUS1, CNTRL, RCC1, PPAT, FBXO5, MEPCE, PPP2R2D, FBXO7, TUBB4B, PCNT, TAOK3, CREBBP, CDC23, ALMS1, TPD52L1, CDC26, UBE2L3, ATM, TNKS1BP1, PAXIP1, EPS8, …
CSGALNACT2	136.437	BLZF1	28.33		GO:0061136~regulation of proteasomal protein catabolic process	6.69973e-08	BTRC, NELL1, UBQLN4, RNF217, PINK1, UBQLN2, UBQLN1, SHH, BAG5, AKT1, GPX1, USP19, BAG6, DDA1, TLK2, USP14, CCAR2, DDRGK1, DYX1C1, FMR1, NUDT15, SOCS4, SOCS5, UFL1, RFWD2, CLEC16A, SENP1, PSEN1, UBE2K, UCHL5, RNF138, SDCBP, MDM2, COMMD1, PSME3, NFE2L2, CHFR, RAD23B, CAV1, GCLC, BBS7, USP5, RAD23A, CLU, TRIB3, KEAP1, UBE2V2, STUB1, SUMO2, ARIH1, PSMF1, MTM1, ARIH2, FBXW7, N4BP1, PKD1, ANKIB1, TAF9,…
MED13	136.013	ZSCAN26	28.28		GO:0006521~regulation of cellular amino acid metabolic process	6.78144e-08	PSMB10, PSMA7, PSMB5, OAZ2, PSMB4, OAZ3, PSMF1, PSMB7, PSMB6, PSMB1, PSMB3, PSMB2, PSMD1, PSMD2, PSMD3, PSMD4, PSMD5, PSMD6, NQO1, PSMD7, PSMD8, PSMD9, ODC1, PSMA2, PSMA1, PSMC6, PSMD14, PSMC5, PSMD13, PSMA6, PSMC4, PSMD12, PSMA5, PSMC3, PSMD11, PSMA4, PSMC2, PSMD10, PSMA3, PSMC1, PSME3, PSME4
PHB	135.657	ZNF148	27.92		GO:0000245~spliceosomal complex assembly	8.60914e-08	SRSF1, SRSF10, CRNKL1, SNRPD3, RBM5, SNRPD1, SART3, SETX, PRPF19, SF3B1, SFSWAP, SCAF11, DDX23, USP39, ISY1, LUC7L2, ZRSR2, PTBP2, GEMIN6, LUC7L3, TXNL4B, SRPK2, GEMIN2, NOL3, SF1, DDX1, PRPF39, YTHDC1, SF3A1, GCFC2, SMN1, SF3A3, PRPF6, SRSF5, SRSF6, SRSF9, CELF4, SNRNP200, RBMXL1, SLU7, CELF1, LUC7L, SNRPE
CAPRIN1	135.58	RERE	27.6967		GO:2000058~regulation of protein ubiquitination involved in ubiquitin-dependent protein catabolic process	9.36553e-08	BTRC, CDC16, PTEN, PSMD1, PSMD2, PSMD3, CDK5RAP3, PSMD4, PSMD5, PSMD6, PSMD7, PSMD8, CUL1, PSMD9, ANAPC1, ANAPC2, ANAPC5, ANAPC4, SKP1, PSMA2, PSMA1, PDCL3, PSMA6, PSEN1, PSMA5, PSMA4, PSMA3, RNF139, PSME3, ANAPC7, PSME4, PSMB10, ANAPC16, UBE3A, CLU, PML, ANAPC10, ANAPC11, PSMA7, PSMB5, PSMB4, PSMF1, PSMB7, FBXW7, PSMB6, PSMB1, PSMB3, PSMB2, FBXO5, CCDC22, EGF, BUB3, AXIN1, CDC23, CDC26, PSMC6, P…
PSMD3	135.04	ZNF7	27.4867		GO:0006412~translation	9.75927e-08	MRPL40, MRPL42, SYNCRIP, IARS2, MTG1, MTG2, MRPL36, MRPL38, GLE1, MRPL32, EIF2B2, EIF2B3, MRPL33, EIF2B4, MRPL35, EIF2B5, MRPL53, GTPBP1, YARS, MRPL51, MRPL50, RAN, AARS, PTBP1, EIF2S3, SARS2, OGFOD1, MAPK1, PPP1CA, EIF2AK1, DHX29, RPS17, EIF2S1, RARS, HARS, MRPL49, MRPL47, MRPL48, EIF2AK2, EEFSEC, MRPL45, MRPL46, GIGYF2, EIF2AK3, EIF2AK4, MRPL43, GATC, CHCHD1, FARS2, IGF2BP1, WARS2, DTD2, MTIF2,…
YWHAB	133.82	TAF1B	27.2667		GO:0051437~positive regulation of ubiquitin-protein ligase activity involved in regulation of mitotic cell cycle transition	1.11006e-07	BTRC, CDC16, PSMD1, PSMD2, PSMD3, PSMD4, PSMD5, PSMD6, PSMD7, PSMD8, CUL1, PSMD9, ANAPC1, ANAPC2, ANAPC5, ANAPC4, SKP1, PSMA2, PSMA1, PSMA6, PSMA5, PSMA4, PSMA3, PSME3, PSME4, ANAPC7, PSMB10, ANAPC16, ANAPC10, ANAPC11, PSMA7, PSMB5, PSMF1, PSMB4, PSMB7, PSMB6, PSMB1, PSMB3, PSMB2, FBXO5, BUB3, CDC23, CDC26, PSMC6, PSMD14, PSMC5, PSMD13, PSMD12, PSMC4, PSMD11, PSMC3, PSMD10, PSMC2, PSMC1
OCIAD1	133.233	ZNF292	27.09		GO:0000460~maturation of 5.8S rRNA	1.24326e-07	EIF6, ERI1, SKIV2L2, BOP1, FCF1, EXOSC10, WDR37, WDR12, FTSJ3, NSA2, RPSA, EXOSC8, EXOSC9, NOL9, EXOSC7, RRP15, EXOSC4, EXOSC2, EXOSC3, LAS1L, RPF1, NOP14, RCL1, ABT1, RRS1, MPHOSPH6, PES1, UTP20, C1D
hla-a	132.127	MYNN	26.91		GO:0043414~macromolecule methylation	1.34438e-07	RNMT, TRMT2A, SNRPD3, CMTR2, WDR82, KDM1B, TRMT1L, WDR77, EED, PIK3CA, H2AFY, TFB2M, OGT, TGS1, MTO1, CHTOP, GTPBP3, BEND3, PLD6, EMG1, MTA2, MECP2, SUZ12, NOP2, TRMT11, PRDM4, MTF2, TRMT13, PCMTD2, BHMT, PCMTD1, PYGO2, FBLL1, RNF20, SUPT6H, HSD17B10, TDRD5, SETD1B, SETD1A, NTMT1, CXXC1, METTL3, SMARCB1, METTL1, TDRKH, AUTS2, BCOR, MEPCE, SETDB1, EHMT1, SETDB2, WDR5, LCMT2, HENMT1, SMYD3, SUV39H1…
EIF2S1	131.713	NFATC1	26.22		GO:0051436~negative regulation of ubiquitin-protein ligase activity involved in mitotic cell cycle	1.55124e-07	CDC16, PSMD1, PSMD2, PSMD3, PSMD4, PSMD5, PSMD6, PSMD7, PSMD8, PSMD9, ANAPC1, ANAPC2, ANAPC5, ANAPC4, PSMA2, PSMA1, PSMA6, PSMA5, PSMA4, PSMA3, PSME3, ANAPC7, PSMB10, ANAPC16, ANAPC10, ANAPC11, PSMA7, PSMB5, PSMF1, PSMB4, PSMB7, PSMB6, PSMB1, PSMB3, PSMB2, FBXO43, FBXO5, BUB3, CDC23, CDC26, PSMC6, PSMD14, PSMD13, PSMC5, PSMD12, PSMC4, PSMD11, PSMC3, PSMD10, PSMC2, PSMC1
IPO7	130.41	ATF6B	26.2067		GO:1903312~negative regulation of mRNA metabolic process	1.55313e-07	SRSF10, U2AF2, CCNT1, SYNCRIP, BAG4, SFSWAP, HNRNPK, DHX34, ACIN1, PABPC1, RBM10, SUPT5H, ZC3H14, RBM42, NBAS, TMBIM6, PTBP1, HNRNPA2B1, SECISBP2, RNPS1, RBMX, SRSF4, C1QBP, SRSF6, SRSF9, DYRK1A, CELF4, NELFE, RNF20, RNF40, BARD1, TOB1
XRN2	130.143	MBD1	26.1167		GO:0033044~regulation of chromosome organization	1.64629e-07	XRCC5, DYNC1LI1, XRCC3, CCT2, CCT3, FLCN, SART3, CSNK2A2, CUL3, CSNK2A1, SIN3A, RAD21, DDX11, ATG5, MIER1, EED, H2AFY, DHX36, TLK1, TLK2, OGT, RAPGEF3, MAP2K7, MCRS1, CHTOP, TADA2A, TADA2B, FMR1, ANAPC4, MECP2, LIG4, HNRNPU, TNKS2, TRAPPC12, MAPK1, PNKP, UHRF2, EP300, MTF2, UBR5, PYGO1, PYGO2, MAPK8, AKAP8, RNF20, SUPT6H, NEK7, EID1, TADA3, MAPKAPK5, ANAPC10, ANAPC11, TEN1, SRC, SLX4, ACD, NIPBL,…
PTBP1	129.693	MSL3	25.08		GO:0043043~peptide biosynthetic process	1.87825e-07	MRPL40, MRPL42, SYNCRIP, IARS2, MTG1, MTG2, MRPL36, MRPL38, GLE1, MRPL32, EIF2B2, MRPL33, EIF2B3, EIF2B4, MRPL35, EIF2B5, MRPL53, GTPBP1, YARS, MRPL51, MRPL50, RAN, AARS, PTBP1, EIF2S3, SARS2, OGFOD1, MAPK1, PPP1CA, EIF2AK1, DHX29, RPS17, EIF2S1, RARS, HARS, MRPL49, MRPL47, MRPL48, EIF2AK2, EEFSEC, MRPL45, MRPL46, GIGYF2, EIF2AK3, EIF2AK4, MRPL43, GATC, GGCT, CHCHD1, FARS2, GGT3P, IGF2BP1, WARS2,…
HNRNPL	128.94	HSF1	25.0333		GO:0044772~mitotic cell cycle phase transition	2.39967e-07	DYNC1LI1, RAD51C, XRCC3, CHMP7, PPP2R5C, CDC16, CUL3, CUL2, CUL5, APP, SIN3A, PRIM2, VPS4B, CEP290, CUL1, ANAPC1, ANAPC2, ANAPC5, RINT1, POLE, ANAPC4, SKP1, PCM1, DCTN3, DCTN1, DCTN2, TRAPPC12, RCC2, TUBA4A, FBXL7, ANAPC7, GIGYF2, HUS1, CNTRL, RCC1, PPAT, FBXO5, MEPCE, PPP2R2D, FBXO7, TUBB4B, PCNT, TAOK3, CREBBP, CDC23, ALMS1, TPD52L1, CDC26, ATM, TNKS1BP1, EPS8, PCNA, TMOD3, BACH1, LZTS1, LATS1,…
NOP58	128.787	MLXIP	24.63		GO:0031397~negative regulation of protein ubiquitination	2.45754e-07	GNL3L, CDC16, PRMT3, BAG5, ATG5, PSMD1, PSMD2, PSMD3, PSMD4, OGT, PSMD5, PSMD6, CRY1, PSMD7, PSMD8, PSMD9, ANAPC1, ANAPC2, GTPBP4, ANAPC5, ANAPC4, CHP1, CDK5, PSMA2, SENP2, UFL1, PSMA1, PDCL3, PSMA6, PSEN1, PSMA5, PSMA4, UBR5, PSMA3, PSME3, ANAPC7, SPOPL, PSMB10, ANAPC16, CAV1, GCLC, USP4, PML, ANAPC10, ANAPC11, PSMA7, PSMB5, PSMB4, PSMF1, PSMB7, PSMB6, N4BP1, PSMB1, PSMB3, PSMB2, FBXO43, FBXO5, …
FKBP1A	127.717	ZNF317	24.2133		GO:0071822~protein complex subunit organization	2.5073e-07	HGSNAT, OXA1L, HRAS, PPP2R5B, XRCC6, STOML2, MED24, SART3, CUL3, AQP11, VPS4B, VMA21, SH3BGR, VPS4A, OGT, IKBKAP, TIMMDC1, LRRC6, OPA1, GBP5, BRAF, PCBD2, PCBD1, SPAG1, DPAGT1, VPS41, SPIRE1, CTNNA1, C10ORF2, ST13, OGFOD1, JUP, SPAG9, NME2, PPP1CA, F5, FCHSD2, MAPK9, ADSL, C15ORF62, ADAMTS3, EIF2AK2, ZNHIT6, SURF1, EIF2AK3, TRAPPC3, TRAPPC2, CRTC3, HSD17B10, HACL1, CRTC2, HLA-DRB3, CHCHD1, AHCTF1…
ADIPOR1	127.47	MSX2	23.99		GO:0070646~protein modification by small protein removal	2.52454e-07	ENY2, COPS2, FAM175B, COPS5, COPS6, COPS3, UCHL1, COPS4, BAP1, COPS8, SENP5, SART3, OTUB2, USP50, SENP6, USP19, USP27X, USP12, USP11, USP10, YOD1, USP16, USP15, USP14, USP13, VCPIP1, USP17L9P, BRCC3, USP17L17, FAM76B, TANK, SENP2, WDR48, USP28, OTUD3, SENP3, JOSD1, OTUD1, SENP1, UCHL5, USP21, USP17L8, USP22, USP25, USP24, USP7, OTUD4, USP6, USP30, OTUD5, USP8, USP9Y, USP9X, USP5, USP4, COPS7A, CO…
PSME3	127.353	FBXW7	23.6		GO:0016482~cytosolic transport	2.55509e-07	TGOLN2, RAB9A, CHMP3, AP1G1, VPS54, AP1AR, PTPN23, VPS53, RGP1, SYT7, VPS51, CLTC, HOOK3, ACTR2, AP1S1, TBC1D17, VPS13C, EVI5, DNAJC13, FAM109A, TBC1D14, PIK3C3, RAB6B, VPS13A, MSN, RAB6A, VPS11, RAB21, KLHL20, STX6, STX5, ARL1, FAM21C, FAM21A, KIF16B, AP4M1, VTI1A, GCC2, DCTN1, GAK, ANKRD27, SPAG9, MAPK1, SGSM2, RAB14, SURF4, VAMP3, SNX12, ERC1, VPS26A, ANKFY1, CLN5, TRAPPC10, VPS29, SRSF10, WAS…
DDX1	126.827	TADA3	23		GO:0006409~tRNA export from nucleus	2.67133e-07	NUP98, NUP160, NUP93, NUP188, NDC1, NUP214, POM121, SEH1L, RAE1, NUP50, NUP54, RANBP2, POM121C, TPR, NUP35, XPOT, NOL6, NUP133, RAN, NUP88, NUP85, NUP155, NUPL2, AAAS, NUP62, NUP205, NUP107, NUP43
PSMC3	125.71	HDAC2	22.9067		GO:0071431~tRNA-containing ribonucleoprotein complex export from nucleus	2.67133e-07	NUP98, NUP160, NUP93, NUP188, NDC1, NUP214, POM121, SEH1L, RAE1, NUP50, NUP54, RANBP2, POM121C, TPR, NUP35, XPOT, NOL6, NUP133, RAN, NUP88, NUP85, NUP155, NUPL2, AAAS, NUP62, NUP205, NUP107, NUP43
HUWE1	125.197	ARNT	22.55		GO:0009301~snRNA transcription	2.77676e-07	CPSF3L, CCNT2, NCBP2, NCBP1, POLR2F, ASUN, POLR2J, CCNT1, INTS1, TBP, INTS2, INTS3, POLR2D, POLR2C, POLR2B, POLR2A, INTS9, SRRT, GTF2E1, INTS8, GTF2E2, INTS5, GTF2A1, VWA9, INTS4, INTS7, GTF2A2, POU2F1, TAF9, RPRD1B, RPRD1A, SNAPC5, CCNK, SNAPC2, TAF6, TAF5, TAF8, SNAPC3, ZNF143, CDK7, INTS10, GTF2B, TAF11, PHAX, TAF13, RPAP2, RPRD2, SP1, GTF2F1, GTF2F2
DNAJC7	124.737	GABPA	22.5333		GO:0042795~snRNA transcription from RNA polymerase II promoter	2.77676e-07	CPSF3L, CCNT2, NCBP2, NCBP1, POLR2F, ASUN, POLR2J, CCNT1, INTS1, TBP, INTS2, INTS3, POLR2D, POLR2C, POLR2B, POLR2A, INTS9, SRRT, GTF2E1, INTS8, GTF2E2, INTS5, GTF2A1, VWA9, INTS4, INTS7, GTF2A2, POU2F1, TAF9, RPRD1B, RPRD1A, SNAPC5, CCNK, SNAPC2, TAF6, TAF5, TAF8, SNAPC3, ZNF143, CDK7, INTS10, GTF2B, TAF11, PHAX, TAF13, RPAP2, RPRD2, SP1, GTF2F1, GTF2F2
STT3B	124.367	ECSIT	22.33		GO:0009896~positive regulation of catabolic process	2.94221e-07	CNOT8, BTRC, RNF217, CNOT1, CDC16, UBQLN2, UBQLN1, CNOT7, CSNK2A3, APOA2, CSNK2A1, ATG7, ITCH, RAPGEF3, RC3H1, CUL1, ANAPC1, ANAPC2, GTPBP1, SPTLC1, DDRGK1, ANAPC5, SPTLC2, FMR1, ANAPC4, SOCS4, SKP1, SOCS5, HNRNPR, IRS1, PSMA2, PSMA1, PSMA6, PSMA5, PSMA4, PSMA3, FBXL5, RNF139, RNF138, ANAPC7, NFE2L2, ANAPC16, HMGB1, CAV1, PPP2R3A, GCLC, BBS7, CLU, PNPT1, SNX1, ANAPC10, UBE2V2, KEAP1, ANAPC11, PSM…
GTPBP4	122.54	ZNF202	22.3167		GO:0051439~regulation of ubiquitin-protein ligase activity involved in mitotic cell cycle	3.11824e-07	CDC16, PSMD1, PSMD2, PSMD3, PSMD4, PSMD5, PSMD6, PSMD7, PSMD8, PSMD9, ANAPC1, ANAPC2, ANAPC5, ANAPC4, PSMA2, PSMA1, PSMA6, PSMA5, PSMA4, PSMA3, PSME3, ANAPC7, PSMB10, ANAPC16, ANAPC10, ANAPC11, PSMA7, PSMB5, PSMF1, PSMB4, PSMB7, PSMB6, PSMB1, PSMB3, PSMB2, FBXO43, FBXO5, BUB3, CDC23, CDC26, PSMC6, PSMD14, PSMD13, PSMC5, PSMD12, PSMC4, PSMD11, PSMC3, PSMD10, PSMC2, PSMC1
UBR4	122.333	TFCP2	22.14		GO:0070925~organelle assembly	3.31017e-07	RAB3GAP2, MEF2A, FASTKD2, CHMP3, CHMP5, DZIP1, CHMP6, RAB3GAP1, CHMP7, DYNC2LI1, RAB1B, SYT7, TMEM17, RAB1A, MVB12A, ATXN10, PIK3C3, PQBP1, VPS4B, DYNC2H1, VPS4A, CEP290, LSM3, STAM, DHX30, TBPL1, TBC1D9B, DBNL, LRRC6, PAN3, RRP7A, SPAG1, PCM1, RSPH9, FARP2, OGFOD1, TRAPPC12, MKS1, RPS17, ABT1, TMEM138, TRAPPC8, PDGFRA, RAB14, MAPK9, NEK7, IQCB1, C11ORF63, NEK1, AKAP13, NPRL2, OCRL, RCC1, NPRL3, …
RSL1D1	122.257	GMEB1	21.5633		GO:0006414~translational elongation	3.96361e-07	MRPL40, MRPS36, MRPS35, MRPL42, MRPS34, MRPS33, HBS1L, EIF5A, IARS2, MRPS30, IMP3, MRPL36, MRPL38, MRPL32, USP16, CDK5RAP1, MRPL33, MRPL35, MRPL53, MRPL1, GTPBP1, MRPL4, MRPL51, MRPL50, MRPL3, AARS, SECISBP2, MRPS5, MRPL9, MRPS6, MRPS7, MRPS18C, MRPS9, MRPS18B, EIF5AL1, MRPL49, MRPL47, MRPL48, EEFSEC, MRPL45, MRPL46, EIF5A2, MRPL43, SRP9, GATC, TUFM, MRPS17, MRPS15, MRPS12, CHCHD1, MRPS11, MRPS10…
ASAP1	121.047	TAF13	21.4467		GO:0016072~rRNA metabolic process	4.03895e-07	RPP38, EIF6, RPS27L, SART1, DDX27, EBNA1BP2, WDR75, IMP3, DHX37, RPP30, TFB2M, IMP4, NUDT16, KRR1, GTPBP4, RRP1, RPP21, EMG1, RRP7A, BYSL, RRP8, RRP9, DIS3L, MRTO4, RSL1D1, RCL1, PA2G4, NOP2, RPS17, ABT1, FBLL1, XRN1, XRN2, MRPS11, NIFK, BOP1, RIOK1, RBFA, PIN4, RIOK2, DDX47, WDR55, DDX49, RPL7, PELP1, FRG1, TSR3, NAT10, UTP23, RPSA, CCDC86, TBL3, NOC4L, TSR1, TSR2, MPHOSPH10, THUMPD1, SUV39H1, H…
ATP5F1	119.62	ZBTB4	21.13		GO:0051031~tRNA transport	4.35846e-07	NUP98, NUP160, NUP93, NUP188, TOMM20L, NDC1, NUP214, POM121, SEH1L, RAE1, NUP50, NUP54, RANBP2, POM121C, TPR, NUP35, XPOT, NOL6, NUP133, RAN, NUP88, NUP85, NUP155, NUPL2, AAAS, NUP62, NUP205, NUP107, NUP43
PGRMC1	119.527	MTA1	20.7867		GO:0001510~RNA methylation	4.39143e-07	HSD17B10, RNMT, TRMT2A, WBSCR22, CMTR2, TRMT10A, TRMT1, TRMT10C, FDXACB1, DIMT1, TRMT1L, METTL3, METTL1, TRMT6, TRDMT1, TRMT5, TFB2M, NSUN3, FTSJ1, TGS1, NSUN2, FTSJ3, NSUN5, MEPCE, MTO1, NSUN4, ALKBH8, GTPBP3, EMG1, LCMT2, HENMT1, THUMPD3, METTL2A, METTL2B, TRMT61A, TRMT61B, NOP2, METTL14, RRNAD1, TRMT11, TRMT13, PYURF, WDR4, FBLL1, METTL16, TRMT112, KIAA1429, BCDIN3D
CNOT1	118.433	PBX1	20.73		GO:0022411~cellular component disassembly	4.47176e-07	MRPL40, ATP1B1, MRPL42, CHMP5, REP15, CHMP7, GDF5, CD44, VPS13C, RAE1, HTRA1, FAP, MRPL36, VPS4B, PIK3CA, VPS4A, MRPL38, GLE1, MRPL32, NUP35, MRPL33, MRPL35, MRPL53, BSG, MRPL51, MRPL50, CAPNS1, FAM21C, ROCK1, KIF5B, DCTN1, MARK2, OGFOD1, NME2, PPP1CA, CD163L1, AAAS, EIF2S1, MRPL49, TEX38, NEK9, MRPL47, MRPL48, MRPL45, MRPL46, NUP43, MRPL43, MDH1, ADD1, BLCAP, CHCHD1, MTIF2, MTIF3, BANF1, WDR45B,…
KIAA0368	117.567	TFAM	20.7067		GO:0051726~regulation of cell cycle	4.61736e-07	HRAS, XRCC3, PPP2R5B, PPP2R5C, BTC, INTS3, SART1, CITED2, CUL3, CUL2, APP, CUL5, CUL7, FAP, PIK3C3, VPS4B, VPS4A, CCAR2, STAG2, CUL1, CGRRF1, ROCK2, SKP1, RPTOR, NME6, RAD1, RCC2, PRKRIP1, NLE1, MYBBP1A, EIF2AK4, BCL2L1, RCC1, ADCYAP1, HEXIM1, CDC123, OBSL1, TNKS, SPIN2B, MEPCE, PRPF40A, GIT1, KIF3B, TGFBR1, TAOK3, CAMK2N2, ATM, CAMK2N1, SRSF5, UBA3, PCNA, PARP3, MAP9, TSG101, LATS1, USP19, STRA8…
USO1	117.36	ZNF189	20.4733		GO:1904667~negative regulation of ubiquitin protein ligase activity	6.08031e-07	CDC16, PSMD1, PSMD2, PSMD3, PSMD4, PSMD5, PSMD6, PSMD7, PSMD8, PSMD9, ANAPC1, ANAPC2, ANAPC5, ANAPC4, PSMA2, PSMA1, PSMA6, PSMA5, PSMA4, PSMA3, PSME3, ANAPC7, PSMB10, ANAPC16, ANAPC10, ANAPC11, PSMA7, PSMB5, PSMF1, PSMB4, PSMB7, PSMB6, PSMB1, PSMB3, PSMB2, FBXO43, FBXO5, BUB3, CDC23, CDC26, PSMC6, PSMD14, PSMD13, PSMC5, PSMD12, PSMC4, PSMD11, PSMC3, PSMD10, PSMC2, PSMC1
AGO2	117.013	ZNF322	20.21		GO:1903321~negative regulation of protein modification by small protein conjugation or removal	6.13918e-07	GNL3L, CDC16, PRMT3, BAG5, ATG5, PSMD1, PSMD2, PSMD3, PSMD4, OGT, PSMD5, PSMD6, CRY1, PSMD7, PSMD8, PSMD9, ANAPC1, ANAPC2, GTPBP4, ANAPC5, ANAPC4, CHP1, HMG20B, CDK5, PSMA2, SENP2, UFL1, PSMA1, PDCL3, PSMA6, PSEN1, PSMA5, PSMA4, UBR5, PSMA3, PSME3, ANAPC7, SPOPL, ANAPC16, PSMB10, CAV1, GCLC, USP4, PML, ANAPC10, ANAPC11, PSMA7, PSMB5, PSMB4, PSMF1, PSMB7, PSMB6, N4BP1, PSMB1, PSMB3, PSMB2, FBXO43,…
HLA-C	116.193	UBN1	19.7267		GO:0000723~telomere maintenance	6.16173e-07	RAD51D, XRCC5, PTGES3, RAD51C, NBN, XRCC3, GAR1, XRCC6, GNL3L, CCT2, CCT3, TERF2IP, DKC1, PRIM2, NSMCE2, DHX36, MAP2K7, RTEL1, MCRS1, POLE, CCT6A, RAD50, HNRNPU, TNKS2, DCLRE1C, RFC5, PNKP, MAPK1, DCLRE1A, RFC4, RFC1, NHP2, NEK7, USP7, HIST1H4K, MAPKAPK5, POLA1, PML, PRKDC, TEN1, POT1, SRC, RPA1, SLX4, RPA2, ACD, POLE2, NAT10, TNKS, FBXO4, APEX1, TINF2, ERCC4, TERF2, TERF1, PINX1, UPF1, SMG6, SMG…
PAM	116.077	ZNF263	19.6233		GO:0043603~cellular amide metabolic process	6.20713e-07	SYNCRIP, SGMS1, APP, PGAM4, YARS, GSTT2B, PTBP1, EIF2S3, SARS2, OGFOD1, MAPK1, PPP1CA, EIF2AK1, DHX29, RPS17, EIF2S1, BACE2, BACE1, EIF2AK2, EIF2AK3, EIF2AK4, GATC, GGCT, CHCHD1, GGT3P, WARS2, ASL, MTIF2, DTD2, MTIF3, CTIF, DTD1, CDC123, PABPC1, SPPL3, RPSA, ACER3, MAP2K2, CYP2C9, PAIP1, ACER1, SPTSSA, FXR2, UPF3A, UPF3B, YBX3, EIF2A, ASAH1, YBX2, MTHFD1, LSM14A, LNPEP, LSM14B, MTHFD2, SMPDL3B, Z…
YME1L1	115.98	USF2	19.51		GO:0006368~transcription elongation from RNA polymerase II promoter	7.21806e-07	ENY2, CCNT2, NCBP2, NCBP1, CCNT1, TBP, SHH, GTF2E1, GTF2E2, GTF2A1, RTF1, GTF2A2, BRD4, SUPT5H, ELP4, ELP3, IKBKAP, CCNK, GTF2H3, CDK7, GTF2B, GTF2H1, TAF11, EAPP, ADRM1, TAF13, CTDP1, SUPT6H, TCEB3CL2, POLR2F, POLR2J, TAF9B, CDC73, POLR2D, POLR2C, POLR2B, POLR2A, NELFCD, LEO1, TAF9, RNF168, TCEA1, SUPT4H1, ERCC3, AXIN1, TAF2, TAF1, SSRP1, TAF4, TAF3, RECQL5, TAF6, TAF5, MNAT1, TCEB3C, GTF2F1, GT…
DYNC1H1	114.757	RBCK1	19.3933		GO:1904668~positive regulation of ubiquitin protein ligase activity	8.38083e-07	BTRC, CDC16, PTEN, PSMD1, PSMD2, PSMD3, PSMD4, PSMD5, PSMD6, PSMD7, PSMD8, CUL1, PSMD9, ANAPC1, ANAPC2, ANAPC5, ANAPC4, SKP1, PSMA2, PSMA1, PSMA6, PSMA5, PSMA4, PSMA3, PSME3, ANAPC7, PSME4, PSMB10, ANAPC16, ANAPC10, ANAPC11, PSMA7, PSMB5, PSMF1, PSMB4, PSMB7, PSMB6, PSMB1, PSMB3, PSMB2, FBXO5, BUB3, CDC23, CDC26, PSMC6, PSMD14, PSMC5, PSMD13, PSMD12, PSMC4, PSMD11, PSMC3, PSMD10, PSMC2, PSMC1
SDF2	114.337	STAT2	19.3667		GO:0006364~rRNA processing	8.44254e-07	RPP38, EIF6, RPS27L, SART1, DDX27, EBNA1BP2, WDR75, IMP3, DHX37, RPP30, TFB2M, IMP4, NUDT16, KRR1, GTPBP4, RRP1, RPP21, EMG1, RRP7A, BYSL, RRP8, RRP9, DIS3L, MRTO4, RSL1D1, RCL1, PA2G4, NOP2, RPS17, ABT1, FBLL1, XRN2, MRPS11, BOP1, RIOK1, RBFA, PIN4, RIOK2, DDX47, WDR55, DDX49, RPL7, PELP1, FRG1, TSR3, NAT10, UTP23, RPSA, CCDC86, TBL3, NOC4L, TSR1, TSR2, MPHOSPH10, THUMPD1, SUV39H1, HEATR1, NOP10…
PDLIM5	113.877	NFX1	19.0767		GO:0038061~NIK/NF-kappaB signaling	8.63066e-07	BTRC, TIRAP, TLR3, COPS8, TLR6, MAP3K7, ZFP91, PSMD1, PSMD2, RC3H2, PSMD3, PSMD4, PSMD5, PPP4C, PSMD6, PSMD7, RC3H1, PSMD8, CHUK, CUL1, PSMD9, IRAK1, ACTN4, ADIPOR1, SKP1, CARD10, PSMA2, TNFRSF10A, PSMA1, CARD14, PSMA6, PSMA5, PSMA4, PSMA3, UBE2M, PSME3, PSME4, EIF2AK2, PSMB10, TRAF2, HMGB1, PSMA7, PSMB5, PSMB4, PSMF1, PSMB7, PSMB6, PSMB1, PSMB3, PSMB2, AGO1, CREBBP, CHI3L1, MALT1, BIRC2, IKBKE, …
PNN	113.547	CREB1	18.58		GO:0016236~macroautophagy	9.08517e-07	RAB3GAP2, ATP1B1, CHMP3, TBK1, FGF14, RAB3GAP1, REP15, CHMP4A, GDF5, SNRPD1, RAB1B, UBQLN4, UBQLN2, TXLNA, ITPKC, UBQLN1, VPS33B, VPS33A, ACBD5, RAB1A, VPS13C, ATG5, ATG7, TBC1D14, LIX1L, PIK3C3, RALB, PIK3CA, CPA3, MCOLN1, ACIN1, MLST8, SUPT5H, TMEM203, SPTLC1, ATG9A, SPTLC2, PRKAB1, ZNF189, RPTOR, NME2, NPC1, CD163L1, C8ORF59, TRAPPC8, EIF2S1, NBR1, VAMP7, PI4K2A, TEX38, RAB12, SNRPF, MDH1, SNR…
NME1	112.563	GCFC2	18.49		GO:0010833~telomere maintenance via telomere lengthening	1.09808e-06	GAR1, MAPKAPK5, PML, GNL3L, CCT2, TERF2IP, CCT3, SRC, POT1, ACD, DKC1, NAT10, TNKS, MAP2K7, TINF2, TERF2, RTEL1, TERF1, PINX1, MCRS1, SMG6, SMG5, PIF1, SMG7, HMBOX1, CCT6A, ATR, HNRNPA1, NOP10, HNRNPU, ATM, RAD50, CTC1, TNKS2, CCT7, TNKS1BP1, MAPK1, PNKP, CCT5, CCT4, RFC1, CCT8, NHP2, NEK7
STAU1	112.427	NR2C1	18.3967		GO:0098876~vesicle-mediated transport to the plasma membrane	1.21317e-06	VPS29, CCDC93, WASH1, SNX17, ARFGEF2, LLGL1, RAB3IP, CHIC2, GOPC, RAB11B, VPS35, CCDC22, VPS39, EXOC2, EXOC1, FAM21C, SNX27, C16ORF62, MICALL1, ANKRD27, SDCCAG3, COMMD1, STEAP2, RAB10, VPS26A, DNM2
DRG1	111.403	KLF12	18.35		GO:0032984~macromolecular complex disassembly	1.26702e-06	MRPL40, MRPS36, MRPS35, MRPS34, MRPL42, MRPS33, CHMP5, CAPZA2, HBS1L, CHMP7, CAPZA1, EIF5A, MRPS30, SETX, SMARCD2, SMARCD1, MRPL36, VPS4B, VPS4A, MRPL38, GLE1, MRPL32, MRPL33, MRPL35, MRPL53, MRPL51, MRPL50, TWF2, KIF5B, FAM21C, ARID1A, DDIT4, OGFOD1, PPP1CA, MRPS18C, MRPS18B, SMARCE1, MRPL49, AKAP5, MRPL47, MRPL48, MRPL45, MRPL46, MRPL43, SMARCA4, ADD1, CHMP2A, MRPS17, CAV1, MRPS15, CHCHD1, MRPS…
KPNB1	111.283	TP53	18.01		GO:0080135~regulation of cellular response to stress	1.26837e-06	HRAS, GDF6, PTPN22, SZT2, ANKLE1, ERLEC1, NONO, MAP3K7, BAK1, MAP3K6, MYD88, CD44, DDX11, VPS13C, HTRA2, RAE1, MAP3K9, H2AFX, OGT, NUP35, CRY1, MAP2K7, CCAR2, NUDT16, DBNL, OPA1, BRAF, POLH, RINT1, UBE2J1, RAD9A, RPTOR, MAPK1, SPAG9, CRHR2, EIF2AK1, AAAS, UBR5, MAPK9, MAPK7, EIF2AK2, NEK4, NUP43, EIF2AK3, EIF2AK4, TAF9B, BCL2L1, SERINC3, DUSP19, KRAS, NUP50, FBXO4, NUP54, FBXO7, DVL2, DVL3, TAOK2…
KLC1	110.8	ZNF300	17.8933		GO:0043038~amino acid activation	1.29514e-06	NARS, FARS2, WARS2, IARS2, FDXACB1, VARS, KARS, IARS, QRSL1, WARS, PARS2, HARS2, LARS, MARS2, TARSL2, MARS, AASDH, CARS, YARS, DARS, RARS2, AIMP2, AARS, DALRD3, EPRS, LRRC47, LARS2, AARSD1, SARS2, EARS2, PTGES3L-AARSD1, EEF1E1, RARS, HARS, FARSB, CARS2, YARS2, FARSA, AARS2, GATC
IFNGR1	110.237	ZHX1	17.82		GO:0051444~negative regulation of ubiquitin-protein transferase activity	1.42197e-06	CDC16, BAG5, PSMD1, PSMD2, PSMD3, PSMD4, PSMD5, PSMD6, PSMD7, PSMD8, PSMD9, ANAPC1, ANAPC2, ANAPC5, ANAPC4, PSMA2, PSMA1, PSMA6, PSEN1, PSMA5, PSMA4, PSMA3, PSME3, ANAPC7, PSMB10, ANAPC16, ANAPC10, ANAPC11, PSMA7, PSMB5, PSMF1, PSMB4, PSMB7, PSMB6, PSMB1, PSMB3, PSMB2, FBXO43, FBXO5, BUB3, CDC23, CDC26, PARK7, PSMC6, PSMD14, PSMD13, PSMC5, PSMD12, PSMC4, PSMD11, PSMC3, PSMD10, PSMC2, PSMC1
TMEM131	108.63	MTF1	17.8167		GO:0032204~regulation of telomere maintenance	1.5371e-06	XRCC5, USP7, NBN, MAPKAPK5, PML, GNL3L, CCT2, TERF2IP, CCT3, TEN1, SRC, POT1, SLX4, ACD, DKC1, DHX36, NAT10, TNKS, MAP2K7, ERCC4, TINF2, TERF2, RTEL1, TERF1, PINX1, MCRS1, SMG6, SMG5, PIF1, HMBOX1, CCT6A, ATR, HNRNPA1, HNRNPU, CTC1, ATM, RAD50, TNKS2, CCT7, ATRX, MAPK1, PNKP, CCT5, CCT4, CCT8, HDAC8, NEK7
KIF5B	107.69	HOXD8	17.7667		GO:0007030~Golgi organization	1.94069e-06	PLEKHM2, LMAN2L, ATL3, RAB1A, KIFC3, BAG5, BLZF1, CUL7, UBXN2A, PRMT5, DYNC2H1, ATP8B2, ATP8B3, VCPIP1, ZW10, STX6, STX5, ARL1, STK25, GCC2, VTI1A, GAK, PRKD1, MAPK1, USO1, SURF4, VAMP4, MYO18A, YWHAZ, LMAN2, ARFGEF1, TJAP1, TMED5, TMED2, GORASP1, STX17, GOLPH3L, OBSL1, CLASP1, BCAS3, TRIP11, SEC23IP, CSNK1A1, RAB2A, NPLOC4, PDCD10, SPTBN5, MAP2K2, HTT, NSFL1C, HACE1, COG3, COG4, PLK3, CSNK1D, CO…
AARS	107.193	NR1H2	17.5433		GO:0051188~cofactor biosynthetic process	2.10465e-06	MOCOS, ACSS2, PNP, CIAPIN1, MTHFD1L, TPK1, ACSS1, ELOVL5, ELOVL4, CPOX, PDHA2, SPR, PDHA1, TMEM14C, PDPR, FECH, PDXK, PCBD2, PCBD1, UBIAD1, QDPR, ISCU, DLD, SLC25A38, NFE2L1, SLC25A39, FLAD1, NMNAT1, ME1, COASY, HSD17B12, PPT2, PPT1, PPCDC, PDSS1, ACAT1, PDSS2, SLC11A2, LIPT2, GCDH, NADK2, MOCS3, MOCS2, MMADHC, ACACA, IREB2, MPC1, MPC2, DLAT, ABCB6, GART, QPRT, SLC25A16, FPGS, NAMPT, IBA57, HNF1A…
CLPTM1	107.017	ZNF302	17.4767		GO:0010501~RNA secondary structure unwinding	2.13354e-06	TDRD12, DDX27, DDX17, DDX47, DDX46, DDX28, DDX18, DDX23, DDX3X, DDX49, DDX19A, DDX25, DDX24, AGO1, AGO2, DHX36, DDX20, DDX10, AGO4, DDX41, DDX42, DDX39A, DDX1, DDX5, DDX6, DDX56, DDX55, EIF4A1, DDX59, DDX50, DDX31, DDX54, DDX52, DDX51
ABCE1	106.843	GTF2IRD1	17.4733		GO:0043604~amide biosynthetic process	2.19446e-06	MRPL40, MRPL42, SYNCRIP, IARS2, SGMS1, MTG1, MTG2, MRPL36, MRPL38, GLE1, MRPL32, NSMAF, EIF2B2, MRPL33, EIF2B3, EIF2B4, MRPL35, EIF2B5, MRPL53, GTPBP1, YARS, MRPL51, MRPL50, RAN, AARS, PTBP1, EIF2S3, SARS2, OGFOD1, MAPK1, PPP1CA, EIF2AK1, DHX29, RPS17, EIF2S1, RARS, HARS, MRPL49, MRPL47, MRPL48, MRPL45, EEFSEC, EIF2AK2, MRPL46, GIGYF2, EIF2AK3, EIF2AK4, MRPL43, GATC, GGCT, CHCHD1, FARS2, GGT3P, I…
AP1G1	106.183	MECP2	17.1933		GO:0043484~regulation of RNA splicing	2.20766e-06	SRSF1, U2AF2, RBM15B, RBM4, RBM5, HNRNPLL, NSRP1, SETX, SFSWAP, CLK3, SRRM4, RBM8A, CLK2, CLK4, CDK12, PQBP1, PTBP3, ACIN1, PTBP2, RBM10, RBM11, AKT2, RBFOX2, SRPK2, RBM42, HNRNPA2B1, FMR1, PTBP1, MBNL1, C1QBP, CELF4, ERN1, CELF3, CELF1, ESRP2, SRSF10, SF3B4, UHMK1, DAZAP1, POLR2A, PRPF19, HNRNPL, HNRNPK, AGGF1, ZNF326, HNRNPF, SNRNP70, RBM25, TMBIM6, SREK1, YTHDC1, SNW1, RNPS1, DDX5, SF3A1, RBMX…
KDSR	106.133	TAF6	17.0367		GO:0033043~regulation of organelle organization	2.25156e-06	XRCC5, HRAS, XRCC3, IL9R, BTC, STOML2, SART3, CUL3, WDR75, CUL7, VPS4B, VPS4A, TLK1, DHX36, OGT, TLK2, MAP2K7, ACAA2, MCRS1, OPA1, TADA2A, KIF5B, BRAF, ROCK1, ROCK2, TADA2B, LIG3, MECP2, VPS41, SPIRE1, LIG4, UBE2J2, MARK2, NME6, RAD1, MAPK1, SURF4, FCHSD2, MAPK9, MAPK8, C15ORF62, DOC2B, ARF6, BCL2L1, RCC1, TEN1, ARFGEF1, PFN2, ARIH2, RAC1, PEMT, OBSL1, TNKS, NAT10, MAP2K2, TAOK1, TGFBR1, ATR, UBE…
ATXN2L	104.937	ARNTL2	16.9433		GO:0043039~tRNA aminoacylation	2.37803e-06	NARS, FARS2, WARS2, IARS2, FDXACB1, VARS, KARS, IARS, QRSL1, WARS, PARS2, HARS2, LARS, MARS2, TARSL2, MARS, CARS, YARS, DARS, RARS2, AIMP2, AARS, EPRS, DALRD3, LRRC47, LARS2, AARSD1, SARS2, EARS2, PTGES3L-AARSD1, EEF1E1, RARS, HARS, FARSB, CARS2, YARS2, FARSA, AARS2, GATC
DDX24	103.417	FOXP4	16.8933		GO:0007004~telomere maintenance via telomerase	2.37803e-06	GAR1, MAPKAPK5, PML, GNL3L, CCT2, TERF2IP, CCT3, SRC, POT1, ACD, DKC1, NAT10, TNKS, TINF2, MAP2K7, TERF2, TERF1, PINX1, PIF1, SMG7, HMBOX1, CCT6A, ATR, HNRNPA1, NOP10, HNRNPU, ATM, RAD50, TNKS2, CCT7, TNKS1BP1, MAPK1, PNKP, CCT5, CCT4, RFC1, CCT8, NHP2, NEK7
DDX6	102.11	ZNF354B	16.7967		GO:0031331~positive regulation of cellular catabolic process	2.68295e-06	CNOT8, BTRC, RNF217, CNOT1, CDC16, UBQLN2, UBQLN1, CNOT7, RAPGEF3, RC3H1, CUL1, ANAPC1, GTPBP1, ANAPC2, SPTLC1, DDRGK1, ANAPC5, SPTLC2, FMR1, ANAPC4, SOCS4, SKP1, SOCS5, HNRNPR, IRS1, PSMA2, PSMA1, PSMA6, PSMA5, PSMA4, PSMA3, FBXL5, RNF139, RNF138, ANAPC7, NFE2L2, ANAPC16, HMGB1, CAV1, GCLC, BBS7, CLU, PNPT1, ANAPC10, UBE2V2, KEAP1, ANAPC11, PSMA7, ARNT, PSMB5, ARIH1, PSMB4, FBXW7, ARIH2, PSMB7, …
ELOVL5	101.813	RFX3	16.7033		GO:1904666~regulation of ubiquitin protein ligase activity	2.76594e-06	BTRC, CDC16, PTEN, PSMD1, PSMD2, PSMD3, PSMD4, PSMD5, PSMD6, PSMD7, PSMD8, CUL1, PSMD9, ANAPC1, ANAPC2, ANAPC5, ANAPC4, SKP1, PSMA2, PSMA1, PSMA6, PSMA5, PSMA4, PSMA3, PSME3, ANAPC7, PSME4, PSMB10, ANAPC16, ANAPC10, ANAPC11, PSMA7, PSMB5, PSMF1, PSMB4, PSMB7, PSMB6, PSMB1, PSMB3, PSMB2, FBXO43, FBXO5, BUB3, CDC23, CDC26, PSMC6, PSMD14, PSMC5, PSMD13, PSMD12, PSMC4, PSMD11, PSMC3, PSMD10, PSMC2, P…
CMAS	100.52	ZNF226	16.5633		GO:0006302~double-strand break repair	2.90425e-06	RAD51D, MORF4L1, XRCC5, RAD51C, XRCC3, XRCC2, XRCC6, INO80, XRCC1, SETX, RAD21, DDX11, C7ORF49, H2AFX, PPP4C, NUDT16, AP5Z1, YY1, DTX3L, LIG3, MTA1, EXD2, LIG4, DCLRE1C, DCLRE1A, KDM2A, BAZ1B, TIMELESS, FBXO18, UBR5, SMARCA5, RNF138, RAD21L1, HIST1H4K, HUS1, UBE2V2, SLX4, POLM, RNF169, RNF168, PALB2, RECQL5, DDX1, BRCA2, WRN, KAT5, UIMC1, ATM, DNA2, PAXIP1, VCP, PARP9, OTUB1, BABAM1, PARP3, BACH1…
SCP2	100.52	ZNF286A	16.5067		GO:0030490~maturation of SSU-rRNA	3.16917e-06	UTP3, UTP18, UTP6, MRPS11, NOB1, FCF1, BMS1, CCDC59, DCAF13, TSR3, UTP23, KRR1, RPSA, TBL3, NOC4L, TSR1, EMG1, TSR2, RRP36, BYSL, MPHOSPH10, DIEXF, HEATR1, PWP2, NOP14, RCL1, MRPS9, SRFBP1, ABT1, RRS1, NOL11, NGDN, UTP20, UTP14A, WDR46, UTP14C
MED14	100.333	SCML2	16.38		GO:0032205~negative regulation of telomere maintenance	3.33291e-06	XRCC5, MCRS1, NBN, SMG6, PIF1, PML, GNL3L, TERF2IP, HNRNPA1, SRC, RAD50, ATM, HNRNPU, TNKS2, ACD, TNKS, NAT10, TINF2, ERCC4, RTEL1, TERF2, PINX1, TERF1
CAND1	100.093	ZKSCAN5	16.2033		GO:0006418~tRNA aminoacylation for protein translation	3.74007e-06	NARS, FARS2, WARS2, IARS2, FDXACB1, VARS, KARS, IARS, WARS, PARS2, HARS2, LARS, MARS2, TARSL2, MARS, CARS, YARS, DARS, RARS2, AIMP2, AARS, EPRS, DALRD3, LRRC47, LARS2, AARSD1, SARS2, EARS2, PTGES3L-AARSD1, EEF1E1, RARS, HARS, FARSB, CARS2, YARS2, FARSA, AARS2
SRPRB	99.6867	FOXD1	15.84		GO:1904356~regulation of telomere maintenance via telomere lengthening	3.74007e-06	MAPKAPK5, PML, GNL3L, CCT2, CCT3, TEN1, SRC, POT1, ACD, DKC1, TNKS, NAT10, TINF2, MAP2K7, TERF2, RTEL1, TERF1, PINX1, MCRS1, SMG6, SMG5, PIF1, HMBOX1, CCT6A, ATR, HNRNPA1, HNRNPU, ATM, CTC1, TNKS2, CCT7, MAPK1, PNKP, CCT5, CCT4, CCT8, NEK7
PTRH2	99.36	ZSCAN9	15.7267		GO:0043241~protein complex disassembly	3.75359e-06	MRPL40, MRPS36, MRPS35, MRPS34, MRPL42, MRPS33, CHMP5, CAPZA2, CHMP7, CAPZA1, EIF5A, MRPS30, SETX, SMARCD2, SMARCD1, MRPL36, VPS4B, VPS4A, MRPL38, GLE1, MRPL32, MRPL33, MRPL35, MRPL53, MRPL51, MRPL50, TWF2, FAM21C, ARID1A, DDIT4, OGFOD1, PPP1CA, MRPS18C, MRPS18B, SMARCE1, MRPL49, AKAP5, MRPL47, MRPL48, MRPL45, MRPL46, MRPL43, SMARCA4, ADD1, CHMP2A, MRPS17, CAV1, MRPS15, CHCHD1, MRPS12, MRPS11, MR…
LPCAT1	98.78	TEAD3	15.3367		GO:1900034~regulation of cellular response to heat	3.81763e-06	PTGES3, NUP188, HSBP1, BAG5, BAG4, BAG1, HSF1, SEH1L, RAE1, DNAJC7, MLST8, RANBP2, TPR, NUP35, DNAJC2, CCAR2, NUP133, NUP88, NUP85, NUPL2, RPTOR, MAPK1, EP300, AAAS, HSPB8, NUP205, NUP107, NUP43, NUP98, NUP160, CAMK2G, NUP93, MAPKAPK2, RPA1, NDC1, RPA2, NUP214, AKT1S1, POM121, NUP50, CAMK2B, NUP54, POM121C, CREBBP, ATR, NUP155, YWHAE, ATM, NUP62, GSK3B, MTOR
AIDA	98.76	ZNF33A	15.1033		GO:0006518~peptide metabolic process	4.53919e-06	SYNCRIP, YARS, GSTT2B, PTBP1, EIF2S3, SARS2, OGFOD1, MAPK1, PPP1CA, EIF2AK1, DHX29, RPS17, BACE2, EIF2S1, BACE1, EIF2AK2, EIF2AK3, EIF2AK4, GATC, GGCT, CHCHD1, GGT3P, WARS2, MTIF2, DTD2, MTIF3, CTIF, DTD1, CDC123, PABPC1, SPPL3, RPSA, MAP2K2, PAIP1, FXR2, UPF3A, UPF3B, YBX3, EIF2A, YBX2, LNPEP, ZNF540, USP16, TARSL2, RPL36A-HNRNPH2, MRPL1, MRPL4, MRPL3, CPXM2, GTF2H3, MRPL9, CLIC1, CLIC4, NCK1, M…
CLTA	98.17	LZTS1	14.8933		GO:0006839~mitochondrial transport	5.19908e-06	GRPEL1, IL9R, U2AF2, FAM20B, STOML2, SAE1, TOMM20L, MIPEP, AIP, CSNK2A2, STARD3, WDR75, SLC25A20, MFF, BAK1, HTRA2, STARD7, SLC25A24, MIS18A, U2AF1, LEPROT, RNF31, ACAA2, MRGPRE, UBE2J2, CDKL2, TIMM8B, SLC25A30, SLC25A32, HUWE1, DTWD2, PAM16, ATP5C1, MAPK9, MAPK8, MTX3, MTX2, MTX1, PNPT1, CHCHD4, BCL2L1, OSCP1, MRS2, FBXW7, ARIH2, UBE2D3, PSMB7, MTCH2, BLOC1S2, TOMM5, GPR26, PEMT, SLC35F6, TFDP1,…
PPP2R1A	97.86	PHF5A	14.86		GO:1901796~regulation of signal transduction by p53 class mediator	5.41504e-06	NBN, PRKAG2, ANKRD2, TBP, PHF20, CSNK2A2, AKT1, TRIAP1, BRPF1, CSNK2A1, CD44, RRN3, PRMT5, SPRED2, BRD7, CDK5RAP3, SPRED1, RNF34, RBBP4, MTA2, TP53, PRKAB1, RAD9B, BANP, TOPBP1, RAD9A, MBD3, RBBP7, CDK5, RAD50, RBBP8, NOC2L, TAF11, RAD1, SENP2, RFC5, TAF13, EP300, RFC4, HIPK1, TOP3A, MDM2, MDM4, RAD17, ING5, MEAF6, CDK5R1, STK11, MAPKAPK5, HUS1, TAF9B, PML, RRM2B, TTC5, PIN1, RPA1, RPA2, HNRNPK, …
PRKDC	97.3633	ZNF746	14.82		GO:1901990~regulation of mitotic cell cycle phase transition	6.12274e-06	DYNC1LI1, RAD51C, XRCC3, CNOT8, BTRC, PPP2R5C, CNOT3, INO80, CNOT1, RPS27L, CDC16, CNOT7, CNOT6, CNOT4, CSNK2A2, CUL3, APP, CSNK2A1, SIN3A, VPS4B, CTDSP1, CTDSP2, CUL1, ANAPC1, ANAPC2, ANAPC5, RBL2, RINT1, ANAPC4, TOPBP1, SKP1, RNASEH2B, FOXN3, TRAPPC12, PSMA2, PSMA1, EP300, RCC2, PSMA6, PSMA5, PSMA4, PSMA3, ANAPC7, GIGYF2, SMARCA4, ANAPC16, HUS1, ANAPC10, ANAPC11, PSMA7, PSMB5, PSMB4, PSMB7, PSM…
EPRS	97.07	ZNF383	14.6167		GO:1901987~regulation of cell cycle phase transition	6.20709e-06	DYNC1LI1, RAD51C, XRCC3, CNOT8, BTRC, PPP2R5C, CNOT3, INO80, CNOT1, RPS27L, CDC16, CNOT7, CNOT6, CNOT4, CSNK2A2, CUL3, APP, CSNK2A1, SIN3A, VPS4B, CTDSP1, H2AFY, CTDSP2, CUL1, ANAPC1, ANAPC2, ANAPC5, RBL2, RINT1, ANAPC4, C10ORF99, TOPBP1, SKP1, RNASEH2B, FOXN3, PSMA2, TRAPPC12, PSMA1, EP300, PSMA6, RCC2, PSMA5, PSMA4, PSMA3, ANAPC7, GIGYF2, SMARCA4, ANAPC16, HUS1, ANAPC10, ANAPC11, PSMA7, PSMB5, …
FADS1	96.2167	ZNF35	14.6033		GO:0016032~viral process	6.63206e-06	XRCC5, REP15, XRCC6, ZNF639, SYNCRIP, REST, SLC52A2, CUL2, CUL5, CUL7, RAE1, VPS4B, VPS4A, DHX36, CUL1, TYRO3, MPDZ, ROCK2, RCOR1, PTBP1, ZNF502, LIG4, MAPK1, NPC1, CCDC130, NPC2, CD163L1, UNC13D, AAAS, RPS17, EIF2S1, MST1R, EIF2AK2, EIF2AK4, CRTC3, CRTC2, RAD23A, BCL2L1, RCC1, ATP6V0C, IFNA2, IFNA1, RAC1, PABPC1, NTHL1, RPSA, ODC1, CCDC86, NXF1, FXR2, USF1, USF2, VDAC1, ARF1, CD209, SMURF1, LDLR…
ANKRD17	95.7167	ZNF37A	14.45		GO:0006626~protein targeting to mitochondrion	6.76894e-06	NKAP, CYB5R1, GRPEL1, IL9R, U2AF2, FAM20B, TIMM17A, DPH6, HPS4, PINK1, BAP1, SAE1, TIMM50, TOMM20L, MIPEP, AIP, CSNK2A2, MFF, BAG4, WDR75, STARD7, HTRA2, MIS18A, U2AF1, NBPF3, LEPROT, VPS11, PSMD8, DNAJC19, RNF31, NDUFA13, MRGPRE, UBE2J2, TIMM23, CDKL2, TIMM44, TIMM21, TIMM8B, TIMM22, MFN2, HUWE1, DTWD2, PAM16, HHAT, MAPK9, TOMM22, RUVBL1, WDR46, SAMM50, MTX3, MTX2, GDAP1, MTX1, ATG13, TIMM10, WB…
KHDRBS1	94.8633	PURA	14.4333		GO:0031145~anaphase-promoting complex-dependent catabolic process	6.97353e-06	CDC16, CUL3, PSMD1, PSMD2, PSMD3, PSMD4, PSMD5, PSMD6, PSMD7, PSMD8, PSMD9, ANAPC1, ANAPC2, ANAPC5, ANAPC4, PSMA2, PSMA1, PSMA6, PSMA5, PSMA4, PSMA3, PSME3, PSME4, ANAPC7, PSMB10, ANAPC16, ANAPC10, ANAPC11, PSMA7, PSMB5, PSMF1, PSMB4, PSMB7, PSMB6, PSMB1, PSMB3, PSMB2, BUB3, CDC23, CDC26, PSMC6, PSMD14, PSMC5, PSMD13, PSMD12, PSMC4, PSMD11, PSMC3, PSMD10, PSMC2, PSMC1, FBXO31
ARHGEF12	94.6233	ZNF175	14.34		GO:0000469~cleavage involved in rRNA processing	7.1463e-06	UTP23, RPSA, EXOSC8, EXOSC9, TSR1, EXOSC7, RRP36, NOL9, EXOSC2, NOB1, ERI1, EXOSC3, LAS1L, BOP1, FCF1, BMS1, NOP14, RCL1, ABT1, RRS1, UTP20, NHP2
DERL1	94.61	ZBTB17	14.2867		GO:0048024~regulation of mRNA splicing, via spliceosome	8.61047e-06	SRSF10, U2AF2, RBM15B, RBM4, RBM5, NSRP1, SF3B4, UHMK1, DAZAP1, PRPF19, HNRNPL, SFSWAP, HNRNPK, SRRM4, RBM8A, SNRNP70, ACIN1, RBM10, RBM11, RBM25, RBFOX2, SRPK2, RBM42, SREK1, HNRNPA2B1, PTBP1, FMR1, YTHDC1, SNW1, RNPS1, DDX5, RBMX, SF3A1, SRSF3, SRSF2, SON, SRSF4, C1QBP, SRSF6, SRSF9, DYRK1A, THRAP3, CELF4, CELF3, CWC22
STEAP1	94.3033	ZSCAN21	14.2567		GO:0002223~stimulatory C-type lectin receptor signaling pathway	8.6848e-06	HRAS, BTRC, MAP3K7, PDPK1, PAK2, PSMD1, PSMD2, PSMD3, PSMD4, PSMD5, PRKACB, PSMD6, PSMD7, PSMD8, CHUK, CUL1, PSMD9, SKP1, PRKCD, PSMA2, UBE2N, PSMA1, CARD11, EP300, PSMA6, PSMA5, PSMA4, PSMA3, PSME3, PSME4, PSMB10, UBE2V1, PSMA7, SRC, PSMB5, PSMB4, PSMF1, PSMB7, PSMB6, KRAS, UBE2D2, PSMB1, PSMB3, PSMB2, CREBBP, RAF1, MALT1, TAB1, TAB3, RPS6KA5, NRAS, PSMC6, PSMD14, PSMC5, PSMD13, PSMC4, PSMD12, P…
USP9X	93.9767	TCEAL1	14.24		GO:0042274~ribosomal small subunit biogenesis	9.16393e-06	UTP3, RPS10-NUDT3, SURF6, UTP18, MRPS11, UTP6, NOB1, RPS27L, FCF1, BMS1, CCDC59, DCAF13, NOM1, TSR3, NAT10, UTP23, KRR1, RPSA, TBL3, NOC4L, TSR1, RRP7A, EMG1, TSR2, RRP36, BYSL, MPHOSPH10, DIEXF, ERAL1, HEATR1, MRPS7, PWP2, NOP14, RCL1, MRPS9, SRFBP1, RPS17, ABT1, RRS1, NOL11, NGDN, UTP20, UTP14A, LTV1, WDR46, UTP14C
HEXB	93.9167	PCGF6	14.2067		GO:0032200~telomere organization	9.52355e-06	RAD51D, XRCC5, PTGES3, RAD51C, NBN, XRCC3, GAR1, XRCC6, GNL3L, CCT2, CCT3, TERF2IP, DKC1, PRIM2, NSMCE2, DHX36, MAP2K7, RTEL1, MCRS1, POLE, CCT6A, RAD50, HNRNPU, TNKS2, DCLRE1C, RFC5, PNKP, MAPK1, DCLRE1A, RFC4, RFC1, NHP2, NEK7, USP7, HIST1H4K, MAPKAPK5, POLA1, PML, PRKDC, TEN1, POT1, SRC, RPA1, SLX4, RPA2, ACD, POLE2, NAT10, TNKS, FBXO4, APEX1, TINF2, ERCC4, TERF2, TERF1, PINX1, UPF1, SMG6, SMG…
AP2B1	92.7367	ZNF83	14.1867		GO:0000462~maturation of SSU-rRNA from tricistronic rRNA transcript (SSU-rRNA, 5.8S rRNA, LSU-rRNA)	9.57627e-06	UTP3, UTP18, UTP6, MRPS11, FCF1, BMS1, CCDC59, DCAF13, UTP23, KRR1, RPSA, TBL3, NOC4L, TSR1, RRP36, TSR2, EMG1, BYSL, HEATR1, DIEXF, PWP2, NOP14, RCL1, MRPS9, ABT1, NGDN, RRS1, UTP20, WDR46
LARP4	92.32	POU2F1	14.0267		GO:0046794~transport of virus	9.68995e-06	CAV1, NUP98, DERL1, NUP160, TSG101, VPS37A, NUP93, NUP188, VPS37C, NDC1, NUP214, POM121, RAE1, SEH1L, TAP2, NUP50, POM121C, NUP54, RANBP2, TPR, NUP35, KPNB1, NUP133, NUP88, RAN, ALYREF, FMR1, NUP85, DYNLT1, NUPL2, NUP155, EPS15, AAAS, NUP62, NUP205, CD209, KPNA5, KPNA4, THOC5, NUP107, THOC2, VPS28, KPNA3, THOC3, NUP43, KPNA1, THOC1
HM13	91.4233	ZFP28	13.9333		GO:0051186~cofactor metabolic process	9.81803e-06	MOCOS, VKORC1L1, PGD, OGDH, CIAPIN1, TPK1, PGAM4, PDHA2, PDHA1, OGT, TMEM14C, AADAT, PDPR, PCBD2, PCBD1, SUCLG1, CYP1A2, EIF2AK1, DLD, BHMT, MDH2, MDH1, COASY, PFKFB2, HSD17B12, ALDOB, PPT2, PPT1, PPCDC, ACAT1, PDSS1, PDSS2, SLC11A2, THTPA, PEMT, IDH1, AMD1, GCDH, MOCS3, BHMT2, MOCS2, ACACA, MPC1, TKT, MPC2, DLAT, GART, QPRT, NCOR1, SLC46A1, HNF1A, KCNAB2, PMVK, FAR1, MTHFD1, PKM, MTHFD2, MCCC2, …
TMEM30A	91.38	GATAD1	13.9267		GO:0006283~transcription-coupled nucleotide-excision repair	1.06492e-05	USP7, COPS2, POLR2F, COPS5, COPS6, POLR2J, COPS3, COPS4, COPS7A, COPS7B, COPS8, XRCC1, POLR2D, XAB2, POLR2C, POLR2B, RBX1, POLR2A, RPA1, PRPF19, RPA2, ERCC8, ERCC5, ERCC6, ISY1, TCEA1, ERCC3, ERCC4, GPS1, POLK, DDB1, ZNF830, LIG3, GTF2H3, CDK7, GTF2H1, RFC5, POLD3, XPA, MNAT1, PPIE, RFC4, AQR, EP300, CUL4A, RFC1, POLD2, PCNA, CUL4B
SLC7A1	90.77	GZF1	13.8367		GO:0008654~phospholipid biosynthetic process	1.08365e-05	CDIPT, SGMS1, PI4K2B, TLR9, SH3YL1, PIK3C3, PIK3CA, FRS2, CRLS1, SPTLC1, SPTLC2, PLD6, PIK3CB, PISD, CECR5, CHPT1, LPCAT3, IRS1, LPCAT4, CWH43, PI4K2A, LCLAT1, MVK, CHKA, GRB2, CHKB, OCRL, SERINC4, LPCAT1, SERINC1, PEMT, PCYT1A, PCYT1B, DHDDS, VAC14, FDPS, ATM, PTPN11, PLA2G4A, ARF1, CPNE1, CPNE3, IDI2, IDI1, PIP4K2A, PIP4K2B, IMPA1, SYNJ1, HEXB, PIP5K1C, ALG5, PMVK, PTEN, CDS2, FAR1, PIGM, PIGG,…
DPM1	90.0633	SMAD6	13.7067		GO:0043631~RNA polyadenylation	1.19294e-05	ZC3H3, PNPT1, CCNT1, CDC73, APP, CLP1, LEO1, PABPC1, SUPT5H, ZC3H14, SYMPK, CSTF3, CSTF2, MTPAP, GRSF1, PCF11, PAPOLA, PAPD4, CPSF6, AHCYL1, CPSF4, NELFE, PAPOLG, CPSF3, RNF20, CPSF2, CSTF1, RNF40, CPSF1, SSU72
PCDHGC3	89.7167	E2F3	13.6767		GO:0044764~multi-organism cellular process	1.38501e-05	XRCC5, REP15, XRCC6, ZNF639, SYNCRIP, REST, SLC52A2, CUL2, CUL5, CUL7, RAE1, VPS4B, VPS4A, DHX36, CUL1, TYRO3, MPDZ, ROCK2, RCOR1, PTBP1, ZNF502, LIG4, MAPK1, NPC1, CCDC130, NPC2, CD163L1, UNC13D, AAAS, RPS17, EIF2S1, MST1R, EIF2AK2, EIF2AK4, CRTC3, CRTC2, RAD23A, BCL2L1, RCC1, ATP6V0C, IFNA2, IFNA1, RAC1, PABPC1, NTHL1, RPSA, ODC1, CCDC86, NXF1, FXR2, USF1, USF2, VDAC1, ARF1, CD209, SMURF1, LDLR…
PSMB2	89.2	ZNF12	13.63		GO:0000959~mitochondrial RNA metabolic process	1.45538e-05	HSD17B10, ELAC2, PUS1, PNPT1, TRMT10C, SLIRP, TFAM, MRPL12, TRMT5, TFB2M, SUPV3L1, KIAA0391, CDK5RAP1, MTO1, TRMU, TRMT61B, C10ORF2, PPARGC1B, EARS2, TRNT1, TEFM, POLRMT, YARS2, FASTKD5, AARS2, LRPPRC, TRIT1
SCARB2	88.9733	ZNF232	13.5967		GO:0075733~intracellular transport of virus	1.54525e-05	NUP98, DERL1, NUP160, TSG101, VPS37A, NUP93, NUP188, VPS37C, NDC1, NUP214, POM121, RAE1, SEH1L, TAP2, NUP50, POM121C, NUP54, RANBP2, TPR, NUP35, KPNB1, NUP133, NUP88, RAN, ALYREF, FMR1, NUP85, DYNLT1, NUPL2, NUP155, AAAS, NUP62, NUP205, CD209, KPNA5, KPNA4, NUP107, THOC5, VPS28, THOC2, KPNA3, THOC3, NUP43, KPNA1, THOC1
GOLGB1	88.8333	ZNF75D	13.5367		GO:0000288~nuclear-transcribed mRNA catabolic process, deadenylation-dependent decay	1.62274e-05	CNOT8, NT5C3B, CNOT3, MLH1, EDC4, CNOT1, CNOT7, POLR2D, CNOT6, CNOT4, PATL1, DCPS, PARN, TNRC6C, CNOT6L, EDC3, LSM5, AGO2, LSM3, PABPC1, TNRC6B, LSM1, RC3H1, SAMD4B, EXOSC8, EXOSC9, PAN3, EXOSC6, EXOSC7, PAIP1, EXOSC4, CNOT10, EXOSC5, EXOSC2, EXOSC3, EXOSC1, DDX6, EIF4G1, TNKS1BP1, EIF4B, DIS3, EIF4E, DCP1A, EIF4A1, CNOT11, TOB1
SRI	88.5533	TAF5L	13.3033		GO:0031047~gene silencing by RNA	1.69974e-05	NCBP2, EIF6, NCBP1, CNOT8, XPO5, RBM4, DICER1, TSNAX, CNOT3, NUP188, CNOT1, CNOT7, CNOT6, DGCR8, RAE1, SEH1L, CLP1, PUM1, RANBP2, PUM2, PIWIL4, DND1, TPR, NUP35, NUP133, ZCCHC11, RAN, NUP88, FMR1, CNOT10, HNRNPA2B1, NUP85, IPO8, NUPL2, TARBP2, NRDE2, AAAS, NUP205, CNOT11, CELF1, NUP107, NUP43, NUP98, POLR2F, HIST1H4K, NUP160, FKBP6, POLR2J, ERI1, NUP93, WTIP, TDRD12, POLR2D, POLR2C, POLR2B, POLR2…
ATL3	87.4	CREBL2	13.27		GO:0006310~DNA recombination	1.73265e-05	MORF4L1, RAD51D, XRCC5, RAD51C, XRCC3, XRCC2, XRCC6, INO80, XRCC1, SETX, BATF, NONO, IGHMBP2, RAD21, PRIM2, H2AFX, PPP4C, HFM1, AP5Z1, MCRS1, TFPT, YY1, POLE, LIG3, EXD2, LIG4, DCLRE1C, RFC5, RPAIN, RFC4, RFC1, FBXO18, RNF138, SUPT6H, HMGB1, RAD21L1, EID3, HUS1, SLX4, VRTN, POLE2, POLM, SUPV3L1, RNF168, PALB2, RECQL5, PIF1, NDFIP1, BRCA2, TREX1, WRN, TSN, KAT5, ATM, POLD3, DNA2, PAXIP1, NSMCE4A, …
PAICS	86.6333	GTF2H3	13.2567		GO:0034249~negative regulation of cellular amide metabolic process	1.80808e-05	EIF6, C8ORF88, CNOT8, XPO5, ORMDL1, RBM4, DICER1, CNOT3, SYNCRIP, CNOT1, CPEB1, CNOT7, CNOT6, EIF4EBP3, DGCR8, PUM1, ZNF540, PUM2, DND1, TPR, EIF2B3, RC3H1, EIF2B4, SAMD4B, EIF2B5, ZCCHC11, RAN, FMR1, HNRNPA2B1, HNRNPR, DAPK3, PURA, TARBP2, EIF2AK1, EIF2S1, CELF4, RNF139, KHSRP, CELF1, EIF2AK2, EIF2AK3, GIGYF2, SRP9, EIF2AK4, ABCA7, CLU, PML, IGF2BP1, WTIP, DROSHA, SRRT, TNRC6C, METTL3, DDX3X, CN…
CPNE1	86.4033	HINFP	12.7533		GO:0032210~regulation of telomere maintenance via telomerase	1.97438e-05	MAPKAPK5, PML, GNL3L, CCT2, CCT3, SRC, POT1, ACD, DKC1, TNKS, NAT10, TINF2, MAP2K7, TERF2, PINX1, TERF1, SMG6, SMG5, PIF1, HMBOX1, CCT6A, ATR, HNRNPA1, ATM, HNRNPU, TNKS2, CCT7, MAPK1, PNKP, CCT5, CCT4, CCT8, NEK7
ESYT2	86.3667	ETV1	12.7467		GO:0032434~regulation of proteasomal ubiquitin-dependent protein catabolic process	2.01322e-05	NELL1, UBQLN4, RNF217, UBQLN2, UBQLN1, SHH, BAG5, AKT1, BAG6, DDA1, TLK2, USP14, CCAR2, SOCS4, SOCS5, RFWD2, UFL1, CLEC16A, SENP1, PSEN1, UBE2K, RNF138, MDM2, SDCBP, COMMD1, NFE2L2, CHFR, RAD23B, CAV1, GCLC, BBS7, RAD23A, USP5, CLU, TRIB3, KEAP1, UBE2V2, STUB1, SUMO2, MTM1, ARIH1, ARIH2, N4BP1, ANKIB1, TAF9, WAC, RCHY1, RNF14, GBA, CSNK1A1, UBXN1, RNF144B, TAF1, NUB1, ATRAID, PARK7, SGTA, HSPBP1,…
DARS	86.2667	POU6F1	12.72		GO:0017148~negative regulation of translation	2.03507e-05	EIF6, C8ORF88, CNOT8, XPO5, RBM4, DICER1, CNOT3, SYNCRIP, CNOT1, CPEB1, CNOT7, CNOT6, EIF4EBP3, DGCR8, PUM1, ZNF540, PUM2, DND1, TPR, EIF2B3, RC3H1, EIF2B4, SAMD4B, EIF2B5, ZCCHC11, RAN, FMR1, HNRNPA2B1, DAPK3, HNRNPR, PURA, TARBP2, EIF2AK1, EIF2S1, CELF4, RNF139, KHSRP, CELF1, EIF2AK2, EIF2AK3, GIGYF2, SRP9, EIF2AK4, PML, IGF2BP1, WTIP, DROSHA, SRRT, TNRC6C, METTL3, DDX3X, CNOT6L, PRKRA, AGO1, H…
TUFM	85.9533	ZNF615	12.6067		GO:0002220~innate immune response activating cell surface receptor signaling pathway	2.05526e-05	HRAS, BTRC, MAP3K7, PDPK1, PAK2, PSMD1, PSMD2, PSMD3, PSMD4, PSMD5, PRKACB, PSMD6, PSMD7, PSMD8, CHUK, CUL1, PSMD9, SKP1, PRKCD, PSMA2, UBE2N, PSMA1, CARD11, EP300, PSMA6, PSMA5, PSMA4, PSMA3, PSME3, PSME4, PSMB10, UBE2V1, PSMA7, SRC, PSMB5, PSMB4, PSMF1, PSMB7, PSMB6, KRAS, UBE2D2, PSMB1, PSMB3, PSMB2, CREBBP, RAF1, MALT1, TAB1, TAB3, RPS6KA5, NRAS, PSMC6, PSMD14, PSMC5, PSMD13, PSMC4, PSMD12, P…
DNAJA2	85.9133	YEATS4	12.3367		GO:0031647~regulation of protein stability	2.09453e-05	ATP1B1, TSPAN1, ATP1B3, WFS1, BTRC, NAA15, CCT2, CCT3, GET4, APOA2, USP27X, AAK1, RNF149, CCAR2, GTPBP4, TADA2A, CHP1, STK4, STK3, MAPK1, EP300, TELO2, TBRG1, RNF139, FBXL3, DERL1, TADA3, CLU, TAF9B, CTSA, CDC37, SRC, PIN1, QRSL1, PFN2, FBXW7, KRAS, STX12, GPR26, FBXO4, TAF9, DNAJA3, FBXO7, CREBL2, DVL3, PHB, MUL1, CCT7, LAMP1, HDAC3, CCT5, LAMP2, CCT4, TSC1, CCT8, HDAC8, NOMO2, SEL1L, DPH6, HPS4…
NEU1	85.6833	TADA2A	11.9567		GO:0010564~regulation of cell cycle process	2.17003e-05	DYNC1LI1, RAD51C, XRCC3, CHMP3, PPP2R5B, CHMP5, BTC, PPP2R5C, CDC16, HMGN5, CUL3, APP, SIN3A, CUL7, DDX11, FAP, PIK3C3, VPS4B, VPS4A, H2AFY, CRY1, CCAR2, STAG2, CUL1, ANAPC1, NUDT16, ANAPC2, ANAPC5, ROCK2, RINT1, ANAPC4, C10ORF99, SKP1, NME6, RAD1, TRAPPC12, UHRF2, RCC2, ANAPC7, MYBBP1A, GIGYF2, CDK5R1, HUS1, RCC1, PIN1, FBXO5, OBSL1, TNKS, FBXO4, MEPCE, FBXO7, PRPF40A, GIT1, KIF3B, OR2A4, BECN1,…
GNL2	84.9967	TAF5	11.7667		GO:0050686~negative regulation of mRNA processing	2.19106e-05	ZC3H14, RBM42, SRSF10, U2AF2, TMBIM6, CCNT1, HNRNPA2B1, PTBP1, RNPS1, RBMX, SFSWAP, SRSF4, HNRNPK, C1QBP, SRSF6, SRSF9, DYRK1A, CELF4, ACIN1, SUPT5H, RBM10, NELFE, RNF20, RNF40, BARD1
ATP13A3	84.9433	ZNF41	11.76		GO:0030488~tRNA methylation	2.19106e-05	HSD17B10, TRMT10A, TRMT1, TRMT10C, TRMT1L, METTL1, TRMT6, TRDMT1, TRMT5, FTSJ1, NSUN2, MTO1, ALKBH8, GTPBP3, LCMT2, THUMPD3, METTL2A, METTL2B, TRMT61A, TRMT61B, TRMT11, TRMT13, PYURF, WDR4, TRMT112
RANBP2	83.7933	ZNF432	11.64		GO:0006378~mRNA polyadenylation	2.25623e-05	ZC3H3, PNPT1, CCNT1, CDC73, APP, CLP1, LEO1, PABPC1, SUPT5H, ZC3H14, SYMPK, CSTF3, CSTF2, GRSF1, MTPAP, PCF11, PAPOLA, CPSF6, AHCYL1, CPSF4, NELFE, PAPOLG, CPSF3, RNF20, CPSF2, CSTF1, RNF40, CPSF1, SSU72
EXT2	83.3333	ZNF274	11.57		GO:0000963~mitochondrial RNA processing	2.29883e-05	HSD17B10, TRMU, ELAC2, PUS1, PNPT1, TRMT10C, TRMT61B, TRNT1, TRMT5, SUPV3L1, KIAA0391, CDK5RAP1, FASTKD5, MTO1, TRIT1
API5	82.93	MAFK	11.4167		GO:0043967~histone H4 acetylation	2.33587e-05	MORF4L1, ING4, MEAF6, ING3, TADA3, KMT2A, KANSL1L, HCFC1, HAT1, PHF20, DMAP1, TRRAP, JADE2, JADE3, NAA50, ATG5, SMARCB1, AUTS2, ACTL6A, OGT, CHD5, BRD8, ELP4, ELP3, YEATS4, KAT7, MCRS1, CTBP1, BEND3, KANSL1, KANSL2, WDR5, KANSL3, BRCA2, MSL3, MSL2, EP300, MSL1, RUVBL2, RUVBL1, USP22, EP400
RARS	82.4733	NFYB	11.3233		GO:0044419~interspecies interaction between organisms	2.55024e-05	XRCC5, REP15, XRCC6, ZNF639, SYNCRIP, REST, SLC52A2, CUL2, CUL5, CUL7, RAE1, VPS4B, VPS4A, DHX36, CUL1, TYRO3, MPDZ, ROCK2, RCOR1, PTBP1, ZNF502, LIG4, MAPK1, NPC1, CCDC130, NPC2, CD163L1, UNC13D, AAAS, RPS17, EIF2S1, MST1R, EIF2AK2, EIF2AK4, CRTC3, CRTC2, RAD23A, BCL2L1, RCC1, ATP6V0C, IFNA2, IFNA1, RAC1, PABPC1, NTHL1, RPSA, ODC1, CCDC86, NXF1, FXR2, USF1, USF2, VDAC1, ARF1, CD209, SMURF1, LDLR…
TOR1A	82.4633	ZNF600	10.95		GO:0044403~symbiosis, encompassing mutualism through parasitism	2.55024e-05	XRCC5, REP15, XRCC6, ZNF639, SYNCRIP, REST, SLC52A2, CUL2, CUL5, CUL7, RAE1, VPS4B, VPS4A, DHX36, CUL1, TYRO3, MPDZ, ROCK2, RCOR1, PTBP1, ZNF502, LIG4, MAPK1, NPC1, CCDC130, NPC2, CD163L1, UNC13D, AAAS, RPS17, EIF2S1, MST1R, EIF2AK2, EIF2AK4, CRTC3, CRTC2, RAD23A, BCL2L1, RCC1, ATP6V0C, IFNA2, IFNA1, RAC1, PABPC1, NTHL1, RPSA, ODC1, CCDC86, NXF1, FXR2, USF1, USF2, VDAC1, ARF1, CD209, SMURF1, LDLR…
PTDSS1	82.1933	LCOR	10.8633		GO:1902581~multi-organism cellular localization	2.69816e-05	NUP98, DERL1, NUP160, TSG101, VPS37A, NUP93, NUP188, VPS37C, NDC1, NUP214, POM121, RAE1, SEH1L, TAP2, NUP50, POM121C, NUP54, RANBP2, TPR, NUP35, KPNB1, NUP133, NUP88, RAN, ALYREF, FMR1, NUP85, DYNLT1, NUPL2, NUP155, AAAS, NUP62, NUP205, CD209, KPNA5, KPNA4, NUP107, THOC5, VPS28, THOC2, KPNA3, THOC3, NUP43, KPNA1, THOC1
PHB2	81.7	E4F1	10.6167		GO:1902583~multi-organism intracellular transport	2.69816e-05	NUP98, DERL1, NUP160, TSG101, VPS37A, NUP93, NUP188, VPS37C, NDC1, NUP214, POM121, RAE1, SEH1L, TAP2, NUP50, POM121C, NUP54, RANBP2, TPR, NUP35, KPNB1, NUP133, NUP88, RAN, ALYREF, FMR1, NUP85, DYNLT1, NUPL2, NUP155, AAAS, NUP62, NUP205, CD209, KPNA5, KPNA4, NUP107, THOC5, VPS28, THOC2, KPNA3, THOC3, NUP43, KPNA1, THOC1
GLG1	81.6967	ARNTL	10.5633		GO:0072665~protein localization to vacuole	2.77863e-05	GNPTG, TOLLIP, SNX16, ARF6, RDX, NAGPA, EZR, VPS13C, GNPTAB, AP3M1, VPS13D, SH3GLB1, ZFYVE16, SNF8, VPS13A, SCARB2, MSN, PIK3R4, TMEM30A, AP3B1, LAMTOR5, BECN1, VPS41, VTI1A, GCC2, MICALL1, SH3BP4, TRAPPC8, NCOA4, RAB35, ACAP2, HGS, GOSR2, SMURF1, WASH3P, VPS28
PFKP	81.5367	LZTR1	10.5233		GO:1902589~single-organism organelle organization	2.8457e-05	MEF2A, HRAS, VPS54, REP15, CUL3, CUL7, VPS4B, VPS4A, PIK3CA, STAG2, TBPL1, STAG1, ACAA2, LRRC6, BRAF, KIF5B, VPS41, MYH9, MARK1, NCAPD3, MARK2, JUP, DOC2A, CD163L1, RCC2, TMEM138, SIPA1L1, MAPK8, DOC2B, RAD21L1, CHCHD3, AHCTF1, ARF6, BCL2L1, RCC1, ARFGEF1, PFN2, RAC3, RAC1, CCSER2, OBSL1, NTHL1, KIF3B, KIF3A, TAOK2, TAOK1, PIBF1, ATM, ARF1, HSPB11, CDC42BPA, SMURF1, PPP2R3C, CDC42BPB, GFAP, NUAK2…
TMEM165	81.4967	ZNF45	10.4233		GO:0033238~regulation of cellular amine metabolic process	2.9719e-05	PSMB10, SLC6A3, COMT, PSMA7, PSMB5, OAZ2, PSMB4, OAZ3, PSMF1, PSMB7, PSMB6, PSMB1, PSMB3, PSMB2, PSMD1, PSMD2, PSMD3, PSMD4, PSMD5, PSMD6, NQO1, PSMD7, PSMD8, PSMD9, ODC1, MAOB, NR4A2, PARK7, PSMA2, PSMA1, PSMC6, PSMD14, PSMD13, PSMC5, PSMA6, PSMD12, PSMC4, PSMA5, PSMC3, PSMD11, PSMA4, PSMC2, PSMD10, PSMA3, PSMC1, CHRNB2, PSME3, PSME4
ACTR3	81.1667	ZNF197	10.3667		GO:0048524~positive regulation of viral process	3.13716e-05	RSF1, CHMP3, VAPA, TSG101, VAPB, CCNT1, ZNF639, LARP1, MVB12A, ANKRD17, MDFIC, DDX60, PUM1, VPS4B, VPS4A, PUM2, SUPT5H, SRPK2, DDB1, FMR1, PKN2, ZNF502, GTF2B, TAF11, TARBP2, TRIM38, EP300, CFL1, CTDP1, SMARCA4, CHMP2A, POLR2F, TFAP4, FKBP6, RAD23A, POLR2J, POLR2D, POLR2C, POLR2B, STAU1, CHMP2B, POLR2A, DDX3X, SMARCB1, NELFCD, PABPC1, SUPT4H1, TMPRSS2, NUCKS1, YTHDC2, SNW1, LGALS9, TRIM21, PPIE, …
FAM120A	81.08	ZNF623	10.1433		GO:0006446~regulation of translational initiation	3.23233e-05	NCBP2, NCBP1, C8ORF88, EIF5, RBM4, EIF5B, RPS6KB1, EIF4EBP3, EIF3CL, GLE1, TPR, DNAJC3, EIF2B2, EIF2B3, EIF2B4, EIF2B5, KHDRBS1, FMR1, YTHDF2, YTHDF1, EIF4G1, EIF4G2, EIF4G3, PPP1CA, EIF2AK1, NCK1, EIF2S1, EIF4A1, EIF2AK2, EIF2AK3, EIF2AK4, POLR2D, MTIF2, UHMK1, CTIF, EIF3D, EIF3A, EIF3B, DDX3X, EIF3G, METTL3, EIF3H, CDC123, EIF3K, AGO2, EIF3I, EIF3J, EIF3M, DDX1, EIF2B1, EIF4B, ATF4, RPL13A
DNAJC10	81.0167	ZSCAN25	10.14		GO:0016568~chromatin modification	3.25371e-05	BMI1, MORF4L1, SPIN1, HIRA, DEK, CTCF, HMGN5, CBX6, RCBTB1, BAG6, MBTD1, H2AFY, TLK1, TLK2, BRD4, DNAJC2, BRD9, SS18L1, RBL2, COMMD3-BMI1, HDAC10, HMG20A, BANP, RRP8, HLTF, UBN1, DAPK3, MTF2, SMARCAD1, UTP3, TDRD3, ZMYND11, ING3, WBSCR22, RAG2, ARID2, CHD9, CHD2, ASF1A, AEBP2, BRD3, EHMT1, L3MBTL2, L3MBTL3, TAF5, TRIM28, SFMBT1, MSL3, HDAC3, PHF1, HDAC1, PHF13, BRE, CABIN1, TDG, BABAM1, SETD7, DN…
NIPA2	80.9833	ZNF26	10.1167		GO:1903902~positive regulation of viral life cycle	3.28594e-05	RSF1, CHMP3, VAPA, TSG101, VAPB, CCNT1, ZNF639, LARP1, MDFIC, VPS4B, VPS4A, SUPT5H, SRPK2, DDB1, FMR1, PKN2, ZNF502, GTF2B, TAF11, TARBP2, TRIM38, EP300, CTDP1, SMARCA4, CHMP2A, POLR2F, TFAP4, FKBP6, RAD23A, POLR2J, POLR2D, POLR2C, POLR2B, STAU1, POLR2A, CHMP2B, DDX3X, SMARCB1, NELFCD, SUPT4H1, PABPC1, TMPRSS2, NUCKS1, YTHDC2, SNW1, LGALS9, TRIM21, PPIE, SP1, PPIA, PPID, GTF2F1, GTF2F2, NELFB, NE…
ARF6	80.96	ZIM2	10.08		GO:0006461~protein complex assembly	3.43009e-05	HGSNAT, HRAS, OXA1L, PPP2R5B, XRCC6, STOML2, MED24, SART3, CUL3, AQP11, SH3BGR, VMA21, OGT, IKBKAP, TIMMDC1, LRRC6, GBP5, OPA1, PCBD2, BRAF, PCBD1, SPAG1, DPAGT1, VPS41, SPIRE1, CTNNA1, C10ORF2, ST13, JUP, SPAG9, NME2, F5, FCHSD2, MAPK9, ADSL, C15ORF62, EIF2AK2, ZNHIT6, SURF1, EIF2AK3, TRAPPC3, TRAPPC2, CRTC3, HSD17B10, HACL1, CRTC2, HLA-DRB3, AHCTF1, NIFK, ARF6, RIC3, ASL, KCNJ2, ARFGEF1, PDSS1,…
PDCD6IP	80.8267	ZNF28	9.98		GO:0070271~protein complex biogenesis	3.43009e-05	HGSNAT, HRAS, OXA1L, PPP2R5B, XRCC6, STOML2, MED24, SART3, CUL3, AQP11, SH3BGR, VMA21, OGT, IKBKAP, TIMMDC1, LRRC6, GBP5, OPA1, PCBD2, BRAF, PCBD1, SPAG1, DPAGT1, VPS41, SPIRE1, CTNNA1, C10ORF2, ST13, JUP, SPAG9, NME2, F5, FCHSD2, MAPK9, ADSL, C15ORF62, EIF2AK2, ZNHIT6, SURF1, EIF2AK3, TRAPPC3, TRAPPC2, CRTC3, HSD17B10, HACL1, CRTC2, HLA-DRB3, AHCTF1, NIFK, ARF6, RIC3, ASL, KCNJ2, ARFGEF1, PDSS1,…
DCP1A	80.7833	ZNF135	9.97333		GO:0006260~DNA replication	3.43066e-05	HRAS, INO80, RNASEH1, STOML2, IGHMBP2, TOP1, SIN3A, DDX11, PRIM2, PLA2G1B, ORC4, ORC5, DNAJC2, STAG2, ORC2, ORC3, POLK, MCM3AP, GTPBP4, POLI, POLH, POLG, CIZ1, POLE, CST3, LIG3, RAD9B, RAD9A, TOPBP1, LIG4, C10ORF2, RAD1, RFC5, PNKP, RFC4, RPAIN, TIMELESS, RFC1, FBXO18, SMARCAL1, TBRG1, MCMBP, PDGFRA, RAD17, TNFAIP1, DSCC1, HUS1, RRM2B, ATF1, DTD1, SLX4, FBXW7, POLE2, POLE3, NPM2, RAC1, EGF, ATRIP…
ATXN10	80.6533	MKL2	9.95667		GO:0097576~vacuole fusion	3.51474e-05	SNAP29, CHMP3, SNX14, TSG101, VIPAS39, UVRAG, CALCOCO2, PHF23, UBQLN4, VPS33B, UBQLN1, VPS33A, CHMP2B, STX17, LIX1L, EPG5, MCOLN1, VPS16, FYCO1, VPS39, CLN3, SNAPIN, VPS41, WIPI2, CLEC16A, VCP, VAMP7
NDUFA12	80.59	BATF3	9.70667		GO:0002479~antigen processing and presentation of exogenous peptide antigen via MHC class I, TAP-dependent	4.12687e-05	PSMB10, PSMA7, PSMB5, PSMB4, PSMF1, PSMB7, PSMB6, PSMB1, PSMB3, ITGAV, PSMB2, PSMD1, PSMD2, PSMD3, PSMD4, PSMD5, PSMD6, PSMD7, PSMD8, PSMD9, HLA-H, HLA-A, HLA-C, PSMA2, PSMA1, PSMC6, PSMD14, PSMC5, PSMD13, PSMA6, PSMC4, PSMD12, PSMA5, PSMC3, PSMD11, PSMA4, PSMC2, PSMD10, PSMA3, PSMC1, PSME3, PSME4
FNDC3A	80.49	HIRA	9.64		GO:0043623~cellular protein complex assembly	4.41004e-05	OXA1L, CHMP3, CCT2, TOMM20L, RAB1A, PICALM, DNAJB11, VMA21, CHRNA3, TIMMDC1, LRRC6, OPA1, GBP5, FAM21C, SPAG1, RAP1GDS1, SPIRE1, DCTN1, TMEM170A, FCHSD2, EFNA5, C15ORF62, SURF1, ADD1, ALDOB, AHCTF1, ARF6, RIC3, ARFGEF1, PFN2, DNAAF2, RAC1, FBXO5, FCHO2, SMAD6, SMAD4, SMAD2, ARFIP1, VDAC2, NCKAP1, EPS8, ARF1, POMP, TMOD3, METTL17, TMOD1, RTN4, KIAA0368, WASF3, AP1AR, SYNJ1, VBP1, UVRAG, COPS8, LAT…
LGALS8	80.4433	ZNF484	9.35333		GO:0051081~nuclear envelope disassembly	4.44555e-05	NUP98, NUP160, NUP93, NUP188, BANF1, NDC1, NUP214, POM121, RAE1, SEH1L, NUP50, PAFAH1B1, NUP54, RANBP2, POM121C, TPR, NUP35, NUP133, NUP88, AKAP8L, LMNA, NUP85, NUPL2, NUP155, LPIN1, DCTN1, AAAS, NDEL1, CTDNEP1, NUP62, NUP205, NEK9, NUP107, NUP43
MYH9	80.2733	USF1	9.26667		GO:0030397~membrane disassembly	4.44555e-05	NUP98, NUP160, NUP93, NUP188, BANF1, NDC1, NUP214, POM121, RAE1, SEH1L, NUP50, PAFAH1B1, NUP54, RANBP2, POM121C, TPR, NUP35, NUP133, NUP88, AKAP8L, LMNA, NUP85, NUPL2, NUP155, LPIN1, DCTN1, AAAS, NDEL1, CTDNEP1, NUP62, NUP205, NEK9, NUP107, NUP43
AK6	80.2033	TAF4	9.25667		GO:0007346~regulation of mitotic cell cycle	4.6601e-05	DYNC1LI1, RAD51C, XRCC3, HRAS, CHMP3, CHMP5, PPP2R5C, BTC, CDC16, INTS3, CUL3, APP, SIN3A, BRINP2, CUL7, VPS4B, H2AFY, BRINP3, CUL1, ANAPC1, ANAPC2, ANAPC5, ANAPC4, RINT1, RAD9B, RAD9A, SKP1, NME6, TRAPPC12, RCC2, NLE1, ANAPC7, GIGYF2, NEK7, HUS1, BCL2L1, RCC1, ANGEL2, PIN1, CDC123, FBXO5, OBSL1, TNKS, MEPCE, FBXO7, BECN1, CREBBP, TAOK3, CDC23, CDC26, ATM, PTPN11, TNKS1BP1, PCNA, TMOD3, PARP3, MA…
MIA3	79.3533	ZNF629	9.22333		GO:0006900~membrane budding	4.75991e-05	SEC24B, SEC31A, CHMP3, VAPA, TSG101, VAPB, CHMP5, CHMP4A, CHMP6, CHMP7, VPS37A, RAB1B, VPS37C, MITD1, RAB1A, MVB12A, CUL3, TRAPPC6B, VPS4B, VPS4A, SEC24C, SAR1B, NSF, STX5, PRKCI, CHMP1A, CHMP1B, ANKRD28, F5, USO1, WASL, PDCD6IP, MYO18A, TRAPPC3, TRAPPC10, TRAPPC2, CHMP2A, PPP6C, BET1, PPP6R1, TFG, PPP6R3, NAPA, SNX3, CHMP2B, MIA3, TMED2, GORASP1, SEC23IP, LRSAM1, VTA1, S100A10, ANXA2, SCFD1, CSN…
SPRED2	79.1467	ZNF585B	9.04333		GO:0016579~protein deubiquitination	4.82704e-05	ENY2, FAM175B, COPS5, UCHL1, BAP1, SART3, OTUB2, USP50, USP19, USP27X, USP12, USP11, USP10, YOD1, USP16, USP15, USP14, USP13, VCPIP1, USP17L9P, BRCC3, USP17L17, TANK, WDR48, USP28, OTUD3, JOSD1, OTUD1, UCHL5, USP21, USP17L8, USP22, USP25, USP24, USP7, OTUD4, USP6, OTUD5, USP30, USP8, USP9Y, USP9X, USP5, USP4, TRRAP, CYLD, USP39, USP38, OTUD7B, USP37, USP36, USP34, USP33, MYSM1, USP32, USP31, UBXN…
ITPRIP	78.8433	ZNF251	9.03		GO:0071025~RNA surveillance	5.42064e-05	EXOSC8, EXOSC9, EXOSC6, EXOSC7, EXOSC4, EXOSC5, EXOSC2, EXOSC3, PRPF18, EXOSC10, PELO, SUPV3L1, XRN1, DXO
Cyc1	77.94	ZFP1	8.89333		GO:0036257~multivesicular body organization	5.45246e-05	CHMP2A, CHMP3, CHMP5, TSG101, STAM2, CHMP6, CHMP4A, CHMP7, VPS37A, VPS37C, CHMP2B, MVB12A, SNF8, VPS4B, RAB11A, VPS4A, STAM, RAB27A, VTA1, CHMP1A, CHMP1B, IST1, HGS, PDCD6IP, VPS28
SNRNP200	77.57	SNAPC5	8.81		GO:0007017~microtubule-based process	5.66317e-05	DYNC1LI1, DYNC1LI2, XRCC3, XRCC2, CHMP3, TUBB2B, CROCC, CHMP5, WDR81, RAB1A, HOOK3, KIFC3, APP, CUL7, KIFAP3, DYNC2H1, VPS4B, VPS4A, IFT27, RAB21, KIF13B, LRRC6, OPA1, KIF5B, ROCK2, KIF5C, SPAG1, SPIRE1, PCM1, DCTN3, MYH9, GCC2, DCTN1, RSPH9, MARK1, DCTN2, MARK2, DPCD, UXT, CEP350, TUBA4A, NEK9, EFNA5, KIF26A, NEK7, DNAH11, CDK5R1, DNAH12, C11ORF63, NEK3, CRIPT, DNAH17, RCC1, NPHP3, DNAAF2, CCSER…
SEC63	77.18	SNAPC2	8.72667		GO:0006888~ER to Golgi vesicle-mediated transport	5.96968e-05	COPA, DYNC1LI2, SEC24B, NRBP1, SEC31A, VAPA, VAPB, LMAN2L, ATL3, DYNC2LI1, USE1, RAB1B, RAB1A, WHAMM, CUL3, COPB2, DYNLL2, TRAPPC6B, COPB1, PROZ, GOPC, DYNC2H1, SEC24C, DYNC1H1, SAR1B, NSF, ZW10, DYNC1I1, STX5, ZNF547, DCTN5, DCTN6, DCTN3, DCTN4, VTI1A, DCTN1, DCTN2, ANKRD28, F5, TRAPPC8, VAMP7, USO1, VAMP4, RANGRF, PROS1, TRAPPC3, DYNC1I2, SPAST, TRAPPC10, TMED7-TICAM2, TRAPPC2, PPP6C, ARFGAP2, …
ABR	76.6133	ZNF286B	8.41		GO:1903827~regulation of cellular protein localization	6.2756e-05	IL9R, PPP2R5A, FAM20B, U2AF2, PTPN22, CCT2, RANGAP1, CCT3, CD2AP, ERLEC1, SHH, WDR75, SIN3A, HTRA2, MIS18A, U2AF1, VPS4A, CEP290, H2AFY, RAPGEF3, OGT, MCRS1, KIF5B, UBE2J1, WNK3, UBE2J2, SYNJ2BP, PCM1, GCC2, CTDSPL2, JUP, HUWE1, UBR5, MAPK8, MAPK7, EIF2AK3, CDK5R1, CRIPT, NFKBIB, RER1, ARF6, BCL2L1, UHMK1, PIN1, ARIH2, PEMT, FBXO4, NUP54, PLAGL2, SPPL3, DVL3, TGFBR1, PCNT, PTPN14, SMAD4, TMEM110,…
BAG6	76.5633	CC2D1B	8.28333		GO:0070198~protein localization to chromosome, telomeric region	6.5026e-05	PML, BRCA2, CCT2, GNL3L, CCT6A, TERF2IP, ATR, POT1, TNKS2, ATRX, CCT7, CCT5, ACD, CCT4, DKC1, CCT8, H2AFY, TNKS, TINF2, TERF2, PINX1, TERF1
IL6R	76.5467	ZNF154	7.99		GO:0016050~vesicle organization	6.66511e-05	ALS2, CHMP3, SEC31A, VAPA, AP1G1, CHMP5, VAPB, CHMP6, CHMP4A, SYT3, CHMP7, GRIK5, RAB1B, SYT7, VPS33B, CD2AP, RAB1A, TSNARE1, MVB12A, CUL3, PICALM, VPS4B, VPS4A, SAR1B, TBPL1, KIF5B, C2CD5, VPS41, VTI1A, DOC2A, F5, VAMP7, LYST, USO1, RAB14, VAMP4, SDCBP, TGFBRAP1, VAMP3, PDCD6IP, DOC2B, ANKFY1, MYO18A, TRAPPC3, TRAPPC2, CHMP2A, CAV1, STX7, SNX6, AGFG1, SNX8, SNX2, SNX1, NAPA, SNX4, SNX3, CHMP2B, …
DDX42	76.49	ZNF880	7.92667		GO:0016180~snRNA processing	6.74391e-05	CPSF3L, USB1, EXOSC8, EXOSC9, EXOSC6, EXOSC7, EXOSC4, EXOSC5, EXOSC2, INTS1, EXOSC3, INTS2, INTS3, INTS10, INTS9, INTS8, INTS5, INTS4, INTS7
PCM1	76.0767	PITX1	7.87		GO:0000045~autophagosome assembly	6.85257e-05	RAB3GAP2, ATG12, RAB3GAP1, ATG14, CHMP4A, ATG13, PINK1, PHF23, UBQLN1, RAB1A, WDR45B, ATG2B, MTM1, STX12, ATG5, MAP1LC3B, SH3GLB1, RB1CC1, STX17, PIK3C3, RALB, GABARAPL2, LRSAM1, ATG9A, BECN1, EHMT2, WIPI2, ATG3, MFN2, SCFD1, ATG4C, PSEN1, TRAPPC8, ATG4A, PIP4K2A, ATG16L1, ATG16L2, FEZ2, WDR45, FEZ1, PIP4K2B
CD320	75.9033	ZNF234	7.85333		GO:0006892~post-Golgi vesicle-mediated transport	7.08754e-05	TGOLN2, MYO5A, CCDC93, AP1G1, AP1AR, VPS54, ARFGEF2, LLGL1, RAB3IP, CHIC2, VPS13C, GOPC, CCDC22, VPS13A, EXOC5, EXOC2, KLHL20, EXOC1, SCAMP1, SYS1, STX4, SCAMP2, C16ORF62, KIF16B, AP4M1, VTI1A, MON2, ARL3, GAK, EPS15, LAMP1, SCFD1, ARF1, AP2A1, VAMP7, RAB14, GOSR2, COMMD1, RAB10, STEAP2, ANKFY1, DNM2
CDIPT	75.8167	ZNF133	7.69		GO:1905037~autophagosome organization	7.08754e-05	RAB3GAP2, ATG12, RAB3GAP1, ATG14, CHMP4A, ATG13, PINK1, PHF23, UBQLN1, RAB1A, WDR45B, ATG2B, MTM1, STX12, ATG5, MAP1LC3B, SH3GLB1, RB1CC1, STX17, PIK3C3, RALB, GABARAPL2, LRSAM1, ATG9A, BECN1, EHMT2, WIPI2, ATP13A2, ATG3, MFN2, SCFD1, ATG4C, PSEN1, TRAPPC8, ATG4A, PIP4K2A, ATG16L1, ATG16L2, FEZ2, WDR45, FEZ1, PIP4K2B
CUTA	75.5133	PLAG1	7.60333		GO:0042590~antigen processing and presentation of exogenous peptide antigen via MHC class I	7.29382e-05	PSMB10, PSMA7, PSMB5, LNPEP, PSMB4, PSMF1, PSMB7, PSMB6, PSMB1, PSMB3, ITGAV, PSMB2, PSMD1, PSMD2, PSMD3, PSMD4, PSMD5, PSMD6, PSMD7, PSMD8, PSMD9, HLA-H, HLA-A, HLA-C, PSMA2, PSMA1, PSMC6, PSMD14, PSMD13, PSMC5, PSMA6, PSMC4, PSMD12, PSMA5, PSMC3, PSMD11, PSMA4, PSMC2, PSMD10, PSMA3, PSMC1, PSME3, PSME4
GANAB	75.3933	ZNF568	7.59333		GO:0098732~macromolecule deacylation	7.42212e-05	MORF4L1, ARID4B, PINK1, NOTUM, REST, SIN3B, FNTA, SIN3A, SAP30L, KDM5A, TBL1XR1, CTBP1, RBBP4, TADA2A, MTA2, RCOR1, TP53, HDAC10, MTA1, HMG20B, LYPLA1, MBD3, RBBP7, C6ORF89, PRKD1, EP300, MAPK8, AKAP8, SUDS3, SMARCAD1, NEK3, TADA3, PML, PPT2, PPT1, NIPBL, ELK4, BAZ2A, CHD4, BRMS1L, PHB, AKAP8L, SKI, SIRT6, SIRT7, SIRT3, MSL3, HDAC4, HDAC3, ATXN3, BRMS1, HDAC2, HDAC1, SFPQ, DYRK1A, TBL1X, HDAC9, R…
JOSD1	74.88	ZNF260	7.56667		GO:0010970~establishment of localization by movement along microtubule	7.42212e-05	SPG7, TTC26, UCHL1, AP3S2, WDR81, RAB1A, APP, KIFAP3, DYNC2H1, RAB6A, IFT27, WDR35, RAB21, AP3B1, DYNC1I1, CLN3, OPA1, TMEM201, KIF5B, PCM1, BICD1, DCTN1, ARL3, UXT, KIF1B, NDEL1, VAMP7, WDR43, LRPPRC, SPAST, IFT74, KLC3, BLOC1S6, BLOC1S4, WDR19, BLOC1S2, AP3M2, AP3M1, RASGRP1, AP3D1, PEX14, PAFAH1B1, IFT43, SSX2IP, FYCO1, KIF3B, KIF3A, TTC21B, HTT, SNAPIN, SOD1, TRAF3IP1, ICK, HSPB11, MAP1S, IFT…
STOML2	74.5833	ZNF354C	7.46		GO:0018193~peptidyl-amino acid modification	7.82053e-05	VKORC1L1, BTC, NAA15, MED24, RANGAP1, WDR82, MAP3K7, WDR75, TAF5L, BRPF1, APP, EPC2, CLK3, BRPF3, RAE1, CLK2, NAA10, CLK4, WDR77, PIK3CA, OGT, TLK2, MAP2K7, STAG2, STAG1, IBTK, TYRO3, MCRS1, TADA2A, BRAF, TADA2B, MECP2, UBE2J1, NAA25, HMG20B, MARK2, OGFOD1, MAPK1, NME2, AAAS, NAA20, MAPK8, MST1R, MAPK7, EIF2AK2, EIF2AK3, GGCX, CRTC2, CNTRL, IFNA2, PFN2, IFNA1, NAA30, TNKS, DVL2, YEATS4, MAP2K2, M…
LRPPRC	74.03	KMT2B	7.33667		GO:0044766~multi-organism transport	7.84548e-05	CAV1, NUP98, DERL1, NUP160, TSG101, VPS37A, NUP93, NUP188, VPS37C, NDC1, NUP214, POM121, RAE1, SEH1L, TAP2, NUP50, POM121C, NUP54, RANBP2, TPR, NUP35, KPNB1, NUP133, NUP88, RAN, ALYREF, FMR1, NUP85, DYNLT1, NUPL2, NUP155, EPS15, AAAS, NUP62, NUP205, CD209, KPNA5, KPNA4, THOC5, NUP107, THOC2, VPS28, KPNA3, THOC3, NUP43, KPNA1, THOC1
SEC24B	73.7167	ZNF43	7.33		GO:1902579~multi-organism localization	7.84548e-05	CAV1, NUP98, DERL1, NUP160, TSG101, VPS37A, NUP93, NUP188, VPS37C, NDC1, NUP214, POM121, RAE1, SEH1L, TAP2, NUP50, POM121C, NUP54, RANBP2, TPR, NUP35, KPNB1, NUP133, NUP88, RAN, ALYREF, FMR1, NUP85, DYNLT1, NUPL2, NUP155, EPS15, AAAS, NUP62, NUP205, CD209, KPNA5, KPNA4, THOC5, NUP107, THOC2, VPS28, KPNA3, THOC3, NUP43, KPNA1, THOC1
EXOC7	73.5133	ZNF445	7.28		GO:0031929~TOR signaling	7.97189e-05	STK11, MAPKAPK5, RRAGA, PINK1, RPS6KB1, RRAGD, NPRL2, FLCN, NPRL3, SESN1, RRAGB, RRAGC, LARP1, MTM1, MIOS, PRR5, AKT1S1, TMEM127, SEH1L, MAPKAP1, PRKAA1, MLST8, WDR59, RHEBL1, LAMTOR5, LAMTOR3, CCDC88A, LAMTOR1, EPM2A, UBR2, RICTOR, UBR1, ARNTL, RPTOR, FNIP1, ATM, DDIT4, DEPDC5, SH3BP4, HDAC3, TSC1, GSK3A, GOLPH3, TSC2, TELO2, RHEB, WDR24, MTOR, PDCD6
DYNC1LI2	73.3533	ZSCAN12	7.25667		GO:0006099~tricarboxylic acid cycle	8.40972e-05	DLST, ACO2, ACO1, SUCLG1, CS, IDH3B, DLAT, OGDH, IDH3A, SDHA, SDHB, IDH3G, SDHC, SDHD, DLD, IDH1, PDHA2, PDHA1, DHTKD1, SUCLA2, MDH2, MDH1, FH
PRRC2A	73.0367	PGBD1	7.24		GO:0043928~exonucleolytic nuclear-transcribed mRNA catabolic process involved in deadenylation-dependent decay	8.40972e-05	EXOSC8, CNOT8, EXOSC9, EXOSC6, NT5C3B, EXOSC7, EXOSC4, EXOSC5, EXOSC2, EXOSC3, EDC4, EXOSC1, CNOT7, CNOT6, DDX6, DCPS, PATL1, DIS3, DCP1A, EDC3, LSM5, LSM3, LSM1
ADAM17	72.32	SIX1	7.21667		GO:0010605~negative regulation of macromolecule metabolic process	9.73943e-05	MEF2A, HRAS, ZNF559-ZNF177, SYNCRIP, REST, CUL3, APP, RAE1, DHX34, ZNF396, PTBP3, OGT, PTBP2, STAG2, CCAR2, CCAR1, MCRS1, PTBP1, LIG3, MECP2, UBE2J1, PROX2, EIF2AK1, BACE2, PRKRIP1, NLE1, MAPK7, EIF2AK2, EIF2AK3, MYBBP1A, EIF2AK4, ZNF382, TNRC18, CHCHD3, VPS72, DUSP18, T, DUSP19, ATN1, DUSP14, UBASH3B, NAT10, PABPC1, ZC3H14, ESRRA, RECQL5, ASXL1, TAOK3, DUSP22, PIBF1, ATR, SERPINI1, CAMK2N2, SFMB…
SPTAN1	71.7867	ZNF544	7.1		GO:0010638~positive regulation of organelle organization	9.88978e-05	RAB3GAP2, HRAS, IL9R, FAM20B, RAB3GAP1, U2AF2, BTC, SYT3, STOML2, CCT2, CCT3, SART3, CUL3, WDR75, BAK1, SIN3A, DDX11, HTRA2, MIS18A, U2AF1, VPS4B, VPS4A, H2AFY, DHX36, RAPGEF3, OGT, MAP2K7, CHTOP, OPA1, PAN3, FAM21C, BRAF, KIF5B, TADA2A, PLD6, ROCK2, TADA2B, SPIRE1, UBE2J2, LIG4, DCTN1, TRAPPC12, MAPK1, PNKP, HUWE1, MTF2, MLLT11, SURF4, MAPK9, MAPK8, C15ORF62, DOC2B, NEK7, ARF6, ARIH2, PFN2, ACD,…
COPA	71.54	ZFAT	7.08		GO:2001251~negative regulation of chromosome organization	0.000100627	XRCC5, MAD1L1, DYNC1LI1, XRCC3, NBN, GNL3L, TERF2IP, ZNF207, CSNK2A2, SIN3A, CSNK2A1, ATG5, SETMAR, H2AFY, TPR, KDM5A, RTEL1, ZW10, CTBP1, MCRS1, MECP2, UBE2B, HNRNPU, RAD50, TNKS2, NOC2L, TRAPPC12, MTF2, UBR5, SUPT6H, PML, SRC, ACD, SET, SMARCB1, NAT10, TNKS, BCOR, ASF1A, TINF2, ERCC4, TERF2, TRIP12, BUB3, TERF1, PINX1, APC, SMG6, PIF1, SKI, HNRNPA1, ATM, ATRX, MNAT1, PHF2, PSMG2, PHF1, OTUB1, K…
NCOR1	71.5233	ZNF514	7.03667		GO:0045862~positive regulation of proteolysis	0.000102575	BTRC, RNF217, RPS27L, CDC16, UBQLN2, REST, UBQLN1, SART3, BAK1, NLRC4, APP, PICALM, CASP8AP2, HTRA2, OGT, AKIRIN2, CUL1, ANAPC1, ANAPC2, DDRGK1, ANAPC5, FMR1, ANAPC4, SOCS4, SKP1, SOCS5, BCL2L13, MYH9, CLPX, TANK, BCL2L10, PCOLCE2, PSMA2, ADRM1, PSMA1, EP300, PSMA6, PSMA5, PSMA4, PSMA3, RNF139, RNF138, ANAPC7, NFE2L2, EIF2AK3, XDH, ANAPC16, TRAF2, HMGB1, CAV1, GCLC, TFAP4, BBS7, CLU, ANAPC10, UBE…
RAPGEF2	71.5067	ZNF841	6.98333		GO:2001252~positive regulation of chromosome organization	0.000103396	NBN, PINK1, CCT2, CCT3, NAP1L2, SART3, DAXX, CUL3, SIN3A, RAD21, DDX11, DKC1, MIER1, RTF1, EED, BRD7, H2AFY, NSMCE2, DHX36, OGT, TPR, MAP2K7, RTEL1, CHTOP, CTBP1, TADA2A, FMR1, TADA2B, TP53, RB1, LIG4, CCT6A, RAD50, C6ORF89, TNKS2, UBE2N, TRAPPC12, PRKD1, PNKP, MAPK1, EP300, MTF2, RUVBL2, AKAP8, RNF20, NEK7, KMT2A, MAPKAPK5, PML, ANAPC11, PAXBP1, POT1, SLX4, NIPBL, ACD, SMARCB1, AUTS2, TNKS, TINF…
SLC39A1	71.1467	ZNF605	6.96333		GO:0036258~multivesicular body assembly	0.000104101	CHMP2A, CHMP3, CHMP5, TSG101, STAM2, CHMP6, VTA1, CHMP4A, CHMP7, VPS37A, VPS37C, CHMP2B, MVB12A, CHMP1A, CHMP1B, IST1, SNF8, VPS4B, VPS4A, RAB11A, HGS, STAM, PDCD6IP, VPS28
GALNT2	70.98	ZHX3	6.87333		GO:0097352~autophagosome maturation	0.000104101	SNAP29, CLN3, CHMP3, VIPAS39, TSG101, SNX14, UVRAG, CALCOCO2, UBQLN4, PHF23, SNAPIN, VPS33B, WIPI2, UBQLN1, VPS33A, CLEC16A, VCP, VAMP7, STX17, LIX1L, EPG5, MCOLN1, VPS16, FYCO1
HSD17B4	70.9	ZNF808	6.87333		GO:0070585~protein localization to mitochondrion	0.000110467	GRPEL1, IL9R, FAM20B, U2AF2, SAE1, MIPEP, TOMM20L, AIP, CSNK2A2, MFF, WDR75, HTRA2, STARD7, MIS18A, U2AF1, LEPROT, RNF31, MRGPRE, UBE2J2, CDKL2, TIMM8B, HUWE1, DTWD2, PAM16, MAPK9, MAPK8, MTX3, MTX2, MTX1, CHCHD4, OSCP1, PSMB7, UBE2D3, ARIH2, FBXW7, MTCH2, TOMM5, GPR26, PEMT, TFDP1, FBXO7, PLAGL2, TIMM10B, TOMM40, UBE2L3, AFG3L2, SREBF2, TRNT1, NMT1, BBC3, TOMM40L, PDCD5, NKAP, CYB5R1, TIMM17A, D…
WRNIP1	70.89	ZSCAN30	6.61333		GO:0035601~protein deacylation	0.00011188	MORF4L1, ARID4B, PINK1, NOTUM, REST, SIN3B, FNTA, SIN3A, SAP30L, KDM5A, TBL1XR1, CTBP1, RBBP4, TADA2A, MTA2, RCOR1, TP53, HDAC10, MTA1, HMG20B, LYPLA1, MBD3, RBBP7, C6ORF89, PRKD1, EP300, MAPK8, AKAP8, SUDS3, SMARCAD1, NEK3, TADA3, PML, PPT1, NIPBL, ELK4, BAZ2A, CHD4, BRMS1L, PHB, AKAP8L, SKI, SIRT6, SIRT7, SIRT3, MSL3, HDAC4, HDAC3, ATXN3, BRMS1, HDAC2, HDAC1, SFPQ, DYRK1A, HDAC9, RBM14, TBL1X, …
YAP1	70.7867	ZNF415	6.56333		GO:0006278~RNA-dependent DNA biosynthetic process	0.000115929	PTGES3, GAR1, MAPKAPK5, PML, GNL3L, CCT2, TERF2IP, CCT3, SRC, POT1, ACD, DKC1, NAT10, TNKS, TINF2, MAP2K7, TERF2, TERF1, PINX1, PIF1, SMG7, HMBOX1, CCT6A, ATR, HNRNPA1, NOP10, HNRNPU, ATM, RAD50, TNKS2, CCT7, TNKS1BP1, MAPK1, PNKP, CCT5, CCT4, RFC1, PPIA, CCT8, NHP2, NEK7
OSBP	70.6333	ZNF780A	6.53667		GO:0071897~DNA biosynthetic process	0.000120105	RAD51D, RAD51C, XRCC3, XRCC2, CCT2, SPRTN, CCT3, DNTT, DNAJC2, MAP2K7, POLK, MCRS1, POLI, POLH, POLG, POLE, LIG3, LIG4, HNRNPU, TNKS2, NVL, RFC5, CHRAC1, PNKP, MAPK1, RFC4, RFC1, MYBBP1A, NEK7, DSCC1, MAPKAPK5, GREM1, TEN1, SRC, POLE4, ACD, POLE2, POLE3, POLM, NAT10, TNKS, RCHY1, PALB2, NPLOC4, SMG6, SMG5, PHB, PIF1, PRIMPOL, SMG7, UBE2L6, BRCA2, ATR, WRN, KAT5, NOP10, HNRNPA1, ATM, CTC1, POLD3, …
NF1	70.5167	CC2D1A	6.38333		GO:0006497~protein lipidation	0.000123241	RAB3GAP2, RAB3GAP1, ALG5, GOLGA7, PIGM, ATG5, PIGG, PIGH, ATG7, PIK3C3, PIGB, PIGC, PIGA, PGAP3, PGAP2, PIGZ, ZDHHC3, PIGY, ZDHHC6, PIGX, ZDHHC5, PIGW, ZDHHC7, PIGU, PIGQ, PIGP, PIGO, PIGN, CWH43, ZDHHC17, ZDHHC16, ATG4C, ATG4A, HHAT, PYURF, CLIP3, WDR45, ATG10, ATG12, PPM1A, ZDHHC18, PPM1B, WDR45B, MPPE1, ZDHHC21, ZDHHC20, GBA, WIPI2, NMT1, GOLGA7B, DPM1, DPM2
abcc1	70.0867	ZNF782	6.38333		GO:0070536~protein K63-linked deubiquitination	0.000128646	OTUD5, BRCC3, USP8, FAM175B, OTUB2, UIMC1, CYLD, PSMD14, USP27X, ATXN3, OTUD1, VCP, BRE, BABAM1, OTUD7B, ZRANB1, YOD1, USP25, USP16, USP33, USP13
TPST1	69.8867	REXO4	6.34333		GO:0000466~maturation of 5.8S rRNA from tricistronic rRNA transcript (SSU-rRNA, 5.8S rRNA, LSU-rRNA)	0.000140141	RPSA, EXOSC8, EXOSC9, EXOSC7, NOL9, EXOSC2, ERI1, EXOSC3, BOP1, FCF1, NOP14, RCL1, ABT1, RRS1, WDR12, PES1, UTP20, FTSJ3
STX4	69.4667	ZNF23	6.29333		GO:0072655~establishment of protein localization to mitochondrion	0.000156789	GRPEL1, IL9R, FAM20B, U2AF2, SAE1, MIPEP, TOMM20L, AIP, CSNK2A2, MFF, WDR75, HTRA2, STARD7, MIS18A, U2AF1, LEPROT, RNF31, MRGPRE, UBE2J2, CDKL2, TIMM8B, HUWE1, DTWD2, PAM16, MAPK9, MAPK8, MTX3, MTX2, MTX1, CHCHD4, OSCP1, PSMB7, UBE2D3, ARIH2, FBXW7, TOMM5, GPR26, PEMT, TFDP1, FBXO7, PLAGL2, TIMM10B, TOMM40, UBE2L3, AFG3L2, SREBF2, TRNT1, NMT1, BBC3, TOMM40L, PDCD5, NKAP, CYB5R1, TIMM17A, DPH6, HP…
HEATR1	69.2633	PAX9	6.28		GO:1904292~regulation of ERAD pathway	0.000162421	UBXN1, DERL2, CAV1, UBE2G2, UBE2J1, BRSK2, UBQLN2, TMEM259, EDEM2, UBQLN1, EDEM1, SGTA, ERLEC1, OS9, USP19, ATXN3, BAG6, YOD1, NFE2L2, USP25, USP14, USP13
DYNC1LI1	69.15	ZSCAN22	6.23		GO:0009303~rRNA transcription	0.000162421	TAF1B, GTF3A, SPIN1, BRF1, POLR1E, DEDD, NIFK, POLR1B, SIRT7, NCL, CD3EAP, DDX11, SMARCB1, GTF3C6, NOL11, GTF3C5, H2AFY, MTOR, GTF3C2, GTF3C4, GTF3C3, SMARCA4
UBR5	69.1433	ZNF224	6.14667		GO:0008334~histone mRNA metabolic process	0.000162421	NCBP2, NCBP1, ZCCHC11, UPF1, EXOSC4, SNRPD3, MTPAP, ERI1, PAPD5, SSB, ATM, EXOSC10, PAPD4, ZNF473, LSM11, CPSF3, SNRPF, LSM1, ZCCHC6, CPSF2, SNRPE, XRN1
EIF2B1	68.8833	ZNF493	6.02		GO:0007067~mitotic nuclear division	0.000172016	ITGB3BP, DYNC1LI1, XRCC3, CHMP3, CHMP5, CHMP6, BTC, CHMP7, CDC16, ANKLE2, CD2AP, CUL3, MIS18A, VPS4B, VPS4A, H2AFY, STAG2, STAG1, ANAPC1, ANAPC2, ZC3HC1, ANAPC5, TADA2A, RAN, ANAPC4, DCTN3, DCTN1, NCAPD3, DCTN2, NME6, TRAPPC12, DCLRE1A, RCC2, NEK9, FBXL7, ARL8A, ANAPC7, NEK4, NUP43, RAD21L1, TADA3, NEK3, NEK1, RCC1, NAA50, SAC3D1, FBXO5, PBRM1, TNKS, PPP2R2D, NUDC, YEATS4, KIF3B, RECQL5, BECN1, J…
MAP2K3	68.8633	ZNF518A	5.98333		GO:0006476~protein deacetylation	0.000174531	MORF4L1, ARID4B, PINK1, REST, SIN3B, FNTA, SIN3A, SAP30L, KDM5A, TBL1XR1, CTBP1, RBBP4, TADA2A, MTA2, RCOR1, TP53, HDAC10, MTA1, HMG20B, MBD3, RBBP7, C6ORF89, PRKD1, EP300, MAPK8, AKAP8, SUDS3, SMARCAD1, TADA3, NEK3, PML, NIPBL, ELK4, BAZ2A, CHD4, BRMS1L, PHB, AKAP8L, SKI, SIRT6, SIRT7, SIRT3, MSL3, HDAC4, ATXN3, HDAC3, BRMS1, HDAC2, HDAC1, SFPQ, DYRK1A, HDAC9, RBM14, TBL1X, HDAC8, TBL1Y
IMMT	68.54	MZF1	5.89667		GO:0010821~regulation of mitochondrion organization	0.000174858	IL9R, U2AF2, FAM20B, STOML2, SAE1, FLCN, CSNK2A2, BAK1, MFF, WDR75, VPS13C, HTRA2, ATG5, STARD7, MTG1, ATG7, MTG2, MIS18A, U2AF1, LEPROT, RNF31, ACAA2, OPA1, PLD6, LIG3, MRGPRE, UBE2J2, CDKL2, HUWE1, DTWD2, MLLT11, MAPK8, LRPPRC, BCL2L1, OSCP1, UBE2D3, ARIH2, FBXW7, PSMB7, GPR26, DHODH, PEMT, SLC35F6, TFDP1, FBXO7, PLAGL2, HTT, BECN1, MUL1, UBE2L3, ATP13A2, VDAC1, SREBF2, NMT1, BBC3, PDCD5, NKAP,…
ADAR	68.3867	ZNF449	5.85667		GO:0016574~histone ubiquitination	0.000183381	RAG1, CDC73, LEO1, WAC, RNF168, BCOR, PHC1, TRIP12, UBE2A, DTX3L, DDB1, RING1, UBR2, SKP1, UBE2B, UBE2N, TRIM37, SUZ12, KDM2B, HUWE1, OTUB1, UBR5, RNF2, CUL4B, USP22, RNF20, RNF40, UBE2U
PPM1G	68.3667	DMRTA1	5.69333		GO:0035194~posttranscriptional gene silencing by RNA	0.000184343	EIF6, CNOT8, XPO5, RBM4, DICER1, CNOT1, WTIP, CNOT7, CNOT6, DROSHA, SRRT, TNRC6C, DGCR8, METTL3, CLP1, PRKRA, PUM1, AGO1, AGO2, LIMD1, PUM2, DND1, AGO4, TNRC6B, TNRC6A, ZCCHC11, RAN, MAP2K2, HNRNPA2B1, FMR1, ELAVL1, SMAD2, STAT3, TARBP2, NRDE2, CELF1, NCOR1, BCDIN3D, ADAR
PIK3C3	68.2533	ZNF621	5.68333		GO:0016441~posttranscriptional gene silencing	0.000184343	EIF6, CNOT8, XPO5, RBM4, DICER1, CNOT1, WTIP, CNOT7, CNOT6, DROSHA, SRRT, TNRC6C, DGCR8, METTL3, CLP1, PRKRA, PUM1, AGO1, AGO2, LIMD1, PUM2, DND1, AGO4, TNRC6B, TNRC6A, ZCCHC11, RAN, MAP2K2, HNRNPA2B1, FMR1, ELAVL1, SMAD2, STAT3, TARBP2, NRDE2, CELF1, NCOR1, BCDIN3D, ADAR
LRRC41	68	SIM2	5.67667		GO:1903829~positive regulation of cellular protein localization	0.000184731	CHERP, IL9R, U2AF2, FAM20B, XPO4, PTPN22, TLR3, CCT2, SAE1, CCT3, CD2AP, TLR7, SHH, IQGAP1, TLR9, CSNK2A2, WDR75, MFF, HTRA2, STARD7, MIS18A, U2AF1, CEP290, RBCK1, OGT, LEPROT, RAPGEF3, RNF31, MCRS1, KIF5B, C2CD5, MRGPRE, CHP1, WNK3, UBE2J2, SYNJ2BP, PCM1, CDKL2, CTDSPL2, JUP, EP300, HUWE1, DTWD2, UBR5, AKAP5, MAPK8, CLIP3, EIF2AK3, MAVS, CDK5R1, STK11, RER1, ARF6, GREM1, ITGB1, SRC, OSCP1, OAZ2,…
GALNT1	67.8267	ZNF174	5.53333		GO:1902115~regulation of organelle assembly	0.000210655	RAB3GAP2, CHMP3, TSG101, CEP76, CHMP5, CHMP4A, RAB3GAP1, PINK1, PHF23, RAB1B, CNOT1, UBQLN2, CNOT6, SENP6, TBC1D15, TBC1D17, EVI5, ATG5, TBC1D14, TBC1D13, RALB, VPS4B, STAM, MSN, TPR, VPS11, TBC1D9B, PAN3, TBC1D22A, TRIM37, TRAPPC12, CHMP1A, SDC1, CHMP1B, EP300, SDCBP, MAPK9, TCHP, PDCD6IP, IFT88, MDM1, CEP97, CHMP2A, BBS4, TAPT1, RABGAP1, AKAP13, ARHGAP35, RDX, KIF9, NPRL2, NPRL3, SRC, CHMP2B, C…
ATP6V1D	67.69	RFXAP	5.40333		GO:0043624~cellular protein complex disassembly	0.000227462	MRPL40, MRPS36, MRPS35, MRPL42, MRPS34, MRPS33, CAPZA2, CAPZA1, EIF5A, MRPS30, MRPL36, VPS4B, VPS4A, MRPL38, MRPL32, MRPL33, MRPL35, MRPL53, MRPL51, MRPL50, TWF2, FAM21C, MRPS18C, MRPS18B, AKAP5, MRPL49, MRPL47, MRPL48, MRPL45, MRPL46, MRPL43, ADD1, MRPS17, MRPS15, MRPS12, CHCHD1, MRPS11, MRPS10, NAPA, NAPB, GFM2, GADD45GIP1, MTPN, CLASP1, MRPS27, MRPS26, MRPS28, SPTBN5, MRPS23, MRPS22, MRPS25, M…
nomo1	67.5833	ZNF420	5.29667		GO:0006623~protein targeting to vacuole	0.000230796	GNPTG, BECN1, SNX16, VPS41, VTI1A, GCC2, NAGPA, GNPTAB, VPS13C, TRAPPC8, NCOA4, VPS13D, AP3M1, ZFYVE16, SNF8, HGS, GOSR2, VPS13A, WASH3P, SMURF1, SCARB2, VPS28, PIK3R4, AP3B1
CKAP5	67.5033	ZXDA	5.22333		GO:0044088~regulation of vacuole organization	0.000232942	RAB3GAP2, RAB3GAP1, CHMP4A, SYNJ1, UBQLN4, CALCOCO2, PINK1, PHF23, RAB1B, UBQLN2, NPRL2, NPRL3, MTM1, MTMR3, SH3GLB1, TBC1D14, PIKFYVE, RALB, VPS16, FYCO1, LRSAM1, AMBRA1, EHMT2, TBC1D25, CLEC16A, SCFD1, PIP4K2A, IFT88, FEZ2, FEZ1, PIP4K2B
MGST3	67.4967	ZFP37	5.14333		GO:0016458~gene silencing	0.00023423	MORF4L1, EIF6, NCBP2, NCBP1, CNOT8, XPO5, RBM4, CNOT3, CNOT1, CNOT7, CNOT6, SIN3A, RAE1, MIER1, CLP1, PUM1, H2AFY, H2AFX, PUM2, DND1, NUP35, NUP133, BEND3, RAN, FMR1, HNRNPA2B1, MECP2, UBR2, ARID1A, RRP8, H2AFJ, NUPL2, AAAS, UHRF2, SMARCA5, CELF1, NUP43, SUPT6H, HIST1H4K, TNRC18, METTL3, CNOT6L, NUP50, TDRKH, PRKRA, NUP54, PABPC1, ASF1A, SETDB1, MAP2K2, HENMT1, SUV39H1, SMAD2, TSN, HIST2H3D, MSL3…
ATIC	66.9567	ZNF71	4.86		GO:0048285~organelle fission	0.000237255	ITGB3BP, ADCY3, RAD51D, RAD51C, DYNC1LI1, XRCC3, XRCC2, CHMP3, CHMP5, CHMP6, BTC, CHMP7, LEMD2, LEMD3, CDC16, ANKLE2, ANKLE1, CD2AP, CUL3, MEI1, CUL7, MIS18A, VPS4B, VPS4A, H2AFY, STAG2, HFM1, STAG1, ANAPC1, ANAPC2, OPA1, ZC3HC1, ANAPC5, TADA2A, RAN, PLD6, ANAPC4, SPIRE1, UBR2, DCTN3, DCTN1, NCAPD3, DCTN2, NME6, RAD1, TRAPPC12, DCLRE1A, RCC2, NEK9, ARL8A, FBXL7, ANAPC7, MTFR1L, NEK4, NUP43, RAD21…
CHD4	66.9067	ZFP82	4.78667		GO:0000470~maturation of LSU-rRNA	0.000251938	EIF6, MRPL1, GTPBP4, NOL9, RRP15, LAS1L, BOP1, RPF2, RPF1, RSL1D1, WDR37, NOP2, RPL7, RPL7L1, WDR12, PES1, NHP2, TEX10, FTSJ3, NSA2
PPM1B	66.75	ZSCAN16	4.72333		GO:0046755~viral budding	0.000251938	CHMP2A, LRSAM1, CHMP3, CHMP5, TSG101, CHMP6, VTA1, CHMP4A, CHMP7, VPS37A, VPS37C, MITD1, CHMP2B, MVB12A, CHMP1A, CHMP1B, VPS4B, VPS4A, PDCD6IP, VPS28
MAN2A1	66.5133	AHR	4.49		GO:1902590~multi-organism organelle organization	0.000251938	CHMP2A, LRSAM1, CHMP3, CHMP5, TSG101, CHMP6, VTA1, CHMP4A, CHMP7, VPS37A, VPS37C, MITD1, CHMP2B, MVB12A, CHMP1A, CHMP1B, VPS4B, VPS4A, PDCD6IP, VPS28
BIRC6	66.28	ZNF2	4.33333		GO:0043984~histone H4-K16 acetylation	0.000251938	ING4, MEAF6, MCRS1, KAT7, KMT2A, KANSL1, KANSL2, WDR5, KANSL3, KANSL1L, HCFC1, PHF20, MSL3, MSL2, JADE2, JADE3, ATG5, MSL1, AUTS2, OGT
DNM1L	66.04	ZNF611	4.22667		GO:1902592~multi-organism membrane budding	0.000251938	CHMP2A, LRSAM1, CHMP3, CHMP5, TSG101, CHMP6, VTA1, CHMP4A, CHMP7, VPS37A, VPS37C, MITD1, CHMP2B, MVB12A, CHMP1A, CHMP1B, VPS4B, VPS4A, PDCD6IP, VPS28
JTB	65.6067	ZKSCAN7	4.22333		GO:0030705~cytoskeleton-dependent intracellular transport	0.000255243	SPG7, UCHL1, AP3S2, WDR81, RAB1A, APP, KIFAP3, RAB6A, TUBA1C, RAB21, KIF13B, AP3B1, DYNC1I1, CLN3, OPA1, TMEM201, KIF5B, ACTN4, KIF5C, KIF16B, BICD1, KIF1C, UXT, KIF1B, NDEL1, VAMP7, WASL, KIF26A, WDR43, LRPPRC, SPAST, MYO5A, KLC3, BLOC1S6, BLOC1S4, BLOC1S2, AP3M2, AP3M1, RASGRP1, AP3D1, PEX14, PAFAH1B1, FYCO1, KIF3B, KIF3A, HTT, SUN2, SNAPIN, SOD1, MYO10, SYNE2, MAP1S, RHOT1, RHOT2, MYO19, SPG11
ABCF1	65.3867	ESRRA	4.13		GO:0006999~nuclear pore organization	0.000257124	RTN4, NUP133, NUP98, AHCTF1, NUP93, NDC1, TMEM33, SEH1L, NUP205, TMEM170A, NUP107, NUP54, TPR, NUP35
CBFB	65.3333	ZNF699	4.07667		GO:0035967~cellular response to topologically incorrect protein	0.000282319	CREBRF, TLN1, SEC31A, PPP2R5B, COPS5, VAPB, WFS1, RNF185, SSR1, BAK1, POMT2, CUL7, DDX11, DNAJB11, BOK, ATF6B, CDK5RAP3, SHC1, CTDSP2, YOD1, ATP6V0D1, DNAJC3, UFD1L, AARS, SRPRB, RNF175, RHBDD1, TATDN2, DDIT3, DCTN1, ACADVL, EP300, EIF2S1, NCK1, ERN1, UBE2W, NFE2L2, AMFR, UGGT2, EIF2AK2, EIF2AK3, UGGT1, ADD1, DERL2, DERL1, HDGF, EDEM3, EDEM2, ZBTB17, STUB1, EDEM1, SEC62, SEC63, CXXC1, TMEM33, TOR…
ECH1	65.33	ZNF606	3.97333		GO:0009411~response to UV	0.000289068	TMEM161A, INO80, SPRTN, MEN1, AKT1, BAK1, GPX1, TRIAP1, CASP3, MC1R, CASP7, ACTR5, MAP2K7, CCAR2, HYAL1, UBE2A, HYAL2, HYAL3, REV1, POLH, DDB1, YY1, FMR1, TP53, RHBDD1, UBE2B, NOC2L, MAP4K3, USP28, XPA, EP300, RPAIN, XPC, EIF2S1, IL12A, MAPK9, MDM2, RUVBL2, MAPK8, EIF2AK4, STK11, HUS1, PML, BRSK1, ERCC8, FBXW7, ERCC5, TROVE2, ERCC6, N4BP1, PRKAA1, ERCC3, ERCC4, SDF4, MSH6, TAF1, MSH2, UBE4B, PRIM…
GOLIM4	65.0333	ZNF461	3.94333		GO:0071028~nuclear mRNA surveillance	0.000296917	EXOSC10, EXOSC8, EXOSC9, EXOSC6, EXOSC7, EXOSC4, EXOSC5, EXOSC2, EXOSC3, PRPF18, DXO, XRN1
CAMLG	64.82	ZNF250	3.86667		GO:0071027~nuclear RNA surveillance	0.000296917	EXOSC10, EXOSC8, EXOSC9, EXOSC6, EXOSC7, EXOSC4, EXOSC5, EXOSC2, EXOSC3, PRPF18, DXO, XRN1
DERL2	64.6367	ZNF607	3.78667		GO:0009060~aerobic respiration	0.000298467	UQCRC2, OXA1L, OGDH, MTFR1, IDH3G, FXN, IDH1, PDHA2, COX19, PDHA1, SUCLA2, DHTKD1, FH, DLST, ACO2, ACO1, COX20, SUCLG1, CS, IDH3B, DLAT, IDH3A, SIRT3, SDHA, SDHB, PANK2, SLC25A14, NDUFV1, SDHC, SDHD, DLD, ADSL, MTFR1L, SURF1, MDH2, PMPCB, METTL17, MDH1
ATP11B	64.4833	ZNF320	3.73		GO:0090502~RNA phosphodiester bond hydrolysis, endonucleolytic	0.000306711	ZC3H3, RPP38, ELAC2, ENDOV, DICER1, ENDOU, NOB1, RNASEH1, BOP1, FCF1, BMS1, DROSHA, DGCR8, EDC3, RPP30, AGO2, DBR1, KIAA0391, TSEN2, APEX1, TSEN34, UTP23, RPSA, TSEN54, RPP21, TSR1, SMG6, NOL9, PLD6, LAS1L, RNASEH2B, NOP14, RCL1, ABT1, ERN1, POP1, RRS1, CPSF4, POP4, UTP20, POP5, CPSF3, RPP40, SLFN14
SREBF2	64.4067	ESR2	3.72667		GO:0072594~establishment of protein localization to organelle	0.000308129	RAB3GAP2, IL9R, FAM20B, RAB3GAP1, U2AF2, SRP68, GDF5, PTPN22, CCT2, TOMM20L, SHH, WDR75, VPS13C, HTRA2, RAE1, VPS13D, MIS18A, U2AF1, ABRA, H2AFY, VPS13A, NUP35, RAN, VPS41, UBE2J2, VTI1A, GCC2, JUP, MAPK1, HUWE1, RPS17, TRAPPC8, UBR5, PEX26, MAPK9, MAPK8, SRP72, MAPK7, RAB10, MTX3, NFKBIB, MTX2, MTX1, CHCHD4, ARIH2, ACD, NUP50, PEMT, NUP54, PLAGL2, FBXO7, SPPL3, SYS1, RPSA, RGPD5, TIMM10B, RGPD2,…
ANKLE2	64.3467	ZNF528	3.68667		GO:0006508~proteolysis	0.000308285	PGC, PPP2R5C, STOML2, REST, SART3, USP50, CUL3, C17ORF97, CUL2, PGPEP1, CUL5, APP, CUL7, BTBD1, FAP, BTBD2, PIK3C3, VPS4B, VPS4A, OGT, TLK2, TPSB2, MAP2K7, ADAM7, CUL1, CCAR2, AUP1, DDRGK1, UBE2J1, BTBD6, SKP1, UBE2J2, MYH9, BCL2L13, SSPO, BTBD9, BCL2L10, ADAMTS9, F5, BACE2, BACE1, NLE1, YME1L1, ADAMTS3, EIF2AK3, RAD23B, RAD23A, GGT3P, UBA6, ARIH1, ARIH2, KBTBD4, DIABLO, RCHY1, SPOP, SPPL3, NPLOC…
ndufaf2	64.2533	ZNF717	3.68		GO:0031023~microtubule organizing center organization	0.00033595	XRCC3, XRCC2, CHMP3, CROCC, CEP76, CHMP5, UVRAG, FES, WDR81, OFD1, CEP250, NUBP1, VPS4B, CNTLN, ARL2, C2CD3, ROCK2, PCM1, KIAA0753, GCC2, DCTN1, ARHGEF10, TMEM67, TRIM37, UXT, SASS6, CHMP1A, CHMP1B, NDEL1, BNIP2, HAUS7, PDCD6IP, HAUS8, WDR43, MDM1, CHMP2A, BBS4, SDCCAG8, HAUS6, C11ORF63, HAUS1, ARPC5, BRSK1, CHMP2B, TUBGCP4, NDC1, TUBGCP3, TUBGCP6, TUBGCP5, FBXW5, PKD2, PPP1R12A, TUBE1, PAFAH1B1,…
MPP6	64.1867	ZNF470	3.45333		GO:0006376~mRNA splice site selection	0.000368021	SRSF1, NOL3, SRSF10, SF1, YTHDC1, PRPF39, SF3A1, SF3A3, SETX, SFSWAP, SRSF5, SRSF6, SRSF9, CELF4, ISY1, RBMXL1, LUC7L2, SLU7, CELF1, PTBP2, LUC7L, LUC7L3
CHMP2A	64.0933	HOXD9	3.32333		GO:0002478~antigen processing and presentation of exogenous peptide antigen	0.000378402	CLTA, SEC24B, DYNC1LI2, SEC31A, AP1G1, DYNC2LI1, CLTC, CANX, LNPEP, AP1S3, AP1S1, AP2B1, DYNLL2, ACTR1A, KIFAP3, ACTR1B, PSMD1, PSMD2, DYNC2H1, PSMD3, PSMD4, PSMD5, SAR1B, SEC24C, DYNC1H1, PSMD6, PSMD7, PSMD8, PSMD9, DYNC1I1, HLA-H, HLA-A, HLA-C, DCTN5, DCTN6, DCTN3, DCTN4, DCTN1, DCTN2, PSMA2, PSMA1, CTSL, PSMA6, PSMA5, PSMA4, PSMA3, CTSD, PSME3, PSME4, KIF26A, DYNC1I2, PSMB10, HLA-DQB2, AP1M1, …
NUFIP2	64.0167	BARX2	3.24		GO:0008333~endosome to lysosome transport	0.00039688	CHMP3, CHMP5, VIPAS39, TSG101, ATG14, SNX16, VPS33B, PCDHGA3, VPS33A, HOOK3, CHMP2B, MTM1, MGRN1, HMGXB4, VPS4B, VPS16, VPS11, VPS39, FAM160A2, VPS18, SNX27, SNAPIN, VPS41, M6PR, AKTIP, SCYL2, VAMP7, LYST, TGFBRAP1, RAB12
SEC62	63.9467	ZNF816	3.1		GO:0007077~mitotic nuclear envelope disassembly	0.00039688	NUP98, NUP160, NUP93, NUP188, BANF1, NDC1, NUP214, POM121, SEH1L, RAE1, NUP50, NUP54, RANBP2, POM121C, TPR, NUP35, NUP133, NUP88, LMNA, NUP85, NUPL2, NUP155, LPIN1, AAAS, CTDNEP1, NUP62, NUP205, NEK9, NUP107, NUP43
DHCR24	63.32	ZNF345	3.08333		GO:0032386~regulation of intracellular transport	0.000414459	CHMP3, IL9R, U2AF2, FAM20B, PTPN23, PTPN22, RANGAP1, SHH, ERLEC1, WDR75, HTRA2, MIS18A, U2AF1, CEP290, RAPGEF3, OGT, RAB21, KIF5B, RINT1, UBE2J1, UBE2J2, PCM1, GCC2, CTDSPL2, JUP, MAPK1, AAAS, UNC13D, HUWE1, UBR5, MAPK7, SUPT6H, CDK5R1, NFKBIB, UHMK1, ARIH2, STX18, PEMT, NUP54, PLAGL2, SPPL3, MAP2K2, PCNT, TGFBR1, PTPN14, SMAD4, TMEM110, UBE2L3, ATP13A2, LGALS9, PTPN11, IFI27, NUP62, ARF1, NUTF2,…
HYOU1	63.0233	ZNF616	3.05333		GO:0000291~nuclear-transcribed mRNA catabolic process, exonucleolytic	0.000423335	EXOSC8, CNOT8, EXOSC9, EXOSC6, NT5C3B, EXOSC7, EXOSC4, EXOSC5, EXOSC2, EXOSC3, EDC4, EXOSC1, CNOT7, CNOT6, DDX6, DCPS, PATL1, DIS3, DCP1A, EDC3, LSM5, LSM3, LSM1
MED1	63.0033	ZNF677	2.95333		GO:0016575~histone deacetylation	0.000434736	MORF4L1, ARID4B, PINK1, REST, SIN3B, SIN3A, SAP30L, KDM5A, TBL1XR1, CTBP1, RBBP4, MTA2, RCOR1, HDAC10, TP53, MTA1, HMG20B, MBD3, RBBP7, C6ORF89, PRKD1, AKAP8, SUDS3, SMARCAD1, PML, NIPBL, ELK4, BAZ2A, CHD4, BRMS1L, PHB, AKAP8L, SKI, SIRT6, SIRT7, SIRT3, MSL3, HDAC4, ATXN3, HDAC3, BRMS1, HDAC2, HDAC1, SFPQ, HDAC9, RBM14, TBL1X, HDAC8, TBL1Y
M6PR	62.47	ZNF490	2.94333		GO:0065002~intracellular protein transmembrane transport	0.000446181	GRPEL1, SAMM50, TIMM17A, PEX6, TIMM10, TIMM50, PEX3, CHCHD4, TOMM20L, TIMM13, LONP2, PEX19, PEX1, PEX14, PEX12, PEX10, AKT2, C2CD5, NDUFA13, DNLZ, TOMM40, TIMM23, AFG3L2, TIMM44, TIMM21, TIMM22, PAM16, ZFAND2B, PEX26, TOMM40L, TOMM22, PDCD5, SRP9
AKAP13	62.4667	ZNF283	2.90667		GO:0032508~DNA duplex unwinding	0.000458156	XRCC5, RAD23B, NBN, XRCC6, INO80, POT1, SETX, RBX1, IGHMBP2, CHD8, MCM7, CHD1L, DDX11, DDX3X, CHD2, SUPV3L1, TOP2B, ERCC3, CHD4, RTEL1, DHX9, RECQL5, DDB1, PIF1, G3BP1, ANXA1, DDX1, GTF2H3, WRN, MCM3, C10ORF2, RAD50, GTF2H1, PURA, MCM6, ATRX, XPA, DNA2, RECQL, XPC, CUL4A, ASCC3, FBXO18, RUVBL2, CUL4B, RUVBL1
PRKRA	62.4467	ZNF571	2.88333		GO:0009108~coenzyme biosynthetic process	0.000462135	MOCOS, NAMPT, ACOT6, ACSS2, PNP, ACSF3, MTHFD1L, TPK1, MTHFD1, MTHFD2, ACOT7, ACSS1, ACOT8, ELOVL5, ELOVL4, ACOT11, ACOT12, ACOT13, SPR, PDHA2, PDHA1, PDPR, PDXK, PCBD2, PCBD1, UBIAD1, QDPR, NADSYN1, COQ9, COQ7, COQ5, COQ6, PANK4, PANK2, PANK3, DLD, FLAD1, THEM4, NMNAT1, ME1, COASY, HSD17B12, NFS1, PPT2, PPT1, PPCDC, PDSS1, ACAT1, PDSS2, GPHN, ATIC, FASN, PTS, LIPT2, ACSL4, AGK, PDHX, ACSL5, GCDH…
RCC2	61.3533	ZNF74	2.70333		GO:0006611~protein export from nucleus	0.000473852	XPO6, XPO5, XPO4, STYX, PPM1A, EIF5A, RANGAP1, ANKLE1, CCHCR1, NUP214, CRB1, CSE1L, RANBP3, PKD1, RAPGEF3, TPR, HSPA9, ANP32B, NUP88, RAN, TP53, CHP1, NUPL2, CDK5, PARK7, CTDSPL2, DNAJC27, GSK3B, TXN, MDM2, NUTF2, AHCYL1, SMURF1, XPO7, ADAR, BARD1
MTHFD1L	61.0233	ZNF471	2.69667		GO:0035195~gene silencing by miRNA	0.000473852	EIF6, CNOT8, XPO5, RBM4, DICER1, CNOT1, WTIP, CNOT7, CNOT6, DROSHA, SRRT, TNRC6C, DGCR8, METTL3, PRKRA, PUM1, AGO1, AGO2, LIMD1, PUM2, DND1, AGO4, TNRC6B, TNRC6A, ZCCHC11, RAN, MAP2K2, HNRNPA2B1, FMR1, ELAVL1, SMAD2, STAT3, TARBP2, NCOR1, BCDIN3D, ADAR
APMAP	60.86	ZFP3	2.68		GO:0072666~establishment of protein localization to vacuole	0.000475333	GNPTG, BECN1, SNX16, VPS41, VTI1A, GCC2, NAGPA, GNPTAB, VPS13C, TRAPPC8, NCOA4, VPS13D, AP3M1, ZFYVE16, SNF8, HGS, GOSR2, VPS13A, WASH3P, SMURF1, SCARB2, VPS28, PIK3R4, AP3B1
PIK3C2A	60.7	ZNF165	2.66667		GO:0034047~regulation of protein phosphatase type 2A activity	0.000487981	PPP2R1B, PPP2R1A, PPME1, PPP2R3A, PPP2R5B, PPP2R5A, HTT, PPP2R5D, PPP2R5C, ARPP19, ENSA, ANKLE2, TIPRL, SET, PPP2R5E, EIF2AK2, PPP2R2C, PPP2R2D, PPP2R2A
FOXO3	60.03	POU2F3	2.64667		GO:0051052~regulation of DNA metabolic process	0.000500542	XRCC5, HRAS, INO80, STOML2, CCT2, CCT3, FLCN, APOBEC3D, KDM1B, DDX11, MIS18A, PLA2G1B, PIK3CA, DHX36, H2AFX, PPP4C, MAP2K7, DNAJC2, STAG2, NUDT16, ESCO1, MCRS1, GTPBP4, POLH, DFFA, CIZ1, CST3, MECP2, LIG3, HNRNPU, TNKS2, NVL, RFC5, MAPK1, PNKP, RFC4, UHRF2, TIMELESS, UBR5, FBXO18, PDGFRA, RAD17, TNFAIP1, DSCC1, SUPT6H, NEK7, HMGB1, MAPKAPK5, HUS1, UBE2V1, UBE2V2, TEN1, GREM1, ATF1, SRC, SLX4, FBX…
SLC30A5	60.01	ZNF235	2.58333		GO:0034504~protein localization to nucleus	0.000500542	CHERP, GDF5, PTPN22, TLR3, CCT2, CCT3, FLCN, TLR7, CD2AP, SHH, TLR9, SIN3A, MDFIC, RAE1, RBCK1, ABRA, OGT, NUP35, TOR1AIP2, NUP133, MCM3AP, MCRS1, CIZ1, RAN, TOR1AIP1, CHP1, SKP1, ARNTL, JUP, MAPK1, RPAIN, EP300, UBR5, SIX1, AKAP5, PYGO1, MAPK7, AKAP1, EIF2AK3, SRI, MAVS, ABCA7, BBS4, STK11, NFKBIB, KEAP1, GREM1, SRC, HNRNPM, GCKR, CSE1L, NUP50, OTUD7B, CCDC22, SUPT7L, FBXO4, NUP54, EGF, AXIN1, S…
TOMM22	59.8367	ZNF836	2.58333		GO:0090503~RNA phosphodiester bond hydrolysis, exonucleolytic	0.000523313	CNOT8, PNPT1, ERI1, CNOT1, CNOT7, CNOT6, EXOSC10, DCPS, PARN, TOE1, CNOT6L, REXO2, USB1, EXOSC8, PAN3, EXOSC9, PDE12, EXOSC7, EXOSC4, EXOSC5, EXOSC2, EXOSC3, DIS3L, DIS3, XRN2
DIP2B	59.1633	ZSCAN20	2.54667		GO:0042158~lipoprotein biosynthetic process	0.000556142	RAB3GAP2, RAB3GAP1, ALG5, APOA2, APOB, GOLGA7, PIGM, ATG5, PIGG, PIGH, ATG7, PIK3C3, PIGB, PIGC, PIGA, PGAP3, PGAP2, PIGZ, ZDHHC3, PIGY, ZDHHC6, PIGX, ZDHHC5, PIGW, ZDHHC7, PIGU, PIGQ, PIGP, PIGO, PIGN, CWH43, ZDHHC17, ZDHHC16, ATG4C, ATG4A, HHAT, PYURF, CLIP3, WDR45, ATG10, ATG12, PPM1A, ZDHHC18, PPM1B, WDR45B, MPPE1, ZDHHC21, ZDHHC20, GBA, WIPI2, NMT1, GOLGA7B, DPM1, DPM2
ADPGK	59.1467	ZNF879	2.45		GO:0000380~alternative mRNA splicing, via spliceosome	0.000565249	SRSF1, HNRNPM, SFSWAP, SRSF6, SFPQ, RSRC1, PTBP1, CELF4, PQBP1, SLU7, ESRP2, CDK13, RBM17
FLNA	58.9867	ZNF229	2.43333		GO:0000478~endonucleolytic cleavage involved in rRNA processing	0.000565249	UTP23, NOP14, RCL1, RPSA, TSR1, ABT1, NOL9, RRS1, LAS1L, BOP1, UTP20, FCF1, BMS1
LPGAT1	58.51	TFAP4	2.36		GO:0043248~proteasome assembly	0.000565249	KIAA0368, SHFM1, ADRM1, PSMG1, PSMD13, PSMG2, PSMD11, PSMD10, POMP, PSMD4, PSMD5, PSMD8, PSMD9
SLC25A17	58.0467	ZFP30	2.34333		GO:0006457~protein folding	0.000605512	GRPEL1, VAPA, WFS1, LMAN2L, TTC9C, CCT2, CCT3, AIP, CSNK2A2, NUDCD3, CSNK2A1, NUDCD2, DNAJB11, DNAJC7, PDRG1, DNAJC2, DNAJC1, TXNL1, ERP29, AARS, NKTR, CLPX, ST13, MLEC, UGGT2, UGGT1, TMX1, PPIL1, CLU, TMX3, PPIL2, CHCHD4, RIC3, CDC37, TTC1, PPIL4, PPIL3, HSPE1, DNAJA3, NUDC, DNAJA2, UNC45A, HSPBP1, CCT7, ATF6, PPIE, TXNDC11, CCT5, CCT4, PPIG, PPIA, PPID, CCT8, DNAJB2, HSPA14, RGS9, PDCD5, ALG12,…
ATP1B1	58.0067	ZNF500	2.16333		GO:0032392~DNA geometric change	0.000651696	XRCC5, RAD23B, HMGB1, NBN, XRCC6, INO80, POT1, SETX, RBX1, IGHMBP2, CHD8, MCM7, CHD1L, DDX3X, DDX11, CHD2, SUPV3L1, TOP2B, ERCC3, CHD4, RTEL1, DHX9, RECQL5, DDB1, PIF1, G3BP1, ANXA1, DDX1, GTF2H3, WRN, MCM3, C10ORF2, RAD50, GTF2H1, PURA, MCM6, ATRX, XPA, DNA2, RECQL, XPC, CUL4A, ASCC3, FBXO18, RUVBL2, ZRANB3, CUL4B, RUVBL1
PLSCR1	57.98	ZKSCAN3	2.16		GO:0070897~DNA-templated transcriptional preinitiation complex assembly	0.000680409	TAF2, TAF1B, HMGB1, TAF1, TAF4, POLR1E, CREB1, TAF9B, TAF7L, TAF11, MED6, PSMC6, PSMC5, PSMC4, PSMC3, PSMC2, GTF2F2, PSMC1, GTF2A2, TAF9, CAND1
RAB5B	57.92	ZNF501	2.10667		GO:0033119~negative regulation of RNA splicing	0.000680409	RBM42, SRSF10, U2AF2, TMBIM6, PTBP1, HNRNPA2B1, RNPS1, RBMX, SFSWAP, SRSF4, HNRNPK, C1QBP, SRSF6, SRSF9, DYRK1A, CELF4, PTBP3, ACIN1, PTBP2, RBM10, AKT2
LRRC8A	57.7867	ZNF81	2.09		GO:0034472~snRNA 3'-end processing	0.000688625	USB1, EXOSC8, EXOSC9, EXOSC6, EXOSC7, EXOSC4, INTS7, EXOSC5, EXOSC2, EXOSC3, INTS1
SLC11A2	57.38	ZNF573	2.08667		GO:0006732~coenzyme metabolic process	0.000693829	MOCOS, EIF6, OCLN, HMGCR, PGD, ACSS2, OGDH, PNP, MTHFD1L, TPK1, ACSS1, IDH3G, ELOVL5, ELOVL4, PGAM4, DERA, SPR, PDHA2, PDHA1, OGT, EDARADD, AADAT, PDPR, PDXK, PCBD2, PCBD1, SUCLG1, UBIAD1, QDPR, DDIT4, SLC25A32, DLD, BHMT, MVK, FLAD1, CROT, MDH2, NMNAT1, MDH1, ME1, COASY, ME2, PFKFB2, ALDOB, HSD17B12, PPT2, PPT1, PPCDC, ACAT1, PDSS1, PDSS2, ARNT, THTPA, PEMT, IDH1, LIPT2, AMD1, GCDH, NADK2, MOCS3…
RNF149	57.3367	FOXD2	2.06		GO:0032784~regulation of DNA-templated transcription, elongation	0.000694019	ZMYND11, CDC73, SHH, ERCC6, ZNF326, HTATSF1, RTF1, LEO1, TCEA1, RNF168, BRD4, TCEA2, SUPT4H1, SUPT5H, CCAR2, AXIN1, RECQL5, ALYREF, IWS1, EAPP, GTF2F1, TSFM, GTF2F2, SUPT16H, NELFB, TCEB1, THOC5, NELFE, THOC1, SUPT6H
CPD	56.9367	ZNF780B	1.87333		GO:0000280~nuclear division	0.000724027	ITGB3BP, ADCY3, RAD51D, RAD51C, DYNC1LI1, XRCC3, XRCC2, CHMP3, CHMP5, CHMP6, BTC, CHMP7, LEMD2, LEMD3, CDC16, ANKLE2, ANKLE1, CD2AP, CUL3, MEI1, CUL7, MIS18A, VPS4B, VPS4A, H2AFY, STAG2, HFM1, STAG1, ANAPC1, ANAPC2, ZC3HC1, ANAPC5, TADA2A, RAN, PLD6, ANAPC4, SPIRE1, UBR2, DCTN3, DCTN1, NCAPD3, DCTN2, NME6, RAD1, TRAPPC12, DCLRE1A, RCC2, NEK9, ARL8A, FBXL7, ANAPC7, NEK4, NUP43, RAD21L1, NEK3, TADA…
SDHA	56.8633	ZFP2	1.75333		GO:0030968~endoplasmic reticulum unfolded protein response	0.000725854	CREBRF, TLN1, SEC31A, PPP2R5B, COPS5, VAPB, WFS1, SSR1, BAK1, CUL7, DDX11, DNAJB11, BOK, ATF6B, CDK5RAP3, SHC1, CTDSP2, YOD1, ATP6V0D1, DNAJC3, AARS, SRPRB, RNF175, TATDN2, DCTN1, DDIT3, ACADVL, EP300, EIF2S1, NCK1, ERN1, NFE2L2, AMFR, UGGT2, EIF2AK2, EIF2AK3, UGGT1, ADD1, DERL2, DERL1, HDGF, EDEM3, EDEM2, ZBTB17, STUB1, SEC62, EDEM1, SEC63, CXXC1, TMEM33, HSPA5, SEC61A1, SEC61A2, MBTPS2, TBL2, C…
STAG2	56.68	NANOG	1.71333		GO:0019884~antigen processing and presentation of exogenous antigen	0.000741185	CLTA, SEC24B, DYNC1LI2, SEC31A, AP1G1, DYNC2LI1, CLTC, CANX, LNPEP, AP1S3, AP1S1, AP2B1, DYNLL2, ACTR1A, KIFAP3, ACTR1B, PSMD1, PSMD2, DYNC2H1, PSMD3, PSMD4, PSMD5, SAR1B, SEC24C, DYNC1H1, PSMD6, PSMD7, PSMD8, AP3B1, PSMD9, DYNC1I1, HLA-H, HLA-A, HLA-C, DCTN5, DCTN6, DCTN3, DCTN4, DCTN1, DCTN2, PSMA2, PSMA1, CTSL, PSMA6, PSMA5, PSMA4, PSMA3, CTSD, PSME3, PSME4, KIF26A, DYNC1I2, PSMB10, HLA-DQB2, …
SBF2	56.5633	ZNF658	1.49		GO:0051865~protein autoubiquitination	0.000743502	TRAF2, LTN1, UBE3A, RNF185, RAG1, TRIM13, STUB1, RNF213, CNOT4, ERCC8, UBE2D3, UBE2D2, TRIM68, RNF10, RCHY1, RNF146, RNF13, LRSAM1, UBE2A, RNF220, UBE4B, MTA1, UBE2B, TRIM21, TRIM37, BFAR, RNF133, UHRF2, RNF115, RNF4, RNF208, AMFR, RNF41
DCTN2	56.5233	SRY	1.44333		GO:0080171~lytic vacuole organization	0.000752536	ARSB, NAGLU, MFSD8, CHMP5, HPS4, HEXB, HPS1, ACP2, PPT1, SYT7, ZKSCAN3, HOOK3, TMEM175, ATP6V0C, NAGPA, GNPTAB, VPS11, CLN3, FAM160A2, VPS18, LAMTOR1, BECN1, RAB39A, SNAPIN, TMEM106B, AKTIP, ARF1, LYST, TMEM165, RAB14, MBTPS1, CLN8, CLN5, CLN6
CAPZA2	55.8067	ZFPM1	1.3		GO:0007040~lysosome organization	0.000752536	ARSB, NAGLU, MFSD8, CHMP5, HPS4, HEXB, HPS1, ACP2, PPT1, SYT7, ZKSCAN3, HOOK3, TMEM175, ATP6V0C, NAGPA, GNPTAB, VPS11, CLN3, FAM160A2, VPS18, LAMTOR1, BECN1, RAB39A, SNAPIN, TMEM106B, AKTIP, ARF1, LYST, TMEM165, RAB14, MBTPS1, CLN8, CLN5, CLN6
DOCK1	55.79	ZFP14	1.29333		GO:0048025~negative regulation of mRNA splicing, via spliceosome	0.000762792	RBM42, SRSF10, U2AF2, PTBP1, HNRNPA2B1, RNPS1, RBMX, SFSWAP, SRSF4, HNRNPK, C1QBP, SRSF6, SRSF9, DYRK1A, CELF4, ACIN1, RBM10
NDUFS1	55.63	ZNF665	1.28		GO:0006605~protein targeting	0.00078389	IL9R, LTBP2, FAM20B, U2AF2, SRP68, GDF5, PTPN22, TOMM20L, SHH, SSR1, WDR75, TRAK2, HTRA2, VPS13C, RAE1, VPS13D, MIS18A, U2AF1, ABRA, VPS13A, OGT, NUP35, RAB27A, KIF13B, BSG, PAN3, RAN, VPS41, WNK3, UBE2J2, SYNJ2BP, VTI1A, GCC2, JUP, MAPK1, HUWE1, RPS17, TRAPPC8, UBR5, PEX26, MAPK9, SRP72, MAPK7, CDK5R1, MTX3, NFKBIB, MTX2, MTX1, CHCHD4, CDC37, ARIH2, NUP50, PEMT, NUP54, TRAM1, PLAGL2, FBXO7, SPPL…
CUL3	55.54	KLF17	1.26		GO:0000154~rRNA modification	0.000846922	EMG1, GAR1, THUMPD1, WBSCR22, FDXACB1, NOP10, DIMT1, NOP2, RRNAD1, DKC1, PYURF, NOP58, TFB2M, FBLL1, NAT10, NOP56, NSUN3, NHP2, METTL16, TRMT112, FTSJ3, NSUN5, NSUN4
CCDC88A	55.39	HOXA13	1.23333		GO:0046474~glycerophospholipid biosynthetic process	0.000858635	CDIPT, IMPA1, SYNJ1, PIP5K1C, ALG5, PI4K2B, PTEN, TLR9, CDS2, FAR1, SH3YL1, PIGM, PIGG, PIGH, PIK3C3, PIGB, PIGC, PIK3CA, SYNJ2, PCYT2, PTDSS1, FRS2, PIGA, AGPAT1, PTDSS2, PGAP3, PGAP2, CRLS1, PIGZ, PIGY, PIGX, PLD6, PIK3C2A, PIK3CB, PIGW, PIGU, PI4KA, PISD, PI4KB, PIGQ, CDS1, CECR5, CHPT1, LPIN1, PIGP, IRS1, PIGO, PIGN, SACM1L, CWH43, MTMR14, PI4K2A, PYURF, LCLAT1, PLA2G6, INPP4B, GPAM, CHKA, PG…
MLH1	55.17	TBR1	1.2		GO:1904357~negative regulation of telomere maintenance via telomere lengthening	0.000868891	MCRS1, PIF1, PML, GNL3L, HNRNPA1, HNRNPU, SRC, TNKS2, ACD, TNKS, NAT10, TINF2, TERF1, PINX1
CPSF7	55.1633	ZNF33B	1.19		GO:0043981~histone H4-K5 acetylation	0.000868891	ING4, MEAF6, KAT7, MCRS1, KANSL1, KANSL2, KANSL3, WDR5, HCFC1, KANSL1L, PHF20, JADE2, JADE3, OGT
NECAP1	55.04	ZNF311	1.15		GO:0043982~histone H4-K8 acetylation	0.000868891	ING4, MEAF6, KAT7, MCRS1, KANSL1, KANSL2, KANSL3, WDR5, HCFC1, KANSL1L, PHF20, JADE2, JADE3, OGT
KIDINS220	54.79	ZNF19	1.04333		GO:0006893~Golgi to plasma membrane transport	0.000868891	CCDC93, C16ORF62, ARFGEF2, RAB3IP, LLGL1, CHIC2, GOPC, COMMD1, CCDC22, STEAP2, RAB10, EXOC2, DNM2, EXOC1
DPY19L1	54.5833	FOXD4	0.96		GO:1901800~positive regulation of proteasomal protein catabolic process	0.000890458	RNF217, UBQLN2, UBQLN1, AKT1, DDRGK1, FMR1, SOCS4, SOCS5, RFWD2, PSEN1, MDM2, RNF138, NFE2L2, CHFR, CAV1, GCLC, BBS7, USP5, CLU, TRIB3, UBE2V2, KEAP1, STUB1, ARIH1, SUMO2, FBXW7, ARIH2, ANKIB1, RCHY1, RNF14, CSNK1A1, RNF144B, TAF1, NUB1, SGTA, HSPBP1, RNF114, PSMC6, PLK3, PSMC5, VCP, PSMC4, CSNK1D, PSMC3, PSMD10, PSMC2, GSK3B, PSMC1, DNAJB2, RNF40
STK24	54.4967	POU5F2	0.936667		GO:1902275~regulation of chromatin organization	0.00089224	PINK1, CTCF, NAP1L2, SART3, FLCN, DAXX, SIN3A, ATG5, MIER1, RTF1, EED, BRD7, H2AFY, TLK1, RAPGEF3, TLK2, OGT, TPR, KDM5A, CHTOP, CTBP1, TADA2A, FMR1, TADA2B, TP53, MECP2, UBE2B, ZNF335, C6ORF89, NOC2L, UBE2N, PRKD1, UHRF2, EP300, MTF2, UBR5, PYGO1, PYGO2, MAPK8, RUVBL2, AKAP8, NSD1, RNF20, SUPT6H, EID1, ZNF274, KMT2A, TADA3, KMT2B, PML, PAXBP1, MTHFR, NIPBL, SET, SMARCB1, AUTS2, BCOR, ASF1A, TRIP…
TXLNA	54.3367	ZNF540	0.92		GO:0050821~protein stabilization	0.000916417	ATP1B1, TSPAN1, ATP1B3, WFS1, HPS4, NAA15, PEX6, PINK1, CCT2, CCT3, PTEN, ZNF207, USP19, USP27X, GOLGA7, BAG6, AAK1, USP13, GTPBP4, SWSAP1, ZSWIM7, CHP1, STXBP4, CCT6A, UBE2B, STK4, PRKCD, STK3, FLNA, SMO, EP300, GNAQ, TBRG1, TELO2, MDM4, WIZ, USP7, SAV1, CLU, TAF9B, PML, HCFC1, CDC37, PIN1, PFN2, FBXW7, STX12, PEX19, MORC3, TAF9, USP33, DNAJA3, CREBL2, DVL3, PDCD10, NLK, PHB, CREB1, MUL1, DNLZ, …
RUFY3	54.15	ZNF696	0.806667		GO:0034620~cellular response to unfolded protein	0.000916417	CREBRF, TLN1, SEC31A, PPP2R5B, COPS5, VAPB, WFS1, SSR1, BAK1, CUL7, DDX11, DNAJB11, BOK, ATF6B, CDK5RAP3, SHC1, CTDSP2, YOD1, ATP6V0D1, DNAJC3, AARS, SRPRB, RNF175, RHBDD1, TATDN2, DCTN1, DDIT3, ACADVL, EP300, EIF2S1, NCK1, ERN1, NFE2L2, AMFR, UGGT2, EIF2AK2, EIF2AK3, UGGT1, ADD1, DERL2, DERL1, HDGF, EDEM3, EDEM2, ZBTB17, STUB1, SEC62, EDEM1, SEC63, CXXC1, TMEM33, HSPA5, SEC61A1, SEC61A2, MBTPS2,…
BFAR	54.1167	PAX6	0.61		GO:0007031~peroxisome organization	0.000917805	ZFAND6, ACOX1, DNM1L, ABCD1, PEX6, PEX3, PEX11G, ACBD5, PEX11A, PEX11B, MFF, LONP2, ACOT8, PEX19, PEX1, TRAPPC8, RB1CC1, PEX26, ABCD3, PEX14, PEX12, PIK3R4, SCP2, PEX10
ARFGEF2	54.03	NRL	0.58		GO:0000289~nuclear-transcribed mRNA poly(A) tail shortening	0.000917805	CNOT8, PAN3, PAIP1, CNOT10, CNOT3, MLH1, CNOT1, CNOT7, CNOT6, CNOT4, EIF4B, TNKS1BP1, EIF4G1, PARN, EIF4E, TNRC6C, CNOT6L, EIF4A1, CNOT11, AGO2, PABPC1, TNRC6B, SAMD4B, TOB1
ATF6	53.9867	ZNF546	0.573333		GO:0006505~GPI anchor metabolic process	0.000917805	PGAP3, PGAP2, PIGZ, PIGY, PIGX, PIGW, GPLD1, PIGU, ALG5, PIGQ, PIGP, PIGO, PIGN, CWH43, MPPE1, PIGM, PIGG, PIGH, PYURF, PIGB, DPM1, PIGC, DPM2, PIGA
NKTR	53.9833	HNF1A	0.54		GO:0044803~multi-organism membrane organization	0.000917805	CHMP2A, LRSAM1, HYAL2, CHMP3, CHMP5, TSG101, CHMP6, VTA1, CHMP4A, CHMP7, VPS37A, PI4KA, VPS37C, MITD1, CHMP2B, MVB12A, CHMP1A, CHMP1B, CCR5, PPIA, VPS4B, VPS4A, PDCD6IP, VPS28
SNX17	53.7567	BATF	0.536667		GO:0017038~protein import	0.000938807	GRPEL1, CHERP, GDF5, PTPN22, TLR3, TOMM20L, TLR7, SHH, TLR9, MDFIC, RAE1, RBCK1, ABRA, NUP35, NUP133, MCM3AP, RAN, CHP1, ARNTL, JUP, MAPK1, RPAIN, EP300, UBR5, PAM16, PEX26, AKAP5, MAPK7, AKAP1, SRI, MAVS, NFKBIB, CLU, KEAP1, CHCHD4, GREM1, HNRNPM, GCKR, CSE1L, NUP50, CCDC22, NUP54, EGF, AXIN1, SPPL3, TGFBR1, SMAD4, TOMM40, TMEM110, AFG3L2, NFKBIL1, LGALS9, DDX58, HDAC3, LAMP2, NUP62, TRPS1, TSC2…
NBR1	53.4667	SLC26A3	0.436667		GO:0000724~double-strand break repair via homologous recombination	0.000943043	MORF4L1, RAD51D, RAD51C, XRCC3, NBN, RAD21L1, HELQ, XRCC2, HUS1, SHFM1, INO80, HUS1B, XRCC1, RPA1, RPA2, MCM9, SLX4, SFR1, FAN1, NSMCE2, H2AFX, PALB2, ERCC4, CDC7, AP5Z1, RECQL5, NUCKS1, SWSAP1, YY1, AP5S1, SMC5, LIG3, SMC6, BRCA2, ZSWIM7, EXD2, ATM, RAD50, RBBP8, WDR48, UBE2N, RECQL, PSMD14, ZFYVE26, SFPQ, FBXO18, RNF138, DMC1
PPT1	53.0567	POU4F3	0.43		GO:0034968~histone lysine methylation	0.00102086	KDM6A, EZH1, ARID4B, WDR82, MEN1, ASH2L, SETMAR, RTF1, EED, H2AFY, OGT, RBBP5, BEND3, ZNF335, MTF2, ASH1L, NSD1, SUPT6H, KMT2E, KMT2D, ZNF274, KMT2A, KMT2C, SETD1B, SETD1A, KMT2B, PRDM16, CXXC1, SMARCB1, AUTS2, BCOR, CHD5, SETDB1, SETDB2, EHMT1, WDR5, SUV39H1, SMAD4, SMYD3, SNW1, SMYD2, EHMT2, IWS1, PWP1, ATRX, DOT1L, PAXIP1, PHF1, SETD6, KDM4B, SETD7, DNMT1, KDM4A, SETD2, NELFE, SETD3
chpf2	53.0233	FOXL2	0.4		GO:0032006~regulation of TOR signaling	0.00104471	TTI1, STK11, MAPKAPK5, RRAGA, RRAGD, FLCN, NPRL2, NPRL3, SESN1, RRAGB, RRAGC, MTM1, MIOS, AKT1S1, TMEM127, SEH1L, PRKAA1, MLST8, FBXO9, WDR59, LAMTOR5, LAMTOR3, LAMTOR1, EPM2A, UBR2, ARNTL, UBR1, RICTOR, RPTOR, FNIP1, ATM, DDIT4, DEPDC5, SH3BP4, HDAC3, TSC1, GSK3A, GOLPH3, TSC2, ARAF, TELO2, RHEB, WDR24, PDCD6
IGF2R	52.79	DBP	0.39		GO:0007018~microtubule-based movement	0.00105456	DYNC1LI1, DYNC1LI2, STK36, WDR81, RAB1A, KIFC3, APP, KIFAP3, DYNC2H1, IFT27, RAB21, KIF13B, LRRC6, OPA1, TMEM201, KIF5B, DYX1C1, KIF5C, PCM1, BICD1, RSPH9, DCTN1, DPCD, UXT, NDEL1, VAMP7, KIF26A, LRPPRC, DNAH11, BBS4, DNAH12, DNAH17, BLOC1S6, NPHP3, BLOC1S4, BLOC1S2, SSX2IP, AP2M1, KIF3B, KIF3A, HTT, TTC21B, SNAPIN, TRAF3IP1, LAMP1, HSPB11, NTRK1, RHOT1, RHOT2, MAP4, RFX3, CLTA, SPG7, KIF27, TTC2…
MAN1A2	52.0833	ZFP42	0.296667		GO:0000819~sister chromatid segregation	0.00110658	ITGB3BP, RAD51C, DYNC1LI1, XRCC3, CHMP3, MAU2, CHMP5, CHMP6, CHMP4A, CHMP7, INO80, RANGAP1, CSNK2A2, CUL3, CSNK2A1, RAD21, DDX11, VPS4B, VPS4A, H2AFY, STAG2, STAG1, ESCO1, NUP133, ANAPC4, PPP1CC, NCAPD3, TRAPPC12, NDEL1, RCC2, MCMBP, CLIP1, PDCD6IP, AKAP8, NUP43, DSCC1, CHMP2A, PAM, RAD21L1, B9D2, AHCTF1, ANAPC10, ANAPC11, CHMP2B, FBXW7, PMF1-BGLAP, NIPBL, NAA50, CLASP1, TNKS, NUDC, TAOK1, CKAP5,…
OLA1	52.06	ZNF157	0.273333		GO:0042273~ribosomal large subunit biogenesis	0.00113259	EIF6, FASTKD2, SURF6, ORAOV1, BOP1, WDR74, PPAN, EBNA1BP2, WDR37, DDX28, WDR55, RPL7, BRIX1, WDR12, RSL24D1, DHX30, MDN1, FTSJ3, NSA2, MRPL1, GTPBP4, NOL9, PPAN-P2RY11, RRP15, NIP7, LAS1L, RPF2, RPF1, MRTO4, NOC2L, RSL1D1, NOP2, NOP16, RPL7L1, AAMP, NLE1, RRS1, PES1, NHP2, TEX10
ALG5	52.0267	SOX1	0.26		GO:0046782~regulation of viral transcription	0.00113259	POLR2F, RSF1, TFAP4, IFITM3, POLR2J, CCNT1, ZNF639, TRIM14, TRIM13, REST, POLR2D, POLR2C, POLR2B, POLR2A, TRIM8, MDFIC, SMARCB1, TARDBP, POU2F3, NELFCD, SUPT4H1, SUPT5H, NUCKS1, TRIM27, SNW1, HMGA2, GTF2B, TRIM21, TAF11, TARBP2, EP300, HDAC1, SP1, GTF2F1, TRIM31, GTF2F2, NELFB, NELFE, CTDP1, SMARCA4
EXOSC10	52.0133	ZNF396	0.226667		GO:0044743~intracellular protein transmembrane import	0.00114568	GRPEL1, SAMM50, TIMM17A, TIMM10, PEX6, TIMM50, PEX3, TOMM20L, TIMM13, CHCHD4, LONP2, PEX19, PEX1, PEX14, PEX12, PEX10, NDUFA13, DNLZ, TOMM40, TIMM23, AFG3L2, TIMM44, TIMM21, TIMM22, PAM16, PEX26, TOMM40L, TOMM22, PDCD5
PSEN1	51.8333	FOXE1	0.203333		GO:0033059~cellular pigmentation	0.00119551	MYO5A, BBS4, TYRP1, SHROOM2, BBS5, AP1M1, SHROOM3, BBS7, AP1G1, HPS4, HPS1, VPS33B, VPS33A, RAB1A, BLOC1S6, BLOC1S4, BLOC1S2, RAB11B, RAB11A, AP3D1, MKKS, AP3B1, RAB27A, PMEL, SNAPIN, ARL6, DCTN1, DCTN2, ANKRD27, RAB32, BBS2, LYST
NENF	51.5167	ONECUT2	0.2		GO:0006352~DNA-templated transcription, initiation	0.00122642	NRBP1, NR2C2AP, MED24, MED23, TBP, NR2E3, MED20, SETX, TAF7L, GTF2E1, GTF2E2, MED27, TFB2M, TBPL1, ZNF45, RXRB, MED12, MED14, MED13, TAF6L, MED10, MED15, MED17, SMARCA5, HMGB1, HIST1H4K, TAF9B, NR2C2, NR2C1, NR1H2, STON1-GTF2A1L, TEAD4, TAF9, MAML3, NKX2-5, TAF2, TAF1, TAF4, ESRRA, TAF3, TAF6, TAF5, ESRRB, MAML1, CREBBP, NR4A2, SNW1, TEAD3, NOTCH2, POLRMT, PAXIP1, PSMC6, PSMC5, PSMC4, PSMC3, GTF2…
EI24	51.4967	NEUROD2	0.19		GO:0000479~endonucleolytic cleavage of tricistronic rRNA transcript (SSU-rRNA, 5.8S rRNA, LSU-rRNA)	0.00123029	UTP23, NOP14, RCL1, RPSA, TSR1, ABT1, NOL9, RRS1, BOP1, UTP20, FCF1, BMS1
PPP2R5A	51.47	TXK	0.116667		GO:0090263~positive regulation of canonical Wnt signaling pathway	0.00124289	LGR6, PSMD1, PSMD2, PSMD3, PSMD4, YAP1, PSMD5, PSMD6, PSMD7, CCAR2, PSMD8, RNF146, PSMD9, RNF220, ARNTL, WLS, DAPK3, TNKS2, PSMA2, JUP, PSMA1, PSMA6, PSMA5, PSMA4, UBR5, PSMA3, NLE1, PSME3, PSME4, PSMB10, CAV1, PPP2R3A, XIAP, PSMA7, SRC, PIN1, PSMB5, PSMB4, PSMF1, AMER1, PSMB7, PSMB6, PSMB1, PSMB3, PSMB2, VPS35, TNKS, USP34, AXIN1, DVL2, CAPRIN2, PSMC6, PSMD14, PSMC5, PSMD13, CTDNEP1, CSNK1D, PSM…
LMAN2	51.45	MESP2	0.0833333		GO:0006650~glycerophospholipid metabolic process	0.00130349	IMPAD1, CDIPT, BTC, STOML2, PI4K2B, TLR9, SH3YL1, PGP, PIK3C3, PLA2G1B, PIK3CA, FRS2, CRLS1, PIK3CB, PLD6, MECP2, PISD, CECR5, CHPT1, LPCAT3, IRS1, LPCAT4, CWH43, PNPLA8, PITPNM3, PI4K2A, PDGFRA, PLA2G2A, LCLAT1, PLA2G2E, CHKA, GRB2, CHKB, OCRL, HADHA, HADHB, SERINC3, LPCAT1, SERINC1, EFR3A, PEMT, EGF, VAC14, GDE1, SMG1, ATM, PTPN11, PLA2G4A, ARF1, CPNE1, CPNE3, PIP4K2A, PLA2G4C, PLA2G4B, PIP4K2B…
DDX56	51.1133	EHF	0.05		GO:0000725~recombinational repair	0.00134348	MORF4L1, RAD51D, RAD51C, XRCC3, NBN, RAD21L1, HELQ, XRCC2, HUS1, SHFM1, INO80, HUS1B, XRCC1, RPA1, RPA2, MCM9, SLX4, SFR1, FAN1, NSMCE2, H2AFX, PALB2, ERCC4, CDC7, AP5Z1, RECQL5, NUCKS1, SWSAP1, YY1, AP5S1, SMC5, LIG3, SMC6, BRCA2, ZSWIM7, EXD2, ATM, RAD50, RBBP8, WDR48, UBE2N, RECQL, PSMD14, ZFYVE26, SFPQ, FBXO18, RNF138, DMC1
elmo2	50.68	ZIM3	0.0366667		GO:0016571~histone methylation	0.00137038	KDM6A, EZH1, ARID4B, COPRS, WDR82, PRMT3, MEN1, PRMT2, ASH2L, PRMT5, RTF1, SETMAR, EED, H2AFY, OGT, RBBP5, CHTOP, BEND3, MECP2, ZNF335, SUZ12, PRDM4, MTF2, ASH1L, PYGO2, FBLL1, CARM1, NSD1, RNF20, SUPT6H, KMT2E, KMT2D, ZNF274, KMT2A, KMT2C, SETD1B, SETD1A, KMT2B, NTMT1, PAXBP1, PRDM16, CXXC1, SMARCB1, AUTS2, BCOR, CHD5, SETDB1, SETDB2, EHMT1, WDR5, SMAD4, SUV39H1, SMYD3, SNW1, SMYD2, EHMT2, IWS1,…
NRAS	50.4433	TFAP2C	0.0333333		GO:0048284~organelle fusion	0.00137559	CHMP3, VIPAS39, TSG101, SYT3, GRIK5, UVRAG, UBQLN4, STOML2, PHF23, SYT7, UBQLN1, VPS33B, VPS33A, PCDHGA3, TSNARE1, TMEM175, BAK1, MFF, TRIM9, LIX1L, EPG5, VPS4A, MCOLN1, VPS16, VPS11, AKT2, VCPIP1, STX6, CLN3, STX5, STX4, OPA1, STX3, KIF5B, STX2, C2CD5, MIEF1, RAB39A, PLD6, VPS41, STX1B, VTI1A, VPS8, ANKRD27, MFN2, CLEC16A, MFN1, DOC2A, VAMP7, USO1, VAMP4, VAMP3, TGFBRAP1, DOC2B, ANKFY1, SNAP29, …
DHRS7	50.4333				GO:0009892~negative regulation of metabolic process	0.00137626	OXA1L, MEF2A, HRAS, PPP2R5A, ZNF559-ZNF177, SYNCRIP, REST, CUL3, APP, RAE1, DHX34, ZNF396, PTBP3, OGT, PTBP2, CCAR2, STAG2, CCAR1, MCRS1, PTBP1, LIG3, MECP2, UBE2J1, PROX2, EIF2AK1, BACE2, PRKRIP1, NLE1, MAPK7, EIF2AK2, EIF2AK3, MYBBP1A, EIF2AK4, ZNF382, CRTC3, TNRC18, CHCHD3, VPS72, DUSP18, T, DUSP19, ATN1, LPCAT1, UBASH3B, DUSP14, NAT10, PABPC1, ZC3H14, ESRRA, RECQL5, PCIF1, ASXL1, TAOK3, DUSP2…
OSBPL8	50.1733				GO:0034440~lipid oxidation	0.00145456	ACOX1, AUH, ACOX3, AKT1, ACOT8, LONP2, CYGB, ACAD8, ACAD9, AKT2, ACAA2, ACADM, NUDT19, ADIPOR2, ADIPOR1, ACADL, IRS1, POR, ACADVL, DGAT2, TYSND1, NUCB2, PLA2G7, CROT, ALOX12, HACL1, ACADSB, ECH1, ABCD1, ECHS1, ADH7, ACAT2, ACAT1, HADHA, ALDH3A2, HADHB, IVD, ETFDH, ABCD3, BDH2, PRKAA1, HSD17B4, ECI1, CPT1C, GCDH, ECI2, AMACR, CYP4V2, PHYH, ADIPOQ, CPT1A, MTOR, ACAD11, SCP2, SLC25A17
CELF1	50.1				GO:0019395~fatty acid oxidation	0.00151151	ACOX1, AUH, ACOX3, AKT1, ACOT8, LONP2, CYGB, ACAD8, ACAD9, AKT2, ACAA2, ACADM, NUDT19, ADIPOR2, ADIPOR1, ACADL, IRS1, POR, ACADVL, DGAT2, TYSND1, NUCB2, CROT, ALOX12, HACL1, ACADSB, ECH1, ABCD1, ECHS1, ADH7, ACAT2, ACAT1, HADHA, ALDH3A2, HADHB, IVD, ETFDH, ABCD3, BDH2, PRKAA1, HSD17B4, ECI1, CPT1C, GCDH, ECI2, AMACR, CYP4V2, ADIPOQ, PHYH, CPT1A, MTOR, ACAD11, SCP2, SLC25A17
ECI2	50.0467				GO:0048002~antigen processing and presentation of peptide antigen	0.00154668	CLTA, SEC24B, DYNC1LI2, SEC31A, PDIA3, AP1G1, DYNC2LI1, CLTC, CANX, LNPEP, AP1S3, AP1S1, AP2B1, DYNLL2, ACTR1A, KIFAP3, ACTR1B, PSMD1, PSMD2, DYNC2H1, PSMD3, ERAP1, ERAP2, PSMD4, PSMD5, SAR1B, SEC24C, DYNC1H1, PSMD6, PSMD7, PSMD8, PSMD9, DYNC1I1, HLA-H, HLA-A, HLA-C, DCTN5, DCTN6, DCTN3, DCTN4, DCTN1, DCTN2, PSMA2, PSMA1, CTSL, PSMA6, PSMA5, PSMA4, PSMA3, CTSD, PSME3, PSME4, TREM2, KIF26A, DYNC1I…
NAA10	50.0267				GO:0002474~antigen processing and presentation of peptide antigen via MHC class I	0.00157006	SEC24B, SEC31A, PDIA3, CANX, LNPEP, PSMD1, PSMD2, ERAP1, PSMD3, PSMD4, ERAP2, PSMD5, PSMD6, SEC24C, SAR1B, PSMD7, PSMD8, PSMD9, HLA-H, HLA-A, HLA-C, PSMA2, PSMA1, PSMA6, PSMA5, PSMA4, PSMA3, PSME3, PSME4, PSMB10, PSMA7, PSMB5, PSMF1, PSMB4, PSMB7, PSMB6, PSMB1, ITGAV, TAP2, PSMB3, PSMB2, MR1, PSMC6, PSMD14, PSMC5, PSMD13, PSMD12, PSMC4, PSMD11, PSMC3, PSMD10, PSMC2, PSMC1
RAP2C	50.0267				GO:0000077~DNA damage checkpoint	0.00158058	NBN, CNOT8, E2F4, ZAK, PPP2R5C, CNOT3, RPS27L, HUS1B, CNOT1, CNOT7, CNOT6, CNOT4, TRIAP1, INTS7, CDK5RAP3, H2AFX, BRD4, CASP2, CCAR2, BRCC3, RBL2, RINT1, CNOT10, TP53, RAD9B, TOPBP1, RAD9A, CDC5L, HMGA2, FOXN3, RBBP8, RAD1, USP28, RFWD3, EP300, XPC, CNOT11, MDM2, THOC5, MDM4, CARM1, GIGYF2, CLOCK, RAD17, THOC1, HUS1, PML, PRKDC, MAPKAPK2, BRSK1, TIPRL, PRPF19, RPA2, MDC1, CNOT6L, HINFP, WAC, ATRI…
RUVBL2	50.01				GO:1904896~ESCRT complex disassembly	0.0015852	CHMP2A, CHMP1A, CHMP1B, CHMP5, IST1, VTA1, CHMP7, VPS4B, VPS4A, CHMP2B
RRBP1	49.8233				GO:0000338~protein deneddylation	0.0015852	GPS1, COPS2, COPS5, COPS6, COPS3, TOR1A, COPS4, COPS7A, COPS7B, COPS8
MYCBP2	49.5667				GO:1904903~ESCRT III complex disassembly	0.0015852	CHMP2A, CHMP1A, CHMP1B, CHMP5, IST1, VTA1, CHMP7, VPS4B, VPS4A, CHMP2B
cep350	49.4167				GO:0006506~GPI anchor biosynthetic process	0.0015901	PGAP3, PGAP2, PIGZ, PIGY, PIGX, PIGW, PIGU, ALG5, PIGQ, PIGP, PIGO, PIGN, CWH43, MPPE1, PIGM, PIGG, PIGH, PYURF, PIGB, DPM1, PIGC, DPM2, PIGA
PGRMC2	49.3				GO:0032507~maintenance of protein location in cell	0.0016302	TLN1, PDIA3, DZIP1, GRIK5, PINK1, LATS1, ARL2BP, OS9, GET4, AKT1, VPS13C, VPS13D, GOPC, VPS13A, ARL2, TWF2, CIZ1, G3BP2, TMSB10, SKP1, TOPORS, FLNA, JUP, ANKRD13C, EPB41L1, TMSB4X, SRI, BBS4, CAV1, NFKBIB, PML, HK1, KEAP1, EZR, MORC3, PKD2, PKD1, SUPT7L, CCDC22, HSPA5, TAF3, CREB3, TAF8, SUN2, YWHAB, SUN1, NFKBIL1, SYNE3, SYNE2, GOLPH3, PSMD10, FAF1
RBM23	49.1167				GO:0051225~spindle assembly	0.00169187	CHMP3, FAM175B, CHMP5, MLH1, INO80, CLTC, ZNF207, OFD1, NLRC4, RHOA, VPS4B, TUBB8, TUBB1, TPR, KPNB1, FLNA, ARHGEF10, CHMP1A, CHMP1B, HAUS7, HAUS8, PDCD6IP, NEK7, CEP97, CHMP2A, HAUS6, XIAP, KIAA0196, HAUS1, RCC1, CHMP2B, TUBGCP4, TUBGCP3, TUBGCP6, TUBGCP5, MZT1, RAB11A, FBXO5, TNKS, CLASP1, CHD4, KIF3B, CEP192, PIBF1, BIRC2, TUBGCP2, HDAC3, CSNK1D, WRAP73, MAP9, NCOR1
SH3GLB1	48.9667				GO:1903955~positive regulation of protein targeting to mitochondrion	0.00175503	NKAP, CYB5R1, IL9R, FAM20B, DPH6, U2AF2, HPS4, BAP1, PINK1, SAE1, CSNK2A2, WDR75, HTRA2, STARD7, MIS18A, NBPF3, U2AF1, LEPROT, VPS11, PSMD8, RNF31, MRGPRE, UBE2J2, CDKL2, HUWE1, DTWD2, HHAT, RUVBL1, WDR46, ATG13, WBP11, TDRD12, ZBTB17, OSCP1, OR13C4, FBXW7, ARIH2, UBE2D3, PSMB7, SH3GLB1, GPR26, PEMT, ACTL6A, USP36, PLAGL2, POLR3A, UBE2L3, SREBF2, GSK3A, PDCD5
NELFCD	48.95				GO:0039702~viral budding via host ESCRT complex	0.00176402	CHMP2A, CHMP3, TSG101, CHMP6, CHMP4A, CHMP7, VPS37A, VPS37C, MITD1, CHMP2B, MVB12A, CHMP1A, CHMP1B, VPS4B, VPS4A, PDCD6IP, VPS28
CALCOCO2	48.8067				GO:1904874~positive regulation of telomerase RNA localization to Cajal body	0.00179775	CCT7, CCT5, CCT4, DKC1, CCT8, RUVBL2, CCT2, CCT3, RUVBL1, CCT6A, NHP2, NOP10, SHQ1
AIP	48.77				GO:1904872~regulation of telomerase RNA localization to Cajal body	0.00179775	CCT7, CCT5, CCT4, DKC1, CCT8, RUVBL2, CCT2, CCT3, RUVBL1, CCT6A, NHP2, NOP10, SHQ1
DDOST	48.7233				GO:0048278~vesicle docking	0.00184367	STX7, EXOC8, RABEPK, VPS33B, VPS33A, TSNARE1, BLOC1S6, STX16-NPEPL1, STX12, NDRG4, STX17, SNPH, EXOC4, EXOC5, VPS11, NSF, EXOC2, STX6, STX5, VPS18, STX4, RAB8A, STX3, STX2, VPS45, CFTR, STXBP3, STX1B, SCFD1, SCFD2, USO1, VAMP3, RAB13, YKT6, EXOC6B
AP3B1	48.6667				GO:0051053~negative regulation of DNA metabolic process	0.00187094	XRCC5, NBN, MLH1, GNL3L, TERF2IP, FLCN, APOBEC3D, MEN1, DNAJC2, STAG2, RTEL1, GTPBP4, MCRS1, DFFA, TP53, LIG3, GPER1, HMGA2, HNRNPU, RAD50, TNKS2, FBXO18, UBR5, RAD17, THOC1, HUS1, PML, TEN1, POT1, SRC, FBXW7, ACD, RNF169, NAT10, TNKS, TINF2, ERCC4, TERF2, TRIP12, TERF1, PINX1, MSH6, NF2, PDS5A, SMG6, MSH3, MSH2, PIF1, ZNF830, TRIM28, NDFIP1, S100A11, BRCA2, ATR, ADIPOQ, HNRNPA1, ATM, SMC3, CTC1,…
SLC12A2	48.3033				GO:0032206~positive regulation of telomere maintenance	0.00189984	NBN, MAPKAPK5, PML, CCT2, CCT3, POT1, SLX4, ACD, DKC1, DHX36, TNKS, TINF2, MAP2K7, RTEL1, TERF2, HMBOX1, CCT6A, ATR, HNRNPA1, ATM, RAD50, TNKS2, CCT7, ATRX, PNKP, MAPK1, CCT5, CCT4, CCT8, NEK7
XRN1	48.2567				GO:0034661~ncRNA catabolic process	0.00201685	NUDT16, EXOSC8, ZCCHC11, EXOSC9, EXOSC6, EXOSC7, EXOSC4, PNPT1, EXOSC5, EXOSC2, EXOSC3, DIS3L, EXOSC10, DIS3, DROSHA, POP1, XRN1, SLFN14
PI4K2A	48.17				GO:0016242~negative regulation of macroautophagy	0.00201685	CLN3, LZTS1, CHMP4A, PHF23, UBQLN4, PINK1, EHMT2, CLEC16A, MTM1, NPC1, SCFD1, TSC1, VPS13C, POLDIP2, MTOR, FEZ2, FEZ1, RNF41
IPO4	48.1333				GO:0042147~retrograde transport, endosome to Golgi	0.00202081	VPS29, RAB9A, SNX6, WASH1, SNX8, VPS54, SNX2, VPS53, SNX1, RGP1, VPS51, CLTC, AP1S1, TBC1D17, EVI5, FAM109A, TBC1D14, PIKFYVE, TBC1D5, RAB6B, VPS35, RAB6A, RAB6C, STX6, ARL1, STX5, FAM21C, FAM21A, TRIM27, GCC2, DCTN1, VTI1A, SPAG9, SGSM2, SURF4, BET1L, GOSR2, VAMP3, GOSR1, WASH3P, ERC1, VPS26A, YKT6, ANKFY1, CLN5, TRAPPC10
PNPLA8	48.1067				GO:0097194~execution phase of apoptosis	0.00208992	HMGB1, DICER1, BCL2L1, CXCR3, ACVR1C, AKT1, CASP6, CASP3, FNTA, HSF1, HTRA2, PAK2, BOK, SHARPIN, CASP7, TARDBP, FAP, CDK5RAP3, ACIN1, RNF34, CASP2, KPNB1, APC, CFLAR, FOXL2, DNM1L, ROCK1, DFFA, AIFM1, TAOK1, MADD, STK24, DFFB, TP53, BMX, XKR8, GPER1, PRKCD, BIRC2, CIDEC, CAPN10, BBC3, ENDOG, KPNA1, BLCAP
atg9a	48.0967				GO:0031570~DNA integrity checkpoint	0.00209799	NBN, CNOT8, E2F4, ZAK, PPP2R5C, CNOT3, RPS27L, HUS1B, CNOT1, CNOT7, CNOT6, CNOT4, TRIAP1, STRA8, INTS7, SETMAR, CDK5RAP3, H2AFX, BRD4, TOP2B, CASP2, CCAR2, BRCC3, RBL2, RINT1, CNOT10, TP53, RAD9B, TOPBP1, RAD9A, CDC5L, HMGA2, FOXN3, RBBP8, RAD1, USP28, RFWD3, EP300, XPC, CNOT11, MDM2, THOC5, MDM4, CARM1, GIGYF2, CLOCK, RAD17, THOC1, HUS1, PML, PRKDC, MAPKAPK2, BRSK1, TIPRL, PRPF19, RPA2, MDC1, CN…
TGFBR1	47.76				GO:0071108~protein K48-linked deubiquitination	0.00223877	OTUD4, UBXN1, OTUD5, USP8, USP5, BAP1, OTUB2, PARK7, USP19, ATXN3, USP27X, OTUB1, OTUD7B, USP37, YOD1, USP34, USP25, USP33, VCPIP1
MGAT1	47.7567				GO:0051123~RNA polymerase II transcriptional preinitiation complex assembly	0.00223877	TAF2, HMGB1, TAF1, TAF4, CREB1, TAF9B, TAF7L, TAF11, MED6, PSMC6, PSMC5, PSMC4, PSMC3, PSMC2, GTF2F2, GTF2A2, PSMC1, TAF9, CAND1
DDX46	47.7367				GO:0006379~mRNA cleavage	0.00223877	NCBP2, NCBP1, CSTF3, CSTF2, TMBIM6, CSTF2T, PCF11, CLP1, ERN1, AGO1, AGO2, AGO4, POP4, CPSF4, CPSF3, CPSF2, CSTF1, WDR33, CPSF1
ERP29	47.6				GO:2000641~regulation of early endosome to late endosome transport	0.00234434	CHMP3, MAP2K2, PTPN23, RDX, SNX3, SRC, MTMR2, MAPK1, EZR, DNAJC13, MSN, SNX12, VPS11, RAB21
ABCF2	47.5933				GO:0016075~rRNA catabolic process	0.00234434	DROSHA, DIS3, EXOSC10, EXOSC8, EXOSC9, EXOSC6, EXOSC7, EXOSC4, EXOSC5, EXOSC2, EXOSC3, DIS3L, XRN1, SLFN14
AIMP2	47.3833				GO:0060341~regulation of cellular localization	0.00236272	IL9R, CHMP3, PPP2R5A, FAM20B, RAB3GAP1, U2AF2, PTPN23, PTPN22, CCT2, RANGAP1, CCT3, CD2AP, ERLEC1, SHH, BAK1, WDR75, SIN3A, HTRA2, MIS18A, PLA2G1B, U2AF1, H2AFY, VPS4A, CEP290, OGT, NPSR1, RAPGEF3, CHRNA3, RAB21, MCRS1, KIF5B, BRAF, RINT1, UBE2J1, WNK3, UBE2J2, SYNJ2BP, PCM1, BTBD9, GCC2, CTDSPL2, JUP, CRHR2, MAPK1, UNC13D, AAAS, HUWE1, UBR5, EFNA5, MAPK8, MAPK7, EIF2AK3, SUPT6H, CDK5R1, CRIPT, N…
HCFC1	47.3267				GO:0022406~membrane docking	0.00237123	STX7, EXOC8, RABEPK, SNX3, VPS33B, VPS33A, TSNARE1, BLOC1S6, STX16-NPEPL1, EZR, STX12, NDRG4, STX17, SNPH, EXOC4, PEX14, MSN, EXOC5, VPS11, NSF, EXOC2, STX6, STX5, VPS18, STX4, RAB8A, STX3, STX2, ROCK1, VPS45, CHP1, CFTR, STXBP3, STX1B, SCFD1, SCFD2, USO1, VAMP3, RAB13, YKT6, EXOC6B
RC3H2	47.3233				GO:1990542~mitochondrial transmembrane transport	0.00237123	GRPEL1, SAMM50, ATP5B, TIMM17A, PRKAG2, TIMM10, STOML2, TIMM50, CHCHD4, ATP5G1, TOMM20L, TIMM13, SLC25A20, MRS2, ATP5S, ATP5I, ATP5J, MICU1, ATP5J2, MICU2, MCUR1, ATP5F1, ACACA, NDUFA13, DNLZ, MPC1, TOMM40, MPC2, AFG3L2, TIMM23, TIMM44, CPT1A, TIMM21, TIMM22, SMDT1, PAM16, TOMM40L, ATP5C1, TOMM22, ATP5A1, PDCD5
RAB11A	47.1433				GO:1903749~positive regulation of establishment of protein localization to mitochondrion	0.00245328	NKAP, CYB5R1, IL9R, DPH6, FAM20B, U2AF2, HPS4, BAP1, PINK1, SAE1, CSNK2A2, WDR75, STARD7, HTRA2, DYNLL2, MIS18A, U2AF1, NBPF3, LEPROT, VPS11, PSMD8, RNF31, TP53, MRGPRE, UBE2J2, CDKL2, HUWE1, DTWD2, HHAT, MAPK8, RUVBL1, WDR46, YWHAZ, ATG13, PPP3R1, WBP11, TDRD12, ZBTB17, OSCP1, OR13C4, PSMB7, UBE2D3, FBXW7, ARIH2, SH3GLB1, GPR26, PEMT, ACTL6A, USP36, TFDP1, PLAGL2, YWHAB, POLR3A, UBE2L3, YWHAE, S…
CLPTM1L	47.03				GO:0051348~negative regulation of transferase activity	0.00248409	STK38, PPP2R5A, HMGCR, NELL1, PTPN22, CDC16, MBIP, CUL3, PRKAR2A, PPP1R1A, SPRED2, H2AFY, SPRED1, DNAJC3, ANAPC1, IBTK, ANAPC2, MCRS1, ANAPC5, ANAPC4, SOCS6, WNK1, SOCS7, CHP1, SOCS4, SOCS5, PSMA2, PSMA1, PSMA6, PSMA5, PSMA4, PRKRIP1, PSMA3, LRRC66, ANAPC7, MAPK7, MVP, ANAPC16, CAV1, TFAP4, SNX6, ANAPC10, ANAPC11, TEN1, NPRL2, PSMA7, SRC, PSMB5, IRAK3, DUSP18, PSMB4, DUSP19, GCKR, PSMB7, AKT1S1, …
AMFR	46.9733				GO:0032388~positive regulation of intracellular transport	0.00250445	NCBP2, CHERP, IL9R, U2AF2, XPO4, FAM20B, PTPN23, PTPN22, TLR3, SAE1, TLR7, SHH, TLR9, CSNK2A2, MFF, WDR75, HTRA2, STARD7, MIS18A, U2AF1, CEP290, RBCK1, LEPROT, RAPGEF3, RAB21, RNF31, KIF5B, C2CD5, FMR1, MRGPRE, CHP1, UBE2J2, PCM1, CDKL2, CTDSPL2, JUP, EP300, HUWE1, DTWD2, VAMP7, UBR5, AKAP5, MAVS, CDK5R1, SNX4, GREM1, OSCP1, OAZ2, ARIH2, FBXW7, UBE2D3, PSMB7, STX18, GPR26, PEMT, EGF, TMEM30A, PLA…
FRS2	46.9167				GO:0009062~fatty acid catabolic process	0.00250961	ACOX1, AUH, ACOX3, AKT1, ACOT8, ACAD8, ACAD9, AKT2, ACAA2, NUDT19, ACADM, ACADL, LPIN1, IRS1, ACADVL, PCCB, CROT, PCCA, SLC27A4, HACL1, ACADSB, ECH1, ABCD1, ECHS1, ACAT2, ACAT1, ALDH3A2, HADHA, HADHB, MUT, IVD, ETFDH, ABCD3, BDH2, HSD17B4, ECI1, CPT1C, GCDH, ECI2, PLA2G15, AMACR, ADIPOQ, PHYH, CPT1A, MMAA, FAAH, ACAD11, SCP2, SLC25A17
MED4	46.7233				GO:0051172~negative regulation of nitrogen compound metabolic process	0.00252364	XRCC5, MEF2A, ZNF559-ZNF177, XRCC6, ZNF639, SYNCRIP, REST, ZNF253, CITED2, CUL3, DHX34, ZNF396, PTBP3, PTBP2, STAG2, CCAR2, CCAR1, MCRS1, RCOR3, RCOR1, PTBP1, ZHX1, LIG3, ZHX2, ZNF587B, MECP2, ZHX3, HMG20A, ZNF649, PROX2, UXT, EIF2AK1, EIF2S1, TGIF1, MAPK7, EIF2AK2, MYBBP1A, EIF2AK3, ZNF382, EIF2AK4, ZNF613, TNRC18, CHCHD3, TEN1, VPS72, T, IFNA2, ATN1, LPCAT1, HEXIM1, ZNF224, TNKS, NAT10, PABPC1,…
CLCC1	46.2767				GO:0007062~sister chromatid cohesion	0.0025243	ITGB3BP, MAD1L1, RAD51C, MAU2, CTCF, RANGAP1, RAD21, DDX11, STRA8, SEH1L, NSMCE2, H2AFY, RANBP2, STAG2, STAG1, ZW10, PPP2R1A, ESCO1, NUP133, POGZ, PAPD7, NUP85, RB1, PPP1CC, NDEL1, RCC2, NSL1, MCMBP, CLIP1, HORMAD1, NUP107, NUP43, DSCC1, RAD21L1, NUP98, NUP160, B9D2, AHCTF1, FBXW7, PMF1-BGLAP, NIPBL, NAA50, APITD1-CORT, CENPC, CLASP1, PAFAH1B1, TNKS, ZWILCH, NUDC, BUB3, CENPO, CENPN, PDS5B, PDS5A…
CYB5R1	46.0667				GO:0031400~negative regulation of protein modification process	0.00259196	NELL1, LEMD2, PTPN22, CDC16, CUL3, BAK1, SIN3A, PPP1R1A, H2AFY, OGT, CRY1, ANAPC1, IBTK, ANAPC2, GTPBP4, ANAPC5, ROCK1, ROCK2, ANAPC4, WNK1, MECP2, HMG20B, SYNJ2BP, MTF2, UBR5, PRKRIP1, ANAPC7, MAPK7, SUPT6H, ENPP1, TIPRL, PIN1, DUSP18, DUSP19, UBASH3B, HEXIM1, DUSP14, FBXO5, BCOR, FBXO7, PHB, SMAD6, TAOK3, SMYD3, SMAD4, CDC23, DUSP22, SKI, PIBF1, CDC26, CAMK2N2, CAMK2N1, AIDA, RNF4, NUP62, NCOR1…
CLASP1	45.89				GO:0072384~organelle transport along microtubule	0.00264468	UCHL1, AP3S2, WDR81, RAB1A, BLOC1S6, BLOC1S4, AP3M2, BLOC1S2, AP3M1, RASGRP1, KIFAP3, AP3D1, PEX14, PAFAH1B1, RAB6A, FYCO1, AP3B1, DYNC1I1, CLN3, KIF3B, KIF3A, OPA1, TMEM201, KIF5B, HTT, SNAPIN, BICD1, UXT, NDEL1, KIF1B, MAP1S, VAMP7, RHOT1, RHOT2, WDR43, SPAST, LRPPRC
EDEM3	45.84				GO:0000244~spliceosomal tri-snRNP complex assembly	0.00264716	PRPF19, PRPF31, AAR2, SRSF10, CD2BP2, PRPF8, USP4, PRPF3, DDX20, SART3, PRPF6
ITCH	45.8				GO:0032211~negative regulation of telomere maintenance via telomerase	0.00264716	ACD, PIF1, PML, GNL3L, NAT10, HNRNPA1, TINF2, SRC, HNRNPU, PINX1, TERF1
CDC5L	45.7767				GO:0031056~regulation of histone modification	0.00267537	PINK1, CTCF, NAP1L2, SART3, FLCN, DAXX, SIN3A, ATG5, RTF1, EED, BRD7, H2AFY, RAPGEF3, OGT, KDM5A, CHTOP, CTBP1, TADA2A, TADA2B, FMR1, TP53, MECP2, UBE2B, ZNF335, C6ORF89, NOC2L, UBE2N, PRKD1, EP300, MTF2, UBR5, PYGO1, PYGO2, MAPK8, RUVBL2, AKAP8, NSD1, RNF20, SUPT6H, EID1, ZNF274, KMT2A, TADA3, KMT2B, PML, PAXBP1, MTHFR, NIPBL, SET, SMARCB1, AUTS2, BCOR, TRIP12, SMAD4, AKAP8L, SNW1, SKI, EHMT2, I…
OPA1	45.67				GO:0061024~membrane organization	0.00268462	RFT1, OXA1L, PLEKHM2, PPP2R5A, STOML2, GRIN3B, ANKLE2, ANKLE1, SSR1, CUL3, RAE1, VPS4B, VPS4A, OGT, ACAA2, BSG, OPA1, TTC7A, KIF5B, BRAF, ROCK1, ROCK2, VPS41, MYH9, JUP, NPC1, AAAS, DOC2A, F5, RPS17, UBL4A, MAPK8, DOC2B, MYO18A, TRAPPC3, TRAPPC2, CHCHD3, RER1, CACNB2, ARF6, PPT1, BCL2L1, RILPL2, GORASP1, RAC1, EFR3A, AHNAK2, SEC23IP, RPSA, TAOK2, ATP11B, ATP11C, SYNE3, SYNE2, ARF1, GOLGA7B, PKP3,…
HSPA14	45.5633				GO:0050852~T cell receptor signaling pathway	0.00269611	HRAS, ELF1, BTRC, BCAR1, PTPN22, STOML2, PAWR, SKAP1, PTEN, MAP3K7, PDPK1, PAK2, PSMD1, PSMD2, PSMD3, RBCK1, PIK3CA, PSMD4, PSMD5, CSK, PSMD6, PSMD7, CUL1, PSMD8, CHUK, RNF31, PSMD9, PIK3CB, PDE4D, SKP1, PSMA2, UBE2N, PSMA1, MAPK1, CARD11, PSMA6, PSEN1, PSMA5, PSMA4, NCK1, PSMA3, PSME3, TXK, PSME4, PRNP, GRAP2, PSMB10, HLA-DQB2, STK11, HLA-DRB3, CD247, UBE2V1, PSMA7, PSMB5, PSMB4, PSMF1, PSMB7, P…
ALG2	45.4367				GO:0071806~protein transmembrane transport	0.00276878	GRPEL1, SAMM50, TIMM17A, PEX6, TIMM10, TIMM50, PEX3, CHCHD4, TOMM20L, TIMM13, LONP2, PEX19, PEX1, PEX14, PEX12, PEX10, AKT2, RAN, C2CD5, NDUFA13, DNLZ, TOMM40, TIMM23, AFG3L2, TIMM44, TIMM21, TIMM22, PAM16, ZFAND2B, TOMM40L, PEX26, TOMM22, NUTF2, PDCD5, SRP9
AP3D1	45.3067				GO:0097502~mannosylation	0.00282264	FKTN, PIGZ, ALG1, ALG2, ALG3, ALG5, DPY19L4, TMEM5, ALG8, DPY19L2, DPY19L1, POMT2, NUS1, SDF2L1, DPY19L2P2, ALG1L2, PIGB, DPM1, DPM2, ALG11, ALG12, FKRP, SDF2
EFNA5	45.2833				GO:0006338~chromatin remodeling	0.00283035	ITGB3BP, MORF4L1, RSF1, HNF1A, CBX3, INO80, DEK, DMAP1, DAXX, TOP1, SMARCD2, ACTR6, MIS18A, SMARCD1, ACTR8, BRD4, TPR, SUPT5H, INO80C, INO80B, RBBP4, ANP32B, TADA2A, ANP32C, MTA2, NUDT5, TADA2B, ANP32E, ARID1A, RB1, MBD3, ARID1B, TOP1MT, RBBP7, HMGA2, TAF6L, MBD2, CHRAC1, SMARCE1, BPTF, BAZ1B, SMARCA5, RUVBL2, PSME4, RUVBL1, SMARCA1, SMARCA2, SMARCA4, SUPT6H, SMARCAD1, HIST1H4K, TNRC18, KMT2B, VP…
CNOT7	45.02				GO:0033522~histone H2A ubiquitination	0.00284405	UBE2A, DDB1, RING1, UBR2, SKP1, UBE2B, TRIM37, KDM2B, OTUB1, RNF2, UBR5, RNF168, CUL4B, BCOR, TRIP12
STX12	45.01				GO:0098813~nuclear chromosome segregation	0.00288119	ITGB3BP, DYNC1LI1, RAD51C, XRCC3, CHMP3, MAU2, CHMP5, CHMP6, CHMP4A, CHMP7, LEMD2, LEMD3, INO80, RANGAP1, ANKLE1, CSNK2A2, CUL3, MEI1, CSNK2A1, RAD21, DDX11, VPS4B, H2AFY, VPS4A, STAG2, STAG1, HFM1, ESCO1, NUP133, ANAPC4, PPP1CC, NCAPD3, TRAPPC12, NDEL1, RCC2, MCMBP, CLIP1, AKAP8, PDCD6IP, NUP43, DSCC1, CHMP2A, PAM, RAD21L1, B9D2, AHCTF1, ANAPC10, ANAPC11, CHMP2B, SLX4, FBXW7, PMF1-BGLAP, NIPBL, …
ATXN2	44.9633				GO:2000785~regulation of autophagosome assembly	0.00290162	RAB3GAP2, LRSAM1, RAB3GAP1, CHMP4A, PINK1, RAB1B, PHF23, AMBRA1, UBQLN2, EHMT2, NPRL2, NPRL3, MTM1, MTMR3, SCFD1, SH3GLB1, TBC1D14, PIKFYVE, RALB, PIP4K2A, IFT88, FEZ2, FEZ1, PIP4K2B
NUP188	44.4467				GO:0047496~vesicle transport along microtubule	0.00290162	DYNC1I1, CLN3, KIF3B, KIF3A, KIF5B, HTT, AP3S2, SNAPIN, WDR81, RAB1A, BLOC1S6, BLOC1S4, NDEL1, BLOC1S2, AP3M2, AP3M1, RASGRP1, VAMP7, KIFAP3, AP3D1, PAFAH1B1, FYCO1, WDR43, AP3B1
DDX50	44.4367				GO:0036260~RNA capping	0.00295852	NCBP2, NCBP1, POLR2F, RNMT, POLR2J, GTF2H3, CMTR2, CDK7, POLR2D, POLR2C, POLR2B, RNGTT, GTF2H1, POLR2A, MNAT1, GTF2F1, METTL1, GTF2F2, PYURF, WDR4, FAM103A1, SUPT5H, TGS1, ERCC3, TRMT112
CREB3	44.41				GO:0009452~7-methylguanosine RNA capping	0.00295852	NCBP2, NCBP1, POLR2F, RNMT, POLR2J, GTF2H3, CMTR2, CDK7, POLR2D, POLR2C, POLR2B, RNGTT, GTF2H1, POLR2A, MNAT1, GTF2F1, METTL1, GTF2F2, PYURF, WDR4, FAM103A1, SUPT5H, TGS1, ERCC3, TRMT112
DDX52	44.3567				GO:0000381~regulation of alternative mRNA splicing, via spliceosome	0.00295852	RBM15B, RBM4, RBM5, NSRP1, UHMK1, HNRNPL, SRRM4, RBM8A, RBM10, RBM11, RBM25, RBFOX2, SREK1, FMR1, PTBP1, RNPS1, DDX5, RBMX, SF3A1, SRSF2, SRSF6, THRAP3, CELF4, DYRK1A, CELF3
LARP4B	44.1133				GO:0000387~spliceosomal snRNP assembly	0.00295852	CLNS1A, PRPF31, GEMIN2, SRSF10, AAR2, STRAP, SNRPD3, USP4, SNRPD1, PRPF3, SART3, SART1, SMN1, PRPF6, PRPF19, CD2BP2, PRPF8, PRMT5, WDR77, DDX20, GEMIN6, SNRPF, TGS1, SNRPE, GEMIN4
HBS1L	43.99				GO:0006383~transcription from RNA polymerase III promoter	0.00296097	GTF3A, POLR2F, CRCP, TBP, MAF1, IVNS1ABP, ZNF345, CHD8, TROVE2, GTF3C6, GTF3C5, GTF3C2, GTF3C4, GTF3C3, POLR3F, SNAPC5, POLR3H, BRF1, SNAPC2, POLR1D, SNAPC3, POLR3GL, POLR3A, POLR1C, ZNF143, POLR3C, POLR3B, POLR3E, RPTOR, POLR3D, MTOR
GBAS	43.96				GO:1903146~regulation of mitophagy	0.00299108	U2AF2, PINK1, WBP11, ZBTB17, CSNK2A2, WDR75, CTTN, FBXW7, VPS13C, HTRA2, ATG5, MAP1LC3B, ATG7, U2AF1, ACTL6A, USP36, FBXO7, DNM1L, BECN1, HTT, POLR3A, AMBRA1, ATP13A2, PARK7, SREBF2, VDAC1, CLEC16A, GSK3A, RUVBL1, RNF41
DLST	43.7433				GO:0051246~regulation of protein metabolic process	0.00299583	HRAS, PPP2R5B, PPP2R5A, PPP2R5D, PPP2R5C, SYNCRIP, REST, SPRTN, SART3, CUL3, MAP3K7, MAP3K6, APP, DIRAS2, BTBD1, MAP3K9, BTBD2, PIK3CA, OGT, CCAR2, CUL1, IKBKAP, BRAF, PIK3CB, MECP2, UBE2J1, BTBD6, MYH9, BTBD9, MARK2, OGFOD1, MAPK1, PPP1CA, EIF2AK1, BACE2, PRKRIP1, NLE1, MAPK9, MAPK8, PPP2R5E, MAPK7, EIF2AK2, EIF2AK3, EIF2AK4, GATC, RAD23B, PPP2R3A, RAD23A, ARFGEF1, DUSP18, ARIH1, ARIH2, DUSP19, …
SLC1A4	43.63				GO:0006312~mitotic recombination	0.00301133	RAD51D, RAD51C, XRCC3, XRCC2, POLA1, MLH1, RPA1, RPA2, POLE2, APITD1-CORT, PRIM2, NSMCE2, TOP2B, TERF2, POLE, SMC5, BRCA2, SMC6, WRN, RAD50, RFC5, POLD3, DNA2, RFC4, RFC1, POLD2, PCNA, DMC1, CORT
EFTUD2	43.5767				GO:0050434~positive regulation of viral transcription	0.00301553	POLR2F, RSF1, TFAP4, POLR2J, CCNT1, ZNF639, POLR2D, POLR2C, POLR2B, POLR2A, SMARCB1, MDFIC, NELFCD, SUPT4H1, SUPT5H, NUCKS1, SNW1, GTF2B, TAF11, EP300, SP1, GTF2F1, GTF2F2, NELFB, NELFE, CTDP1, SMARCA4
GIGYF2	43.2267				GO:0031122~cytoplasmic microtubule organization	0.00301553	CRIPT, FIGNL1, HOOK3, TUBGCP4, TUBGCP3, TUBGCP6, TUBGCP5, EZR, SLK, VPS4B, RAB11A, VPS4A, CLASP1, PAFAH1B1, TUBG1, KPNB1, AXIN1, CHP1, PCM1, TUBGCP2, ATAD1, PLK3, SLAIN2, IFT172, KATNAL1, KATNAL2, SPAST
lemd3	43.15				GO:0006261~DNA-dependent DNA replication	0.00308169	NBN, STOML2, INO80, RNASEH1, BOD1L1, FANCM, LONP1, MCM7, DDX11, SETMAR, PRIM2, ORC4, ORC5, TOP2B, STAG2, RTEL1, ORC2, ORC3, CDC7, CIZ1, POLG, POLE, LIG3, TOPBP1, LIG4, MCM3, C10ORF2, PURA, MCM6, SENP2, RFC5, PNKP, RPAIN, RFC4, RFC1, FBXO18, SMARCAL1, MCMBP, CDK2AP1, WIZ, REV3L, THOC1, DSCC1, WRNIP1, POLA1, RRM2B, RPA1, TFAM, FBXW7, APITD1-CORT, POLE2, DNAJA3, TERF2, TERF1, UPF1, NUCKS1, ZNF830, A…
SNF8	42.61				GO:0007020~microtubule nucleation	0.00328445	NIN, AKAP9, TUBGCP2, DCTN1, TUBGCP4, TUBGCP3, TUBGCP6, RANBP9, TUBGCP5, NDEL1, CSNK1D, BLOC1S2, SLAIN2, MZT1, CLASP1, TUBG1
DPAGT1	42.5				GO:0042455~ribonucleoside biosynthetic process	0.00333945	ATP5B, PRKAG2, STOML2, PINK1, CAD, SLC26A1, FLCN, PKM, ACOT7, GBAS, ATP5S, ATP5I, IMPDH1, NT5E, ATP5J, TXNDC9, GMPS, NME7, NME6, PANK4, PANK2, PDCL3, UMPS, NME2, NME3, PANK3, NME1, PDCL, ATP5C1, MTAP, ADSL, SURF1, PRPS1, COASY, CTPS1, QTRT1, ATP5G1, PPCDC, ACAT1, CMPK1, VPS9D1, UPRT, SLC35B3, DHODH, UCK1, AMD1, ADSSL1, ATP5J2, ADAL, ATP5F1, AK4, STAT3, AK9, MON2, SLC25A13, CHCHD10, VCP, UCKL1, AT…
PLEKHA3	42.4667				GO:0007059~chromosome segregation	0.00334187	ITGB3BP, DYNC1LI1, RAD51C, XRCC3, CHMP3, MAU2, CHMP5, CHMP6, CHMP4A, CHMP7, LEMD2, INO80, LEMD3, RANGAP1, ANKLE1, CSNK2A2, CUL3, MEI1, TOP1, CSNK2A1, RAD21, DDX11, MIS18A, VPS4B, H2AFY, VPS4A, TLK2, STAG2, STAG1, HFM1, ESCO1, NUP133, ANAPC4, PPP1CC, NCAPD3, TRAPPC12, NDEL1, RCC2, MCMBP, CLIP1, NEK9, ARL8A, AKAP8, PDCD6IP, NUP43, DSCC1, CHMP2A, PAM, RAD21L1, NEK3, B9D2, AHCTF1, NTMT1, ANAPC10, ANA…
TACC1	42.4133				GO:0035966~response to topologically incorrect protein	0.00339133	CREBRF, TLN1, SEC31A, PPP2R5B, COPS5, WFS1, VAPB, RNF185, SSR1, BAK1, POMT2, CUL7, DDX11, DNAJB11, BOK, ATF6B, CDK5RAP3, SHC1, CTDSP2, YOD1, ATP6V0D1, DNAJC3, JKAMP, UFD1L, AARS, UBE2J2, SRPRB, RNF175, RHBDD1, TATDN2, DDIT3, DCTN1, MFN2, ACADVL, EP300, EIF2S1, NCK1, ERN1, UBE2W, NFE2L2, AMFR, UGGT2, EIF2AK2, EIF2AK3, UGGT1, ADD1, DERL2, DERL1, CLU, HDGF, EDEM3, ZBTB17, EDEM2, STUB1, EDEM1, SEC62,…
ARHGAP5	42.39				GO:0006661~phosphatidylinositol biosynthetic process	0.00339361	CDIPT, IMPA1, SYNJ1, ALG5, PIP5K1C, PI4K2B, PTEN, TLR9, SH3YL1, PIGM, PIGG, PIGH, PIK3C3, PIGB, PIGC, PIK3CA, SYNJ2, FRS2, PIGA, PGAP3, PGAP2, PIGZ, PIGY, PIGX, PIK3C2A, PIK3CB, PIGW, PIGU, PI4KA, PI4KB, PIGQ, CDS1, IRS1, PIGP, PIGO, PIGN, SACM1L, CWH43, MTMR14, PI4K2A, PYURF, INPP4B, GRB2, OCRL, MTMR2, MTMR3, MTM1, MPPE1, MTMR1, PIKFYVE, INPP5E, MTMR6, PIK3R3, PIK3R4, MTMR7, MTMR4, VAC14, FIG4, …
MAGT1	42.1167				GO:0030518~intracellular steroid hormone receptor signaling pathway	0.00339361	PTGES3, MED24, CNOT1, DAXX, DDX17, PRMT2, CRY1, RBFOX2, DDRGK1, DYX1C1, RAN, STRN3, MED12, ARID1A, MED14, RB1, ESR2, GPER1, ARNTL, CDK7, MED13, HMGA2, PPARGC1B, UFL1, MED4, EP300, NCOA2, NCOA3, NCOA4, MED17, UBR5, NCOA6, PIAS2, TGFB1I1, CARM1, CLOCK, SMARCA4, MED1, PPP5C, KMT2D, TADA3, UBE3A, EGLN2, UBA5, CALCOCO1, SRC, TRIM68, UFM1, SAFB, RNF14, TAF1, TRIP4, UFSP2, PHB, KAT5, DDX5, PARK7, SAFB2,…
SNTB2	41.78				GO:0010639~negative regulation of organelle organization	0.00358125	XRCC5, DYNC1LI1, XRCC3, CAPZA2, CHMP4A, CAPZA1, UBQLN4, FLCN, CSNK2A2, CSNK2A1, SIN3A, VPS13C, ATG5, H2AFY, ACAA2, MCRS1, TWF2, OPA1, FAM21C, MECP2, LIG3, TMSB10, HNRNPU, NME6, TNKS2, RAD1, TRIM37, TRAPPC12, MTF2, UBR5, CLIP3, SUPT6H, ADD1, CEP97, CHMP2A, BBS4, BCL2L1, ARFGEF1, SRC, PFN2, ACD, SMARCB1, FBXO43, FBXO5, CLASP1, NAT10, TNKS, BCOR, SLC35F6, ASF1A, SMG6, SPTBN5, PIF1, MUL1, SKI, EHMT2,…
CLK3	41.6967				GO:0070900~mitochondrial tRNA modification	0.00361666	HSD17B10, TRMU, PUS1, TRMT5, TRMT10C, CDK5RAP1, MTO1, TRMT61B, TRIT1
TMEM38B	41.12				GO:0010388~cullin deneddylation	0.00361666	GPS1, COPS2, COPS5, COPS6, COPS3, COPS4, COPS7A, COPS7B, COPS8
SMARCA4	40.99				GO:1900864~mitochondrial RNA modification	0.00361666	HSD17B10, TRMU, PUS1, TRMT5, TRMT10C, CDK5RAP1, MTO1, TRMT61B, TRIT1
CPSF2	40.6433				GO:0060271~cilium morphogenesis	0.00364824	DZIP1, STK36, DYNC2LI1, PTPN23, FAM179B, TMEM17, RAB1A, ATXN10, PQBP1, DYNC2H1, CEP290, LRRC6, C2CD3, DYX1C1, SPAG1, PCM1, PTPDC1, RSPH9, MKS1, FOPNL, TMEM138, IQCG, CEP97, IQCB1, BBS4, BBS5, C11ORF63, BBS7, ONECUT1, BBS9, TMEM216, NEK1, B9D2, ONECUT2, ASAP1, OCRL, NPHP3, TROVE2, TTBK2, DNAAF2, TCTN3, TCTN2, SSX2IP, TBC1D32, RAB8A, KIF3A, HTT, TTC21B, PCNT, ALMS1, PIBF1, TRAF3IP1, POC1B, TRIM59, …
PEF1	40.5467				GO:0031146~SCF-dependent proteasomal ubiquitin-dependent protein catabolic process	0.00366145	BTRC, FBXO2, SKP1, WWTR1, RBX1, FBXW7, RNF7, FBXW5, FBXL5, FBXO31, FBXO4, FBXL7, FBXO9, FBXL3, FBXO36, CUL1, FBXL2
KRR1	40.5				GO:0006515~misfolded or incompletely synthesized protein catabolic process	0.00366145	NGLY1, POMT2, ATXN3, LONP1, DERL1, LONP2, VCP, UFD1L, SDF2L1, TOR1A, RNF185, UBE2W, YME1L1, UGGT2, STUB1, UGGT1, SDF2
GLIPR1	40.4567				GO:0043628~ncRNA 3'-end processing	0.00366145	USB1, RPSA, EXOSC8, ELAC2, EXOSC9, EXOSC6, EXOSC7, EXOSC4, EXOSC5, EXOSC2, ERI1, EXOSC3, INTS1, TRNT1, DKC1, INTS7, FBLL1
VAMP7	40.1267				GO:0051297~centrosome organization	0.00366494	XRCC3, XRCC2, CHMP3, CROCC, CEP76, CHMP5, UVRAG, FES, OFD1, NUBP1, CEP250, VPS4B, CNTLN, ARL2, C2CD3, ROCK2, PCM1, KIAA0753, DCTN1, ARHGEF10, TMEM67, TRIM37, UXT, SASS6, CHMP1A, CHMP1B, NDEL1, BNIP2, HAUS7, PDCD6IP, HAUS8, MDM1, CHMP2A, BBS4, SDCCAG8, HAUS6, HAUS1, BRSK1, CHMP2B, TUBGCP4, TUBGCP3, TUBGCP6, TUBGCP5, FBXW5, PPP1R12A, PKD2, TUBE1, SSX2IP, RAB6C, USP33, KIF3B, CCP110, KIF3A, CKAP5, C…
GPI	40.1233				GO:1990126~retrograde transport, endosome to plasma membrane	0.00366878	ANKRD27, VPS29, FAM21C, WASH1, SNX27, SNX17, RAB11B, SDCCAG3, VPS35, VPS26A, VPS39, MICALL1
CTSA	40.0467				GO:0071044~histone mRNA catabolic process	0.00366878	EXOSC10, ZCCHC11, UPF1, PAPD4, EXOSC4, MTPAP, ERI1, PAPD5, LSM1, ZCCHC6, XRN1, ATM
GAPVD1	40.0367				GO:0006479~protein methylation	0.00367679	KDM6A, NDUFAF7, EZH1, SNRPD3, COPRS, ARID4B, WDR82, PRMT3, MEN1, PRMT2, ASH2L, PRMT5, WDR77, RTF1, SETMAR, EED, H2AFY, RAB6A, OGT, RBBP5, CHTOP, BEND3, MECP2, ZNF335, SUZ12, PRDM4, MTF2, BHMT, ASH1L, PCMTD2, PYURF, PCMTD1, PYGO2, FBLL1, CARM1, NSD1, RNF20, SUPT6H, KMT2E, KMT2D, ZNF274, KMT2A, KMT2C, SETD1B, SETD1A, KMT2B, NTMT1, PAXBP1, PRDM16, CXXC1, SMARCB1, AUTS2, PCMT1, BCOR, CHD5, SETDB1, SE…
DNAJC1	40.0267				GO:0008213~protein alkylation	0.00367679	KDM6A, NDUFAF7, EZH1, SNRPD3, COPRS, ARID4B, WDR82, PRMT3, MEN1, PRMT2, ASH2L, PRMT5, WDR77, RTF1, SETMAR, EED, H2AFY, RAB6A, OGT, RBBP5, CHTOP, BEND3, MECP2, ZNF335, SUZ12, PRDM4, MTF2, BHMT, ASH1L, PCMTD2, PYURF, PCMTD1, PYGO2, FBLL1, CARM1, NSD1, RNF20, SUPT6H, KMT2E, KMT2D, ZNF274, KMT2A, KMT2C, SETD1B, SETD1A, KMT2B, NTMT1, PAXBP1, PRDM16, CXXC1, SMARCB1, AUTS2, PCMT1, BCOR, CHD5, SETDB1, SE…
CDK5RAP3	39.8667				GO:0010508~positive regulation of autophagy	0.00370788	RAB3GAP2, MTDH, TBK1, STK11, RAB3GAP1, ATG14, UVRAG, TRIM13, PINK1, CALCOCO2, FLCN, NPRL2, LARP1, TRIM65, TRIM8, ATG5, SH3GLB1, TMEM59, SQSTM1, ATG7, HMOX1, TBC1D5, RALB, WAC, PRKAA1, PAFAH1B2, SUPT5H, FYCO1, GBA, FBXO7, LRSAM1, SPTLC1, SPTLC2, BECN1, PIK3CB, HTT, EPM2A, AMBRA1, PARK7, TRIM21, CLEC16A, SH3BP4, ULK1, RAB12, PIP4K2A, EIF2AK4, PIP4K2B
RIT1	39.6733				GO:0006367~transcription initiation from RNA polymerase II promoter	0.00371858	E2F3, HNF1A, NRBP1, NR2C2AP, MED24, TBP, MED23, NR2E3, MED20, TAF7L, GTF2E1, GTF2E2, MAZ, GTF2A1, MED27, GTF2A2, YAP1, ATF7IP, ZNF45, RXRB, MED12, GTF2H3, CCNC, MED14, MED13, CDK7, ESR2, GTF2B, MED10, GTF2H1, TAF11, MED6, TAF13, MED4, MED15, GTF2I, MED17, NCOA6, CAND1, NPPA, MED1, HMGB1, POLR2F, POLR2J, TAF9B, POLR2D, POLR2C, NR2C2, POLR2B, NR2C1, POLR2A, STON1-GTF2A1L, NR1H2, NR1D2, TEAD4, TAF9,…
LRP8	39.4433				GO:0010822~positive regulation of mitochondrion organization	0.00371858	NKAP, CYB5R1, IL9R, U2AF2, FAM20B, DPH6, HPS4, PINK1, STOML2, BAP1, SAE1, CSNK2A2, BAK1, MFF, WDR75, STARD7, ATG5, HTRA2, DYNLL2, BOK, MIS18A, U2AF1, NBPF3, LEPROT, VPS11, CDK5RAP1, PSMD8, RNF31, OPA1, MIEF1, PLD6, TP53, MRGPRE, UBE2J2, GPER1, CDKL2, C1QBP, HUWE1, DTWD2, MLLT11, HHAT, PLA2G6, MAPK8, RUVBL1, WDR46, YWHAZ, ATG13, PPP3R1, WBP11, TDRD12, ZBTB17, OSCP1, OR13C4, PSMB7, UBE2D3, ARIH2, F…
MTCH2	39.4067				GO:0007051~spindle organization	0.00383913	CHMP3, FAM175B, CHMP5, UVRAG, INO80, MLH1, CLTC, ZNF207, SENP6, OFD1, NLRC4, RHOA, VPS4B, TUBB8, TPR, TUBB1, KPNB1, PPP2R1A, FLNA, ARHGEF10, CHMP1A, CHMP1B, HAUS7, PDCD6IP, HAUS8, SPAST, NEK7, CEP97, CHMP2A, HAUS6, XIAP, HAUS1, KIAA0196, NTMT1, RCC1, CHMP2B, TUBGCP4, TUBGCP3, TUBGCP6, TUBGCP5, EZR, MZT1, FBXO5, RAB11A, CLASP1, TNKS, CHD4, KIF3B, CEP192, CKAP5, PIBF1, TUBGCP2, BIRC2, HDAC3, CSNK1D…
HNRNPUL2	39.3767				GO:0034243~regulation of transcription elongation from RNA polymerase II promoter	0.00397589	ZMYND11, RECQL5, CDC73, SHH, EAPP, GTF2F1, GTF2F2, RTF1, SUPT16H, NELFB, LEO1, RNF168, BRD4, TCEB1, SUPT4H1, NELFE, AXIN1, SUPT6H
FARSB	39.37				GO:0006366~transcription from RNA polymerase II promoter	0.00398208	MEF2A, HRAS, PPP2R5B, ZNF559-ZNF177, MED24, MED23, REST, MED21, MED20, CUL3, CUL2, APP, TAF5L, MC1R, DHX38, MED27, DHX36, OGT, TBPL1, STAG1, IKBKAP, BARHL1, MECP2, MED12, MED14, MED13, PROX2, MED10, DCAF6, MED15, MED17, ZNF384, MAPK7, ZNF382, CRTC3, CPSF3L, CRTC2, ZNF516, CHCHD3, VPS72, T, ATN1, ARNTL2, ASXL2, ESRRA, RECQL5, ESRRB, ASXL1, DUSP22, USF1, USF2, FNIP1, SRSF3, SRSF2, SRSF5, SRSF4, SRS…
CPSF6	39.3367				GO:0010629~negative regulation of gene expression	0.00400009	XRCC5, HRAS, MEF2A, ZNF559-ZNF177, XRCC6, ZNF639, SYNCRIP, REST, ZNF253, CITED2, CUL3, RAE1, ZNF396, PTBP3, PTBP2, CCAR2, RCOR3, RCOR1, PTBP1, ZHX1, ZHX2, ZNF587B, MECP2, ZHX3, HMG20A, ZNF649, PROX2, UXT, EIF2AK1, AAAS, NME1, EIF2S1, TGIF1, EIF2AK2, MYBBP1A, EIF2AK3, ZNF382, EIF2AK4, ZNF613, TNRC18, CHCHD3, VPS72, T, IFNA2, ATN1, HEXIM1, ZNF224, PABPC1, MEPCE, ZC3H14, ESRRA, RECQL5, KLF12, MAP2K2…
MTA2	39.2433				GO:0010507~negative regulation of autophagy	0.00406341	LZTS1, WASH1, CHMP4A, UBQLN4, PINK1, PHF23, PTPN22, RRAGA, CTSA, BCL2L1, ZKSCAN3, AKT1, MTM1, VPS13C, TBC1D14, ATG7, TLK2, SNRNP70, CLN3, WDR6, MET, HERC1, EHMT2, TAB3, CLEC16A, SCFD1, NPC1, TSC1, POLDIP2, KDM4A, MTOR, HTR2B, FEZ2, FEZ1, RNF41
MLEC	39.0933				GO:0043966~histone H3 acetylation	0.00406341	ING5, ING4, CRTC2, MEAF6, TADA3, TAF9B, TADA1, NAP1L2, MBIP, MAP3K7, TAF5L, BRPF1, JADE2, POLE4, SIN3A, JADE3, BRPF3, POLE3, SMARCB1, TAF9, SUPT7L, ELP4, ELP3, BRD1, KAT7, TADA2A, WDR5, SMAD4, BRCA2, TAF6L, EP300, SAP130, DR1, KAT6B, KAT6A
NUP205	39.0767				GO:0006470~protein dephosphorylation	0.00410627	ILKAP, PPP2R5B, PPP2R5A, PPP2R5D, BTRC, PPP2R5C, STYX, PTPN23, PTPN22, PTPN21, ANKLE2, PGP, PGAM5, CTDSP1, CTDSP2, RPRD1B, PPP4C, RPRD1A, ROCK1, PTPRG, ROCK2, PPP1CC, PTPRO, PTPDC1, PPP1CB, CTDSPL2, PPP1CA, PPP2R5E, AKAP1, EIF2AK2, PPP5C, PPME1, PPP2R3A, DUSP12, ENSA, SDHAF2, ACP1, TIPRL, PIN1, DUSP18, DUSP19, DUSP14, UBASH3B, PPP2R2C, PPP2R2D, SPPL3, PTPN9, HTT, PTPN2, EPM2A, ARPP19, PTPN14, DUS…
EDEM1	38.9767				GO:0048814~regulation of dendrite morphogenesis	0.00418351	CDK5R1, LZTS1, STK11, PDLIM5, PTEN, ITPKA, SDC2, CUL7, BHLHB9, TIAM1, GORASP1, PQBP1, OBSL1, PAFAH1B1, CAMK2B, PPP3CA, RAPGEF2, CHRNA3, RAB21, SS18L1, NGEF, DNM3, ANAPC2, BAIAP2, CDK5, CAPRIN1, CDKL5, CAPRIN2, NUMBL, ANKRD27, SARM1, YWHAH, ID1, SIPA1L1, GSK3B, VAMP7, CFL1, AKAP5, FBXO31, CHRNB2, LRP8, NSMF, CUX1, KALRN
USP32	38.9633				GO:0045017~glycerolipid biosynthetic process	0.00427522	CDIPT, PI4K2B, TLR9, SH3YL1, PIK3C3, PIK3CA, FRS2, CRLS1, PLD6, PIK3CB, PISD, CECR5, IRS1, CHPT1, LPCAT4, CWH43, PI4K2A, LCLAT1, CHKA, GRB2, CHKB, OCRL, NR1H2, FBXW7, LPCAT1, VAC14, ATM, PTPN11, PLA2G4A, ARF1, CPNE1, CPNE3, GK, PIP4K2A, PIP4K2B, IMPA1, LDLR, SYNJ1, GPLD1, PIP5K1C, ALG5, PTEN, CDS2, FAR1, PIGM, PIGG, PIGH, PIGB, PIGC, SYNJ2, PCYT2, PTDSS1, PIGA, PTDSS2, AGPAT1, PGAP3, PGAP2, PIGZ,…
PLIN3	38.8867				GO:0000075~cell cycle checkpoint	0.00429299	DYNC1LI1, HRAS, XRCC3, CNOT8, ZAK, PPP2R5C, CNOT3, RPS27L, CNOT1, INTS3, CNOT7, CNOT6, CNOT4, CSNK2A2, CSNK2A1, INTS7, H2AFX, CRY1, CCAR2, RBL2, RINT1, RAD9B, TOPBP1, RAD9A, RNASEH2B, FOXN3, RAD1, TRAPPC12, EP300, PRCC, GIGYF2, RAD17, HUS1, BCL2L1, MAPKAPK2, TIPRL, CNOT6L, FBXO4, ATRIP, TFDP1, TAOK2, TAOK1, ZNF830, TAOK3, TREX1, SPDL1, ATR, UIMC1, ATM, PTPN11, TNKS1BP1, DNA2, PLK3, PCNA, BABAM1, …
ZDHHC5	38.8833				GO:0034655~nucleobase-containing compound catabolic process	0.0043562	NCBP2, NCBP1, NT5C1B-RDH14, CNOT8, NT5C3A, NT5C3B, CNOT3, RNASEH1, PDE3B, CNOT1, DNASE1L2, CNOT7, PNP, CNOT6, CNOT4, DNASE1L1, DCPS, RBM8A, NT5C2, DHX34, LSM5, DERA, LSM3, RAPGEF3, LSM1, RC3H1, DCTPP1, SAMD4B, NUDT16, GTPBP1, PAN3, NBAS, DFFA, DFFB, NUDT15, NUDT5, SECISBP2, MTPAP, ZHX2, NUDT10, PDE4D, NUDT11, PDE4C, DIS3L, TATDN1, HNRNPR, RNASEH2B, TATDN2, MRTO4, MGAT1, RPS17, FBXO18, PELO, MAPK7…
GPR137B	38.6533				GO:0006644~phospholipid metabolic process	0.00436405	IMPAD1, CDIPT, BTC, STOML2, PI4K2B, SGMS1, TLR9, FDFT1, APOA2, SH3YL1, PGP, PIK3C3, PLA2G1B, PIK3CA, FRS2, CRLS1, SPTLC1, SPTLC2, PIK3CB, PLD6, MECP2, PISD, CECR5, CHPT1, IRS1, LPCAT3, LPCAT4, CWH43, PNPLA8, NAPEPLD, PITPNM3, PI4K2A, PLA2G2A, PDGFRA, LCLAT1, MVK, PLA2G2E, CHKA, GRB2, CHKB, OCRL, SRC, HADHA, HADHB, PLAA, SERINC3, SERINC4, LPCAT1, SERINC1, RAC1, EFR3A, PEMT, NKX2-1, IDH1, PCYT1A, P…
PINK1	38.58				GO:0006513~protein monoubiquitination	0.00438564	TSG101, RAG1, CDC73, RBX1, CUL3, FANCL, UBE2D3, MGRN1, LEO1, WAC, RNF168, PEX12, BCOR, CUL1, DTX3L, DDB1, UBE4B, RING1, TOPORS, SKP1, UBE2B, BIRC2, TRIM21, TRIM37, KDM2B, HUWE1, RNF2, UBE2W, CUL4B, RNF20, RNF40, FBXL2
AQR	38.56				GO:2001020~regulation of response to DNA damage stimulus	0.00447234	FIGNL1, TMEM161A, DEK, TERF2IP, ANKLE1, TRIAP1, CD44, DDX11, SETMAR, SPRED2, H2AFX, SPRED1, BRD4, PPP4C, CRY1, RTEL1, CCAR2, NUDT16, PGAP2, BRCC3, POLH, FMR1, RINT1, RAD9A, HMGA2, RNASEH2B, PRKCD, SENP2, UBE2N, EYA3, RFWD3, RIF1, TIMELESS, FBXO18, UBR5, MDM2, THOC5, NEK4, THOC1, HMGB1, PPP4R2, CLU, TAF9B, PML, UBE2V1, UBE2V2, BCL2L1, FEM1B, RPA2, ERCC8, NPAS2, HNRNPK, RNF169, TAF9, FBXO4, RNF168,…
COG3	38.49				GO:1903729~regulation of plasma membrane organization	0.00452424	STX7, PLEKHM2, PPP2R5A, PPFIA1, RER1, RHOQ, ARF6, BCL2L1, CLTC, ITGB1, AKT1, PDPK1, EZR, SH3GLB1, TMEM59, GOPC, VPS4A, CSK, AP2M1, RAMP3, STX4, STX3, CNST, KIF5B, VIL1, NOX1, PRKCI, WNK3, LYPLA1, ITGA3, TMBIM1, GPER1, APPL1, PRKCD, LDLRAP1, PPP1R9B, RANGRF, CLIP3, WASL, TREM2, KALRN, DNM2
PRPF19	38.0667				GO:0000731~DNA synthesis involved in DNA repair	0.00452424	RAD51D, RAD51C, XRCC3, NBN, XRCC2, WRNIP1, POLA1, SPRTN, RPA1, RPA2, POLE2, USP10, RCHY1, PALB2, POLK, NPLOC4, REV1, POLI, POLH, UFD1L, PRIMPOL, POLE, BRCA2, UBE2L6, WRN, KAT5, ATM, RAD50, RBBP8, RFC5, TEX12, POLD3, DNA2, RFC4, RFC1, VCP, POLD2, TOP3A, PCNA, ZBTB1, BARD1, REV3L
MED28	37.9867				GO:0002758~innate immune response-activating signal transduction	0.00452617	HRAS, TBK1, BTRC, TIRAP, PTPN22, TLR3, TLR6, UBQLN1, CACTIN, TLR7, TLR9, MAP3K7, MYD88, PIK3C3, PUM1, ITCH, PRKACB, PUM2, CUL1, TYRO3, SKP1, TANK, PSMA2, PSMA1, EP300, PSMA6, PSMA5, PSMA4, PSMA3, MAVS, HMGB1, CAV1, MAPKAPK3, UBE2V1, MAPKAPK2, PSMA7, SRC, IRAK4, PSMB5, IRAK3, PSMB4, UBE2D3, PSMB7, KRAS, UBE2D2, PSMB6, PSMB1, PSMB3, PSMB2, TRAF3, PELI1, TLR10, CREBBP, MALT1, LGALS9, NFKBIL1, DDX58,…
NAA15	37.89				GO:1902653~secondary alcohol biosynthetic process	0.0045707	TM7SF2, ARV1, SC5D, CNBP, CYP51A1, HMGCR, HMGCS1, LSS, C14ORF1, PMVK, FDFT1, DHCR7, GGPS1, PRKAA1, LBR, HSD17B7, DHCR24, NSDHL, ACAA2, FDPS, CFTR, ERLIN1, SOD1, POR, SCAP, G6PD, SQLE, MVK, IDI2, IDI1
ATP6V0D1	37.8233				GO:0090671~telomerase RNA localization to Cajal body	0.00458431	CCT7, CCT5, CCT4, DKC1, CCT8, RUVBL2, CCT2, CCT3, RUVBL1, CCT6A, NHP2, NOP10, SHQ1
RPS6KC1	37.5067				GO:0090670~RNA localization to Cajal body	0.00458431	CCT7, CCT5, CCT4, DKC1, CCT8, RUVBL2, CCT2, CCT3, RUVBL1, CCT6A, NHP2, NOP10, SHQ1
FMR1	37.27				GO:0051457~maintenance of protein location in nucleus	0.00458431	ARL2, BBS4, TAF3, MORC3, CIZ1, TAF8, PML, SUN2, SUPT7L, SUN1, TOPORS, SKP1, ARL2BP
RAB32	37.08				GO:0090672~telomerase RNA localization	0.00458431	CCT7, CCT5, CCT4, DKC1, CCT8, RUVBL2, CCT2, CCT3, RUVBL1, CCT6A, NHP2, NOP10, SHQ1
MCM7	37.0633				GO:0072595~maintenance of protein localization in organelle	0.00458534	ARL2, BBS4, TAF3, PDIA3, CIZ1, TAF8, PML, GRIK5, SUN2, HK1, PINK1, SUN1, SKP1, TOPORS, ARL2BP, OS9, AKT1, ANKRD13C, MORC3, SUPT7L, HSPA5
IBTK	36.8967				GO:0006921~cellular component disassembly involved in execution phase of apoptosis	0.0046493	HMGB1, DICER1, ACVR1C, CASP6, CASP3, FNTA, HSF1, BOK, SHARPIN, CASP7, TARDBP, CDK5RAP3, ACIN1, KPNB1, APC, FOXL2, DNM1L, ROCK1, STK24, DFFA, DFFB, BMX, GPER1, PRKCD, BIRC2, CAPN10, ENDOG, KPNA1, BLCAP
KIAA0430	36.89				GO:0000722~telomere maintenance via recombination	0.0046949	RAD51C, XRCC3, POLE, POLA1, SMC5, BRCA2, SMC6, WRN, RAD50, RFC5, POLD3, RPA1, RPA2, DNA2, RFC4, RFC1, POLE2, PRIM2, POLD2, PCNA, NSMCE2, TERF2
KPNA6	36.78				GO:0035329~hippo signaling	0.0046949	DVL2, MOB1B, MOB1A, SAV1, YWHAB, TEAD3, WTIP, WWTR1, AMOTL1, STK4, LATS1, YWHAE, AMOTL2, DCHS1, STK3, PJA2, TJP1, CASP3, TEAD4, WWC3, LIMD1, YAP1
ALYREF	36.7667				GO:1904358~positive regulation of telomere maintenance via telomere lengthening	0.0046949	MAPKAPK5, HMBOX1, CCT2, CCT3, CCT6A, ATR, HNRNPA1, POT1, ATM, TNKS2, CCT7, PNKP, MAPK1, CCT5, ACD, CCT4, DKC1, CCT8, TNKS, MAP2K7, RTEL1, NEK7
SLU7	36.76				GO:0030177~positive regulation of Wnt signaling pathway	0.00469731	SPIN1, ATP6AP2, ZEB2, LGR6, SHH, CSNK2A1, PSMD1, PSMD2, PSMD3, PSMD4, YAP1, PSMD5, PSMD6, PSMD7, PSMD8, CCAR2, RNF146, PSMD9, RNF220, ARNTL, WLS, MBD2, DAPK3, TNKS2, PSMA2, JUP, PSMA1, PSMA6, PSMA5, PSMA4, UBR5, PSMA3, NLE1, PSME3, PSME4, SMARCA4, PSMB10, CAV1, PPP2R3A, XIAP, PPM1A, CDC73, PSMA7, SRC, PIN1, PSMB5, ATP6V0C, PSMB4, PSMF1, AMER1, PSMB7, PSMB6, PSMB1, MACF1, PSMB3, PSMB2, TNKS, VPS35…
DCHS1	36.72				GO:0099518~vesicle cytoskeletal trafficking	0.0047677	MYO5A, AP3S2, WDR81, RAB1A, BLOC1S6, BLOC1S4, AP3M2, BLOC1S2, AP3M1, RASGRP1, KIFAP3, AP3D1, PAFAH1B1, FYCO1, AP3B1, DYNC1I1, CLN3, KIF3B, KIF3A, ACTN4, KIF5B, HTT, SNAPIN, NDEL1, VAMP7, WASL, WDR43
ETNK1	36.6933				GO:0051972~regulation of telomerase activity	0.0047677	MAPKAPK5, PML, CCT2, TEN1, GREM1, POT1, SRC, MEN1, ACD, DKC1, TNKS, TINF2, MAP2K7, PINX1, TERF1, MCRS1, PIF1, HMBOX1, TP53, ATM, CTC1, NVL, PNKP, MAPK1, CCT4, KLF4, NEK7
ITGB1BP1	36.57				GO:0019068~virion assembly	0.00481598	CHMP2A, CHMP3, CHMP5, TSG101, CHMP6, CHMP4A, CHMP7, VPS37A, RAB1B, VPS37C, MITD1, RAB1A, CHMP2B, MVB12A, VPS4B, VPS4A, LRSAM1, VTA1, DDX6, CHMP1A, CHMP1B, PPIA, PDCD6IP, VPS28, TBC1D20
VPS52	36.4367				GO:0045185~maintenance of protein location	0.00483853	TLN1, LTBP1, PDIA3, DZIP1, GRIK5, PINK1, LATS1, ARL2BP, OS9, GET4, AKT1, VPS13C, VPS13D, GOPC, VPS13A, ARL2, TWF2, CIZ1, G3BP2, TMSB10, SKP1, TOPORS, FLNA, JUP, ANKRD13C, EPB41L1, TMSB4X, SRI, BBS4, CAV1, NFKBIB, PML, HK1, KEAP1, EZR, MORC3, PKD2, PKD1, SUPT7L, CCDC22, FBN2, HSPA5, TAF3, CREB3, TAF8, SUN2, YWHAB, SUN1, NFKBIL1, SYNE3, SYNE2, GOLPH3, PSMD10, FAF1
PARP14	36.4067				GO:0044802~single-organism membrane organization	0.00497041	RAB3GAP2, ATP1B1, RFT1, OXA1L, CHMP3, ATP1B3, PLEKHM2, GLDN, PPP2R5A, RAB3GAP1, SRP68, SYT3, CHMP7, LEMD2, STOML2, LEMD3, GRIN3B, SYT7, TOMM20L, ANKLE2, ANKLE1, SSR1, GET4, BAK1, RAE1, RAPGEF6, VPS4A, OGT, RAPGEF2, NUP35, ACAA2, BSG, OPA1, TTC7A, KIF5B, BRAF, ROCK1, ROCK2, PLD6, VPS41, PARP11, WNK3, VTI1A, GCC2, DCTN1, JUP, LETM1, NPC1, DOC2A, AAAS, RPS17, PEX26, TMEM170A, UBL4A, NEK9, MAPK8, TGF…
UFL1	36.1067				GO:0051640~organelle localization	0.00523322	DYNC1LI2, MEF2A, CHMP3, SEC31A, PLEKHM2, CROCC, CHMP5, RAB3GAP1, CHMP6, CHMP7, SYT3, LEMD2, RAB1B, LEMD3, SYT7, VPS33B, VPS33A, WDR81, ANKLE1, RAB1A, HOOK3, CUL3, MEI1, KIFAP3, VPS4B, VPS4A, OGT, RAB27A, OPA1, BRAF, KIF5B, RAN, SPIRE1, SYNJ2BP, PCM1, MYH9, DCTN4, PCLO, BTBD9, DCTN1, DCTN2, MARK2, TRAPPC12, UXT, DOC2A, F5, DOC2B, TRAPPC3, TRAPPC2, RAD21L1, SYNDIG1, RIMS1, PFN2, GORASP1, SEC23IP, K…
FARSA	35.9033				GO:0051292~nuclear pore complex assembly	0.00561979	NDC1, RTN4, NUP98, TMEM33, NUP205, TMEM170A, NUP93, AHCTF1, NUP107, TPR
BROX	35.8167				GO:0033157~regulation of intracellular protein transport	0.00564731	CHERP, IL9R, XPO5, U2AF2, FAM20B, XPO4, PTPN22, TLR3, RANGAP1, SAE1, TLR7, SHH, ERLEC1, TLR9, CSNK2A2, WDR75, MFF, HTRA2, STARD7, MDFIC, MIS18A, U2AF1, CEP290, RBCK1, LEPROT, OGT, RAPGEF3, RNF31, KIF5B, C2CD5, UBE2J1, MRGPRE, CHP1, UBE2J2, PCM1, CDKL2, GCC2, CTDSPL2, JUP, NDEL1, EP300, HUWE1, DTWD2, UBR5, VAMP7, AKAP5, MAPK7, AKAP1, SRI, MAVS, CDK5R1, DERL2, NFKBIB, KEAP1, GREM1, OSCP1, UHMK1, OA…
NCLN	35.7967				GO:0050792~regulation of viral process	0.00565051	ATP1B1, CHMP3, VAPA, AP1G1, VAPB, FGF14, REP15, ZNF639, SNRPD1, PTPN22, RNF216, REST, ITPKC, APOBEC3D, MVB12A, SIN3A, MDFIC, HTRA1, TARDBP, PUM1, VPS4B, CPA3, VPS4A, ITCH, ACIN1, PUM2, MX1, SUPT5H, TMEM203, FMR1, HLA-A, ZNF189, ZNF502, LILRB1, TRIM38, TRIM35, CD163L1, EP300, C8ORF59, EIF2S1, TRIM31, EIF2AK2, EIF2AK4, SMARCA4, MDH1, PACS1, CHMP2A, MAVS, DERL1, TFAP4, RAD23A, IFITM3, SNRPB2, OAS3, …
FUBP3	35.75				GO:0045786~negative regulation of cell cycle	0.00575868	DYNC1LI1, XRCC3, HRAS, PPP2R5B, NELL1, PPP2R5C, INTS3, HMGN5, SART1, CUL3, CUL2, CUL5, BRINP2, HTRA2, FAP, VPS4A, H2AFY, BRINP3, STAG2, CUL1, CGRRF1, RINT1, TBRG4, RAD9B, C10ORF99, RAD9A, RPTOR, NME6, RAD1, LILRB1, TRAPPC12, UHRF2, TBRG1, NLE1, MYBBP1A, GIGYF2, EIF2AK4, CDK5R1, HUS1, BCL2L1, ANGEL2, UHMK1, ADCYAP1, MACF1, HEXIM1, CDC123, FBXO5, TNKS, FBXO7, LAMTOR5, ZBTB49, LAMTOR3, LAMTOR1, TGFB…
MCM3	35.7467				GO:0040029~regulation of gene expression, epigenetic	0.00617887	MORF4L1, EIF6, CNOT8, XPO5, RBM4, CNOT1, TBP, CNOT7, CNOT6, KDM1B, SIN3A, MIER1, CLP1, SMARCD1, PUM1, EED, H2AFY, H2AFX, PUM2, DND1, BEND3, RAN, COMMD3-BMI1, FMR1, HNRNPA2B1, MECP2, MTA1, UBR2, ARID1A, RRP8, H2AFJ, ARID1B, SUZ12, UHRF2, EP300, BAZ1B, MTF2, SMARCA5, CELF1, TFAP2C, MYBBP1A, SUPT6H, HIST1H4K, TNRC18, METTL3, PRKRA, ASF1A, SETDB1, AEBP2, SMCHD1, CREBZF, MAP2K2, SUV39H1, SMAD2, HIST2H…
ASCC3	35.6767				GO:0006360~transcription from RNA polymerase I promoter	0.00622606	TAF1B, TAF1C, POLR2F, TAF1A, DEDD, TBP, ERCC6, RRN3, DDX11, SMARCB1, DHX33, H2AFY, ERCC3, TAF1, POLR1E, POLR1D, POLR1A, GTF2H3, POLR1C, HEATR1, CDK7, POLR1B, NCL, FLNA, GTF2H1, CD3EAP, MNAT1, ATF4, NOL11, MTOR, EIF2AK3, PHF8, SMARCA4
MED15	35.5067				GO:0006304~DNA modification	0.00637073	KMT2E, TDRD5, KMT2A, FKBP6, ASCC1, CTCF, DMAP1, TDRD12, APOBEC3D, KDM1B, MUTYH, DNTT, TRDMT1, TDRKH, ACRC, GATAD2A, GATAD2B, PIK3CA, PIWIL4, NTHL1, BAZ2A, APEX1, ATF7IP, BEND3, EHMT1, EXOSC6, METTL4, PLD6, MTA2, EXOSC4, FTO, EXOSC5, TRIM28, EXOSC3, MBD4, EHMT2, MTRR, ATRX, MPG, ASCC2, ASCC3, GSK3B, TDG, DNMT1, ALKBH1, OGG1, ALKBH3, ALKBH2
SGTA	35.4833				GO:0016126~sterol biosynthetic process	0.00641927	TM7SF2, ARV1, CYB5R1, SC5D, CNBP, CYP51A1, HMGCR, PRKAG2, HMGCS1, LSS, C14ORF1, PMVK, FDFT1, DHCR7, GGPS1, PRKAA1, LBR, HSD17B7, DHCR24, NSDHL, ACAA2, FDPS, CFTR, ERLIN1, SOD1, POR, SCAP, G6PD, SQLE, MVK, IDI2, IDI1
GOLGA3	35.4167				GO:0016578~histone deubiquitination	0.0065425	ENY2, BRCC3, ASXL1, BAP1, TRRAP, SART3, UIMC1, ATXN7L3, USP27X, ATXN7, USP21, USP22, USP34, USP16, USP15, MYSM1
ESYT1	35.3633				GO:0007064~mitotic sister chromatid cohesion	0.00695065	RAD21L1, PDS5B, POGZ, PDS5A, MAU2, SMC5, RB1, SMC3, ATRX, RAD21, NIPBL, NAA50, NSMCE2, H2AFY, TNKS, SMC1A, DSCC1
SLC30A6	35.3033				GO:0006891~intra-Golgi vesicle-mediated transport	0.0069708	PACS1, COPA, NAPA, COPB2, COPB1, GOLGA1, RAB6B, RAB6A, GOLGA4, TRIP11, RAB6C, NSF, GOLGA3, SYS1, RGPD5, GABARAPL2, RGPD2, RGPD3, GCC2, VTI1A, COG3, COG4, COG8, GOSR2, GOSR1, CUX1, TRAPPC10, COG1, COG2
DNAJC13	35.2433				GO:0006695~cholesterol biosynthetic process	0.0069708	TM7SF2, ARV1, SC5D, CNBP, CYP51A1, HMGCR, HMGCS1, LSS, PMVK, FDFT1, DHCR7, GGPS1, PRKAA1, LBR, HSD17B7, DHCR24, NSDHL, ACAA2, FDPS, CFTR, ERLIN1, SOD1, POR, SCAP, G6PD, SQLE, MVK, IDI2, IDI1
NAT10	35.2267				GO:0032268~regulation of cellular protein metabolic process	0.00709785	HRAS, PPP2R5B, PPP2R5A, PPP2R5D, PPP2R5C, SYNCRIP, SPRTN, REST, SART3, CUL3, MAP3K7, MAP3K6, APP, DIRAS2, MAP3K9, PIK3CA, OGT, CUL1, CCAR2, IKBKAP, BRAF, PIK3CB, MECP2, MYH9, MARK2, OGFOD1, MAPK1, PPP1CA, EIF2AK1, PRKRIP1, NLE1, MAPK9, MAPK8, PPP2R5E, MAPK7, EIF2AK2, EIF2AK3, EIF2AK4, GATC, RAD23B, PPP2R3A, RAD23A, ARFGEF1, DUSP18, ARIH1, ARIH2, DUSP19, PFN2, DUSP14, UBASH3B, RAC1, CDC123, PABPC1…
DHX38	35.2067				GO:0061025~membrane fusion	0.00719876	CHMP3, VAPA, SYT3, GRIK5, UVRAG, STOML2, SYT7, VPS33B, TSNARE1, TMEM175, BAK1, MFF, UBXN2A, TRIM9, ATG7, VPS4A, VPS16, VPS11, NSF, AKT2, VCPIP1, STX6, STX5, STX4, HYAL2, OPA1, STX3, STX2, KIF5B, C2CD5, PLD6, MIEF1, RAB39A, CHP1, VPS41, STX1B, VTI1A, VPS8, ANKRD27, MFN2, MFN1, DOC2A, CCR5, VAMP7, USO1, VAMP4, VAMP3, TGFBRAP1, DOC2B, ANKFY1, SNAP29, USP30, STX7, GDAP1, BET1, CHCHD3, SPESP1, NAPA, N…
AAAS	34.66				GO:0006448~regulation of translational elongation	0.00725712	AARS, EIF5A, IARS2, AARSD1, LARS2, VARS, DTD2, DTD1, IARS, PTGES3L-AARSD1, IMP3, EIF5AL1, LARS, CDK5RAP1, USP16, EIF5A2, SRP9, GATC
BAG5	34.4967				GO:0043473~pigmentation	0.00725861	HPS5, ATP6AP2, AP1G1, HPS3, GNA11, HPS4, HPS1, ZEB2, SZT2, VPS33B, GLI3, VPS33A, RAB1A, EDNRB, MC1R, MKKS, RAB27A, AP3B1, USP13, ARL6, DCTN1, DCTN2, ANKRD27, BBS2, ADAMTS9, GNAQ, LYST, MYO5A, BBS4, AP1M1, BBS5, SHROOM2, TYRP1, SHROOM3, BBS7, C10ORF11, KITLG, BLOC1S6, BLOC1S4, BLOC1S2, RAB11B, RAB11A, AP3D1, LRRC72, PMEL, ATRN, NF1, SNAPIN, FIG4, ATP7A, RAB32
ATAD1	34.43				GO:0016239~positive regulation of macroautophagy	0.00729205	RAB3GAP2, LRSAM1, SPTLC1, SPTLC2, TBK1, HTT, RAB3GAP1, EPM2A, TRIM13, PINK1, CALCOCO2, LARP1, CLEC16A, SH3GLB1, SQSTM1, ULK1, ATG7, HMOX1, RALB, RAB12, WAC, PAFAH1B2, SUPT5H, PIP4K2A, FYCO1, GBA, PIP4K2B
ACBD5	34.4				GO:0043558~regulation of translational initiation in response to stress	0.00737007	ATF4, PPP1CA, EIF2AK1, EIF2S1, DNAJC3, EIF2AK2, EIF2AK3, EIF2B3, EIF2AK4, EIF2B4, EIF2B5
PRKD3	34.2967				GO:0045898~regulation of RNA polymerase II transcriptional preinitiation complex assembly	0.00737007	ATF7IP, HMGB1, PSMC6, PSMC5, PSMC4, PSMC3, PSMC2, CREB1, GTF2F2, PSMC1, CAND1
PI4KA	34.2933				GO:0016074~snoRNA metabolic process	0.00737007	NUDT16, DKC1, EXOSC6, GAR1, EXOSC4, EXOSC5, EXOSC2, EXOSC3, FBLL1, NOP10, RNF113A
MED17	34.2667				GO:0045022~early endosome to late endosome transport	0.0074753	FAM160A2, SNX16, PTPN23, RDX, SNX3, KIF16B, HOOK3, MTMR2, ANKRD27, EZR, AKTIP, SNF8, PIK3C3, LMTK2, WASH3P, MSN, VPS11, SNX12, RAB21
TSC1	33.7667				GO:0051220~cytoplasmic sequestering of protein	0.00754636	SRI, PDIA3, NFKBIB, DZIP1, GRIK5, HK1, PINK1, KEAP1, LATS1, OS9, GET4, AKT1, GOPC, PKD2, PKD1, CCDC22, HSPA5, CREB3, G3BP2, YWHAB, FLNA, NFKBIL1, ANKRD13C, PSMD10, FAF1
ZDHHC20	33.7				GO:0044106~cellular amine metabolic process	0.00768821	SLC6A3, SAT2, PSMD1, PSMD2, PSMD3, PSMD4, PSMD5, NQO1, PSMD6, PSMD7, PSMD8, PSMD9, AADAT, MECP2, PSMA2, PSMA1, PSMA6, PSMA5, PSMA4, PSMA3, BHMT, PSME3, PSME4, TPH1, TPH2, PSMB10, CHKA, COMT, PSMA7, OAZ2, PSMB5, PSMF1, OAZ3, PSMB4, PSMB7, PSMB6, PSMB1, PSMB3, PSMB2, AMD1, GCDH, CHDH, ODC1, ASMT, MAOB, NR4A2, PARK7, ATP7A, PSMC6, PSMD14, PSMC5, PSMD13, PSMC4, PSMD12, PSMD11, PSMC3, PSMD10, PSMC2, P…
kras	33.67				GO:0032212~positive regulation of telomere maintenance via telomerase	0.0076957	MAPKAPK5, HMBOX1, CCT2, CCT3, CCT6A, ATR, HNRNPA1, POT1, ATM, TNKS2, CCT7, PNKP, MAPK1, CCT5, ACD, CCT4, DKC1, CCT8, TNKS, MAP2K7, NEK7
STX18	33.67				GO:0032007~negative regulation of TOR signaling	0.00769737	STK11, MAPKAPK5, EPM2A, UBR2, UBR1, ARNTL, NPRL2, FLCN, SESN1, NPRL3, FNIP1, ATM, DDIT4, DEPDC5, SH3BP4, MTM1, AKT1S1, TMEM127, TSC1, GSK3A, TSC2, PRKAA1, PDCD6
OFD1	33.4867				GO:0050775~positive regulation of dendrite morphogenesis	0.00771931	ANAPC2, BAIAP2, ITPKA, CDKL5, CAPRIN1, CAPRIN2, NUMBL, ANKRD27, CUL7, BHLHB9, TIAM1, VAMP7, AKAP5, OBSL1, FBXO31, CAMK2B, PAFAH1B1, LRP8, CUX1, SS18L1, RAB21, KALRN
EMC8	33.1833				GO:0002218~activation of innate immune response	0.00779408	HRAS, TBK1, BTRC, TIRAP, PTPN22, TLR3, TLR6, UBQLN1, CACTIN, TLR7, TLR9, MAP3K7, NLRC4, SIN3A, MYD88, PIK3C3, PUM1, ITCH, PRKACB, PUM2, CUL1, TYRO3, SKP1, TANK, PSMA2, PSMA1, EP300, PSMA6, PSMA5, PSMA4, PSMA3, MAVS, HMGB1, CAV1, MAPKAPK3, UBE2V1, MAPKAPK2, PSMA7, SRC, IRAK4, PSMB5, IRAK3, PSMB4, UBE2D3, PSMB7, KRAS, UBE2D2, PSMB6, PSMB1, PSMB3, PSMB2, TRAF3, PELI1, TLR10, CREBBP, MALT1, LGALS9, N…
NUP107	33				GO:0034475~U4 snRNA 3'-end processing	0.00816228	EXOSC8, EXOSC9, EXOSC6, EXOSC7, EXOSC4, EXOSC5, EXOSC2, EXOSC3
LONP1	32.9933				GO:0043903~regulation of symbiosis, encompassing mutualism through parasitism	0.00816566	ATP1B1, CHMP3, VAPA, AP1G1, VAPB, FGF14, REP15, TIRAP, ZNF639, SNRPD1, PTPN22, RNF216, REST, ITPKC, APOBEC3D, MVB12A, SIN3A, MYD88, MDFIC, HTRA1, TARDBP, PUM1, VPS4B, CPA3, VPS4A, ITCH, ACIN1, PUM2, MX1, SUPT5H, TMEM203, FMR1, HLA-A, ZNF189, ZNF502, LILRB1, TRIM38, TRIM35, EP300, CD163L1, C8ORF59, EIF2S1, TRIM31, EIF2AK2, EIF2AK4, SMARCA4, MDH1, PACS1, CHMP2A, MAVS, CAV1, DERL1, TFAP4, RAD23A, IF…
NOP14	32.7367				GO:0016311~dephosphorylation	0.00819848	PPP2R5B, PPP2R5A, PPP2R5D, PPP2R5C, PTPN23, PTPN22, PTPN21, ANKLE2, WDR81, PGP, PGAM5, NT5C2, PPP1R36, NUDT16, PDPR, ROCK1, ROCK2, PTPRG, WNK1, PTPDC1, PTPRO, PPARGC1B, CTDSPL2, PNKP, PPP1CA, PPP2R5E, EIF2AK2, PPP2R3A, PFKFB2, NIFK, DUSP12, ACP2, OCRL, ACP1, SDHAF2, TIPRL, PIN1, DUSP18, DUSP19, THTPA, DUSP14, UBASH3B, PPP2R2C, PPP2R2D, SPPL3, PCIF1, EPM2A, PTPN14, DUSP22, PTPN13, PTPN12, PTPN11, …
CD58	32.63				GO:0070988~demethylation	0.00821062	CYP3A4, CYP3A5, KDM6A, PPME1, CYP51A1, CYP2D6, KDM1B, ACRC, KDM3B, KDM5A, KDM5B, APEX1, KDM5C, KDM7A, CYP2C9, CYP2C8, TRIM28, FTO, CYP1A2, UBE2B, POR, PHF2, KDM2B, KDM2A, KDM8, TDG, KDM4B, KDM4C, ALKBH1, JMJD1C, KDM4A, ALKBH3, PHF8, ALKBH2, ALKBH4
EIF2AK3	32.57				GO:0000726~non-recombinational repair	0.00872984	XRCC5, NBN, HIST1H4K, XRCC6, UVRAG, POLA1, PRKDC, MLH1, UBE2V2, PRPF19, SLX4, MDC1, SETMAR, POLM, C7ORF49, NSMCE2, H2AFX, RNF168, BRCC3, SMC5, LIG3, HERC2, LIG4, HMGA2, KAT5, UIMC1, ATM, RAD50, RBBP8, UBE2N, DCLRE1C, DCLRE1A, PAXIP1, PSMD14, KDM2A, RIF1, BRE, BABAM1, RNF138, NHEJ1, BARD1
SEC22C	32.5567				GO:0035304~regulation of protein dephosphorylation	0.00877078	PPP1R14D, PPME1, PPP2R3A, PPP2R5B, PPP2R5A, PPP2R5D, PPP2R5C, PPP6R1, PINK1, FKBP1A, PPP6R3, PAWR, ENSA, ANKLE2, TIPRL, PIN1, SET, PPP1R12A, PPP2R2C, PPP2R2D, GBA, PPP2R1B, SPPL3, PPP2R1A, SYMPK, ROCK1, SWAP70, HTT, ROCK2, ARPP19, PPP1R11, YWHAB, PRKCD, YWHAE, PPP1R9B, HSP90B1, PPP1R2, PPP1R7, TSC1, JAK2, PPP2R5E, NSMF, IKBKB, EIF2AK2, AKAP1, CALM1, PPP2R2A
ITPR2	32.3533				GO:0051974~negative regulation of telomerase activity	0.00881414	MEN1, MCRS1, PIF1, PML, TP53, TEN1, TINF2, SRC, CTC1, POT1, PINX1, TERF1
SLC4A2	32.22				GO:0043968~histone H2A acetylation	0.00881414	MORF4L1, MSL3, YEATS4, MEAF6, ING3, RUVBL2, ACTL6A, DMAP1, RUVBL1, TRRAP, EP400, BRD8
Mdn1	32.2133				GO:0016254~preassembly of GPI anchor in ER membrane	0.00881414	PIGM, PIGX, PIGG, PIGW, PIGH, PIGB, PIGC, DPM2, PIGQ, PIGP, PIGA, PIGN
EPS15	32.1933				GO:0016246~RNA interference	0.00881414	DROSHA, NRDE2, TARBP2, XPO5, CLP1, DICER1, PRKRA, AGO1, AGO2, CELF1, AGO4, ADAR
PPM1A	32.1833				GO:2000001~regulation of DNA damage checkpoint	0.00881414	RPA2, RFWD3, CUL4A, RINT1, FBXO4, BRD4, THOC5, CRY1, FEM1B, RNASEH2B, CCAR2, THOC1
SLC30A7	32.18				GO:0051651~maintenance of location in cell	0.0089135	TLN1, TBCCD1, PDIA3, DZIP1, GRIK5, UVRAG, PINK1, LATS1, ARL2BP, OS9, GET4, AKT1, VPS13C, VPS13D, GOPC, VPS13A, FTL, ARL2, TWF2, CIZ1, G3BP2, TMSB10, SKP1, TOPORS, FLNA, JUP, ANKRD13C, EPB41L1, TMSB4X, SRI, BBS4, CAV1, NFKBIB, PML, HK1, KEAP1, EZR, MORC3, PKD2, PKD1, GPSM2, CCDC22, SUPT7L, HSPA5, TAF3, CREB3, TAF8, SUN2, YWHAB, SUN1, NFKBIL1, SYNE3, SYNE2, GOLPH3, PSMD10, POLR2M, FAF1
TRIM27	32.1033				GO:0018022~peptidyl-lysine methylation	0.0089135	KDM6A, EZH1, ARID4B, WDR82, MEN1, ASH2L, SETMAR, RTF1, EED, H2AFY, OGT, RBBP5, BEND3, ZNF335, MTF2, ASH1L, NSD1, SUPT6H, KMT2E, KMT2D, ZNF274, KMT2A, KMT2C, SETD1B, SETD1A, KMT2B, PRDM16, CXXC1, SMARCB1, AUTS2, BCOR, CHD5, SETDB1, SETDB2, EHMT1, WDR5, SUV39H1, SMAD4, SMYD3, SNW1, SMYD2, EHMT2, IWS1, PWP1, ATRX, DOT1L, PAXIP1, PHF1, SETD6, KDM4B, SETD7, DNMT1, KDM4A, SETD2, NELFE, SETD3, SETD4
CNST	31.8633				GO:0032436~positive regulation of proteasomal ubiquitin-dependent protein catabolic process	0.00912453	CAV1, GCLC, BBS7, USP5, CLU, TRIB3, RNF217, KEAP1, UBE2V2, UBQLN2, UBQLN1, STUB1, AKT1, SUMO2, ARIH1, ARIH2, ANKIB1, RCHY1, RNF14, CSNK1A1, RNF144B, TAF1, NUB1, SOCS4, SOCS5, SGTA, RFWD2, HSPBP1, RNF114, PLK3, CSNK1D, PSEN1, VCP, GSK3B, PSMD10, RNF138, MDM2, DNAJB2, NFE2L2, CHFR
LPCAT3	31.8				GO:0006301~postreplication repair	0.00917896	UBE2V1, UBE2V2, SPRTN, RPA1, RPA2, POLE2, USP10, RCHY1, WDR33, POLK, NPLOC4, UBE2A, POLI, REV1, POLH, UFD1L, MSH2, PRIMPOL, UBE2F, UBE2L6, HLTF, UBE2B, RFC5, UBE2N, POLD3, RFC4, RFC1, VCP, POLD2, PCNA, ZBTB1, REV3L
NUCB1	31.6533				GO:0006986~response to unfolded protein	0.00932698	CREBRF, TLN1, SEC31A, PPP2R5B, COPS5, VAPB, WFS1, SSR1, BAK1, CUL7, DDX11, DNAJB11, BOK, ATF6B, CDK5RAP3, SHC1, CTDSP2, YOD1, ATP6V0D1, DNAJC3, JKAMP, AARS, UBE2J2, SRPRB, RNF175, RHBDD1, TATDN2, DDIT3, DCTN1, MFN2, ACADVL, EP300, EIF2S1, NCK1, ERN1, NFE2L2, AMFR, UGGT2, EIF2AK2, EIF2AK3, UGGT1, ADD1, DERL2, DERL1, HDGF, EDEM3, EDEM2, ZBTB17, STUB1, EDEM1, SEC62, MANF, SEC63, CXXC1, STT3B, TMEM33…
HNRNPLL	31.53				GO:0010212~response to ionizing radiation	0.00950937	XRCC5, RAD51D, RAD51C, XRCC3, XRCC2, STAR, FIGNL1, XRCC6, INO80, INTS3, LZIC, MEN1, BAK1, GPX1, CASP3, TMEM109, CLK2, INTS7, H2AFX, YAP1, TLK2, BRCC3, POLG, TP53, MECP2, MTA1, RAD9B, TOPBP1, RAD9A, LIG4, XRRA1, HMGA2, TANK, RAD1, DCLRE1C, RFWD2, EYA3, USP28, RFWD3, RRM1, DMC1, NHEJ1, CLOCK, CAV1, GRB2, STK11, HUS1, PML, TRIM13, PRKDC, BCL2L1, BRSK1, TSPYL5, ITGB1, ERCC8, NIPBL, ERCC6, RNF168, FBX…
MPDU1	31.2567				GO:0036498~IRE1-mediated unfolded protein response	0.00953461	TLN1, SEC31A, PPP2R5B, WFS1, HDGF, ZBTB17, SEC62, EDEM1, SEC63, SSR1, CXXC1, BAK1, CUL7, DNAJB11, DDX11, TMEM33, CTDSP2, SHC1, HSPA5, DNAJC3, ATP6V0D1, SEC61A1, SEC61A2, TMBIM6, LMNA, SRPRB, TATDN2, DCTN1, ACADVL, BFAR, HYOU1, DNAJB9, GSK3A, BBC3, ERN1, GOSR2, ASNA1, PLA2G4B, ADD1
FASN	31.25				GO:0035303~regulation of dephosphorylation	0.00991581	PPP1R14D, PPP2R5B, PPP2R5A, PPP2R5D, NPNT, PPP2R5C, KIAA0430, GPLD1, PINK1, PAWR, ANKLE2, WDR81, IQGAP1, BAG4, RRP1B, CDK5RAP3, SPRED1, ZFYVE1, PPP2R1B, PPP1R36, PPP2R1A, SYMPK, ROCK1, ROCK2, PCDH11X, WNK1, CHP1, UBN1, PRKCD, PPARGC1B, CHRM5, FKBP15, PPP2R5E, AKAP1, EIF2AK2, PPP2R2A, PPP2R3A, PPME1, PPP6R1, NIFK, FKBP1A, PPP6R3, ENSA, TIPRL, PIN1, SET, CD2BP2, PPP1R12A, PPP2R2C, PPP2R2D, GBA, RBM…
SNX4	30.9967				GO:0001522~pseudouridine synthesis	0.00996025	PUS7L, RPUSD4, PUS3, PUS1, RPUSD2, DKC1, GAR1, RPUSD1, TRUB1, TRUB2, NHP2, NOP10, PUS7
ARHGEF11	30.99				GO:0060261~positive regulation of transcription initiation from RNA polymerase II promoter	0.00996025	TAF1, PAXIP1, PSMC6, HNF1A, PSMC5, PSMC4, PSMC3, PSMC2, CREB1, GTF2F2, PSMC1, CAND1, NKX2-5
SLC5A6	30.92				GO:0006303~double-strand break repair via nonhomologous end joining	0.00996027	XRCC5, NBN, HIST1H4K, XRCC6, UVRAG, POLA1, PRKDC, MLH1, UBE2V2, PRPF19, MDC1, SETMAR, POLM, C7ORF49, NSMCE2, H2AFX, RNF168, BRCC3, SMC5, LIG3, HERC2, LIG4, HMGA2, KAT5, UIMC1, ATM, RAD50, UBE2N, DCLRE1C, DCLRE1A, PAXIP1, PSMD14, KDM2A, RIF1, BRE, BABAM1, NHEJ1, BARD1
ZMPSTE24	30.8467				GO:1903900~regulation of viral life cycle	0.0101249	CHMP3, RSF1, VAPA, VAPB, TSG101, CCNT1, ZNF639, REST, LARP1, APOBEC3D, MVB12A, TRIM5, TRIM8, MDFIC, TARDBP, VPS4B, VPS4A, MX1, SUPT5H, SRPK2, CCNK, DDB1, FMR1, PKN2, ZNF502, HMGA2, GTF2B, TAF11, TARBP2, TRIM38, TRIM35, EP300, TRIM31, EIF2AK2, CTDP1, EIF2AK4, SMARCA4, MAVS, CHMP2A, POLR2F, TFAP4, FKBP6, IFITM3, POLR2J, RAD23A, OAS3, TRIM14, PML, TRIM13, SNX3, POLR2D, POLR2C, POLR2B, STAU1, CHMP2B,…
ACSL4	30.7367				GO:0090003~regulation of establishment of protein localization to plasma membrane	0.0101709	PPP2R5A, PPFIA1, RHOQ, RER1, ARF6, BCL2L1, ITGB1, AKT1, PDPK1, EZR, TMEM59, GOPC, CSK, RAMP3, STX4, CNST, KIF5B, VIL1, PRKCI, WNK3, LYPLA1, ITGA3, TMBIM1, GPER1, APPL1, LDLRAP1, PPP1R9B, RANGRF, CLIP3
GNAQ	30.6933				GO:1904375~regulation of protein localization to cell periphery	0.0104016	STX7, PPP2R5A, PPFIA1, RHOQ, RER1, ARF6, BCL2L1, CLTC, ITGB1, LZTFL1, AKT1, PDPK1, EZR, TMEM59, GOPC, VPS4A, CSK, AP2M1, RAMP3, STX4, STX3, CNST, KIF5B, VIL1, PRKCI, WNK3, LYPLA1, ITGA3, TMBIM1, GPER1, APPL1, LDLRAP1, PPP1R9B, RANGRF, CLIP3, TREM2, KALRN
AKAP8	30.4367				GO:1903363~negative regulation of cellular protein catabolic process	0.0104976	NELL1, PML, RGP1, SHH, BAG5, MTM1, PSMF1, USP19, BAG6, N4BP1, TAF9, WAC, CDK5RAP3, TLK2, CCAR2, USP14, SCO1, UBXN1, GABARAPL2, ATRAID, ATP13A2, PARK7, ANXA2, CLEC16A, PDCL3, SENP1, PSEN1, SDCBP
MED12	30.4267				GO:0051568~histone H3-K4 methylation	0.0104976	KMT2E, KMT2D, KDM6A, KMT2A, SETD1B, KMT2C, SETD1A, KMT2B, WDR82, CXXC1, ASH2L, RTF1, SETMAR, AUTS2, H2AFY, OGT, BCOR, RBBP5, BEND3, WDR5, SMAD4, SNW1, ZNF335, PAXIP1, ASH1L, DNMT1, NELFE, SETD3
PRPF40A	30.2633				GO:0090316~positive regulation of intracellular protein transport	0.0105892	CHERP, IL9R, XPO4, FAM20B, U2AF2, PTPN22, TLR3, SAE1, TLR7, SHH, TLR9, CSNK2A2, MFF, WDR75, HTRA2, STARD7, MIS18A, U2AF1, RBCK1, CEP290, LEPROT, RAPGEF3, RNF31, KIF5B, C2CD5, CHP1, MRGPRE, UBE2J2, PCM1, CDKL2, CTDSPL2, JUP, EP300, HUWE1, DTWD2, UBR5, AKAP5, MAVS, CDK5R1, GREM1, OSCP1, OAZ2, ARIH2, FBXW7, UBE2D3, PSMB7, GPR26, PEMT, EGF, TMEM30A, PLAGL2, SPPL3, PCNT, TGFBR1, SMAD4, TMEM110, UBE2L3…
GYG1	30.2467				GO:0006984~ER-nucleus signaling pathway	0.0108175	ATG10, WFS1, EIF2A, FBXW7, TMEM33, BOK, ATF6B, HSPA5, MBTPS2, PTPN2, TP53, LMNA, CCDC47, ERLIN1, DDIT3, SCAP, ATF6, ATF4, HSP90B1, ATP2A2, EIF2S1, GSK3B, NCK1, NFE2L2, EIF2AK3, MBTPS1, TMCO1
STX5	30.24				GO:1990182~exosomal secretion	0.0108394	CHMP2A, COPS5, TSG101, ATP13A2, SDC1, SNF8, VPS4B, VPS4A, HGS, SDCBP, RAB11A, STAM, PDCD6IP, RAB27A
EXOC1	30.2267				GO:0033962~cytoplasmic mRNA processing body assembly	0.0108394	PAN3, CNOT1, CNOT7, CNOT6, DDX6, PATL1, LSM14A, ATXN2, CNOT6L, EDC3, LSM3, LIMD1, DYNC1H1, RC3H1
CTPS1	30.1767				GO:1990778~protein localization to cell periphery	0.0110135	ATP1B1, ATP1B3, PPP2R5A, LZTFL1, RAPGEF6, VPS4A, RAPGEF2, BSG, KIF5B, ROCK1, TTC7A, C2CD5, ROCK2, WNK3, LYPLA1, GCC2, JUP, VAMP7, VAMP4, CLIP1, VAMP3, CLIP3, RAB13, RAB10, KALRN, PACS1, CAV1, STX7, PPIL2, CACNB2, RER1, ARF6, BCL2L1, ITGB1, RILPL2, MACF1, RAC1, EFR3A, FCHO2, AP2M1, SYS1, RAB8A, LIN7B, S100A10, ITGA3, LIN7A, TULP3, GOLGA7B, PKP3, MAP7, SMURF1, IKBKB, RHOQ, CLTC, SKAP1, KCNIP4, AKT1…
GOSR2	30.1167				GO:1902580~single-organism cellular localization	0.0112865	OXA1L, PPP2R5A, STOML2, GRIN3B, WDR81, SSR1, APP, RAE1, VPS4A, OGT, RAB27A, BSG, OPA1, TTC7A, KIF5B, BRAF, ROCK1, ROCK2, SPIRE1, MYH9, PCLO, BTBD9, JUP, MAPK1, UXT, NPC1, NPC2, DOC2A, AAAS, RPS17, UBL4A, MAPK8, MAPK7, DOC2B, NFKBIB, RER1, CACNB2, ARF6, CHCHD4, BCL2L1, PFN2, RILPL2, RAC1, EFR3A, SPPL3, RPSA, KIF3B, KIF3A, TAOK2, TGFBR1, ACACA, SPDL1, TMEM110, SYNE3, SYNE2, ARF1, GOLGA7B, TRPS1, PK…
WIPI2	29.9867				GO:0045089~positive regulation of innate immune response	0.0113033	HRAS, AP1G1, TBK1, BTRC, TIRAP, PTPN22, TLR3, UBQLN1, TLR6, CACTIN, TLR7, TLR9, MAP3K7, NLRC5, NLRC4, SIN3A, MYD88, PIK3C3, PUM1, ITCH, PRKACB, PUM2, CUL1, TYRO3, CRTAM, GBP5, SKP1, TANK, PSMA2, PSMA1, EP300, PSMA6, PSMA5, PSMA4, PSMA3, CD226, MAVS, HMGB1, CAV1, MAPKAPK3, UBE2V1, MAPKAPK2, PSMA7, SRC, IRAK4, PSMB5, IRAK3, PSMB4, UBE2D3, PSMB7, KRAS, UBE2D2, PSMB6, PSMB1, PSMB3, PSMB2, TRAF3, PELI…
ELAVL1	29.9833				GO:0033108~mitochondrial respiratory chain complex assembly	0.0113994	NDUFAF4, OXA1L, NDUFAF6, NDUFB6, NDUFAF7, SAMM50, COA4, NDUFB9, COA1, NDUFAF2, NDUFAF3, NDUFB2, NDUFS6, TFAM, NDUFS5, NDUFS4, DNAJB11, COX19, NDUFS3, ACAD9, NDUFS2, NDUFS1, SCO1, TIMMDC1, NDUFA5, NDUFA8, AIFM1, NDUFA9, COX20, NDUFA6, NDUFC2, NDUFA13, TMEM126B, BCS1L, ECSIT, NDUFA10, NDUFA1, NDUFA12, TIMM21, TTC19, NDUFV3, UQCC1, NDUFV1, SMIM20, SURF1, AARS2, PET100
ABHD17B	29.9467				GO:0006402~mRNA catabolic process	0.0115439	NCBP2, NCBP1, CNOT8, NT5C3B, CNOT3, CNOT1, CNOT7, CNOT6, CNOT4, DCPS, RBM8A, DHX34, LSM5, LSM3, LSM1, RC3H1, SAMD4B, NUDT16, GTPBP1, PAN3, NBAS, SECISBP2, ZHX2, MTPAP, DIS3L, HNRNPR, MRTO4, RPS17, PELO, XRN1, PNPT1, CTIF, UHMK1, RPL7, CNOT6L, SUPV3L1, PABPC1, RPSA, SMG9, SMG6, SMG5, SMG8, PAIP1, SMG7, SMG1, RNPS1, CASC3, ATM, DDX6, UPF3A, TNKS1BP1, EIF4B, UPF3B, EIF4E, PNRC2, DCP1A, EDC4, MLH1, P…
GSTK1	29.86				GO:1901659~glycosyl compound biosynthetic process	0.0115998	ATP5B, PRKAG2, STOML2, PINK1, CAD, SLC26A1, FLCN, PKM, ACOT7, GBAS, ATP5S, ATP5I, IMPDH1, NT5E, ATP5J, TXNDC9, GMPS, NME7, NME6, PANK4, PANK2, PDCL3, UMPS, NME2, NME3, PANK3, NME1, PDCL, ATP5C1, MTAP, ADSL, SURF1, PRPS1, COASY, CTPS1, QTRT1, ATP5G1, PPCDC, ACAT1, CMPK1, VPS9D1, UPRT, SLC35B3, DHODH, UCK1, AMD1, DCTD, ADSSL1, ATP5J2, ADAL, LCMT2, ATP5F1, AK4, STAT3, AK9, MON2, SLC25A13, CHCHD10, V…
CPT1A	29.8333				GO:1902582~single-organism intracellular transport	0.0116453	ATP1B1, STAR, SRP68, GDF5, STOML2, PTPN22, TOMM20L, SYT7, WDR81, RAB1A, SHH, SSR1, APP, RAE1, COL4A3BP, KIFAP3, ABRA, VPS4A, OGT, NUP35, RAB21, BSG, OPA1, KIF5B, RAN, WNK3, JUP, UXT, MAPK1, NPC2, AAAS, RPS17, UBR5, PEX26, ATP5C1, SRP72, MAPK7, NUP43, ARV1, CDK5R1, NFKBIB, CHCHD4, RILPL2, NUP50, NUP54, TRAM1, SPPL3, RPSA, KIF3B, KIF3A, TAOK2, TGFBR1, ACACA, SMAD4, TMEM110, AFG3L2, LGALS9, SYNE2, A…
VPS53	29.7833				GO:0072512~trivalent inorganic cation transport	0.0116935	STEAP3, ATP6V0E1, ATP6AP1, REP15, ATP6V1H, ATP6V1G1, ATP6V1B2, CLTC, ATP6V1D, ATP6V0B, ATP6V1C1, ATP6V0C, SLC11A2, ATP6V1A, ATP6V1E1, RAB11B, LMTK2, ATP6V0A1, MCOLN1, ATP6V0D1, STEAP2, STEAP1, ATP6V0A2, DNM2
AGPAT1	29.7433				GO:0015682~ferric iron transport	0.0116935	STEAP3, ATP6V0E1, ATP6AP1, REP15, ATP6V1H, ATP6V1G1, ATP6V1B2, CLTC, ATP6V1D, ATP6V0B, ATP6V1C1, ATP6V0C, SLC11A2, ATP6V1A, ATP6V1E1, RAB11B, LMTK2, ATP6V0A1, MCOLN1, ATP6V0D1, STEAP2, STEAP1, ATP6V0A2, DNM2
BET1L	29.6833				GO:0045333~cellular respiration	0.0117254	UQCRC2, OXA1L, FASTKD1, FASTKD2, CYC1, PINK1, OGDH, FLCN, NDUFAF2, MTFR1, NDUFS6, NDUFS5, DNAJC15, NDUFS4, IDH3G, FXN, PDHA2, COX19, PDHA1, NDUFS3, SUCLA2, DHTKD1, NDUFS2, NDUFS1, ACO2, ACO1, COX20, SUCLG1, CYCS, NDUFC2, MECP2, NDUFA13, COX4I1, TBRG4, COQ9, CYP1A2, NDUFA10, NDUFA12, COX6C, TRAP1, PANK2, DLD, ADSL, MTFR1L, FASTKD5, SURF1, MYBBP1A, MDH2, PMPCB, MDH1, NDUFB6, NDUFB9, COX7B, SDHAF2, …
GNPAT	29.58				GO:0010452~histone H3-K36 methylation	0.0117425	PAXIP1, ASH1L, SETMAR, SMYD2, SETD2, BCOR, SETD3, NSD1, IWS1
mgat2	29.4467				GO:0045899~positive regulation of RNA polymerase II transcriptional preinitiation complex assembly	0.0117425	PSMC6, PSMC5, PSMC4, PSMC3, PSMC2, CREB1, GTF2F2, PSMC1, CAND1
CMTM6	29.44				GO:0034063~stress granule assembly	0.0117425	OGFOD1, ATXN2, ATXN2L, DDX3X, PQBP1, CIRBP, PUM2, DYNC1H1, BICD1
PDE4D	29.28				GO:0000463~maturation of LSU-rRNA from tricistronic rRNA transcript (SSU-rRNA, 5.8S rRNA, LSU-rRNA)	0.0117425	GTPBP4, RPL7, NOL9, RPL7L1, WDR12, BOP1, PES1, RPF2, FTSJ3
SDF4	29.2333				GO:0032055~negative regulation of translation in response to stress	0.0117425	ATF4, EIF2S1, RBM4, PML, EIF2AK3, EIF2B3, EIF2AK4, EIF2B4, EIF2B5
NUP93	29.18				GO:1904380~endoplasmic reticulum mannose trimming	0.0117425	DERL2, MAN1B1, EDEM3, UGGT2, EDEM2, EDEM1, UGGT1, OS9, SEL1L
PIGU	29.08				GO:0032606~type I interferon production	0.0118096	XRCC5, TBK1, XRCC6, TIRAP, TLR3, CRCP, PTPN22, RNF216, CACTIN, TLR7, TLR9, NLRC5, MYD88, DHX36, ITCH, LRRFIP1, IRAK1, POLR1D, FLOT1, POLR1C, IFNAR1, LILRB1, TRIM38, EP300, RNF135, MAVS, OTUD5, HMGB1, POLR2F, NMI, PRKDC, PPM1B, AZI2, PIN1, STAT6, CYLD, DDX3X, DDX41, TRAF3, ZBP1, DHX9, POLR3F, POLR3H, CREBBP, UBE2L6, POLR3A, POLR3GL, POLR3C, POLR3B, POLR3E, TAX1BP1, POLR3D, DDX58, TRIM56, TRAF3IP1,…
TRAP1	29.0067				GO:0007080~mitotic metaphase plate congression	0.0119388	CHMP2A, CHMP3, CHMP5, BECN1, CHMP6, CHMP4A, CHMP7, CDC23, PIBF1, SPDL1, CHMP2B, CUL3, CHMP1A, CHMP1B, SEH1L, VPS4B, VPS4A, RAB11A, RRS1, PDCD6IP, KPNB1, PINX1, ZW10
HELZ	28.89				GO:0006517~protein deglycosylation	0.0119445	AGA, DERL2, MAN1A2, MAN1B1, EDEM3, EDEM2, EDEM1, PARK7, OS9, NGLY1, MAN2A1, MAN2C1, MAN2B1, UGGT2, UGGT1, SEL1L
EPS15L1	28.8767				GO:0000715~nucleotide-excision repair, DNA damage recognition	0.0119445	GPS1, COPS2, RAD23B, COPS5, COPS6, DDB1, COPS3, COPS4, COPS7A, COPS7B, COPS8, RBX1, XPA, XPC, CUL4A, CUL4B
LNPEP	28.63				GO:0010390~histone monoubiquitination	0.0119445	DDB1, DTX3L, RAG1, RING1, CDC73, SKP1, TRIM37, KDM2B, RNF2, LEO1, WAC, RNF168, CUL4B, BCOR, RNF20, RNF40
PSMF1	28.6067				GO:0032786~positive regulation of DNA-templated transcription, elongation	0.0119445	ALYREF, CDC73, EAPP, ERCC6, GTF2F1, GTF2F2, RTF1, SUPT16H, LEO1, BRD4, THOC5, TCEB1, SUPT4H1, SUPT5H, THOC1, SUPT6H
ATG5	28.5633				GO:0009156~ribonucleoside monophosphate biosynthetic process	0.0119686	ATP5B, PRKAG2, PINK1, STOML2, CAD, ATP5G1, FLCN, CMPK1, PPAT, PFAS, PKM, VPS9D1, UPRT, ATIC, GBAS, ATP5S, DHODH, UCK1, PRPS1L1, ATP5I, IMPDH1, ATP5J, ADSSL1, ATP5J2, ATP5F1, AK4, AMPD2, GMPS, STAT3, MON2, AK9, GART, UMPS, CHCHD10, SLC25A13, VCP, ATP5C1, UCKL1, ATP6V0A1, ADSL, ATP5A1, SURF1, PAICS, ATP6V0A2, PRPS2, PRPS1
gosr1	28.4133				GO:1901566~organonitrogen compound biosynthetic process	0.012129	STOML2, SYNCRIP, SGMS1, MC1R, TMEM14C, TBPL1, YARS, GSTT2B, PCBD2, PCBD1, PTBP1, EIF2S3, NME7, SARS2, NME6, OGFOD1, MAPK1, NME2, PPP1CA, NME3, EIF2AK1, DHX29, NME1, RPS17, EIF2S1, ADSL, EIF2AK2, SURF1, EIF2AK3, EIF2AK4, GATC, GGCT, CHCHD1, GGT3P, RUNDC3A, WARS2, DTD2, PPCDC, MTIF2, ASL, MTIF3, CTIF, ADCYAP1, DTD1, VPS9D1, CDC123, ALDH4A1, PABPC1, RPSA, ACER3, ODC1, MAP2K2, PAIP1, ACER1, SPTSSA, F…
ACAP2	28.39				GO:0006904~vesicle docking involved in exocytosis	0.0121483	RAB8A, VPS18, STX3, EXOC8, VPS45, RABEPK, STXBP3, CFTR, VPS33B, STX1B, VPS33A, BLOC1S6, SCFD1, SCFD2, SNPH, EXOC4, VAMP3, RAB13, VPS11, YKT6, EXOC2, EXOC6B
rdh14	28.1767				GO:0033572~transferrin transport	0.0121483	STEAP3, ATP6V0E1, ATP6AP1, REP15, ATP6V1H, ATP6V1B2, ATP6V1G1, CLTC, ATP6V1D, ATP6V0B, ATP6V1C1, ATP6V0C, SLC11A2, ATP6V1A, ATP6V1E1, RAB11B, LMTK2, ATP6V0A1, MCOLN1, ATP6V0D1, ATP6V0A2, DNM2
RECQL	27.8533				GO:0009163~nucleoside biosynthetic process	0.0121972	ATP5B, PRKAG2, STOML2, PINK1, CAD, SLC26A1, FLCN, PKM, ACOT7, GBAS, ATP5S, ATP5I, IMPDH1, NT5E, ATP5J, TXNDC9, GMPS, NME7, NME6, PANK4, PANK2, PDCL3, UMPS, NME2, NME3, PANK3, NME1, PDCL, ATP5C1, MTAP, ADSL, SURF1, PRPS1, COASY, CTPS1, QTRT1, ATP5G1, PPCDC, ACAT1, CMPK1, VPS9D1, UPRT, SLC35B3, DHODH, UCK1, AMD1, DCTD, ADSSL1, ATP5J2, ADAL, ATP5F1, AK4, STAT3, AK9, MON2, SLC25A13, CHCHD10, VCP, UCK…
LSS	27.7367				GO:0032400~melanosome localization	0.0122391	MYO5A, BBS4, SHROOM2, BBS5, BBS7, VPS33B, ARL6, VPS33A, RAB1A, DCTN1, DCTN2, BLOC1S6, BBS2, RAB11B, RAB11A, MKKS, RAB27A
SFXN3	27.69				GO:0034198~cellular response to amino acid starvation	0.0122391	SLC38A2, RRAGA, NPRL2, NPRL3, RRAGB, RRAGC, DEPDC5, ATF4, MIOS, SEH1L, SH3GLB1, EIF2S1, WDR24, EIF2AK2, EIF2AK3, EIF2AK4, WDR59
ATP13A1	27.44				GO:0070979~protein K11-linked ubiquitination	0.012401	ANAPC1, ANAPC2, UBE2A, ANAPC5, ANAPC4, CDC23, ANAPC10, CDC16, ANAPC11, UBE2H, UBE2L3, CDC26, UBE2B, UBE2D4, UBE2D3, RNF4, UBE2W, ANAPC7
CRBN	27.4				GO:0030970~retrograde protein transport, ER to cytosol	0.012401	NPLOC4, DERL2, DERL1, HM13, UFD1L, UBE2G2, UBE2J1, RHBDD1, EDEM2, EDEM1, ERLEC1, OS9, HSP90B1, VCP, FAF2, YOD1, AUP1, SEL1L
ME2	27.3567				GO:0031297~replication fork processing	0.012401	NUCKS1, ALYREF, PRIMPOL, BRCA2, WRN, BOD1L1, ATRX, FANCM, APITD1-CORT, DDX11, FBXO18, SMARCAL1, SETMAR, PCNA, ZRANB3, CORT, RTEL1, THOC1
CLCN3	27.3467				GO:0006356~regulation of transcription from RNA polymerase I promoter	0.012401	TAF1, TAF1C, DEDD, HEATR1, NCL, FLNA, TFAM, ATF4, DDX11, SMARCB1, NOL11, DHX33, H2AFY, MTOR, EIF2AK3, PHF8, MED1, SMARCA4
UBIAD1	27.2333				GO:1903513~endoplasmic reticulum to cytosol transport	0.012401	NPLOC4, DERL2, DERL1, HM13, UFD1L, UBE2G2, UBE2J1, RHBDD1, EDEM2, EDEM1, ERLEC1, OS9, HSP90B1, VCP, FAF2, YOD1, AUP1, SEL1L
SGMS1	27.1467				GO:1903335~regulation of vacuolar transport	0.012419	CHMP3, MAP2K2, PTPN23, SNAPIN, RDX, SNX3, SRC, MTMR2, MAPK1, EZR, DNAJC13, ARF1, NDRG4, VAMP7, RAB11B, VPS35, MSN, VPS11, SNX12, RAB21
CTNNBL1	27.03				GO:0098927~vesicle-mediated transport between endosomal compartments	0.012419	FAM160A2, MYO1D, SNX16, PTPN23, RDX, SNX3, KIF16B, HOOK3, MTMR2, ANKRD27, EZR, AKTIP, SNF8, PIK3C3, LMTK2, WASH3P, MSN, VPS11, SNX12, RAB21
ABCD3	26.8633				GO:0032008~positive regulation of TOR signaling	0.0124542	LAMTOR5, LAMTOR3, LAMTOR1, RRAGA, RICTOR, RRAGD, FLCN, RPTOR, RRAGB, RRAGC, HDAC3, MIOS, SEH1L, GOLPH3, TELO2, RHEB, WDR24, MLST8, WDR59
MTOR	26.7567				GO:0033014~tetrapyrrole biosynthetic process	0.0124542	IBA57, FECH, HNF1A, HMBS, IREB2, RSAD1, PPOX, ABCB6, MMAB, MMAA, SLC11A2, FXN, CPOX, SLC25A38, NFE2L1, SLC25A39, SUCLA2, UROD, TMEM14C
SLC16A4	26.7				GO:0010558~negative regulation of macromolecule biosynthetic process	0.0124955	XRCC5, MEF2A, ZNF559-ZNF177, XRCC6, ZNF639, SYNCRIP, REST, ZNF253, CITED2, CUL3, ZNF396, STAG2, CCAR2, CCAR1, MCRS1, RCOR3, RCOR1, ZHX1, LIG3, MECP2, ZHX2, ZNF587B, ZHX3, HMG20A, ZNF649, PROX2, UXT, GRB10, EIF2AK1, EIF2S1, BACE2, TGIF1, EIF2AK2, MYBBP1A, EIF2AK3, ZNF382, EIF2AK4, ZNF613, TNRC18, CHCHD3, TEN1, VPS72, T, IFNA2, ATN1, HEXIM1, ZNF224, NAT10, MEPCE, ESRRA, RECQL5, KLF12, MAP2K2, PHB, …
PARP4	26.6733				GO:0007009~plasma membrane organization	0.0128624	ATP1B1, ATP1B3, PLEKHM2, PPP2R5A, CHMP4A, SYT7, RAPGEF6, VPS4A, RAPGEF2, BSG, TTC7A, KIF5B, ROCK1, ROCK2, C2CD5, BAIAP2, WNK3, LYPLA1, GCC2, JUP, VAMP7, CLIP1, VAMP4, VAMP3, CLIP3, RAB13, RAB10, KALRN, PACS1, ABCA7, ARV1, CAV1, STX7, CLU, PPIL2, CACNB2, RER1, ARF6, BCL2L1, ITGB1, RILPL2, MACF1, CRB1, RAC1, EFR3A, AHNAK2, FCHO2, AP2M1, SYS1, RAB8A, S100A10, ITGA3, ATP2A2, GOLGA7B, PKP3, MAP7, SMUR…
KIAA1109	26.53				GO:0046148~pigment biosynthetic process	0.0133717	MYO5A, TYRP1, IBA57, HNF1A, ZEB2, PPOX, PPAT, SLC11A2, FXN, MC1R, CPOX, AP3D1, RAPGEF2, TMEM14C, TRPC1, SHMT1, FECH, ADAL, HMBS, PMEL, IREB2, SLC24A5, GMPS, GART, SLC25A38, NFE2L1, SLC25A39, UROD, CTNS, PAICS, PRPS1
MTHFD1	26.4767				GO:0006635~fatty acid beta-oxidation	0.0133725	ACOX1, ACADSB, ECH1, ABCD1, ECHS1, ACAT2, ACAT1, HADHA, ACOX3, HADHB, AUH, AKT1, ACOT8, IVD, ETFDH, ABCD3, BDH2, ACAD8, HSD17B4, ACAD9, AKT2, CPT1C, ECI1, GCDH, ACAA2, ECI2, NUDT19, ACADM, AMACR, ACADL, IRS1, ADIPOQ, CPT1A, ACADVL, ACAD11, SCP2, CROT, SLC25A17
SOAT1	26.4267				GO:0009116~nucleoside metabolic process	0.0136902	EIF6, MOCOS, ATP1B1, OCLN, GMPR2, NT5C3A, HMGCR, STOML2, CASK, FLCN, OGDH, PNP, PGAM4, NT5C2, DERA, SULT1A2, OGT, EDARADD, NUDT5, MECP2, OLA1, NUDT10, TXNDC9, NUDT11, NME7, DDIT4, NME6, COX6C, NME2, NME3, NME1, DLD, ATP5C1, ADSL, SURF1, PRPS2, CROT, PRPS1, NMNAT1, COASY, ENPP1, PFKFB2, ALDOB, COX7B, CTPS1, ATP6V1B2, PPCDC, ACAT1, SDHAF2, CMPK1, PPAT, ARNT, ADCYAP1, PDE6A, GADD45GIP1, VPS9D1, UPRT…
DHCR7	26.2733				GO:0006401~RNA catabolic process	0.0139119	NCBP2, NCBP1, CNOT8, NT5C3B, CNOT3, RNASEH1, CNOT1, CNOT7, CNOT6, CNOT4, DCPS, RBM8A, DHX34, LSM5, LSM3, LSM1, RC3H1, SAMD4B, NUDT16, GTPBP1, PAN3, NBAS, SECISBP2, ZHX2, MTPAP, DIS3L, RNASEH2B, HNRNPR, MRTO4, RPS17, PELO, XRN1, XRN2, LRPPRC, PNPT1, CTIF, UHMK1, RPL7, CNOT6L, HNRNPD, SUPV3L1, PABPC1, RPSA, SMG9, SMG6, SMG5, SMG8, PAIP1, SMG7, SMG1, RNPS1, CASC3, ATM, DDX6, UPF3A, TNKS1BP1, EIF4B, …
ACTR1B	26.2533				GO:0042157~lipoprotein metabolic process	0.0141671	RAB3GAP2, LDLR, RAB3GAP1, ALG5, NOTUM, APOB, APOA2, GOLGA7, PIGM, ATG5, PIGG, ATG7, PIGH, PIK3C3, PIGB, PIGC, PRKACB, PIGA, PGAP3, PGAP2, ZDHHC3, PIGZ, ZDHHC6, PIGY, PIGX, ZDHHC5, PIGW, ZDHHC7, PIGU, LYPLA1, PIGQ, PIGP, PIGO, PIGN, CWH43, SDC1, ZDHHC17, ZDHHC16, ATG4C, ATG4A, PYURF, HHAT, PLA2G7, CLIP3, WDR45, ATG10, ATG12, PPM1A, ZDHHC18, PPT1, PPM1B, WDR45B, MPPE1, ZDHHC21, ITGAV, PEMT, PCSK9, …
RGS17	26.22				GO:0000226~microtubule cytoskeleton organization	0.014351	XRCC3, DYNC1LI2, CHMP3, XRCC2, CHMP5, CROCC, WDR81, HOOK3, CUL7, VPS4B, VPS4A, LRRC6, ROCK2, SPAG1, SPIRE1, PCM1, MYH9, DCTN1, RSPH9, MARK1, GCC2, MARK2, UXT, CEP350, NEK7, C11ORF63, CRIPT, RCC1, DNAAF2, FBXO5, OBSL1, CCSER2, TNKS, KIF3B, KIF3A, CROCCP3, PCNT, SPDL1, PIBF1, RNF4, MAP4, MAP7, MAP9, NCOR1, PPP2R3C, UVRAG, MLH1, SENP6, OFD1, NUBP1, CEP250, RSPH4A, TUBB8, DYNC1H1, TUBB1, FLNA, ARHGEF…
MFSD5	26.1633				GO:0007050~cell cycle arrest	0.0144758	HRAS, CNOT8, PPP2R5B, ZAK, PPP2R5C, CNOT3, CNOT1, HMGN5, CNOT7, CNOT6, SART1, CNOT4, CUL3, CUL2, CUL5, BRINP2, FAP, MLST8, BRINP3, CUL1, KLLN, CGRRF1, RBL2, PRKAB1, TBRG4, RRP8, DDIT3, RPTOR, PA2G4, UHRF2, EP300, TBRG1, DST, MYBBP1A, EIF2AK4, CDK5R1, TFAP4, STK11, PNPT1, RRAGA, RRAGD, UHMK1, RRAGB, RRAGC, GADD45GIP1, MACF1, CNOT6L, CDC123, TFDP1, LAMTOR5, ZBTB49, LAMTOR3, LAMTOR1, TGFBR1, WDR6, A…
GOPC	26.12				GO:0071712~ER-associated misfolded protein catabolic process	0.0145377	POMT2, DERL1, VCP, UFD1L, SDF2L1, TOR1A, RNF185, UGGT2, UGGT1, SDF2
AP5M1	26.0867				GO:0042790~transcription of nuclear large rRNA transcript from RNA polymerase I promoter	0.0145377	TAF1B, POLR1E, DDX11, SMARCB1, DEDD, NOL11, H2AFY, MTOR, NCL, SMARCA4
WDR11	26.0433				GO:0051170~nuclear import	0.0146556	CHERP, SNRPD3, GDF5, SNRPD1, PTPN22, TLR3, TLR7, SHH, TLR9, RAE1, MDFIC, RBCK1, ABRA, DDX20, NUP35, TGS1, NUP133, MCM3AP, RAN, CHP1, ARNTL, JUP, MAPK1, RPAIN, EP300, UBR5, AKAP5, MAPK7, SNRPF, AKAP1, SNRPE, MAVS, SRI, NFKBIB, KEAP1, GREM1, GCKR, CSE1L, NUP50, CCDC22, NUP54, EGF, AXIN1, SPPL3, TGFBR1, SMAD4, TMEM110, HNRNPA1, LGALS9, NFKBIL1, DDX58, HDAC3, NUP62, TRPS1, TSC2, NUTF2, MTOR, TRIP6, R…
NAPA	25.7833				GO:1903076~regulation of protein localization to plasma membrane	0.0146667	STX7, PPP2R5A, PPFIA1, RHOQ, RER1, ARF6, BCL2L1, CLTC, ITGB1, AKT1, PDPK1, EZR, TMEM59, GOPC, VPS4A, CSK, AP2M1, RAMP3, STX4, STX3, CNST, KIF5B, VIL1, PRKCI, WNK3, LYPLA1, ITGA3, TMBIM1, GPER1, APPL1, LDLRAP1, PPP1R9B, RANGRF, CLIP3, TREM2, KALRN
KITLG	25.7167				GO:0007029~endoplasmic reticulum organization	0.0150321	RTN4, RAB3GAP2, VAPA, VAPB, ATL1, RAB3GAP1, LMAN2L, ATL3, LMAN2, RTN3, GET4, BAG6, STX18, COL4A3BP, TOR1B, JAGN1, SEC61A1, TOR1AIP2, DNM1L, CCDC47, GAK, RAB18, TMEM170A, UBL4A, ASNA1, RAB10, EIF2AK3, WRB
ALG11	25.4433				GO:0038095~Fc-epsilon receptor signaling pathway	0.0157445	HRAS, BTRC, MAP3K7, PDPK1, PAK2, PSMD1, PSMD2, PSMD3, PIK3CA, SHC1, PSMD4, PSMD5, PSMD6, PSMD7, MAP2K7, CUL1, PSMD8, CHUK, PSMD9, PIK3CB, SKP1, PSMA2, UBE2N, PSMA1, MAPK1, CARD11, PSMA6, PSMA5, PSMA4, PSMA3, MAPK9, PSME3, MAPK8, PSME4, GRAP2, PSMB10, GRB2, PPP3R1, UBE2V1, PSMA7, PSMB5, PSMB4, PSMF1, PSMB7, PSMB6, KRAS, UBE2D2, PSMB1, PSMB3, SOS1, PSMB2, RAC1, PPP3CB, PPP3CA, NFATC2, NFATC3, NFATC…
dis3	25.4067				GO:0000086~G2/M transition of mitotic cell cycle	0.0160791	BACH1, RAD51C, NBN, CEP76, BTRC, BORA, CEP78, HUS1B, LATS1, OFD1, APP, SIN3A, CEP250, ACTR1A, CCNY, VPS4B, CEP290, CDK5RAP3, TUBG1, BRD4, DYNC1H1, CUL1, CDK14, KHDRBS1, CDC7, PPP2R1A, RINT1, TOPBP1, SKP1, CDK7, PCM1, HMGA2, DCTN3, CDK4, PPP1CB, FOXN3, DCTN1, DCTN2, PPM1D, RCC2, TUBA4A, FBXL7, HAUS7, HAUS8, DYNC1I2, PPP2R2A, HAUS6, SDCCAG8, HUS1, HAUS1, BRSK2, AKAP9, CNTRL, ENSA, PPP1R12A, RAB11A,…
G6PC3	25.3967				GO:1904814~regulation of protein localization to chromosome, telomeric region	0.0166233	CCT7, CCT5, CCT4, DKC1, CCT8, PML, H2AFY, GNL3L, CCT2, CCT6A, TERF1
VPS51	25.2867				GO:1904294~positive regulation of ERAD pathway	0.0166233	CAV1, ATXN3, BAG6, UBQLN2, NFE2L2, TMEM259, EDEM2, UBQLN1, EDEM1, SGTA, USP13
LONP2	25.2767				GO:0044090~positive regulation of vacuole organization	0.0166233	CLEC16A, RAB3GAP2, LRSAM1, SH3GLB1, RAB3GAP1, SYNJ1, RALB, CALCOCO2, PIP4K2A, FYCO1, PIP4K2B
DNAJB12	25.2267				GO:0033013~tetrapyrrole metabolic process	0.0168202	IBA57, HNF1A, RSAD1, PPOX, SLC11A2, HMOX2, MUT, FXN, HMOX1, CPOX, ABCD4, BDH2, SUCLA2, TMEM14C, FECH, MMADHC, HMBS, IREB2, GIF, CYP1A2, ABCB6, MMAB, MTRR, MMAA, BLVRA, EIF2AK1, CD320, MTR, SLC25A38, ABCC1, NFE2L1, SLC25A39, UROD
MOSPD2	25.1967				GO:0034502~protein localization to chromosome	0.0168202	PML, GNL3L, CCT2, CTCF, TERF2IP, POT1, RAD21, ACD, DKC1, MTBP, H2AFY, TNKS, TINF2, TERF2, PINX1, TERF1, ZW10, BRCA2, SPDL1, RB1, CCT6A, ATR, CHAMP1, MIS12, TNKS2, CCT7, ATRX, CCT5, CCT4, RCC2, CCT8, PARP3, RUVBL2
MGRN1	25.1633				GO:0033683~nucleotide-excision repair, DNA incision	0.0173043	POLK, DDB1, GTF2H3, GTF2H1, RBX1, RFC5, POLD3, RPA1, XPA, RPA2, FAN1, ERCC5, RFC4, CHD1L, RFC1, CUL4A, POLD2, PCNA, BIVM, CUL4B, OGG1, ERCC3, NTHL1, ERCC4
ALS2	25.13				GO:0032479~regulation of type I interferon production	0.0173776	XRCC5, TBK1, XRCC6, TIRAP, TLR3, CRCP, PTPN22, RNF216, CACTIN, TLR7, TLR9, NLRC5, MYD88, DHX36, ITCH, LRRFIP1, IRAK1, POLR1D, FLOT1, POLR1C, IFNAR1, LILRB1, TRIM38, EP300, RNF135, MAVS, OTUD5, HMGB1, POLR2F, NMI, PRKDC, PPM1B, PIN1, STAT6, CYLD, DDX3X, DDX41, TRAF3, ZBP1, DHX9, POLR3F, POLR3H, CREBBP, UBE2L6, TREX1, POLR3A, POLR3GL, POLR3C, POLR3B, POLR3E, TRIM21, TAX1BP1, POLR3D, DDX58, TRIM56, …
ADCY3	24.9733				GO:0051129~negative regulation of cellular component organization	0.017426	XRCC5, DYNC1LI1, XRCC3, PPP2R5A, ADCY6, SIN3A, PICALM, VPS13C, FAP, H2AFY, RAPGEF3, OGT, RAPGEF2, ACAA2, MCRS1, OPA1, FAM21C, ROCK1, PTPRG, ROCK2, LIG3, MECP2, PTPRO, NME6, RAD1, LILRB1, TRAPPC12, RCC2, MTF2, UBR5, EFNA5, ADD1, SUPT6H, CDK5R1, ASAP1, ARF6, BCL2L1, ARFGEF1, SDHAF2, EPHB2, NR1H2, PFN2, ACD, GORASP1, RAC1, NKX2-1, FBXO5, TNKS, NAT10, RAP1GAP2, BCOR, SMAD6, SKI, VDAC2, HNRNPA1, ATM, …
DCTN1	24.8867				GO:0097193~intrinsic apoptotic signaling pathway	0.0175116	HRAS, WFS1, PPP2R5C, ANKRD2, RPS27L, FLCN, UBQLN1, SART1, NONO, CUL3, CUL2, BAK1, CUL5, CD44, HTRA2, CUL1, CCAR2, OPA1, STK25, STK24, ERP29, RRP8, RAD9A, DDIT3, DDIT4, BCL2L10, EP300, FBXO18, MLLT11, NFE2L2, MAPK7, EIF2AK3, MYBBP1A, TRAF2, CAV1, STK11, CLU, TAF9B, BCL2L2, RRM2B, BCL2L1, SRC, SERINC3, FBXW7, HNRNPK, DDX3X, PRKRA, DIABLO, TAF9, PLAGL2, PTPN2, BRCA2, SNW1, DDX5, VDAC2, ATM, HYOU1, T…
LBR	24.7167				GO:0034644~cellular response to UV	0.0176756	STK11, TMEM161A, INO80, TRIAP1, BAK1, FBXW7, N4BP1, MC1R, ACTR5, ERCC4, HYAL1, TAF1, HYAL2, HYAL3, POLH, YY1, DDB1, CREBBP, FMR1, TP53, ATR, RHBDD1, NOC2L, XPA, USP28, ATF4, XPC, EP300, PPID, EIF2S1, USP47, PCNA, MDM2, MAPK9, RUVBL2, CUL4B, ZBTB1, EIF2AK4
BBS9	24.7067				GO:0006778~porphyrin-containing compound metabolic process	0.017853	IBA57, FECH, HNF1A, HMBS, IREB2, PPOX, RSAD1, CYP1A2, ABCB6, SLC11A2, BLVRA, HMOX2, EIF2AK1, FXN, CPOX, HMOX1, SLC25A38, BDH2, NFE2L1, SLC25A39, SUCLA2, UROD, TMEM14C
PAFAH1B3	24.52				GO:0051646~mitochondrion localization	0.017853	MEF2A, DNM1L, OPA1, MSTO1, UCHL1, MUL1, CLUH, SYNJ2BP, BRAT1, MARK2, MFN2, UXT, MTM1, KIF1B, MAP1S, RHOT1, RHOT2, MYO19, OGT, SPAST, LRPPRC, SLC4A5, FEZ1
NGEF	24.3833				GO:0008088~axo-dendritic transport	0.017853	KIF3B, SPG7, OPA1, UCHL1, AP3S2, KLC3, SNAPIN, SOD1, WDR81, BLOC1S6, BLOC1S4, APP, NDEL1, KIF1B, BLOC1S2, AP3M2, AP3M1, AP3D1, PAFAH1B1, SPG11, SPAST, RAB21, AP3B1
rilpl2	24.2833				GO:0051656~establishment of organelle localization	0.0178956	EIF6, CHMP3, SEC31A, CROCC, CHMP5, FGF14, RAB3GAP1, CHMP6, ATP6AP1, CHMP4A, CHMP7, SYT3, GRIK5, LEMD2, RAB1B, LEMD3, SYT7, ANKLE1, WDR81, RAB1A, CUL3, MEI1, MRGPRX2, KIFAP3, RABGEF1, VPS4B, VPS4A, DNAJC5, SAR1B, RAB27A, OPA1, TMEM201, BRAF, KIF5B, STK25, ACTN4, RAN, FMR1, SPIRE1, MYH9, DCTN4, PCLO, BTBD9, DCTN1, BICD1, DCTN2, TRAPPC12, UXT, NDEL1, DOC2A, F5, VAMP7, USO1, VAMP3, PDCD6IP, DOC2B, LR…
ERAP1	24.1933				GO:0045727~positive regulation of translation	0.0180873	EIF6, ABCF1, RBM3, PASK, YBX3, SYNCRIP, EIF5A, PINK1, RPS6KB1, RPS27L, CPEB1, LARP1, IMP3, DND1, DNAJC3, USP16, CDK5RAP1, EIF2B5, KHDRBS1, FMR1, YTHDF2, YTHDF1, RPS4X, CDK4, TARBP2, MAPK1, EP300, C1QBP, EIF5AL1, NCK1, EIF5A2, EIF2AK4, POLR2D, UHMK1, DDX3X, MPV17L2, METTL3, CDC123, HNRNPD, PABPC1, NSUN4, PAIP1, ELAVL1, LARP4B, UPF3A, UQCC1, UPF3B, POLDIP3, CIRBP, MTOR, NCOR1, BCDIN3D
CHERP	24.13				GO:0044270~cellular nitrogen compound catabolic process	0.0181137	NCBP2, CYP3A4, CYP3A5, NCBP1, NT5C1B-RDH14, CNOT8, NT5C3A, NT5C3B, CYP2D6, CNOT3, RNASEH1, PDE3B, CNOT1, DNASE1L2, CNOT7, PNP, CNOT6, CNOT4, DNASE1L1, DCPS, RBM8A, NT5C2, DHX34, LSM5, DERA, LSM3, RAPGEF3, LSM1, RC3H1, DCTPP1, SAMD4B, NUDT16, AADAT, GTPBP1, PAN3, NBAS, DFFA, DFFB, NUDT15, NUDT5, SECISBP2, MTPAP, ZHX2, NUDT10, PDE4D, PDE4C, NUDT11, DIS3L, TATDN1, HNRNPR, RNASEH2B, TATDN2, POR, MRTO…
MYO5A	24.03				GO:0090224~regulation of spindle organization	0.0181198	CEP97, CHMP2A, CHMP1A, CHMP1B, CHMP3, RNF4, CHMP5, VPS4B, PDCD6IP, TPR, SENP6, CHMP2B
CYB5B	23.95				GO:0006622~protein targeting to lysosome	0.0181198	GNPTG, NAGPA, GNPTAB, AP3M1, NCOA4, ZFYVE16, SNX16, HGS, SCARB2, WASH3P, GCC2, AP3B1
MTMR3	23.9033				GO:0090169~regulation of spindle assembly	0.0181198	CEP97, CHMP2A, CHMP1A, CHMP1B, CHMP3, RNF4, CHMP5, VPS4B, PDCD6IP, TPR, SENP6, CHMP2B
HTRA2	23.87				GO:0045324~late endosome to vacuole transport	0.0181198	LEPROTL1, ARF1, BECN1, SNF8, CHMP7, VPS35, VPS41, SNAPIN, LEPROT, VPS28, PIK3R4, VPS39
APOL2	23.8533				GO:0032057~negative regulation of translational initiation in response to stress	0.0181738	ATF4, EIF2S1, EIF2AK3, EIF2B3, EIF2AK4, EIF2B4, EIF2B5
PALMD	23.8533				GO:0043633~polyadenylation-dependent RNA catabolic process	0.0181738	EXOSC10, EXOSC8, EXOSC9, EXOSC7, PNPT1, EXOSC2, EXOSC3
PRPF6	23.79				GO:1902369~negative regulation of RNA catabolic process	0.0181738	NBAS, SECISBP2, DHX34, PABPC1, SLIRP, LRPPRC, TOB1
COIL	23.77				GO:0051128~regulation of cellular component organization	0.0183038	HRAS, IL9R, PPP2R5B, PPP2R5A, BTC, ITSN2, SART3, CUL3, SH3YL1, CUL7, VPS4B, PQBP1, VPS4A, DHX36, OGT, CCAR2, RAB27A, ACAA2, MCRS1, BRAF, KIF5B, PIK3CB, LIG3, MECP2, VPS41, LIG4, UBE2J2, MYH9, BTBD9, MARK2, RAD1, OGFOD1, MAPK1, UNC13D, RCC2, MAPK6, CD320, SCYL2, SIPA1L1, MAPK9, MAPK8, DOC2B, EIF2AK2, DCBLD2, KIAA1109, RER1, ARF6, BCL2L1, RCC1, ARFGEF1, ARIH2, PFN2, RAC3, RAC1, OBSL1, NAT10, KIF3A,…
NUP85	23.76				GO:0090311~regulation of protein deacetylation	0.0183797	CTBP1, NEK3, TADA3, TADA2A, PML, TP53, AKAP8L, PINK1, SKI, C6ORF89, PRKD1, BRMS1, EP300, FNTA, NIPBL, DYRK1A, SPRED2, MAPK8, SPRED1, AKAP8, KDM5A, CCAR2
GTPBP1	23.7267				GO:0031330~negative regulation of cellular catabolic process	0.0188144	NELL1, PML, GPLD1, RGP1, SLIRP, SHH, MTMR2, AKT1, BAG5, MTM1, PSMF1, USP19, BAG6, N4BP1, DHX34, TAF9, CDK5RAP3, WAC, TLK2, PABPC1, USP14, CCAR2, SCO1, UBXN1, GABARAPL2, NBAS, ATRAID, DFFA, SECISBP2, CST3, ATP13A2, PARK7, ANXA2, CLEC16A, PDCL3, SENP1, PSEN1, GSK3A, SDCBP, MAPK7, LRPPRC, TOB1
RGP1	23.3333				GO:0051248~negative regulation of protein metabolic process	0.0188164	SYNCRIP, CUL3, APP, PPP1R1A, TLK2, OGT, CCAR2, IBTK, ROCK1, ROCK2, MECP2, UBE2J1, HMG20B, SSPO, EIF2AK1, EIF2S1, BACE2, PRKRIP1, NLE1, MAPK7, EIF2AK2, EIF2AK3, EIF2AK4, DUSP18, DUSP19, HEXIM1, UBASH3B, DUSP14, MAP2K2, PHB, TAOK3, DUSP22, PIBF1, SERPINI1, FXR2, CAMK2N2, FNIP1, CAMK2N1, AIDA, UBE2G2, LRRC19, LATS1, USP19, ZNF540, USP14, CLN3, HYAL2, MYADM, FLNA, PDCL3, SERPINB6, GNAQ, SERPINB8, NCK…
SLC23A2	23.2867				GO:0046825~regulation of protein export from nucleus	0.0188738	ANP32B, XPO5, XPO4, PTPN14, TP53, PPM1A, RANGAP1, CDK5, UHMK1, PARK7, PTPN11, CTDSPL2, DNAJC27, IFI27, GSK3B, TXN, RANBP3, MDM2, RAPGEF3, TPR, BARD1
COMT	23.15				GO:1901799~negative regulation of proteasomal protein catabolic process	0.0188738	UBXN1, GABARAPL2, ATRAID, NELL1, SHH, PARK7, BAG5, CLEC16A, MTM1, USP19, PSMF1, BAG6, SENP1, N4BP1, SDCBP, TAF9, WAC, TLK2, CCAR2, USP14, SCO1
PCMTD1	23.0967				GO:0019076~viral release from host cell	0.0188738	CHMP2A, CHMP3, VAPA, TSG101, VAPB, DDB1, TRIM28, PML, TRIM27, ZNF502, TRIM13, TRIM21, CHMP2B, TRIM5, TRIM35, TRIM8, PPIA, PPID, IST1, VPS4B, VPS4A
VEGFB	23.0133				GO:1903214~regulation of protein targeting to mitochondrion	0.0190355	NKAP, CYB5R1, IL9R, DPH6, FAM20B, U2AF2, HPS4, BAP1, PINK1, SAE1, CSNK2A2, WDR75, BAG4, HTRA2, STARD7, MIS18A, U2AF1, NBPF3, LEPROT, VPS11, PSMD8, RNF31, MRGPRE, UBE2J2, CDKL2, HUWE1, DTWD2, HHAT, RUVBL1, WDR46, ATG13, WBP11, TDRD12, ZBTB17, OSCP1, OR13C4, FBXW7, ARIH2, UBE2D3, PSMB7, SH3GLB1, GPR26, PEMT, ACTL6A, USP36, PLAGL2, POLR3A, UBE2L3, SREBF2, GSK3A, PDCD5
DDX41	22.97				GO:0006450~regulation of translational fidelity	0.0191429	AARS, AARSD1, LARS2, IARS2, VARS, DTD2, DTD1, IARS, PTGES3L-AARSD1, IMP3, LARS, CDK5RAP1, GATC
TOM1	22.9267				GO:0071218~cellular response to misfolded protein	0.0191429	POMT2, ATXN3, DERL1, VCP, UFD1L, SDF2L1, TOR1A, RNF185, UBE2W, UGGT2, STUB1, UGGT1, SDF2
EIF4ENIF1	22.8267				GO:0007035~vacuolar acidification	0.0191429	CLN3, ATP6V0E1, ATP6V1H, SNAPIN, PPT1, ATP6V0B, ATP6V0C, CLIC4, ATP6V0A1, ATP6V0D1, CLN5, ATP6V0A2, CLN6
DDX19A	22.77				GO:1903541~regulation of exosomal secretion	0.0191429	CHMP2A, SDC1, CHMP3, TSG101, CHMP6, SNF8, VPS4B, VPS4A, SDCBP, HGS, STAM, PDCD6IP, ATP13A2
MYBBP1A	22.6433				GO:0007250~activation of NF-kappaB-inducing kinase activity	0.0191429	TRAF2, IRAK1, CHI3L1, TIRAP, TLR3, MALT1, COPS8, TLR6, CARD10, MAP3K7, TNFRSF10A, ZFP91, CARD14
PNPT1	22.4				GO:0000920~cell separation after cytokinesis	0.0191429	CHMP2A, CHMP1A, CHMP1B, CHMP3, CHMP5, CHMP6, CHMP4A, CHMP7, VPS4B, VPS4A, MITD1, PDCD6IP, CHMP2B
CHST10	22.2933				GO:0045070~positive regulation of viral genome replication	0.0193222	SRPK2, FKBP6, VAPA, NUCKS1, VAPB, RAD23A, DDB1, PKN2, YTHDC2, LARP1, STAU1, TRIM38, TARBP2, PPIE, DDX3X, PPIA, PPID, PABPC1, TBC1D20, ADAR
IL17RB	22.2733				GO:0045005~DNA-dependent DNA replication maintenance of fidelity	0.0197089	NUCKS1, ZNF830, ALYREF, PRIMPOL, BRCA2, WRN, BOD1L1, ATRX, FANCM, APITD1-CORT, DDX11, FBXO18, SMARCAL1, SETMAR, PCNA, ZRANB3, CORT, RTEL1, THOC1
ANKRD27	22.24				GO:0006896~Golgi to vacuole transport	0.0197089	TGOLN2, SYS1, AP1G1, AP1AR, VPS54, AP4M1, KIF16B, VTI1A, MON2, GAK, EPS15, LAMP1, VPS13C, AP2A1, RAB14, GOSR2, VPS13A, ANKFY1, KLHL20
SLC33A1	22.1767				GO:0006482~protein demethylation	0.0197089	KDM7A, KDM6A, PPME1, UBE2B, KDM1B, PHF2, KDM2B, KDM2A, KDM4B, KDM8, KDM4C, KDM4A, JMJD1C, KDM3B, KDM5A, KDM5B, PHF8, KDM5C, ALKBH4
HEATR5B	22.1467				GO:0008214~protein dealkylation	0.0197089	KDM7A, KDM6A, PPME1, UBE2B, KDM1B, PHF2, KDM2B, KDM2A, KDM4B, KDM8, KDM4C, KDM4A, JMJD1C, KDM3B, KDM5A, KDM5B, PHF8, KDM5C, ALKBH4
RUVBL1	22.0367				GO:0000729~DNA double-strand break processing	0.0197912	SMARCAD1, NBN, UBE2V2, EXD2, KAT5, RAD50, ATM, RBBP8, UBE2N, DNA2, SLX4, SETMAR, RNF138, BARD1
SPPL3	22.0033				GO:1903649~regulation of cytoplasmic transport	0.0197912	CHMP3, MAP2K2, PTPN23, RDX, SNX3, SRC, MTMR2, MAPK1, EZR, DNAJC13, MSN, SNX12, VPS11, RAB21
PDPK1	21.97				GO:0006490~oligosaccharide-lipid intermediate biosynthetic process	0.0197912	DHDDS, ALG1, ALG2, ALG3, DPAGT1, ALG8, DOLK, NUS1, ALG10B, MPDU1, ALG10, DOLPP1, ALG12, ALG14
DNAJB14	21.8633				GO:0006488~dolichol-linked oligosaccharide biosynthetic process	0.0197912	DHDDS, ALG1, ALG2, ALG3, DPAGT1, ALG8, DOLK, NUS1, ALG10B, MPDU1, ALG10, DOLPP1, ALG12, ALG14
NUP155	21.84				GO:0043555~regulation of translation in response to stress	0.0197912	RBM4, PML, PPP1CA, ATF4, EIF2AK1, NCK1, EIF2S1, DNAJC3, EIF2AK2, EIF2AK3, EIF2B3, EIF2AK4, EIF2B4, EIF2B5
snx33	21.8				GO:0010604~positive regulation of macromolecule metabolic process	0.0199495	MEF2A, HRAS, PPP2R5B, PPP2R5A, SYNCRIP, MED24, REST, SPRTN, SGMS1, MED21, SART3, MAP3K7, MAP3K6, APP, DIRAS2, MC1R, MAP3K9, PIK3CA, DHX33, DHX36, OGT, CUL1, RAB27A, STAG1, PCBD2, BRAF, PIK3CB, PCBD1, BARHL1, MECP2, MED12, MED14, MED13, PROX2, MYH9, MED10, MARK2, MAPK1, DCAF6, SCYL2, MED17, ZNF384, MAPK9, MAPK8, MAPK7, EIF2AK2, EIF2AK3, MYBBP1A, ZNF382, EIF2AK4, CRTC3, CRTC2, ZNF516, PPP2R3A, ARFG…
TUBGCP4	21.72				GO:0042451~purine nucleoside biosynthetic process	0.0200356	ATP5B, PRKAG2, PINK1, STOML2, SLC26A1, FLCN, PKM, ACOT7, GBAS, ATP5S, ATP5I, NT5E, IMPDH1, ATP5J, GMPS, NME7, NME6, PANK4, NME2, PANK2, PANK3, NME3, NME1, ATP5C1, ADSL, MTAP, SURF1, PRPS1, COASY, ATP5G1, PPCDC, ACAT1, VPS9D1, SLC35B3, AMD1, ATP5J2, ADSSL1, ADAL, ATP5F1, AK4, MON2, AK9, STAT3, SLC25A13, CHCHD10, VCP, ATP6V0A1, ATP5A1, GUK1, ATP6V0A2
IPO9	21.6433				GO:0046129~purine ribonucleoside biosynthetic process	0.0200356	ATP5B, PRKAG2, PINK1, STOML2, SLC26A1, FLCN, PKM, ACOT7, GBAS, ATP5S, ATP5I, NT5E, IMPDH1, ATP5J, GMPS, NME7, NME6, PANK4, NME2, PANK2, PANK3, NME3, NME1, ATP5C1, ADSL, MTAP, SURF1, PRPS1, COASY, ATP5G1, PPCDC, ACAT1, VPS9D1, SLC35B3, AMD1, ATP5J2, ADSSL1, ADAL, ATP5F1, AK4, MON2, AK9, STAT3, SLC25A13, CHCHD10, VCP, ATP6V0A1, ATP5A1, GUK1, ATP6V0A2
SLC6A9	21.6433				GO:0045947~negative regulation of translational initiation	0.0201448	C8ORF88, FMR1, RBM4, EIF4EBP3, ATF4, EIF2AK1, RPL13A, EIF2S1, AGO2, TPR, EIF2AK3, EIF2B3, EIF2AK4, EIF2B4, EIF2B5
CASP2	21.5933				GO:0009308~amine metabolic process	0.0201585	SLC6A3, SAT2, PSMD1, PSMD2, SULT1A2, PSMD3, PSMD4, PSMD5, NQO1, PSMD6, PSMD7, PSMD8, PSMD9, AADAT, MECP2, PSMA2, PSMA1, PSMA6, PSMA5, PSMA4, PSMA3, BHMT, PSME3, PSME4, TPH1, TPH2, PSMB10, CHKA, COMT, PSMA7, PSMB5, OAZ2, PSMF1, OAZ3, PSMB4, PSMB7, PSMB6, PSMB1, PSMB3, PSMB2, SULT1C2, AMD1, GCDH, CHDH, ODC1, ASMT, MAOB, NR4A2, PARK7, ATP7A, PSMC6, PSMD14, PSMC5, PSMD13, PSMC4, PSMD12, PSMC3, PSMD11…
SYNM	21.5				GO:0051875~pigment granule localization	0.0202103	MYO5A, BBS4, SHROOM2, BBS5, BBS7, VPS33B, ARL6, VPS33A, RAB1A, DCTN1, DCTN2, BLOC1S6, BBS2, RAB11B, RAB11A, MKKS, RAB27A
MUL1	21.4633				GO:0006779~porphyrin-containing compound biosynthetic process	0.0202103	IBA57, FECH, HNF1A, HMBS, IREB2, PPOX, RSAD1, ABCB6, SLC11A2, FXN, CPOX, SLC25A38, NFE2L1, SLC25A39, SUCLA2, UROD, TMEM14C
NOL9	21.44				GO:0070076~histone lysine demethylation	0.0202103	KDM7A, KDM6A, UBE2B, KDM1B, PHF2, KDM2B, KDM2A, KDM4B, KDM8, KDM4C, KDM4A, JMJD1C, KDM3B, KDM5A, KDM5B, PHF8, KDM5C
EXOC8	21.2833				GO:0046856~phosphatidylinositol dephosphorylation	0.0202675	SYNJ1, OCRL, PTEN, TMEM55B, SACM1L, TMEM55A, MTMR2, MTM1, MTMR3, MTMR1, SYNJ2, MTMR8, INPP5E, MTMR6, MTMR7, INPP5B
ORC2	21.27				GO:0072659~protein localization to plasma membrane	0.0204973	ATP1B1, ATP1B3, PPP2R5A, RHOQ, CLTC, SKAP1, KCNIP4, AKT1, BAG4, PDPK1, GOLGA7, BLZF1, TMEM59, GOPC, RAPGEF6, CSK, RAPGEF2, GOLGA4, NSF, AKT2, RAMP3, BSG, STX4, STX3, TTC7A, ROCK1, KIF5B, C2CD5, ROCK2, PIGW, VIL1, FLOT1, PRKCI, WNK3, LYPLA1, GPER1, LDLRAP1, MYADM, GCC2, GAK, BBS1, JUP, BBS2, VAMP7, CLIP1, VAMP4, VAMP3, RANGRF, CLIP3, RAB13, RAB10, TREM2, MYO5A, PACS1, PPFIA1, PPIL2, RER1, CACNB2, …
POR	21.2567				GO:0044782~cilium organization	0.0209249	CROCC, DZIP1, STK36, DYNC2LI1, FAM179B, C2ORF71, CNGB1, TMEM17, RAB1A, ATXN10, DYNC2H1, CEP290, IFT27, LRRC6, C2CD3, DYX1C1, SPAG1, PCM1, RSPH9, MKS1, FOPNL, TMEM138, IQCG, CEP97, IQCB1, BBS4, BBS5, C11ORF63, BBS7, ONECUT1, TMEM216, BBS9, NEK1, B9D2, ONECUT2, OCRL, TTBK2, DNAAF2, TCTN3, TCTN2, SSX2IP, RAB8A, KIF3A, HTT, TTC21B, PCNT, ALMS1, PIBF1, TRAF3IP1, POC1B, TRIM59, HSPB11, WRAP73, KCTD17, …
MSH2	21.2033				GO:0010565~regulation of cellular ketone metabolic process	0.021098	EIF6, STAR, PRKAG2, REST, AKT1, LONP2, CYP7A1, PSMD1, PSMD2, PSMD3, PSMD4, PDHA1, PSMD5, NQO1, PSMD6, PSMD7, PSMD8, AKT2, PSMD9, PDPR, ERLIN1, ACADL, IRS1, SCAP, PSMA2, ACADVL, PSMA1, PANK2, PSMA6, DGAT2, PSMA5, PSMA4, PSMA3, TYSND1, NUCB2, DLD, MAPK9, PSME3, PSME4, PSMB10, CAV1, TRIB3, PSMA7, PSMB5, NR1H2, OAZ2, PSMB4, OAZ3, PSMF1, PSMB7, PSMB6, PSMB1, PSMB3, PSMB2, PDHX, ODC1, WDTC1, PDK3, ANXA…
COLGALT1	20.9667				GO:0010827~regulation of glucose transport	0.0213198	PRKAG2, RHOQ, RPS6KB1, NUP188, AKT1, RAE1, SEH1L, RANBP2, TPR, NUP35, AKT2, NUP133, NUP88, C2CD5, PRKCI, ADIPOR2, NUP85, NUPL2, IRS1, GRB10, CAPN10, AAAS, NUP205, CLIP3, NFE2L2, NUP107, NUP43, NUP98, ENPP1, NUP160, TRIB3, NUP93, NDC1, NUP214, GCKR, POM121, NUP50, PRKAA1, NUP54, POM121C, PIK3R3, CREBL2, OSBPL8, ARPP19, SIRT6, NUP155, APPL1, ADIPOQ, PTPN11, NUP62, GCK, GSK3A, RAP1A
MED6	20.9				GO:0072329~monocarboxylic acid catabolic process	0.0213198	ACOX1, AUH, ACOX3, AKT1, ACOT8, ACAD8, ACAD9, AKT2, ACAA2, ACADM, NUDT19, ACADL, LPIN1, IRS1, ACADVL, PCCB, PCCA, CROT, SLC27A4, XYLB, HACL1, ACADSB, ECH1, ABCD1, ECHS1, ACAT2, ACAT1, HADHA, ALDH3A2, HADHB, MUT, AKR1A1, IVD, ETFDH, ABCD3, BDH2, HSD17B4, ECI1, CPT1C, GCDH, ECI2, PLA2G15, AMACR, HOGA1, ADIPOQ, PHYH, IDNK, CPT1A, MMAA, FAAH, ACAD11, SCP2, SLC25A17
BYSL	20.88				GO:0048813~dendrite morphogenesis	0.0224443	MEF2A, PDLIM5, PTEN, ITPKA, SDC2, PICALM, CUL7, BHLHB9, TIAM1, SEMA3A, RAPGEF2, SS18L1, RAB21, RBFOX2, ANAPC2, BAIAP2, MINK1, KIDINS220, CDK5, CDKL5, NUMBL, FMN1, ANKRD27, TMEM106B, SIPA1L1, VAMP7, CFL1, AKAP5, CUX1, KALRN, CDK5R1, ITGB1, EPHB2, SLC11A2, GORASP1, RAC1, OBSL1, PAFAH1B1, CAMK2B, PPP3CA, DCX, NGEF, DNM3, CAPRIN1, CAPRIN2, YWHAH, ID1, FYN, GSK3B, FBXO31, LRP8, RERE
exoc2	20.82				GO:0090175~regulation of establishment of planar polarity	0.0224645	CTHRC1, SEC24B, CLTC, ZNRF3, AP2B1, TIAM1, PSMD1, RHOA, PSMD2, PSMD3, PSMD4, PSMD5, PSMD6, PSMD7, PSMD8, PSMD9, VANGL1, MED12, PSMA2, PSMA1, MKS1, PSMA6, PSMA5, PSMA4, PSMA3, PSME3, PSME4, PSMB10, PSMA7, PSMB5, PSMF1, NPHP3, PSMB4, PSMB7, PSMB6, PSMB1, PSMB3, RAC1, PSMB2, AP2M1, DVL2, DVL3, FZD6, PSMC6, PSMD14, PSMD13, PSMC5, PSMD12, PSMC4, PSMD11, PSMC3, AP2A1, PSMD10, PSMC2, PSMC1, SMURF1
LAS1L	20.7633				GO:0032648~regulation of interferon-beta production	0.0228655	MAVS, HMGB1, NMI, TBK1, TIRAP, PTPN22, TLR3, RNF216, PPM1B, TLR7, CACTIN, TLR9, DDX3X, TRAF3, POLR3F, FLOT1, POLR3A, POLR3C, POLR3B, IFNAR1, POLR3D, DDX58, LILRB1, TRAF3IP1, TRIM38, RNF135
CNOT6	20.74				GO:0050000~chromosome localization	0.0230187	CHMP2A, NUP98, RAD21L1, CHMP3, CHMP5, CHMP4A, CHMP6, CHMP7, LEMD2, MLH1, LEMD3, ANKLE1, CHMP2B, CUL3, ACTR3, ACTR2, MEI1, SEH1L, VPS4B, RAB11A, VPS4A, KPNB1, ZW10, PINX1, TERF1, BECN1, CDC23, BRCA2, PIBF1, SPDL1, UBE2B, ATM, TRAPPC12, CHMP1A, CHMP1B, NDEL1, RRS1, PDCD6IP
HS2ST1	20.74				GO:0009161~ribonucleoside monophosphate metabolic process	0.0231971	EIF6, ATP1B1, GMPR2, CASK, STOML2, FLCN, OGDH, PGAM4, NT5C2, OGT, EDARADD, NUDT5, MECP2, OLA1, NUDT10, NUDT11, DDIT4, COX6C, DLD, ATP5C1, ADSL, SURF1, PRPS2, NMNAT1, PRPS1, PFKFB2, ALDOB, COX7B, ATP6V1B2, SDHAF2, CMPK1, PPAT, ADCYAP1, ARNT, PDE6A, GADD45GIP1, VPS9D1, UPRT, DHODH, PRPS1L1, ADSSL1, ATP5J2, BPGM, AK4, AK9, UQCRHL, GART, ATP7A, TEFM, NDUFV3, HDAC4, CHCHD10, SLC25A13, VCP, COA6, NDUFV…
HERC1	20.7367				GO:0072331~signal transduction by p53 class mediator	0.0236612	NBN, CNOT8, E2F4, ZMAT3, HINT1, PPP2R5C, CNOT3, ANKRD2, RPS27L, CNOT1, FOXO3, ZNF346, CNOT7, CNOT6, CNOT4, BATF, TRIAP1, TMEM109, BAG6, CD44, RRN3, BOK, CDIP1, SPRED2, USP10, CDK5RAP3, SPRED1, RNF34, CASP2, PGAP2, RBL2, CNOT10, TP53, RRP8, TOPORS, DDIT4, SENP2, USP28, EP300, HIPK1, CNOT11, MDM2, MDM4, CARM1, MYBBP1A, ING4, TFAP4, STK11, TAF9B, PML, RRM2B, GREM1, HNRNPK, SH3GLB1, HEXIM1, CNOT6L, S…
GIT1	20.69				GO:0009119~ribonucleoside metabolic process	0.0236931	EIF6, MOCOS, ATP1B1, GMPR2, OCLN, NT5C3A, HMGCR, STOML2, CASK, FLCN, OGDH, PNP, PGAM4, NT5C2, SULT1A2, OGT, EDARADD, NUDT5, MECP2, OLA1, NUDT10, TXNDC9, NUDT11, NME7, DDIT4, NME6, COX6C, NME2, NME3, NME1, DLD, ATP5C1, ADSL, SURF1, CROT, PRPS1, NMNAT1, COASY, ENPP1, PFKFB2, ALDOB, COX7B, CTPS1, ATP6V1B2, PPCDC, ACAT1, SDHAF2, CMPK1, ARNT, ADCYAP1, PDE6A, GADD45GIP1, VPS9D1, UPRT, DHODH, PEMT, ENTP…
NDC1	20.56				GO:0070534~protein K63-linked ubiquitination	0.0238345	TRAF2, UBE2G1, PTPN22, UBE2V1, UBE2V2, STUB1, PRPF19, TRIM5, UBE2D4, ZFP91, ARIH2, RNF168, ITCH, TRIP12, TRIM27, UBE2F, BIRC2, UBE2B, UBE2N, BFAR, TRIM56, RNF115, RNF4, OTUB1, UBR5
SNX2	20.5233				GO:1901657~glycosyl compound metabolic process	0.0238489	MOCOS, ATP1B1, STOML2, OGDH, PGAM4, NT5C2, SULT1A2, OGT, MECP2, OLA1, NUDT10, TXNDC9, NUDT11, NME7, NME6, NME2, NME3, NME1, DLD, ATP5C1, ADSL, SURF1, COASY, ENPP1, PFKFB2, ALDOB, PPCDC, SDHAF2, ACAT1, PPAT, ADCYAP1, VPS9D1, UPRT, NAGA, PEMT, AMD1, MOCS3, MOCS2, ADAL, LCMT2, UQCRHL, PRPSAP2, CHCHD10, NCOR1, ATP5B, SLC26A1, PKM, MCCC2, DNAJC15, FXN, NT5M, ATP5S, GBAS, PARG, OARD1, ATP5I, DHTKD1, NT…
ZW10	20.41				GO:0001738~morphogenesis of a polarized epithelium	0.0239257	CTHRC1, SEC24B, CLTC, ZNRF3, AP2B1, TIAM1, PSMD1, RHOA, PSMD2, PSMD3, PSMD4, DLG5, PSMD5, MSN, PSMD6, PSMD7, PSMD8, PSMD9, VANGL1, MED12, PSMA2, PSMA1, MKS1, PSMA6, PSMA5, PSMA4, PSMA3, PSME3, PSME4, RAB10, PSMB10, C5ORF42, PSMA7, PSMB5, PSMB4, PSMF1, NPHP3, PSMB7, PSMB6, EZR, PSMB1, WDPCP, PSMB3, PSMB2, RAC1, PAFAH1B1, AP2M1, DVL2, DVL3, ALMS1, AHI1, FZD6, TRAF3IP1, PSMC6, PSMD14, PSMC5, PSMD13,…
NBAS	20.2633				GO:0042180~cellular ketone metabolic process	0.0239837	EIF6, STAR, VKORC1L1, HMGCR, REST, GOT2, STARD3, CYP7A1, PDHA1, NQO1, AADAT, PDPR, UBIAD1, IRS1, PSMA2, PSMA1, PDDC1, PSMA6, PSMA5, AKR1B10, PSMA4, PSMA3, DLD, MAPK9, KDSR, CAV1, PSMA7, PDSS1, PDSS2, OAZ2, NR1H2, PSMB5, OAZ3, PSMB4, PSMB7, PSMB6, PSMB1, PSMB3, PSMB2, GLO1, ODC1, PIBF1, DLAT, PSMC6, PLA2G4A, PSMC5, PSMC4, PSMC3, PSMC2, PSMC1, AVPR1A, CACNA1H, GK, MTOR, GHSR, LHB, CRYZL1, PRKAG2, A…
HERC2	20.2167				GO:0006307~DNA dealkylation involved in DNA repair	0.024072	MPG, ASCC2, ASCC3, FTO, ASCC1, ALKBH1, ALKBH3, ALKBH2
MAP7D3	20.2133				GO:0006449~regulation of translational termination	0.024072	OGFOD1, UPF1, EIF5AL1, MTRF1, EIF5A, GLE1, ETF1, EIF5A2
DDX20	20.1167				GO:0070933~histone H4 deacetylation	0.024072	SMARCAD1, HDAC4, HDAC2, HDAC1, RCOR1, SIRT7, REST, HDAC9
ABCF3	20.1133				GO:0034058~endosomal vesicle fusion	0.024072	VPS4A, VPS41, TGFBRAP1, VPS11, SAMD9L, ANKFY1, VPS39, VPS8
JAK2	20.1				GO:0090085~regulation of protein deubiquitination	0.024072	UBXN1, VCP, DNAJB2, ITCH, SART3, PARK7, TANK, TRIM21
ERGIC2	20.0167				GO:0034427~nuclear-transcribed mRNA catabolic process, exonucleolytic, 3'-5'	0.024072	EXOSC8, EXOSC9, EXOSC6, EXOSC7, EXOSC4, EXOSC5, EXOSC2, EXOSC3
RAD50	19.9533				GO:0035751~regulation of lysosomal lumen pH	0.024072	ATP6V0C, TMEM175, CLN3, TMEM165, SNAPIN, PPT1, CLN5, CLN6
ap1g2	19.8667				GO:0051301~cell division	0.0244187	ITGB3BP, DYNC1LI1, CHMP3, CHMP5, CHMP6, BTC, CHMP7, CDC16, ANKLE2, CD2AP, SHH, CUL3, CUL7, MIS18A, PIK3C3, VPS4B, VPS4A, STAG2, STAG1, ANAPC1, ANAPC2, ZC3HC1, ANAPC5, PIK3CB, RAN, ROCK2, GTPBP8, ANAPC4, LIG3, C10ORF99, SPIRE1, LIG4, DCTN3, MYH9, NCAPD3, VEGFB, PPP1CA, DCLRE1A, RCC2, NEK9, ARL8A, PELO, FBXL7, ANAPC7, RAB10, NEK4, NUP43, NEK7, NEK3, NEK1, AHCTF1, ARF6, CNTRL, BCL2L1, RCC1, CDC37, P…
STRN4	19.7567				GO:0009895~negative regulation of catabolic process	0.0245851	DEDD, NELL1, UBE2G2, GPLD1, BSCL2, PDE3B, RGP1, SLIRP, SHH, ERLEC1, OS9, BAG5, AKT1, USP19, APOA2, BAG6, DHX34, CDK5RAP3, TLK2, YOD1, USP14, CCAR2, NBAS, DFFA, SECISBP2, CST3, UBE2J1, BANP, FLNA, DDIT4, CLEC16A, PDCL3, SENP1, PSEN1, SDCBP, MAPK7, MDM4, USP25, SNX12, LRPPRC, CRTC3, DERL2, PML, SNX3, SF3B3, PIN1, MTMR2, IRAK3, PSMF1, MTM1, N4BP1, TAF9, PRKAA1, WAC, PABPC1, SCO1, UBXN1, GABARAPL2, A…
SLC20A2	19.75				GO:0031324~negative regulation of cellular metabolic process	0.0245887	MEF2A, PPP2R5A, ZNF559-ZNF177, SYNCRIP, REST, CUL3, APP, DHX34, ZNF396, PTBP3, OGT, PTBP2, STAG2, CCAR2, CCAR1, MCRS1, PTBP1, LIG3, MECP2, PROX2, EIF2AK1, BACE2, PRKRIP1, NLE1, MAPK7, EIF2AK2, EIF2AK3, MYBBP1A, EIF2AK4, ZNF382, TNRC18, CHCHD3, VPS72, T, DUSP18, DUSP19, ATN1, DUSP14, UBASH3B, NAT10, PABPC1, ZC3H14, ESRRA, RECQL5, PCIF1, ASXL1, TAOK3, DUSP22, PIBF1, ATR, SERPINI1, CAMK2N2, SFMBT1, …
AVEN	19.62				GO:1903051~negative regulation of proteolysis involved in cellular protein catabolic process	0.0248224	UBXN1, GABARAPL2, ATRAID, NELL1, PML, SHH, PARK7, BAG5, CLEC16A, MTM1, USP19, PSMF1, PDCL3, BAG6, SENP1, N4BP1, PSEN1, SDCBP, TAF9, WAC, TLK2, CCAR2, USP14, SCO1
TGFBRAP1	19.48				GO:0006520~cellular amino acid metabolic process	0.0249579	NIT2, SLC7A8, IARS2, OGDH, SLC7A6, GLDC, GOT2, SCLY, ENOPH1, EIF2B2, EIF2B4, AADAT, YARS, CARS, DARS, PCBD1, AARS, MECP2, QDPR, CDO1, SARS2, EARS2, SLC25A32, HYKK, RARS, BHMT, DLD, HARS, YARS2, NMNAT1, GATC, ASS1, FARS2, GLUD1, ASNSD1, CTPS1, WARS2, DTD2, ASL, PPAT, KARS, DTD1, QRSL1, IVD, HARS2, SRR, ALDH4A1, GCDH, ODC1, ADSSL1, BHMT2, RARS2, EPRS, DALRD3, HGD, AARSD1, GART, ATF4, GLS, MTR, CARS…
ACOX1	19.4333				GO:1903747~regulation of establishment of protein localization to mitochondrion	0.0264565	NKAP, CYB5R1, IL9R, DPH6, FAM20B, U2AF2, HPS4, BAP1, PINK1, SAE1, CSNK2A2, BAG4, WDR75, STARD7, HTRA2, DYNLL2, MIS18A, U2AF1, NBPF3, LEPROT, VPS11, PSMD8, RNF31, TP53, MRGPRE, UBE2J2, CDKL2, HUWE1, DTWD2, HHAT, MAPK8, RUVBL1, WDR46, YWHAZ, ATG13, PPP3R1, WBP11, TDRD12, ZBTB17, OSCP1, OR13C4, PSMB7, UBE2D3, FBXW7, ARIH2, SH3GLB1, GPR26, PEMT, ACTL6A, USP36, TFDP1, PLAGL2, YWHAB, POLR3A, UBE2L3, YW…
NF2	19.4333				GO:0071478~cellular response to radiation	0.0269359	XRCC5, FIGNL1, RRH, XRCC6, TMEM161A, INO80, CNGB1, BAK1, TRIAP1, TMEM109, MC1R, HSF1, INTS7, ACTR5, H2AFX, YAP1, TLK2, CRY1, HYAL1, HYAL2, HYAL3, POLH, DDB1, YY1, FMR1, TP53, RAD9B, RAD9A, HMGA2, RHBDD1, TANK, NOC2L, RAD1, USP28, XPA, EP300, XPC, PAPD4, GNB1, EIF2S1, MAPK9, MDM2, RUVBL2, CLOCK, EIF2AK4, GRB2, STK11, HUS1, BCL2L1, OPN1SW, TSPYL5, ITGB1, PDE6A, FBXW7, NIPBL, N4BP1, FBXO4, ERCC4, TA…
NUP133	19.1133				GO:0001736~establishment of planar polarity	0.0269781	CTHRC1, SEC24B, CLTC, ZNRF3, AP2B1, TIAM1, PSMD1, RHOA, PSMD2, PSMD3, PSMD4, PSMD5, PSMD6, PSMD7, PSMD8, PSMD9, VANGL1, MED12, PSMA2, PSMA1, MKS1, PSMA6, PSMA5, PSMA4, PSMA3, PSME3, PSME4, PSMB10, C5ORF42, PSMA7, PSMB5, PSMF1, NPHP3, PSMB4, PSMB7, PSMB6, PSMB1, WDPCP, PSMB3, RAC1, PSMB2, PAFAH1B1, AP2M1, DVL2, DVL3, ALMS1, FZD6, PSMC6, PSMD14, PSMC5, PSMD13, PSMD12, PSMC4, PSMD11, PSMC3, AP2A1, P…
RHOT2	18.89				GO:0019439~aromatic compound catabolic process	0.0270441	NCBP2, NCBP1, NT5C1B-RDH14, CNOT8, NT5C3A, NT5C3B, SLC6A3, CNOT3, RNASEH1, PDE3B, CNOT1, DNASE1L2, CNOT7, PNP, CNOT6, CNOT4, DNASE1L1, DCPS, RBM8A, NT5C2, DHX34, LSM5, DERA, LSM3, RAPGEF3, LSM1, RC3H1, DCTPP1, SAMD4B, NUDT16, AADAT, GTPBP1, PAN3, NBAS, DFFA, DFFB, NUDT15, NUDT5, SECISBP2, MTPAP, ZHX2, NUDT10, PDE4D, PDE4C, NUDT11, DIS3L, TATDN1, HNRNPR, RNASEH2B, TATDN2, MRTO4, MGAT1, RPS17, FBXO…
LSG1	18.8267				GO:0044839~cell cycle G2/M phase transition	0.0272689	BACH1, RAD51C, NBN, CEP76, BTRC, BORA, CEP78, HUS1B, LATS1, OFD1, APP, SIN3A, CEP250, ACTR1A, CCNY, VPS4B, H2AFY, CEP290, CDK5RAP3, TUBG1, BRD4, DYNC1H1, CUL1, CDK14, KHDRBS1, CDC7, PPP2R1A, RINT1, TOPBP1, CDK7, SKP1, PCM1, HMGA2, DCTN3, CDK4, PPP1CB, RNASEH2B, FOXN3, DCTN1, DCTN2, PPM1D, RCC2, TUBA4A, FBXL7, HAUS7, AKAP8, HAUS8, DYNC1I2, PPP2R2A, HAUS6, SDCCAG8, HUS1, HAUS1, BRSK2, AKAP9, CNTRL,…
RHOT1	18.7833				GO:0009124~nucleoside monophosphate biosynthetic process	0.0276029	ATP5B, PRKAG2, STOML2, PINK1, CAD, ATP5G1, FLCN, CMPK1, PFAS, PPAT, PKM, VPS9D1, UPRT, ATIC, GBAS, ATP5S, DHODH, UCK1, PRPS1L1, ATP5I, IMPDH1, ATP5J, SHMT1, ADSSL1, ATP5J2, ATP5F1, AK4, AMPD2, GMPS, STAT3, MON2, AK9, GART, UMPS, CHCHD10, SLC25A13, VCP, ATP5C1, UCKL1, ATP6V0A1, ADSL, ATP5A1, SURF1, PAICS, ATP6V0A2, PRPS2, PRPS1, DUT
SNX1	18.7767				GO:0009314~response to radiation	0.0278375	XRCC5, RAD51D, RAD51C, XRCC3, XRCC2, STAR, XRCC6, INTS3, SPRTN, BAK1, APP, MC1R, CLK2, INTS7, H2AFX, TLK2, CRY1, MAP2K7, CCAR2, BRAF, POLH, POLG, YY1, MECP2, RAD9B, RAD9A, LIG4, TANK, RIC8A, RAD1, DCLRE1C, PNKP, PPP1CA, EIF2S1, MAPK9, MAPK8, FBXL3, EIF2AK4, DEAF1, HUS1, HMGCS1, BCL2L1, KRAS, FBXO4, AGRP, CREBBP, ATR, USF1, ATM, GNGT1, PAXIP1, ABCG5, NTRK1, PCNA, CHRNB2, CYP2R1, COPS3, TMEM161A, L…
MARK2	18.58				GO:0034067~protein localization to Golgi apparatus	0.027841	PACS1, SYS1, RGPD5, ARL1, RGPD2, RGPD3, GCC2, GAK, NRAS, CSNK1D, VPS13C, COG7, ATP9B, VPS13D, GOLPH3, GOLGA1, OBSL1, VPS13A, RAB6A, TRIP11, GOLGA4
DNAJC14	18.4467				GO:0034088~maintenance of mitotic sister chromatid cohesion	0.0280697	ATRX, NIPBL, MAU2, SMC5, H2AFY, NSMCE2, TNKS, RB1, DSCC1
PARP9	18.2233				GO:0034086~maintenance of sister chromatid cohesion	0.0280697	ATRX, NIPBL, MAU2, SMC5, H2AFY, NSMCE2, TNKS, RB1, DSCC1
FXR2	18.16				GO:0001682~tRNA 5'-leader removal	0.0280697	RPP38, RPP21, POP1, RPP30, KIAA0391, POP4, POP5, RPP40, RPP14
CNKSR2	18.11				GO:0006983~ER overload response	0.0280697	ATG10, WFS1, GSK3B, TP53, CCDC47, HSPA5, EIF2AK3, DDIT3, TMCO1
DDX54	17.9333				GO:0032981~mitochondrial respiratory chain complex I assembly	0.0281939	NDUFAF4, OXA1L, NDUFAF6, NDUFAF7, NDUFB6, COA1, NDUFB9, NDUFAF2, NDUFAF3, NDUFB2, NDUFS6, NDUFS5, NDUFS4, NDUFS3, ACAD9, NDUFS2, NDUFS1, TIMMDC1, NDUFA5, NDUFA8, AIFM1, NDUFA9, NDUFA6, NDUFC2, NDUFA13, BCS1L, TMEM126B, ECSIT, NDUFA10, NDUFA1, TIMM21, NDUFA12, NDUFV3, NDUFV1
RBM19	17.8067				GO:0043666~regulation of phosphoprotein phosphatase activity	0.0281939	PPP2R3A, PPME1, PPP2R5B, PPP2R5A, PPP2R5D, PPP2R5C, PPP6R1, FKBP1A, PPP6R3, ENSA, PAWR, ANKLE2, TIPRL, SET, PPP1R12A, PPP2R2C, PPP2R2D, PPP2R1B, PPP2R1A, ROCK1, ROCK2, HTT, PPP1R11, ARPP19, PPP1R9B, HSP90B1, PPP1R2, TSC1, JAK2, PPP2R5E, EIF2AK2, IKBKB, CALM1, PPP2R2A
ELMO1	17.7933				GO:0010257~NADH dehydrogenase complex assembly	0.0281939	NDUFAF4, OXA1L, NDUFAF6, NDUFAF7, NDUFB6, COA1, NDUFB9, NDUFAF2, NDUFAF3, NDUFB2, NDUFS6, NDUFS5, NDUFS4, NDUFS3, ACAD9, NDUFS2, NDUFS1, TIMMDC1, NDUFA5, NDUFA8, AIFM1, NDUFA9, NDUFA6, NDUFC2, NDUFA13, BCS1L, TMEM126B, ECSIT, NDUFA10, NDUFA1, TIMM21, NDUFA12, NDUFV3, NDUFV1
AP1M1	17.7867				GO:0097031~mitochondrial respiratory chain complex I biogenesis	0.0281939	NDUFAF4, OXA1L, NDUFAF6, NDUFAF7, NDUFB6, COA1, NDUFB9, NDUFAF2, NDUFAF3, NDUFB2, NDUFS6, NDUFS5, NDUFS4, NDUFS3, ACAD9, NDUFS2, NDUFS1, TIMMDC1, NDUFA5, NDUFA8, AIFM1, NDUFA9, NDUFA6, NDUFC2, NDUFA13, BCS1L, TMEM126B, ECSIT, NDUFA10, NDUFA1, TIMM21, NDUFA12, NDUFV3, NDUFV1
PRKCD	17.7667				GO:0034250~positive regulation of cellular amide metabolic process	0.0283868	ABCF1, EIF6, RBM3, PASK, YBX3, SYNCRIP, EIF5A, PINK1, RPS6KB1, RPS27L, CPEB1, LARP1, IMP3, PICALM, DND1, DNAJC3, USP16, NSMAF, CDK5RAP1, EIF2B5, KHDRBS1, FMR1, YTHDF2, YTHDF1, RPS4X, CDK4, PRKCD, TARBP2, MAPK1, EP300, C1QBP, NCK1, EIF5AL1, PLA2G6, NFE2L2, EIF5A2, EIF2AK4, CLU, POLR2D, UHMK1, TNFRSF1A, METTL3, DDX3X, MPV17L2, CDC123, HNRNPD, PABPC1, NSUN4, PAIP1, ELAVL1, LARP4B, UPF3A, UQCC1, UPF3…
ICMT	17.7633				GO:0046128~purine ribonucleoside metabolic process	0.0287299	EIF6, MOCOS, ATP1B1, GMPR2, OCLN, NT5C3A, HMGCR, CASK, STOML2, FLCN, OGDH, PNP, PGAM4, NT5C2, SULT1A2, OGT, EDARADD, NUDT5, MECP2, OLA1, NUDT10, NUDT11, NME7, DDIT4, NME6, COX6C, NME2, NME3, NME1, DLD, ATP5C1, ADSL, SURF1, CROT, NMNAT1, PRPS1, COASY, ENPP1, PFKFB2, ALDOB, COX7B, ATP6V1B2, PPCDC, ACAT1, SDHAF2, ARNT, ADCYAP1, PDE6A, GADD45GIP1, VPS9D1, PEMT, AMD1, MOCS3, ADSSL1, ATP5J2, MOCS2, ADA…
PIGA	17.64				GO:0006370~7-methylguanosine mRNA capping	0.0288357	NCBP2, NCBP1, POLR2F, RNMT, POLR2J, GTF2H3, CMTR2, CDK7, POLR2D, POLR2C, POLR2B, GTF2H1, RNGTT, POLR2A, MNAT1, GTF2F1, GTF2F2, FAM103A1, SUPT5H, ERCC3
KIF3B	17.52				GO:1901224~positive regulation of NIK/NF-kappaB signaling	0.0288357	IRAK1, TRAF2, HMGB1, ACTN4, CREBBP, TIRAP, CHI3L1, TLR3, MALT1, COPS8, TLR6, CARD10, MAP3K7, TNFRSF10A, ZFP91, CARD14, AGO1, RC3H2, EIF2AK2, RC3H1
CRLS1	17.5033				GO:0098930~axonal transport	0.0288357	KIF3B, SPG7, OPA1, UCHL1, AP3S2, SNAPIN, SOD1, WDR81, BLOC1S6, BLOC1S4, NDEL1, KIF1B, BLOC1S2, AP3M2, AP3M1, AP3D1, PAFAH1B1, RAB21, SPAST, AP3B1
B3GAT3	17.4433				GO:0090090~negative regulation of canonical Wnt signaling pathway	0.0290855	CTHRC1, HECW1, NOTUM, FOXO3, LATS1, GLI3, SHH, ZNRF3, TMEM64, CUL3, PSMD1, PSMD2, PSMD3, PSMD4, PSMD5, PSMD6, PSMD7, PSMD8, PSMD9, G3BP1, PTPRO, STK4, STK3, DDIT3, PSMA2, PSMA1, PSMA6, PSMA5, SCYL2, PSMA4, PSMA3, PSME3, PSME4, PSMB10, CAV1, PPP2R3A, CTNND1, PSMA7, GREM1, SDHAF2, RBX1, PSMB5, PSMB4, CYLD, NPHP3, PSMF1, AMER1, PSMB7, CHD8, PSMB6, AMER2, PSMB1, PSMB3, PSMB2, LIMD1, NKX2-5, AXIN1, AP…
DDX55	17.3567				GO:2001022~positive regulation of response to DNA damage stimulus	0.0295553	HMGB1, TMEM161A, UBE2V2, ANKLE1, ERCC8, NPAS2, DDX11, SETMAR, SPRED2, H2AFX, RNF168, SPRED1, PLA2R1, APEX1, CCAR2, NUDT16, BRCC3, CEBPG, TRIM28, FMR1, RAD9A, ATR, HMGA2, DDX5, PRKCD, UIMC1, ATM, UBE2N, EYA3, PAXIP1, TIMELESS, RIF1, NSMCE4A, EEF1E1, FBXO18, BRE, PCNA, BABAM1
CLCN7	17.3533				GO:0031060~regulation of histone methylation	0.0296652	ZNF274, KMT2A, KMT2B, CTCF, PAXBP1, MTHFR, SMARCB1, RTF1, EED, AUTS2, H2AFY, OGT, BCOR, CHTOP, MECP2, SMAD4, SNW1, EHMT2, ZNF335, IWS1, ATRX, PAXIP1, PHF1, MTF2, KDM4B, SETD7, DNMT1, PYGO2, KDM4A, NELFE, RNF20, NSD1, SUPT6H
BCAP29	17.3433				GO:1903008~organelle disassembly	0.0299952	ATP1B1, CRNKL1, REP15, HBS1L, GDF5, SNRPD1, PINK1, ITPKC, PEX3, TXLNA, ATG2B, SLC1A4, CISD2, VPS13C, ATG5, PIK3CA, ACIN1, FANCC, FUNDC2, STX5, TMEM203, ATG9A, KIF5B, PFKP, ZNF189, DZANK1, ZCCHC17, MARK2, MFN2, CLEC16A, NME2, CD163L1, RFWD3, ATG4C, C8ORF59, EIF2S1, ATG4A, PI4K2A, TEX38, SNRPF, SPAST, WDR45, MDH1, USP30, KRT6A, ATG12, ATG14, NDUFB9, SLC37A4, ATG13, MRPS10, NUP93, LARP1B, KIF9, MTIF…
ANKFY1	17.3067				GO:0035567~non-canonical Wnt signaling pathway	0.0301533	CTHRC1, CLTC, RNF213, ZNRF3, MAP3K7, AP2B1, TIAM1, PSMD1, RHOA, PSMD2, PSMD3, PSMD4, PSMD5, PSMD6, PSMD7, PSMD8, PSMD9, IFT80, VANGL1, MED12, PSMA2, SMO, PSMA1, MKS1, PSMA6, PSMA5, GNB1, PSMA4, PSMA3, PSME3, PSME4, PSMB10, PPP3R1, PSMA7, PSMB5, PDE6A, PSMB4, PSMF1, NPHP3, PSMB7, PSMB6, TNRC6C, PSMB1, PSMB3, PSMB2, RAC1, PPP3CB, AGO1, AGO2, PPP3CA, AGO4, TNRC6B, TNRC6A, NFATC1, AP2M1, DVL2, DVL3, …
CHID1	17.29				GO:0060071~Wnt signaling pathway, planar cell polarity pathway	0.0303384	CTHRC1, CLTC, ZNRF3, AP2B1, TIAM1, PSMD1, RHOA, PSMD2, PSMD3, PSMD4, PSMD5, PSMD6, PSMD7, PSMD8, PSMD9, VANGL1, MED12, PSMA2, PSMA1, PSMA6, PSMA5, PSMA4, PSMA3, PSME3, PSME4, PSMB10, PSMA7, PSMB5, PSMF1, NPHP3, PSMB4, PSMB7, PSMB6, PSMB1, PSMB3, RAC1, PSMB2, AP2M1, DVL2, DVL3, FZD6, PSMC6, PSMD14, PSMD13, PSMC5, PSMD12, PSMC4, PSMD11, PSMC3, AP2A1, PSMD10, PSMC2, PSMC1, SMURF1
PAPOLG	17.1867				GO:0042278~purine nucleoside metabolic process	0.030651	EIF6, MOCOS, ATP1B1, GMPR2, OCLN, NT5C3A, HMGCR, CASK, STOML2, FLCN, OGDH, PNP, PGAM4, NT5C2, SULT1A2, OGT, EDARADD, NUDT5, MECP2, OLA1, NUDT10, NUDT11, NME7, DDIT4, NME6, COX6C, NME2, NME3, NME1, DLD, ATP5C1, ADSL, SURF1, CROT, NMNAT1, PRPS1, COASY, ENPP1, PFKFB2, ALDOB, COX7B, ATP6V1B2, PPCDC, ACAT1, SDHAF2, ARNT, ADCYAP1, PDE6A, GADD45GIP1, VPS9D1, PEMT, AMD1, MOCS3, ADSSL1, ATP5J2, MOCS2, ADA…
CAD	17.0767				GO:0000070~mitotic sister chromatid segregation	0.0306623	MAD1L1, DYNC1LI1, XRCC3, CHMP3, MAU2, CHMP5, CHMP4A, CHMP6, CHMP7, INO80, ZNF207, CSNK2A2, CUL3, CSNK2A1, RAD21, SEH1L, VPS4B, VPS4A, NSMCE2, H2AFY, TPR, KPNB1, ZW10, PPP2R1A, POGZ, ANAPC4, PAPD7, RB1, CHAMP1, NCAPD3, TRAPPC12, CHMP1A, CHMP1B, PDCD6IP, AKAP8, DSCC1, CHMP2A, PAM, RAD21L1, ANAPC10, ANAPC11, CHMP2B, NIPBL, NAA50, RAB11A, TNKS, BUB3, TERF1, PINX1, APC, PDS5B, PDS5A, BECN1, SMC5, AKAP…
EXOC4	16.9				GO:0090002~establishment of protein localization to plasma membrane	0.0306623	ATP1B1, PPP2R5A, RHOQ, AKT1, BLZF1, GOLGA7, PDPK1, TMEM59, GOPC, CSK, GOLGA4, NSF, RAMP3, BSG, STX4, KIF5B, ROCK1, TTC7A, ROCK2, VIL1, FLOT1, PRKCI, WNK3, LYPLA1, GPER1, MYADM, GCC2, GAK, BBS1, JUP, BBS2, VAMP7, CLIP1, VAMP4, VAMP3, RANGRF, CLIP3, RAB13, RAB10, PACS1, PPFIA1, RER1, CACNB2, ARF6, CDH1, RDX, BCL2L1, ITGB1, TNFRSF1A, EZR, RILPL2, TMED2, MACF1, EFR3A, VPS35, SYS1, CNST, S100A10, ITGA…
PIGG	16.89				GO:0070525~tRNA threonylcarbamoyladenosine metabolic process	0.0306648	HSD17B10, TRMU, OSGEP, PUS1, TRMT5, TRMT10C, CDK5RAP1, MTO1, TRMT61B, TRIT1
ZDHHC13	16.88				GO:0045116~protein neddylation	0.0306648	DCUN1D1, DCUN1D2, RNF7, UBA3, UBE2M, UBE2F, NEDD8, DCUN1D4, DCUN1D5, RBX1
INVS	16.6267				GO:0036507~protein demannosylation	0.0306648	DERL2, MAN1A2, MAN1B1, EDEM3, UGGT2, EDEM2, EDEM1, UGGT1, OS9, SEL1L
ANKRA2	16.6				GO:0031125~rRNA 3'-end processing	0.0306648	RPSA, EXOSC8, EXOSC9, EXOSC6, EXOSC7, EXOSC4, EXOSC5, EXOSC2, ERI1, EXOSC3
TUBGCP3	16.5533				GO:0036508~protein alpha-1,2-demannosylation	0.0306648	DERL2, MAN1A2, MAN1B1, EDEM3, UGGT2, EDEM2, EDEM1, UGGT1, OS9, SEL1L
PIK3R4	16.4433				GO:0006085~acetyl-CoA biosynthetic process	0.0306648	ACSS1, DLD, MPC1, MPC2, PDHA2, DLAT, PDHA1, ACSS2, PDHX, ACAT1
INTS1	16.3267				GO:0051303~establishment of chromosome localization	0.0311355	CHMP2A, RAD21L1, CHMP3, CHMP5, CHMP6, CHMP4A, CHMP7, LEMD2, MLH1, LEMD3, ANKLE1, CHMP2B, CUL3, ACTR3, MEI1, ACTR2, SEH1L, VPS4B, RAB11A, VPS4A, KPNB1, ZW10, PINX1, TERF1, BECN1, CDC23, BRCA2, PIBF1, SPDL1, UBE2B, ATM, TRAPPC12, CHMP1A, CHMP1B, NDEL1, RRS1, PDCD6IP
EHD4	16.3233				GO:0006084~acetyl-CoA metabolic process	0.0315693	AADAT, DLST, ACACA, MPC1, MPC2, DLAT, PMVK, ACSS2, ACAT1, ACSS1, DLD, ACOT12, FASN, PDHA2, MVK, PDHA1, PDHX
NCAPD3	16.04				GO:0032435~negative regulation of proteasomal ubiquitin-dependent protein catabolic process	0.0315693	UBXN1, ATRAID, NELL1, SHH, PARK7, BAG5, MTM1, CLEC16A, BAG6, N4BP1, SENP1, SDCBP, TAF9, WAC, TLK2, CCAR2, USP14
GAK	15.99				GO:0070200~establishment of protein localization to telomere	0.0322415	CCT7, CCT5, CCT4, ACD, DKC1, CCT8, BRCA2, CCT2, CCT6A, POT1, TERF1
GCC2	15.94				GO:0006388~tRNA splicing, via endonucleolytic cleavage and ligation	0.0322415	TSEN54, ZBTB8OS, CSTF2, FAM98B, CLP1, DDX1, C2ORF49, CPSF4, TSEN2, CPSF1, TSEN34
BCR	15.9167				GO:1903543~positive regulation of exosomal secretion	0.0322415	CHMP2A, SDC1, TSG101, SNF8, VPS4B, VPS4A, SDCBP, HGS, STAM, PDCD6IP, ATP13A2
COG8	15.88				GO:0009086~methionine biosynthetic process	0.0322415	ADI1, MTHFD1, BHMT2, MTR, BHMT, MTAP, ENOPH1, EIF2B2, EIF2B1, EIF2B4, MTRR
KHSRP	15.7467				GO:0070989~oxidative demethylation	0.0322415	CYP3A4, CYP3A5, CYP2C9, CYP2C8, FTO, CYP2D6, TDG, ALKBH1, CYP1A2, ALKBH3, ALKBH2
RNF40	15.7167				GO:0033617~mitochondrial respiratory chain complex IV assembly	0.0322415	DNAJB11, COA4, COX20, COA1, BCS1L, SMIM20, COX19, SURF1, TIMM21, PET100, SCO1
DYNLL2	15.64				GO:0097034~mitochondrial respiratory chain complex IV biogenesis	0.0322415	DNAJB11, COA4, COX20, COA1, BCS1L, SMIM20, COX19, SURF1, TIMM21, PET100, SCO1
FKBP15	15.45				GO:0030641~regulation of cellular pH	0.0322844	SLC9A8, ATP6V0E1, CLCN3, SLC9A6, ATP5B, PPT1, ATP6V1B2, ATP6V1G1, SLC26A1, SLC26A10, SLC26A11, ATP6V0B, ATP6V0C, TMEM175, AQP11, SLC4A8, SLC4A2, TM9SF4, ATP6V0D1, GPR89A, SLC4A5, MAFG, CLN3, RAB39A, NOX1, ATP6V1H, CHP1, SNAPIN, CFTR, ATP6V1D, ATP6V1C1, SLC26A4, ATP6V1A, SLC26A3, SLC26A8, CLIC4, ATP6V1E1, TMEM165, AVPR1A, ATP6V0A1, SLC9C1, SLC9C2, ATP6V0A2, CLN5, CLN6
XAB2	15.4267				GO:0034629~cellular protein complex localization	0.0323101	NUP133, EXOC8, RAN, SNAPIN, NDC1, EXOC3L4, MIOS, EZR, RCC2, SEH1L, MZT1, KLHL21, EXOC3, WASL, TNFAIP2, EXOC1
STRN	15.3833				GO:0007164~establishment of tissue polarity	0.0323823	CTHRC1, SEC24B, CLTC, ZNRF3, AP2B1, TIAM1, PSMD1, RHOA, PSMD2, PSMD3, PSMD4, PSMD5, PSMD6, PSMD7, PSMD8, PSMD9, VANGL1, MED12, PSMA2, PSMA1, MKS1, PSMA6, PSMA5, PSMA4, PSMA3, PSME3, PSME4, PSMB10, C5ORF42, PSMA7, PSMB5, PSMF1, NPHP3, PSMB4, PSMB7, PSMB6, PSMB1, WDPCP, PSMB3, RAC1, PSMB2, PAFAH1B1, AP2M1, DVL2, DVL3, ALMS1, FZD6, PSMC6, PSMD
NIPA1	15.3733
PES1	15.1933
PDCD2L	15.19
AGK	15.1733
AP2A1	15.16
B3GALT6	15.1267
SDHC	15.0333
TSC2	15.0267
TUBGCP2	14.95
CYP27C1	14.9467
HLTF	14.73
NSMF	14.72
ENDOD1	14.6433
DRG2	14.6233
CISD2	14.5867
COG2	14.4367
TMOD1	14.37
PCNT	14.3667
PIGN	14.2833
CHPT1	14.1833
BCL2L1	14.0767
DHRS7B	13.9633
C1GALT1	13.7667
ARL8A	13.7367
ABCC4	13.7333
NVL	13.6133
INPP5B	13.51
CNTRL	13.5
HMOX2	13.4767
BBS7	13.42
slc4a5	13.3167
VSNL1	13.31
sdc1	13.2733
RERG	13.1033
VPS41	13.07
RNF213	13.06
EDC3	12.9533
zfyve1	12.9267
MPHOSPH9	12.7667
B4GALNT1	12.75
GGA1	12.74
CCDC77	12.7267
LMF2	12.6967
LMAN2L	12.6767
BICD1	12.66
LCLAT1	12.6533
GEMIN4	12.59
PRKAR2A	12.5567
ABCC5	12.54
ANXA11	12.54
nkiras1	12.4633
CAMK2G	12.3567
POLR3A	12.3433
GGCX	12.3067
APH1A	12.26
STK38L	12.2367
CDS2	12.14
BBS2	12.0567
eif2ak2	11.9733
CEP290	11.94
LEMD2	11.9367
MAN1B1	11.93
CNOT10	11.8833
MRAS	11.8233
EDC4	11.7
IGHMBP2	11.6733
CORO2B	11.6667
CD302	11.4633
LRRC40	11.4433
TMEM237	11.39
STX17	11.2933
SFXN5	11.23
DOCK4	11.2167
ATP7A	11.17
HRAS	11.0067
ABHD13	10.9933
HSDL2	10.9767
FAM49B	10.79
SFT2D3	10.7067
ptdss2	10.6867
EIF4EBP3	10.6433
CLN6	10.5667
PIGO	10.5467
MBOAT7	10.5367
NCAPH2	10.38
PNKP	10.34
ITGB3BP	10.3167
AKAP1	10.28
pelp1	10.27
CCDC126	10.2433
MSH3	10.2333
ALG12	10.17
INTS2	10.0167
PEX11B	9.94
TTPAL	9.79
HPS4	9.78
GBP3	9.77
SFXN4	9.70667
MYO18A	9.52667
CYB5D2	9.44
ARL6	9.25667
AGO4	9.21
PPP1R21	9.15333
ACOX3	9.09
DGKE	9.04667
GLE1	9.03667
FYCO1	8.92667
MVP	8.69333
ZDHHC3	8.63
PHRF1	8.62333
CDKAL1	8.58667
tap2	8.57667
ANO10	8.52333
DENND5B	8.45333
LPXN	8.44333
CFI	8.34667
PXMP2	8.27333
CYTH2	8.25667
CYP20A1	8.25333
TSPAN31	8.22
UBL4A	8.22
BRAT1	8.16333
PLA2G15	8.11
CHST12	8.01667
DNAJC5	7.89667
IGSF8	7.89333
DGKA	7.77667
PI4K2B	7.77333
NOL3	7.74667
NCDN	7.66
STBD1	7.61
ILVBL	7.58333
G6PD	7.50667
DHX34	7.47333
POFUT1	7.42333
PCDHGB4	7.40667
syne3	7.34
LMBRD2	7.33333
PGBD1	7.24
TMEM19	7.23
OSBPL3	7.13333
ERMP1	7.07667
ADCY2	7.01667
GRK6	6.9
GNL3L	6.89667
PEX3	6.75667
ADCY6	6.75
B9D2	6.73667
FBXL2	6.66667
SNX15	6.63667
TUBGCP6	6.58667
EHBP1L1	6.54
ACP2	6.53333
CHMP6	6.50667
KLC2	6.40333
cc2d1a	6.38333
AGPS	6.35
PCDHGA3	6.34333
CNNM3	6.32667
DSC3	6.32
EDEM2	6.28
PDE3B	6.2
STS	6.17667
RETSAT	6.12667
MTMR7	6.11667
SLC30A4	6.06
BET1	6.00333
TM7SF2	5.97333
CCDC134	5.93667
ITPRIPL1	5.91667
LPCAT4	5.91667
TYSND1	5.87333
CDK5R1	5.85333
SEC22A	5.66333
SLC27A4	5.63667
ELMOD2	5.52
CDK5	5.42
pmvk	5.41333
HNRNPH2	5.24333
SLC24A1	5.22333
SH2B1	5.21333
TELO2	5.03667
ALG1	5.00333
CNN2	4.97333
SLC37A4	4.93333
SPPL2B	4.91333
JAK3	4.9
CCDC115	4.81667
PEX14	4.81333
GCNT7	4.80333
INTS5	4.77
LAT	4.68
RAPGEF3	4.66333
HLA-DPB1	4.53333
CDHR1	4.52
TMEM256-PLSCR3	4.38667
abca2	4.37
CXCL16	4.33333
ABCB8	4.32667
NIPAL3	4.22
DOCK8	4.21667
TMEM86B	4.20333
CHRNA10	4.08
RAPGEFL1	4.03
PPP1R3F	4.00333
SLC12A9	4.00333
OGFOD3	3.93333
LRSAM1	3.91
ABHD15	3.86
PLN	3.81333
ZNF607	3.78667
ARHGAP27	3.77333
PLA2G4C	3.72333
QPCTL	3.68667
STK11	3.66667
GFAP	3.59667
ALDH16A1	3.47
SIGIRR	3.46
DDX51	3.45667
P2RX4	3.45667
ATRNL1	3.38
GDAP1	3.36333
OSBP2	3.16333
NIPAL2	3.1
ALOX12	3.1
TLR3	2.90333
ENTPD1	2.84667
PLA2G6	2.81
HSD11B1	2.78667
Hist1h3d	2.77667
IL12RB2	2.75
PRRT1	2.65333
AGFG2	2.14667
RHEBL1	2.06333
MKS1	2.01667
KCNAB2	1.99667
REM2	1.96333
RASGRP1	1.88667
ORAI2	1.85
RIMS1	1.84667
TSPAN1	1.74
ACSL5	1.72667
SLC23A3	1.7
ABCD1	1.53
RHCE	1.47333
SLC16A5	1.43667
BCL2L14	1.42333
SERINC4	1.39667
CD52	1.27
SEMA4F	1.21667
doc2b	1.20333
PCLO	1.18667
UNC13D	1.18333
TSNARE1	1.07333
CORIN	1.03667
SYT7	0.93
BCL2L10	0.926667
AP1S1	0.906667
CD163	0.863333
RAB40AL	0.806667
TNFSF13B	0.75
STX1B	0.743333
MYH7B	0.69
PLEKHA2	0.656667
STON1-GTF2A1L	0.56
NPNT	0.55
hist1h4k	0.516667
IL9R	0.513333
crhr2	0.496667
SPTBN5	0.463333
SLC26A3	0.436667
PKD1L1	0.423333
CD247	0.406667
SIGLEC6	0.376667
ABI3	0.373333
CD209	0.37
LAX1	0.36
CXCR2	0.356667
GNRHR	0.356667
SLC26A8	0.346667
CHRM1	0.313333
SLC16A8	0.296667
DMBT1	0.273333
HLA-DRB3	0.27
TLR10	0.27
F5	0.266667
C16orf89	0.246667
MSR1	0.23
HTR4	0.19
ABCA4	0.186667
DOC2A	0.173333
AQP2	0.17
MGAT3	0.17
CHD5	0.16
MUCL1	0.15
KRT6A	0.143333
CR1L	0.133333
KCNE1	0.123333
CDH1	0.116667
SELP	0.0966667
CD163L1	0.0766667
DSC1	0.0733333
GP1BA	0.0633333
SLC14A2	0.0433333
CFTR	0.0333333
SLC22A7	0.0266667
