# Supplementary material for: Mapping molecular landmarks of human skeletal ontogeny and pluripotent stem cell-derived articular chondrocytes
Source: Nat Commun. 2018 Sep 7;9:3634. doi: 10.1038/s41467-018-05573-y (PMC6128860; doi:10.1038/s41467-018-05573-y)
Supplement: Supplementary file 7 — Supplementary Data 5 [file 41467_2018_5573_MOESM7_ESM.xlsx]

## Sheet: Sheet4
Supplementary Data 5: Expression levels (transcripts per million, TPM) for membrane proteins and transcription factors as well as GO terms enriched in the myoblast (turquoise) module
Myoblast (Turquoise) Module
Membrane	Expression (TPM)	TF	Expression (TPM)		GO Term (BP FAT)	PValue	Genes
KLHL41	509.733	HEY1	149.963		GO:0003012~muscle system process	2.44981e-20	MYOD1, EDN3, TNNC2, TNNC1, SCN3B, IL15, TTN, DMPK, ACTG2, JSRP1, PDE4B, CHRNA1, MB, MYH1, MYH3, MYH2, MYLK2, MYH4, MYH7, EEF2, MYH8, PPARGC1A, CTNNA3, TNNT2, TNNT1, RYR1, SMPX, ABAT, AKAP6, RYR2, CAV3, FXYD1, CLCN1, MYL7, MYL4, MYL5, DRD2, SRL, BDKRB2, TRIM72, DMD, P2RY1, MLIP, ADRA2A, MYLPF, MSTN, TNNI3, CACNA1S, CSRP3, TNNI1, TNNI2, P2RX6, P2RX3, ATP2A1, P2RX2, MYH11, TMOD2, TMOD4, CHRND, MYH13…
EEF2	475.387	MYF5	148.933		GO:0006936~muscle contraction	2.73933e-19	EDN3, TNNC2, TACR3, GLRA1, SCN3B, TNNC1, MYBPC1, GJA1, TTN, STAC3, GJA5, DMPK, ACTG2, DES, JSRP1, CXCR4, NMUR2, PDE4B, CHRNA1, LMOD3, KCNQ1, MB, TRPM4, MYH1, ACTA2, MYH3, MYH2, MYH4, MYLK2, EEF2, MYH7, CACNG1, MYH8, CTNNA3, TNNT2, TRDN, TNNT1, RYR1, ABAT, SMPX, RYR2, CASQ2, SGCA, CAV3, CLCN1, FXYD1, MYL7, MYL4, MYL5, DRD2, BDKRB2, TRIM72, MYOT, SORBS1, CKMT2, DMD, ADRA2A, GSTO1, KLHL41, SCN5A, HR…
RPS3	350.185	HMGB2	147.405		GO:0061061~muscle structure development	4.66781e-15	MEF2B, MYOD1, TNNC1, ANKRD1, TTN, MEGF10, NMRK2, DMPK, MAMSTR, WNT4, SMARCD3, RARA, CHRNA1, PITX2, RBFOX1, LBX1, MYH3, TANC1, MYLK2, EEF2, MYH7, PROX1, TNNT2, MYO18B, TAGLN, TRIM32, RYR1, AKAP6, VGLL2, RYR2, ASB2, CAV3, ACHE, ERBB4, ERBB3, MYEF2, TRIM72, TCF21, RNF165, DMD, UNC45B, EPAS1, MSTN, SMAD3, MYLPF, SMYD1, MYOZ1, MYOZ2, TNNI3, CACNA2D2, CSRP3, TNNI1, TMEM8C, S100B, LAMA5, ITGA8, P2RX2, I…
DAG1	143.07	HEYL	86.0725		GO:0006941~striated muscle contraction	1.56763e-12	CAV3, MYL4, TNNC2, TNNC1, SCN3B, GJA1, TTN, GJA5, STAC3, DMPK, JSRP1, CXCR4, DMD, PDE4B, GSTO1, KLHL41, CHRNA1, KCNQ1, SCN5A, HRC, DTNA, MB, TRPM4, ACTC1, NOS1, MYH3, ATP1A3, MYLK2, EEF2, MYH7, ATP1A2, TNNI3, CSRP3, MYH8, CTNNA3, TNNI1, TNNI2, TNNT2, TNNT1, ATP2A1, SMPX, RYR2, DSC2, CHRND, CHRNB1, CASQ2
NET1	112.31	MYOG	84.265		GO:0034220~ion transmembrane transport	3.88661e-12	KCNC2, EDN3, KCNC1, GABRB3, SCN3A, GRIK2, SCN3B, GRIK3, SLC9A3, IL13, AQP3, SLC7A7, JSRP1, PDE4B, GRID2, CHRNA4, CHRNA1, CNGA3, PPARGC1A, SLC34A3, CATSPER4, GABRR1, ADAMTS8, KCNT1, RASGRF1, RYR3, RYR1, RYR2, AKAP6, RELN, CALHM3, SLC40A1, CLCN1, CAV3, FXYD1, KCNMB4, SCN1A, DRD3, DRD2, KCNA3, KCNA6, ATP12A, KCNJ3, KCNMB1, ORAI3, KCNS3, DMD, TTYH1, ADRA2A, SCN9A, SLC30A3, HAP1, GABRD, GABRE, GABRA2,…
CHRNA1	111.407	HIF1A	67.48		GO:0003008~system process	6.40298e-12	EDN3, SCN3A, SCN3B, OR8S1, AQP3, ACTG2, CRY2, FLI1, APOE, GRID2, PLS1, CHRNA4, CHRNA1, OR2S2, PTPRM, CRYAA, MYH1, TMIE, MYH3, MYH2, TANC1, MYH4, MYLK2, MYH7, PPARGC1A, MYH8, OR1D5, CTNNA3, OR4D5, OR1D4, CATSPER4, RYR3, RYR1, RYR2, ABAT, SMPX, RTP3, OR13G1, CLCN1, RTP2, KCNMB4, SCN1A, RTP1, BDKRB2, KCNMB1, SEMA5B, MUSK, DMD, GNAT1, GPR155, MSTN, OR6T1, MCAM, TNNI3, CSRP3, GAS6, TNNI1, DVL1, TNNI2,…
DMD	81.5925	MSC	67.2225		GO:0007517~muscle organ development	7.23923e-12	MYOD1, MEF2B, JPH2, TNNC1, GJA1, ANKRD1, TTN, MEGF10, STAC3, PAX7, HEY2, SOX15, POU4F1, NR2F2, CHRNA1, PITX2, SRPK3, RBFOX1, CDK1, LBX1, MYH3, MYLK2, EEF2, MYH7, MSC, FLNB, PROX1, TNNT2, BVES, TAGLN, XIRP2, RYR1, AKAP6, VGLL2, RYR2, ASB2, NGFR, CTSB, SGCA, CAV3, ACHE, ERBB4, ERBB3, FHL1, TRIM72, ZBTB18, TCF21, CHD7, DMD, KLHL40, BCL9L, MYOG, KLHL41, UNC45B, MYF6, ACTC1, MYF5, CENPF, MYLPF, MSTN, …
HLA-B	79.6425	PAX7	46.4425		GO:0098655~cation transmembrane transport	4.96425e-11	KCNC2, KCNC1, EDN3, SCN3A, SCN3B, SLC9A3, IL13, JSRP1, PDE4B, CHRNA4, CHRNA1, CNGA3, SLC34A3, CATSPER4, KCNT1, RYR3, RYR1, AKAP6, RYR2, CALHM3, SLC40A1, CAV3, FXYD1, KCNMB4, SCN1A, DRD3, DRD2, KCNA3, KCNA6, ATP12A, KCNJ3, KCNMB1, ORAI3, KCNS3, DMD, TTYH1, SCN9A, ADRA2A, SLC30A3, HAP1, KCNB1, CACNA1I, CACNA1S, CACNA2D2, GAS6, P2RX7, ATP6V0E2, P2RX6, P2RX3, ATP2A1, P2RX2, COX6A2, CHRND, CHRNB1, XCL…
CXCR4	78.815	NR3C1	45.85		GO:0006334~nucleosome assembly	7.93814e-11	HMGB2, HIST2H4A, HIST2H4B, HIST1H2BO, HIST1H2BM, HIST1H2BN, HIST1H4B, OIP5, HJURP, HIST1H2BL, HIST1H2BI, HIST1H4E, HIST1H4F, HIST1H4D, ASF1B, HIST3H2BB, H1FOO, HIST1H4J, HIST1H4H, HIST2H3A, HIST1H3J, HIST1H2BB, HIST1H1D, HIST1H2BE, HIST1H1B, HIST1H2BH, MCM2, CENPK, CENPI, HIST2H3C, CENPH, HIST1H1T, HIST2H2BF, NAA60, HIST1H3B, HIST1H3C, CENPW, HIST1H3E, CENPU, HIST1H3F, CHAF1A, HIST1H3G, HIST1H3I
CD99	62.0975	TCF4	38.6075		GO:0006811~ion transport	9.946e-11	EDN3, SYT1, SCN3A, SCN3B, SLC9A3, ATP1B4, AQP3, CRY2, APOE, GRID2, CHRNA4, CHRNA1, ROS1, PDPN, PPARGC1A, CATSPER4, ADAMTS8, RYR3, RYR1, ABAT, RYR2, CALHM3, CLCN1, KCNMB4, SCN1A, CA5A, PXK, BDKRB2, ATP12A, KCNJ3, KCNMB1, ORAI3, SERINC2, DMD, HAP1, GAS6, ATP6V0E2, NPY, CNIH2, ATP2A1, COX6A2, CHRND, CHRNB1, CHRNG, CLCN5, KCNJ16, KCNH1, KCNK17, KCNK16, JPH2, GLRA1, GLRA3, DPP10, TRPV3, GJA1, KCNJ10, …
ENO3	60.425	MYF6	35.675		GO:0098660~inorganic ion transmembrane transport	1.50595e-10	KCNC2, KCNC1, EDN3, SCN3A, GABRB3, SCN3B, SLC9A3, IL13, JSRP1, PDE4B, CNGA3, SLC34A3, CATSPER4, KCNT1, ADAMTS8, GABRR1, RYR3, RYR1, RYR2, AKAP6, SLC40A1, CLCN1, CAV3, FXYD1, KCNMB4, SCN1A, DRD3, DRD2, KCNA3, KCNA6, ATP12A, KCNJ3, KCNMB1, ORAI3, KCNS3, DMD, TTYH1, SCN9A, ADRA2A, SLC30A3, HAP1, GABRD, GABRE, GABRA2, KCNB1, CACNA1I, CACNA1S, CACNA2D2, GAS6, P2RX7, ATP6V0E2, ATP2A1, COX6A2, XCL1, CAC…
NCAM1	59.8325	BCL6	34.3275		GO:0042391~regulation of membrane potential	1.51919e-10	KCNH1, KCNK17, KCNK16, STOX1, SCN3A, GLRA1, GABRB3, GRIK2, SCN3B, GRIK3, GJA1, KCNJ10, GJA5, KCNJ11, DMPK, SLC1A6, GRID2, DLG4, CHRNA4, CHRNA1, KCNQ1, TRPM4, NRXN1, CNGA3, CTNNA3, TRDN, CATSPER4, BVES, AKAP6, ABAT, RYR2, KCNH7, RELN, KCNH8, NGFR, CASQ2, KCNH4, CAV3, CLCN1, FXYD1, KCNMB4, SCN1A, CLDN19, FHL1, PXK, TPCN1, RIMS4, BEST2, CNR1, DMD, SCN9A, POPDC3, SCN5A, GLRB, KCNB1, CACNA1I, ATP1A3, …
BVES	59.68	SOX10	34.095		GO:0003009~skeletal muscle contraction	1.84313e-10	TNNC2, TNNC1, MYH3, MYH7, EEF2, TNNI3, MYH8, STAC3, TNNI1, DMPK, TNNI2, TNNT1, JSRP1, DMD, ATP2A1, CHRND, CHRNB1, GSTO1, CHRNA1, MB
FAM127A	58.805	FOXO1	33.7225		GO:0006323~DNA packaging	2.32097e-10	TTN, HIST2H4A, HIST2H4B, HIST1H2BO, HIST1H2BM, HIST1H2BN, HIST1H2BL, OIP5, HIST1H2BI, HIST3H2BB, CDCA5, TOP2A, CDK1, HIST1H1D, HIST1H1B, NUSAP1, MCM2, HIST1H1T, HIST2H2BF, HMGB2, NCAPH, NCAPG, HJURP, HIST1H4B, HIST1H4E, HIST1H4F, HIST1H4D, ASF1B, HIST1H4J, H1FOO, HIST1H4H, HIST2H3A, HIST1H2BB, HIST1H3J, HIST1H2BE, HIST1H2BH, CENPK, HIST2H3C, CENPI, SMC4, CENPH, NAA60, HIST1H3B, CENPW, HIST1H3C, C…
MCAM	54.3	RCAN1	32.47		GO:0044057~regulation of system process	4.74436e-10	EDN3, CYP2J2, TNNC2, TACR3, GLRA1, SCN3B, TNNC1, GJA1, KCNJ11, GJA5, DMPK, SCT, DES, APOA1, CRY2, SLN, NMUR2, PDE4B, HEY2, APOA5, KCNQ1, TRPM4, PTPRM, CACNG8, CACNG6, CACNG5, CDK9, MYLK2, MYH7, CACNG1, PPARGC1A, CTNNA3, TNNT2, TRDN, TNNT1, BVES, HIF1A, RYR3, RYR1, NPPC, RYR2, AKAP6, ABAT, NGFR, RAB11FIP1, CASQ2, CAV3, FXYD1, AVPR2, KCNMB4, MYL4, MYL5, DRD3, DRD2, PPP1R12B, SRL, BDKRB2, KCNMB1, AN…
SYTL2	51.97	PROX1	30.87		GO:0055085~transmembrane transport	6.35456e-10	KCNC2, CTTNBP2NL, EDN3, KCNC1, RNASEL, GABRB3, SLC6A1, SCN3A, GRIK2, SCN3B, SLC6A20, GRIK3, SLC9A3, IL13, SLC7A5, AQP3, SLC7A7, AZGP1, APOA1, SLC2A4, JSRP1, PDE4B, GRID2, CHRNA4, CHRNA1, SLC22A25, ABCC12, CNGA3, PPARGC1A, SLC34A3, CATSPER4, GABRR1, ADAMTS8, SLC25A31, KCNT1, PPBP, RASGRF1, RYR3, RYR1, RYR2, AKAP6, RELN, CALHM3, SLC40A1, CLCN1, ABCA8, FXYD1, CAV3, KCNMB4, SCN1A, DRD3, DRD2, KCNA3, …
FGFR4	51.025	ZBTB20	28.5975		GO:0060537~muscle tissue development	1.04138e-09	MYOD1, JPH2, TNNC1, GJA1, ANKRD1, TTN, MEGF10, STAC3, GJA5, PAX7, HEY2, SOX15, POU4F1, RARA, NR2F2, CHRNA1, PITX2, SRPK3, RBFOX1, CDK1, MYLK2, EEF2, MYH7, NEXN, PPARGC1A, MSC, PROX1, FLNB, TNNT2, MYO18B, BVES, XIRP2, RYR1, AKAP6, VGLL2, RYR2, ASB2, CTSB, NGFR, CAV3, ERBB4, ERBB3, FHL2, ZBTB18, TCF21, CHD7, DMD, KLHL40, MYOG, BCL9L, KLHL41, MYF6, ACTC1, MYF5, CENPF, MYLPF, MSTN, SMAD3, TBX1, RCAN1…
AFAP1L2	43.8225	TLE4	25.0525		GO:0048468~cell development	1.46665e-09	EDN3, SYT1, C6ORF25, L1CAM, AURKA, MEGF10, SOHLH1, SOHLH2, BRINP1, FLI1, FAM150A, APOD, APOE, GRID2, RARA, PITX3, ROS1, LRRC7, PITX2, MATN2, PTPRM, TNIK, EFNB3, KIF5A, MYH3, NKX2-8, PROX1, RND2, CATSPER4, MYO18B, REC8, ST14, RAB17, RYR1, TGIF2, EFNA4, CATSPERB, ERBB4, DAG1, DUSP10, OTP, ARX, SEMA5B, NPHP4, LHX2, DMD, CASZ1, TCF4, DNMT3B, HAP1, GNAT1, KLF7, BMP1, CELSR3, MSTN, SMAD3, CDC20, CELSR2…
SIRT2	43.0675	NR2F2	24.6075		GO:0030001~metal ion transport	1.59318e-09	KCNC2, EDN3, KCNC1, SCN3A, SCN3B, SLC9A3, ATP1B4, IL13, DMPK, JSRP1, PDE4B, CHRNA4, CNGA3, SLC34A3, CATSPER4, KCNT1, RYR3, RYR1, RYR2, AKAP6, SLC40A1, CAV3, FXYD1, KCNMB4, SCN1A, DRD3, DRD2, SRL, NKAIN2, KCNA3, NKAIN4, KCNA6, SLC38A11, NKAIN3, ATP12A, KCNJ3, FTH1, KCNMB1, ORAI3, KCNS3, DMD, TTYH1, SCN9A, ADRA2A, SLC30A3, HAP1, KCNB1, CACNA1I, CACNA1S, CACNA2D2, GAS6, P2RX7, ATP6V0E2, NPY, P2RX3, …
PRC1	42.8375	TCF7L2	23.99		GO:0030049~muscle filament sliding	1.7167e-09	MYL4, ACTC1, TNNC2, MYBPC1, TNNC1, MYH3, MYH2, MYH4, MYH7, TTN, TNNI3, MYH8, TNNI1, TNNI2, TNNT2, TNNT1, DES, NEB, DMD
PCDH7	41.7625	SMAD3	23.6225		GO:0033275~actin-myosin filament sliding	1.7167e-09	MYL4, ACTC1, TNNC2, MYBPC1, TNNC1, MYH3, MYH2, MYH4, MYH7, TTN, TNNI3, MYH8, TNNI1, TNNI2, TNNT2, TNNT1, DES, NEB, DMD
B4GALT1	36.1875	HES6	23.27		GO:0070252~actin-mediated cell contraction	1.74682e-09	CAV3, MYL4, TNNC2, TNNC1, MYBPC1, SCN3B, GJA1, TTN, GJA5, DES, DMD, KCNQ1, SCN5A, TRPM4, ACTC1, MYH3, MYH2, MYH4, MYH7, TNNI3, MYH8, TNNI1, CTNNA3, TNNI2, TNNT2, TNNT1, NEB, RYR2, DSC2
TACR3	35.3375	ZBTB18	22.4275		GO:0098662~inorganic cation transmembrane transport	2.04516e-09	KCNC2, KCNC1, EDN3, SCN3A, SCN3B, SLC9A3, IL13, JSRP1, PDE4B, CNGA3, SLC34A3, CATSPER4, KCNT1, RYR3, RYR1, AKAP6, RYR2, SLC40A1, CAV3, FXYD1, KCNMB4, SCN1A, DRD3, DRD2, KCNA3, KCNA6, ATP12A, KCNJ3, KCNMB1, ORAI3, KCNS3, DMD, TTYH1, SCN9A, ADRA2A, SLC30A3, HAP1, KCNB1, CACNA1I, CACNA1S, CACNA2D2, GAS6, P2RX7, ATP6V0E2, ATP2A1, COX6A2, XCL1, CACNA1D, CACNA1B, KCNH1, KCNJ16, KCNK17, KCNK16, SLC5A5, …
GFRA3	34.1575	RARA	21.635		GO:0060047~heart contraction	2.28293e-09	EDN3, TACR3, TNNC1, SCN3B, GJA1, TTN, GJA5, KCNJ11, DMPK, CXCR4, PDE4B, HEY2, KCNQ1, TRPM4, CACNG8, CACNG6, CACNG5, MYLK2, MYH7, CACNG1, CTNNA3, TNNT2, TRDN, BVES, RYR3, NPPC, RYR1, RYR2, CASQ2, FXYD1, CAV3, MYL4, DRD2, DMD, POPDC2, GSTO1, SCN5A, HRC, ACTC1, NOS1, EPAS1, ATP1A3, ATP1A4, NPR2, ATP1A2, TNNI3, CACNA1S, CSRP3, CACNA2D2, TNNI1, TNNI2, ATP2A1, DSC2, CACNA1D
PARM1	33.84	KLF2	19.2825		GO:0031497~chromatin assembly	2.35308e-09	HMGB2, HIST2H4A, HIST2H4B, HIST1H2BO, HIST1H2BM, HIST1H2BN, HIST1H4B, OIP5, HJURP, HIST1H2BL, HIST1H2BI, HIST1H4E, HIST1H4F, HIST1H4D, ASF1B, HIST3H2BB, H1FOO, HIST1H4J, HIST1H4H, HIST2H3A, HIST1H3J, HIST1H2BB, HIST1H1D, HIST1H2BE, HIST1H1B, HIST1H2BH, MCM2, CENPK, CENPI, HIST2H3C, CENPH, HIST1H1T, HIST2H2BF, NAA60, HIST1H3B, HIST1H3C, CENPW, HIST1H3E, CENPU, HIST1H3F, CHAF1A, HIST1H3G, HIST1H3I
KIAA0922	31.4275	MYCN	19.215		GO:0043269~regulation of ion transport	3.22209e-09	KCNC2, KCNC1, EDN3, SCN3A, SLC6A1, SCN3B, SLC9A3, IL13, DMPK, CRY2, JSRP1, PDE4B, ROS1, PPARGC1A, CATSPER4, RASGRF1, AKAP6, ABAT, RYR2, RELN, CAV3, FXYD1, ARL6IP1, CLCN1, SCN1A, DRD3, DRD2, NKAIN2, KCNA3, NKAIN4, KCNA6, PXK, NKAIN3, KCNJ3, KCNMB1, KCNS3, CNR1, DMD, P2RY1, TTYH1, SCN9A, ADRA2A, HAP1, GABRE, KCNB1, CACNA1I, CACNA1S, CACNA2D2, P2RX7, CNIH2, P2RX3, P2RX2, XCL1, CACNA1D, CLCN5, CACNA1…
ABCA8	30.525	BNC1	18.6125		GO:0050879~multicellular organismal movement	3.52547e-09	TNNC2, DRD3, TNNC1, MYH3, MYH7, EEF2, TNNI3, MYH8, STAC3, TNNI1, DMPK, TNNI2, TNNT1, JSRP1, DMD, ATP2A1, CHRND, CHRNB1, GSTO1, CHRNA1, MB
NOTCH3	29.865	FOXM1	18.38		GO:0050881~musculoskeletal movement	3.52547e-09	TNNC2, DRD3, TNNC1, MYH3, MYH7, EEF2, TNNI3, MYH8, STAC3, TNNI1, DMPK, TNNI2, TNNT1, JSRP1, DMD, ATP2A1, CHRND, CHRNB1, GSTO1, CHRNA1, MB
FNDC5	29.5225	RELA	16.465		GO:0003015~heart process	3.63734e-09	EDN3, TACR3, TNNC1, SCN3B, GJA1, TTN, GJA5, KCNJ11, DMPK, CXCR4, PDE4B, HEY2, KCNQ1, TRPM4, CACNG8, CACNG6, CACNG5, MYLK2, MYH7, CACNG1, CTNNA3, TNNT2, TRDN, BVES, RYR3, NPPC, RYR1, RYR2, CASQ2, FXYD1, CAV3, MYL4, DRD2, DMD, POPDC2, GSTO1, SCN5A, HRC, ACTC1, NOS1, EPAS1, ATP1A3, ATP1A4, NPR2, ATP1A2, TNNI3, CACNA1S, CSRP3, CACNA2D2, TNNI1, TNNI2, ATP2A1, DSC2, CACNA1D
NRXN1	29.4275	TGIF2	15.8275		GO:0055002~striated muscle cell development	3.96436e-09	CAV3, MYOD1, WFIKKN1, FHL2, ANKRD1, TTN, STAC3, DMD, HEY2, KLHL40, MYOG, KLHL41, LMOD3, PITX2, MYF6, CDK1, ACTC1, MYH3, MYF5, LDB3, MYOZ1, MYOZ2, NEXN, CSRP3, CACNA2D2, CAPN3, PROX1, MYO18B, BVES, MYPN, P2RX2, RYR1, MYH11, TMOD2, AKAP6, TMOD4, CHRNB1, CASQ2
ITGA7	28.5725	ZNF134	14.695		GO:0034765~regulation of ion transmembrane transport	4.49649e-09	KCNH1, KCNK17, KCNJ16, KCNC2, EDN3, KCNK16, KCNC1, JPH2, SCN3A, SCN3B, DPP10, IL13, GJA1, KCNJ10, GJA5, KCNJ11, KCNQ4, SLN, JSRP1, PDE4B, DLG4, KCNQ1, CACNG8, CACNG6, CACNG5, NRXN1, CACNG1, PPARGC1A, KCNA10, TRDN, CATSPER4, RASGRF1, AKAP6, RYR2, KCNH7, RELN, KCNH8, CASQ2, KCNH4, CAV3, CLCN1, FXYD1, SCN1A, DRD3, DRD2, FHL1, KCNA3, KCNA6, KCNJ3, TPCN1, KCNMB1, KCNS3, CHD7, DMD, ADRA2A, SCN9A, GSTO1…
DMPK	28.0675	EPAS1	13.4875		GO:0071103~DNA conformation change	4.71647e-09	HIST2H4A, TTN, DDX12P, HIST2H4B, HIST1H2BO, CDC45, HIST1H2BM, HIST1H2BN, OIP5, HIST1H2BL, HIST1H2BI, HIST3H2BB, TOP2A, CDCA5, CDK1, HIST1H1D, HIST1H1B, NUSAP1, MCM2, MCM4, RAD51, HIST1H1T, HIST2H2BF, HMGB2, NCAPH, NCAPG, HJURP, HIST1H4B, HIST1H4E, HIST1H4F, HIST1H4D, ASF1B, H1FOO, HIST1H4J, HIST1H4H, GINS1, RECQL4, HIST2H3A, HIST1H3J, GINS2, HIST1H2BB, HIST1H2BE, HIST1H2BH, GINS4, BRIP1, CENPK, H…
CAP2	27.9875	GRHL1	12.8325		GO:0014706~striated muscle tissue development	5.12229e-09	MYOD1, JPH2, TNNC1, GJA1, ANKRD1, TTN, MEGF10, STAC3, GJA5, PAX7, HEY2, SOX15, POU4F1, RARA, NR2F2, CHRNA1, PITX2, SRPK3, RBFOX1, CDK1, MYLK2, EEF2, MYH7, NEXN, MSC, PROX1, FLNB, TNNT2, MYO18B, BVES, XIRP2, RYR1, AKAP6, VGLL2, RYR2, ASB2, CTSB, NGFR, CAV3, ERBB4, ERBB3, FHL2, ZBTB18, TCF21, CHD7, DMD, KLHL40, MYOG, BCL9L, KLHL41, MYF6, ACTC1, MYF5, MYLPF, MSTN, TBX1, RCAN1, SMYD1, TNNI3, CAPN3, C…
PLXNA2	27.9775	MYBL2	10.685		GO:0006335~DNA replication-dependent nucleosome assembly	5.13011e-09	HIST1H3J, HIST2H4A, HIST2H4B, HIST1H4B, HIST1H3B, HIST1H4E, HIST1H4F, HIST1H3C, HIST1H4D, HIST1H3E, HIST1H3F, ASF1B, CHAF1A, HIST1H4J, HIST1H3G, HIST1H4H, HIST1H3I
ERBB3	27.9725	FOXD3	10.47		GO:0034723~DNA replication-dependent nucleosome organization	5.13011e-09	HIST1H3J, HIST2H4A, HIST2H4B, HIST1H4B, HIST1H3B, HIST1H4E, HIST1H4F, HIST1H3C, HIST1H4D, HIST1H3E, HIST1H3F, ASF1B, CHAF1A, HIST1H4J, HIST1H3G, HIST1H4H, HIST1H3I
RAP1B	27.9625	ARID3B	10.1175		GO:0034728~nucleosome organization	5.6961e-09	HMGB2, HIST2H4A, HIST2H4B, HIST1H2BO, HIST1H2BM, HIST1H2BN, HIST1H4B, OIP5, HJURP, HIST1H2BL, SMARCD3, HIST1H2BI, HIST1H4E, HIST1H4F, HIST1H4D, ASF1B, HIST3H2BB, H1FOO, HIST1H4J, HIST1H4H, HIST2H3A, HIST1H3J, HIST1H2BB, HIST1H1D, HIST1H2BE, HIST1H1B, HIST1H2BH, MCM2, CENPK, CENPI, HIST2H3C, CENPH, HIST1H1T, HIST2H2BF, NAA60, HIST1H3B, HIST1H3C, CENPW, HIST1H3E, CENPU, HIST1H3F, CHAF1A, HIST1H3G, …
FHL1	27.575	E2F8	9.5625		GO:0055001~muscle cell development	7.05568e-09	CAV3, MYOD1, WFIKKN1, FHL2, ANKRD1, TTN, STAC3, MEGF10, DMD, HEY2, KLHL40, MYOG, NFATC4, KLHL41, LMOD3, PITX2, MYF6, CDK1, ACTC1, MYH3, MYF5, LDB3, MYOZ1, MYOZ2, NEXN, CSRP3, CACNA2D2, CAPN3, PROX1, MYO18B, BVES, MYPN, P2RX2, TMOD2, RYR1, MYH11, AKAP6, TMOD4, CHRNB1, CASQ2
SEMA4A	26.395	ZNF577	9.3575		GO:0030048~actin filament-based movement	7.14771e-09	CAV3, MYL4, TNNC2, MYBPC1, TNNC1, SCN3B, MYO7A, GJA1, TTN, GJA5, DES, DMD, PDE4B, WIPF3, KCNQ1, SCN5A, TRPM4, ACTC1, MYH3, MYH2, MYLK2, MYH4, MYH7, ATP1A2, TNNI3, MYH8, TNNI1, CTNNA3, TNNI2, TNNT2, TNNT1, NEB, RYR2, DSC2
AXL	26.1075	PITX2	9.145		GO:0034762~regulation of transmembrane transport	9.3378e-09	CTTNBP2NL, KCNH1, KCNK17, KCNJ16, KCNC2, EDN3, KCNK16, KCNC1, JPH2, SCN3A, SCN3B, DPP10, IL13, GJA1, KCNJ10, GJA5, KCNJ11, KCNQ4, SLN, JSRP1, PDE4B, DLG4, KCNQ1, CACNG8, CACNG6, CACNG5, NRXN1, CACNG1, PPARGC1A, KCNA10, TRDN, CATSPER4, RASGRF1, AKAP6, RYR2, KCNH7, RELN, KCNH8, CASQ2, KCNH4, CAV3, CLCN1, FXYD1, SCN1A, DRD3, DRD2, FHL1, KCNA3, KCNA6, KCNJ3, TPCN1, KCNMB1, KCNS3, CHD7, DMD, ADRA2A, S…
STK17B	26.09	UHRF1	9.0575		GO:0042692~muscle cell differentiation	1.85831e-08	KCNH1, FGF6, MYOD1, EZH2, ANKRD1, TTN, MEGF10, STAC3, NMRK2, DMPK, MAMSTR, WNT4, HEY1, SMARCD3, HEY2, SOX15, RARA, LMOD3, PITX2, CDK1, FLOT2, MYH3, LDB3, TANC1, NEXN, PROX1, MYO18B, BVES, TRIM32, RYR1, AKAP6, RBM38, ASB2, CASQ2, CAV3, WFIKKN1, FHL2, MYEF2, TRIM72, TCF7L2, DMD, KLHL40, NFATC4, MYOG, KLHL41, MYF6, RBM24, ACTC1, NOS1, EPAS1, MYF5, MSTN, TBX1, RCAN1, MYOZ1, SMYD1, MYOZ2, CAPN3, CACNA…
PHLDB2	26.0425	KLF7	8.5725		GO:0006812~cation transport	1.91063e-08	KCNC2, EDN3, KCNC1, SCN3A, SCN3B, SLC9A3, ATP1B4, IL13, DMPK, JSRP1, PDE4B, CHRNA4, CHRNA1, CNGA3, SLC34A3, CATSPER4, KCNT1, RYR3, RYR1, RYR2, AKAP6, CALHM3, SLC40A1, CAV3, FXYD1, KCNMB4, SCN1A, DRD3, DRD2, SRL, NKAIN2, KCNA3, SLC38A11, NKAIN4, KCNA6, NKAIN3, ATP12A, KCNJ3, FTH1, KCNMB1, ORAI3, KCNS3, DMD, TTYH1, ADRA2A, SCN9A, SLC30A3, HAP1, KCNB1, CACNA1I, UCP1, CACNA1S, CACNA2D2, GAS6, P2RX7, …
CDH15	24.7025	MYOD1	8.405		GO:0008016~regulation of heart contraction	1.95994e-08	EDN3, CYP2J2, TACR3, SCN3B, GJA1, GJA5, KCNJ11, DMPK, DES, PDE4B, HEY2, KCNQ1, TRPM4, CACNG8, CACNG6, CACNG5, MYH7, CACNG1, CTNNA3, TRDN, TNNT2, BVES, RYR3, NPPC, RYR1, RYR2, CASQ2, FXYD1, CAV3, MYL4, DRD2, DMD, POPDC2, GSTO1, SCN5A, HRC, NOS1, EPAS1, ATP1A3, ATP1A4, NPR2, ATP1A2, TNNI3, CACNA1S, CSRP3, CACNA2D2, ATP2A1, DSC2, CACNA1D, CACNA1B
TFRC	24.09	PITX3	8.225		GO:0000183~chromatin silencing at rDNA	2.33457e-08	HIST2H3A, HIST1H3J, HIST2H4A, SIRT2, HIST2H3C, HIST2H4B, HIST1H4B, HIST1H3B, HIST1H4E, HIST1H4F, HIST1H3C, HIST1H4D, HIST1H3E, HIST1H3F, HIST1H4J, HIST1H3G, HIST1H4H, HIST1H3I
MELK	23.7575	ELF4	6.7325		GO:0099536~synaptic signaling	2.98252e-08	SYT1, SLC6A1, GABRB3, GRIK2, SLC6A20, GRIK3, SYT9, NR2E1, DMPK, APOE, GRID2, CHRNA4, RARA, CHRNA1, LGI1, KIF5A, MYLK2, TC2N, SSTR4, NCAM1, GABRR1, RASGRF1, ABAT, OPHN1, RELN, KCNMB4, ACHE, DRD3, DRD2, GNAI1, GIPC1, KCNMB1, RIMS4, BCHE, CNR1, STX11, HAP1, IQSEC2, GABRD, SYT10, KCNB1, SYT11, OMP, CDC20, OR6T1, CACNA2D2, DVL1, P2RX7, NPY, S100B, CNIH2, RAPSN, P2RX3, P2RX2, TMOD2, SYTL2, RAP1B, CHRND…
GABRE	23.7	MYCL	6.605		GO:0099537~trans-synaptic signaling	2.98252e-08	SYT1, SLC6A1, GABRB3, GRIK2, SLC6A20, GRIK3, SYT9, NR2E1, DMPK, APOE, GRID2, CHRNA4, RARA, CHRNA1, LGI1, KIF5A, MYLK2, TC2N, SSTR4, NCAM1, GABRR1, RASGRF1, ABAT, OPHN1, RELN, KCNMB4, ACHE, DRD3, DRD2, GNAI1, GIPC1, KCNMB1, RIMS4, BCHE, CNR1, STX11, HAP1, IQSEC2, GABRD, SYT10, KCNB1, SYT11, OMP, CDC20, OR6T1, CACNA2D2, DVL1, P2RX7, NPY, S100B, CNIH2, RAPSN, P2RX3, P2RX2, TMOD2, SYTL2, RAP1B, CHRND…
APOE	23.635	LMO4	6.515		GO:0007268~chemical synaptic transmission	2.98252e-08	SYT1, SLC6A1, GABRB3, GRIK2, SLC6A20, GRIK3, SYT9, NR2E1, DMPK, APOE, GRID2, CHRNA4, RARA, CHRNA1, LGI1, KIF5A, MYLK2, TC2N, SSTR4, NCAM1, GABRR1, RASGRF1, ABAT, OPHN1, RELN, KCNMB4, ACHE, DRD3, DRD2, GNAI1, GIPC1, KCNMB1, RIMS4, BCHE, CNR1, STX11, HAP1, IQSEC2, GABRD, SYT10, KCNB1, SYT11, OMP, CDC20, OR6T1, CACNA2D2, DVL1, P2RX7, NPY, S100B, CNIH2, RAPSN, P2RX3, P2RX2, TMOD2, SYTL2, RAP1B, CHRND…
SMAD3	23.6225	SOX2	6.4775		GO:0098916~anterograde trans-synaptic signaling	2.98252e-08	SYT1, SLC6A1, GABRB3, GRIK2, SLC6A20, GRIK3, SYT9, NR2E1, DMPK, APOE, GRID2, CHRNA4, RARA, CHRNA1, LGI1, KIF5A, MYLK2, TC2N, SSTR4, NCAM1, GABRR1, RASGRF1, ABAT, OPHN1, RELN, KCNMB4, ACHE, DRD3, DRD2, GNAI1, GIPC1, KCNMB1, RIMS4, BCHE, CNR1, STX11, HAP1, IQSEC2, GABRD, SYT10, KCNB1, SYT11, OMP, CDC20, OR6T1, CACNA2D2, DVL1, P2RX7, NPY, S100B, CNIH2, RAPSN, P2RX3, P2RX2, TMOD2, SYTL2, RAP1B, CHRND…
MPZ	22.6675	AR	6.0175		GO:0048699~generation of neurons	3.05361e-08	SYT1, EDN3, AURKA, L1CAM, BRINP1, FAM150A, APOD, APOE, GRID2, RARA, PITX3, LRRC7, PITX2, MATN2, TNIK, PTPRM, EFNB3, KIF5A, NKX2-8, MDGA2, PTPRR, PROX1, RND2, TRAPPC9, CCR4, RAB17, TGIF2, EFNA4, ERBB4, DAG1, DUSP10, MYEF2, OTP, ARX, SEMA5B, NPHP4, DAGLA, LHX2, DMD, CASZ1, TCF4, DNMT3B, HAP1, GNAT1, KLF7, CELSR3, CELSR2, CDC20, GAS6, DVL1, NTRK3, NOTCH3, SEMA6A, SEMA6B, SEMA6C, DHFR, NPY, ZNF536, Z…
COLEC12	22.5725	ZNF367	5.86		GO:1903522~regulation of blood circulation	3.29963e-08	EDN3, CYP2J2, TACR3, SCN3B, GJA1, GJA5, KCNJ11, DMPK, DES, PDE4B, HEY2, KCNQ1, TRPM4, PTPRM, CACNG8, CACNG6, CACNG5, MYH7, CACNG1, CTNNA3, TNNT2, TRDN, BVES, HIF1A, RYR3, NPPC, RYR1, RYR2, CASQ2, CAV3, FXYD1, KCNMB4, AVPR2, MYL4, DRD2, BDKRB2, KCNMB1, DMD, P2RY1, ADRA2A, POPDC2, GSTO1, SCN5A, HRC, NOS1, TBXAS1, EPAS1, ATP1A3, ATP1A4, NPR2, ATP1A2, TNNI3, OR51E2, CACNA2D2, CSRP3, CACNA1S, ATP2A1, …
RELN	20.7875	HOXB3	5.43		GO:0022008~neurogenesis	3.54857e-08	EDN3, SYT1, AURKA, L1CAM, BRINP1, FAM150A, APOD, APOE, GRID2, RARA, PITX3, LRRC7, PITX2, MATN2, TNIK, PTPRM, EFNB3, KIF5A, NKX2-8, MDGA2, PTPRR, PROX1, RND2, TRAPPC9, CCR4, RAB17, TGIF2, EFNA4, ERBB4, ERBB3, DAG1, DUSP10, MYEF2, OTP, ARX, SEMA5B, DAGLA, NPHP4, DMD, LHX2, CASZ1, TCF4, DNMT3B, HAP1, GNAT1, KLF7, CELSR3, CELSR2, CDC20, GAS6, DVL1, NOTCH3, NTRK3, SEMA6A, SEMA6B, DHFR, SEMA6C, NPY, ZN…
PMEPA1	20.6275	E2F2	5.0425		GO:0001508~action potential	5.18758e-08	CLCN1, CAV3, KCNMB4, SCN1A, CLDN19, GLRA1, SCN3A, SCN3B, GRIK2, GJA1, GJA5, TPCN1, DMD, CNR1, SCN9A, CHRNA4, CHRNA1, KCNQ1, SCN5A, TRPM4, KCNB1, CACNA1I, ATP1A2, CACNA1S, CTNNA3, CATSPER4, P2RX3, RYR2, AKAP6, DSC2, CACNA1D, SCN4A, CACNA1B
AQP3	20.325	ETV6	4.705		GO:0006333~chromatin assembly or disassembly	5.2327e-08	HMGB2, HIST2H4A, HIST2H4B, HIST1H2BO, HIST1H2BM, HIST1H2BN, HIST1H4B, OIP5, HJURP, HIST1H2BL, SMARCD3, HIST1H2BI, HIST1H4E, HIST1H4F, HIST1H4D, ASF1B, HIST3H2BB, H1FOO, HIST1H4J, HIST1H4H, HIST2H3A, HIST1H3J, HIST1H2BB, HIST1H1D, HIST1H2BE, HIST1H1B, HIST1H2BH, MCM2, CENPK, CENPI, HIST2H3C, CENPH, HIST1H1T, HIST2H2BF, NAA60, HIST1H3B, HIST1H3C, CENPW, HIST1H3E, CENPU, HIST1H3F, CHAF1A, HIST1H3G, …
ITGA8	18.6925	E2F7	4.5075		GO:0051146~striated muscle cell differentiation	6.34393e-08	KCNH1, MYOD1, EZH2, ANKRD1, TTN, STAC3, DMPK, MAMSTR, HEY2, RARA, LMOD3, PITX2, CDK1, MYH3, LDB3, TANC1, NEXN, PROX1, MYO18B, BVES, TRIM32, RYR1, AKAP6, RBM38, CASQ2, CAV3, WFIKKN1, FHL2, MYEF2, TRIM72, DMD, KLHL40, MYOG, KLHL41, MYF6, RBM24, ACTC1, NOS1, MYF5, MYOZ1, SMYD1, TBX1, MYOZ2, CSRP3, CACNA2D2, CAPN3, TMEM8C, MYPN, P2RX2, MYH11, TMOD2, TMOD4, CHRNB1
CDH19	18.395	TCF19	4.4475		GO:0008015~blood circulation	8.10228e-08	EDN3, CYP2J2, TACR3, SCN3B, TNNC1, GJA1, TTN, GJA5, KCNJ11, DMPK, DES, FLI1, CXCR4, APOE, PDE4B, HEY2, NR2F2, KCNQ1, TRPM4, AR, PTPRM, CACNG8, ACTA2, CACNG6, CACNG5, MYLK2, MYH7, CACNG1, CTNNA3, TNNT2, TRDN, RENBP, BVES, HIF1A, RYR3, RYR1, NPPC, ABAT, RYR2, CASQ2, CAV3, FXYD1, AVPR2, KCNMB4, MYL4, TBC1D8, DRD3, DRD2, ADAMTS16, BDKRB2, KCNMB1, CHD7, CNR1, DMD, P2RY1, ADRA2A, POPDC2, GSTO1, SCN5A, …
TRPV3	16.9725	ZNF536	4.4375		GO:0006813~potassium ion transport	8.16301e-08	CAV3, KCNJ16, KCNC2, KCNK17, KCNH1, KCNK16, KCNMB4, EDN3, KCNC1, FHL1, SLC9A3, ATP1B4, DPP10, KCNA3, KCNA6, KCNJ10, ATP12A, GJA5, KCNJ3, KCNJ11, KCNMB1, KCNS3, KCNQ4, CCT8L2, SLC24A3, SLC24A2, ADRA2A, KCNQ1, NOS1, SLC12A4, KCNB1, TMEM38A, ATP1A3, ATP1A4, ATP1A2, CNGA3, KCNA10, KCNT1, KCNN3, KCNH7, AKAP6, KCNF1, KCNH8, CACNA1D, ABCC8, CASQ2, KCNH4, SCN4A
NKAIN4	16.655	MYBL1	4.035		GO:0045595~regulation of cell differentiation	8.82011e-08	EDN3, SYT1, RARRES2, FSTL3, RORC, L1CAM, AURKA, MEGF10, NMRK2, AQP3, MAMSTR, BRINP1, FAM150A, APOE, GRID2, RARA, LRRC7, TNIK, ADAMTS20, PROX1, RND2, RAB17, TGIF2, ERBB4, RBP1, DAG1, DUSP10, OTP, SEMA5B, NRARP, DMD, CASZ1, ZAP70, TCF4, DNMT3B, HAP1, IL1RL2, MSTN, SMAD3, CDC20, SMYD1, CSRP3, GAS6, ABCG1, DVL1, NOTCH3, NTRK3, SEMA6A, SEMA6B, SEMA6C, KIAA0922, ZNF488, ZNF536, CPEB3, EZH2, GJA1, FAM57…
TLN2	16.655	ATF5	3.83		GO:0035637~multicellular organismal signaling	1.03233e-07	CLCN1, KCNMB4, SCN1A, CLDN19, SCN3A, GLRA1, GRIK2, SCN3B, GJA1, GJA5, SCN9A, CHRNA1, KCNQ1, SCN5A, HRC, TRPM4, CACNG8, CACNG6, CACNA1I, ATP1A3, CACNG5, NFASC, ATP1A2, CACNG1, CACNA1S, CACNA2D2, CTNNA3, TRDN, CATSPER4, P2RX3, GRM7, RYR2, DSC2, CACNA1D, CASQ2, SCN4A
SORBS1	16.2425	ZNF565	3.7975		GO:0003013~circulatory system process	1.15153e-07	EDN3, CYP2J2, TACR3, SCN3B, TNNC1, GJA1, TTN, GJA5, KCNJ11, DMPK, DES, FLI1, CXCR4, APOE, PDE4B, HEY2, NR2F2, KCNQ1, TRPM4, AR, PTPRM, CACNG8, ACTA2, CACNG6, CACNG5, MYLK2, MYH7, CACNG1, CTNNA3, TNNT2, TRDN, RENBP, BVES, HIF1A, RYR3, RYR1, NPPC, ABAT, RYR2, CASQ2, CAV3, FXYD1, AVPR2, KCNMB4, MYL4, TBC1D8, DRD3, DRD2, ADAMTS16, BDKRB2, KCNMB1, CHD7, CNR1, DMD, P2RY1, ADRA2A, POPDC2, GSTO1, SCN5A, …
TNFRSF10B	15.125	SOX13	3.665		GO:0007399~nervous system development	1.85186e-07	SYT1, EDN3, SCN3A, SCN3B, L1CAM, AURKA, CCDC141, BRINP1, FAM150A, APOD, APOE, GRID2, RARA, PITX3, LRRC7, PITX2, MATN2, PTPRM, TNIK, EFNB3, KIF5A, MDGA2, NKX2-8, PTPRR, PROX1, PPARGC1A, SSTR4, RND2, TRAPPC9, CCR4, ST14, RAB17, ABAT, TGIF2, EFNA4, ERBB4, ERBB3, DAG1, DUSP10, MYEF2, MYT1, OTP, ARX, SEMA5B, NPHP4, DAGLA, MUSK, LHX2, DMD, CASZ1, TCF4, DNMT3B, HAP1, DMBX1, GNAT1, KLF7, SPHK2, CELSR3, C…
PRIMA1	14.97	NFATC4	3.295		GO:0065004~protein-DNA complex assembly	2.17024e-07	HMGB2, HIST2H4A, HIST2H4B, HIST1H2BO, CDC45, HIST1H2BM, HIST1H2BN, HIST1H4B, HJURP, OIP5, HIST1H2BL, HIST1H2BI, HEY2, HIST1H4E, HIST1H4F, HIST1H4D, HIST3H2BB, ASF1B, TCF4, H1FOO, HIST1H4J, HIST1H4H, TAF1L, HIST2H3A, HIST1H3J, HIST1H2BB, HIST1H1D, HIST1H2BE, HIST1H1B, HIST1H2BH, CENPF, MCM2, CENPK, CENPI, HIST2H3C, RAD51, CENPH, HIST1H1T, HIST2H2BF, NAA60, HIST1H3B, HIST1H3C, CENPW, HIST1H3E, CENP…
MBP	14.715	POU3F1	2.97		GO:0007519~skeletal muscle tissue development	3.33979e-07	MYOD1, ANKRD1, ZBTB18, MEGF10, STAC3, TCF21, DMD, PAX7, KLHL40, MYOG, BCL9L, KLHL41, NR2F2, CHRNA1, PITX2, MYF6, RBFOX1, SRPK3, MYF5, MYLK2, MYLPF, MSTN, TBX1, EEF2, SMYD1, RCAN1, CSRP3, FLNB, CAPN3, MSC, BVES, S100B, HEYL, P2RX2, RYR1, VGLL2, CHRND, CTSB, NGFR, ASB2
P2RY1	14.705	ZNF138	2.9575		GO:0060048~cardiac muscle contraction	4.41811e-07	CAV3, MYL4, TNNC1, SCN3B, GJA1, TTN, GJA5, CXCR4, DMD, PDE4B, GSTO1, KCNQ1, SCN5A, HRC, TRPM4, ACTC1, ATP1A3, MYLK2, MYH7, ATP1A2, TNNI3, CSRP3, TNNI1, CTNNA3, TNNI2, TNNT2, RYR2, DSC2, CASQ2
PKP1	14.4475	HEY2	2.955		GO:0070588~calcium ion transmembrane transport	1.01222e-06	JPH2, TRPV3, IL13, SLN, JSRP1, SLC24A3, SLC24A2, PDE4B, TRPV5, TRPV6, TRPM4, TRPM3, CACNG8, CACNG6, CACNG5, MCU, CACNG1, TRDN, CATSPER4, RYR3, GRM7, LCK, RYR1, AKAP6, RYR2, CASQ2, PKDREJ, CAV3, DRD2, TPCN1, PKD1L2, ORAI3, CHD7, CCL21, DMD, ADRA2A, GSTO1, HAP1, HRC, NOS1, OPRL1, CACNA1I, ATP1A2, CAPN3, CACNA2D2, CACNA1S, GAS6, P2RX7, ATP2A1, XCL1, CACNA1D, CACNA1B
CAV3	14.3625	ESRRG	2.5525		GO:0050804~modulation of synaptic transmission	1.1027e-06	SYT1, SLC6A1, GRIK2, CPEB3, GRIK3, BCAN, KCNJ10, NR2E1, DMPK, KCNQ4, APOE, SLC24A2, DLG4, RARA, LGI1, NRXN1, NCAM1, RASGRF1, GRM7, CA7, ABAT, OPHN1, RELN, NRGN, NGFR, KCNMB4, PPFIA3, ACHE, DRD3, GNAI1, DRD2, GIPC1, PXK, RIMS4, SHISA8, BCHE, CNR1, LRRTM2, NFATC4, HAP1, IQSEC2, NOS1, SYT11, KCNB1, CDC20, ATP1A2, PARK2, CACNA2D2, DVL1, CEL, PPP1R9A, S100B, RAPSN, P2RX3, RAP1B
TSPAN15	14.2275	ZIC1	2.5375		GO:0060538~skeletal muscle organ development	1.10584e-06	MYOD1, ANKRD1, ZBTB18, MEGF10, STAC3, TCF21, DMD, PAX7, KLHL40, MYOG, BCL9L, KLHL41, NR2F2, CHRNA1, PITX2, MYF6, RBFOX1, SRPK3, MYF5, MYLK2, MYLPF, MSTN, TBX1, EEF2, SMYD1, RCAN1, CSRP3, FLNB, CAPN3, MSC, BVES, S100B, HEYL, P2RX2, RYR1, VGLL2, CHRND, CTSB, NGFR, ASB2
KIAA0754	13.705	ZNF85	2.415		GO:0071805~potassium ion transmembrane transport	1.10584e-06	KCNJ16, KCNC2, KCNK17, KCNH1, CAV3, KCNK16, KCNMB4, EDN3, KCNC1, FHL1, SLC9A3, KCNA3, KCNJ10, KCNA6, ATP12A, KCNJ3, KCNJ11, KCNMB1, KCNS3, KCNQ4, CCT8L2, KCNQ1, SLC12A4, KCNB1, TMEM38A, ATP1A3, ATP1A4, ATP1A2, CNGA3, KCNA10, KCNT1, KCNN3, KCNH7, AKAP6, KCNF1, KCNH8, CACNA1D, ABCC8, CASQ2, KCNH4
COBL	13.655	TBX1	2.1675		GO:0071804~cellular potassium ion transport	1.10584e-06	KCNJ16, KCNC2, KCNK17, KCNH1, CAV3, KCNK16, KCNMB4, EDN3, KCNC1, FHL1, SLC9A3, KCNA3, KCNJ10, KCNA6, ATP12A, KCNJ3, KCNJ11, KCNMB1, KCNS3, KCNQ4, CCT8L2, KCNQ1, SLC12A4, KCNB1, TMEM38A, ATP1A3, ATP1A4, ATP1A2, CNGA3, KCNA10, KCNT1, KCNN3, KCNH7, AKAP6, KCNF1, KCNH8, CACNA1D, ABCC8, CASQ2, KCNH4
TMEM8C	13.2875	ETV2	2.15		GO:0060284~regulation of cell development	1.18233e-06	MYOD1, SYT1, PLXNA2, L1CAM, AURKA, ANKRD1, NR2E1, BRINP1, PACSIN1, DAB1, APOA1, FAM150A, APOE, SMARCD3, GRID2, RARA, OLIG2, DISC1, LRRC7, NET1, RET, TNIK, LBX1, RELA, PLXNB3, PROX1, WEE2, RND2, HIF1A, RAB17, TRIM32, AKAP6, TGIF2, RELN, CAV3, COBL, HMGB2, DRD3, ERBB4, DRD2, SOX3, SSH2, SOX2, DUSP10, DAG1, LIN28A, MEIS1, OTP, SEMA5B, TRIM67, DMD, CNR1, CASZ1, TCF4, DNMT3B, HAP1, CPNE9, SMAD3, CDC20…
NGFR	13.2725	HOXC8	2.075		GO:0007059~chromosome segregation	1.53079e-06	KIF22, KIFC1, PRC1, CHMP4B, MAEL, KNTC1, TTK, AURKB, TTN, RPS3, KIF2C, CDCA8, OIP5, INCENP, CDCA2, TOP2A, CDCA5, CDC6, KIF11, DSN1, NEK10, NUSAP1, ESPL1, TACC3, UBE2C, ECT2, ESCO2, FMN2, REC8, MAD2L1, FANCD2, ZWINT, BUB1B, KIF4A, NEK2, NR3C1, CEP55, SPC24, NCAPH, HJURP, NCAPG, MSH5, DLGAP5, EME1, PSRC1, NUF2, CENPF, CDC20, BIRC5, CENPK, BRCA1, CENPI, SIRT2, SMC4, CENPH, PLK1, NAA60, CENPW, CENPU,…
SLC39A10	13.1575	GCM1	2.05		GO:0000280~nuclear division	1.70863e-06	EDN3, KIFC1, KIF22, STOX1, PRC1, CHMP4B, MAEL, KNTC1, PKMYT1, TTK, AURKA, AURKB, TTN, RPS3, KIF2C, CDCA8, WNT4, OIP5, INCENP, DPEP3, CDCA2, TOP2A, FANCA, CCNA2, CDCA5, TUBB3, CDCA3, TAF1L, CDK1, CDC6, KIF11, DSN1, KIF15, TPX2, MND1, NUSAP1, ESPL1, UBE2C, TACC3, BOLL, WEE1, RAD51, WEE2, FMN2, REC8, MAD2L1, FANCD2, ZWINT, KLHL13, BUB1B, SNX18, KIF4A, HAUS5, DRD3, NEK2, ASZ1, ANLN, CHEK1, NR3C1, CEP…
GNAI1	13.045	SOX15	2.0425		GO:0030182~neuron differentiation	1.79661e-06	EDN3, SYT1, NRTN, GABRB3, PLXNA2, LMO4, L1CAM, RPE65, AURKA, ANKRD1, NR2E1, WNT4, PACSIN1, BRINP1, GP5, HOXC8, DAB1, APOA1, FAM150A, APOD, APOE, UNC5A, APOA5, GRID2, LGI4, RARA, OLIG2, LRRC55, PITX3, LGI1, DISC1, LRRC7, PITX2, MATN2, RET, PTPRM, TNIK, LBX1, EFNB3, KIF5A, MDGA2, PLXNB3, NKX2-8, PTPRR, CECR2, PROX1, WEE1, SLITRK2, RND2, NCAM1, NCAM2, HIF1A, NYAP2, TRAPPC9, RASGRF1, RAB17, TRIM32, O…
KNTC1	12.6425	MEIS1	1.7625		GO:0007067~mitotic nuclear division	2.25971e-06	EDN3, KIFC1, KIF22, STOX1, PRC1, CHMP4B, KNTC1, PKMYT1, TTK, AURKA, AURKB, TTN, RPS3, KIF2C, CDCA8, OIP5, INCENP, CDCA2, CDCA5, CCNA2, TUBB3, CDCA3, CDK1, CDC6, KIF11, DSN1, KIF15, TPX2, NUSAP1, ESPL1, UBE2C, TACC3, WEE1, WEE2, REC8, MAD2L1, ZWINT, KLHL13, BUB1B, SNX18, KIF4A, HAUS5, DRD3, NEK2, CHEK1, ANLN, NR3C1, CEP55, CCNG1, MYBL2, CCNG2, SPC24, NCAPH, FIGN, NCAPG, TTYH1, DLGAP5, PSRC1, NUF2,…
RALGPS2	12.64	MEF2B	1.5525		GO:0071824~protein-DNA complex subunit organization	2.45812e-06	HIST2H4A, HIST2H4B, HIST1H2BO, HIST1H2BM, CDC45, HIST1H2BN, HIST1H2BL, OIP5, SMARCD3, HIST1H2BI, HEY2, HIST3H2BB, TAF1L, HIST1H1D, HIST1H1B, MCM2, RAD51, HIST1H1T, HIST2H2BF, HMGB2, HJURP, HIST1H4B, HIST1H4E, HIST1H4F, HIST1H4D, TCF4, ASF1B, HIST1H4J, H1FOO, HIST1H4H, HIST2H3A, HIST1H2BB, HIST1H3J, HIST1H2BE, HIST1H2BH, CENPF, CENPK, HIST2H3C, CENPI, CENPH, NAA60, HIST1H3B, CENPW, HIST1H3C, CENPU…
PDPN	12.2325	HOXB6	1.4075		GO:0030534~adult behavior	2.95725e-06	SCN1A, GLRA1, DRD3, DRD2, KCNJ10, ZIC1, UNC79, CHD7, DAB1, MAPT, CHRNA4, GBX1, LGI4, DMBX1, GLRB, NOS1, EFNB3, ATP1A3, ATP1A2, PARK2, NRXN1, RNF180, NPY, HOXB8, GRM7, OTOG, CSTB, ABAT, CHRNB1, CEND1, TSHR, CHL1, OPRD1
LSP1	12.11	MSGN1	1.3775		GO:0050767~regulation of neurogenesis	3.68748e-06	SYT1, PLXNA2, L1CAM, ANKRD1, NR2E1, BRINP1, PACSIN1, DAB1, FAM150A, SMARCD3, APOE, GRID2, RARA, OLIG2, DISC1, LRRC7, RET, TNIK, LBX1, RELA, PLXNB3, PROX1, RND2, HIF1A, RAB17, TRIM32, RELN, TGIF2, COBL, HMGB2, DRD3, ERBB4, DRD2, SOX3, SSH2, SOX2, DUSP10, LIN28A, MEIS1, OTP, SEMA5B, TRIM67, CNR1, DMD, CASZ1, TCF4, DNMT3B, HAP1, CPNE9, CDC20, DVL1, NOTCH3, HOXB3, NTRK3, ATF5, SEMA6A, SEMA6B, SEMA6C,…
PALM2	11.955	HOXB5	1.28		GO:0051290~protein heterotetramerization	4.65862e-06	HIST1H3J, HIST2H4A, HIST2H4B, HIST1H4B, RRM2, HIST1H4E, HIST1H3B, HIST1H4F, HIST1H3C, HIST1H4D, HIST1H3E, HIST1H3F, HIST1H4J, HIST1H3G, HIST1H4H, HIST1H3I
PPP1R12B	11.775	HOXB7	1.26		GO:0030239~myofibril assembly	5.45883e-06	CAV3, ACTC1, MYH3, LDB3, MYOZ1, MYOZ2, ANKRD1, TTN, CSRP3, PROX1, CAPN3, MYPN, TMOD2, MYH11, TMOD4, KLHL41, LMOD3, CASQ2
KCNN3	11.7525	RFX4	1.2375		GO:0090257~regulation of muscle system process	5.49425e-06	CAV3, MYL5, TACR3, TNNC2, TNNC1, PPP1R12B, SRL, GJA5, DMPK, ANXA6, SLN, DMD, NMUR2, PDE4B, MLIP, ADRA2A, MYOG, GSTO1, KCNQ1, SCN5A, HRC, TRPM4, NOS1, MYLK2, CDK9, MSTN, MYH7, ATP1A2, TNNI3, PPARGC1A, TNNI1, CTNNA3, TNNI2, TNNT2, TNNT1, ATP2A1, ABAT, RYR2, AKAP6, DSC2, CASQ2
TNFRSF19	10.9875	SOX3	1.1475		GO:0051960~regulation of nervous system development	6.98078e-06	SYT1, PLXNA2, LRTM1, L1CAM, ANKRD1, NR2E1, BRINP1, PACSIN1, DAB1, FAM150A, APOE, SMARCD3, GRID2, RARA, OLIG2, DISC1, LRRC7, RET, TNIK, LBX1, RELA, PLXNB3, PROX1, RND2, SLITRK2, HIF1A, RAB17, TRIM32, RELN, TGIF2, COBL, HMGB2, DRD3, ERBB4, DRD2, SOX3, SSH2, SOX2, DUSP10, LIN28A, MEIS1, OTP, SEMA5B, MUSK, TRIM67, CNR1, DMD, CASZ1, TCF4, DNMT3B, HAP1, CPNE9, RFX4, CDC20, DVL1, NOTCH3, HOXB3, NTRK3, A…
SYT11	10.7575	TP73	1.11		GO:0048285~organelle fission	7.64052e-06	EDN3, KIFC1, KIF22, STOX1, PRC1, CHMP4B, MAEL, KNTC1, PKMYT1, TTK, AURKA, AURKB, TTN, RPS3, KIF2C, CDCA8, WNT4, OIP5, INCENP, DPEP3, CDCA2, TOP2A, FANCA, CCNA2, CDCA5, TUBB3, CDCA3, TAF1L, CDK1, CDC6, KIF11, DSN1, KIF15, TPX2, MND1, NUSAP1, ESPL1, UBE2C, TACC3, PPARGC1A, BOLL, WEE1, RAD51, WEE2, FMN2, REC8, MAD2L1, FANCD2, ZWINT, KLHL13, BUB1B, SNX18, KIF4A, HAUS5, DRD3, NEK2, ASZ1, ANLN, CHEK1, …
CDCA5	10.52	TCF15	1.0925		GO:0006937~regulation of muscle contraction	8.58408e-06	CAV3, MYL5, TACR3, TNNC2, TNNC1, PPP1R12B, GJA5, DMPK, ANXA6, DMD, NMUR2, PDE4B, ADRA2A, GSTO1, KCNQ1, SCN5A, HRC, TRPM4, NOS1, MYLK2, MYH7, ATP1A2, TNNI3, TNNI1, CTNNA3, TNNI2, TNNT2, TNNT1, ATP2A1, ABAT, RYR2, DSC2, CASQ2
RGS5	10.5175	BCL11B	0.9675		GO:0008344~adult locomotory behavior	8.96162e-06	DMBX1, SCN1A, GLRB, EFNB3, GLRA1, DRD2, ATP1A3, KCNJ10, PARK2, ATP1A2, ZIC1, CHD7, DAB1, HOXB8, MAPT, OTOG, CSTB, GBX1, LGI4, CEND1, TSHR, CHL1, OPRD1
BCAM	10.285	ZNF391	0.965		GO:1903047~mitotic cell cycle process	1.16697e-05	STIL, EDN3, KIFC1, PRC1, CHMP4B, KNTC1, PKMYT1, TTK, AURKA, AURKB, MCM10, TTN, KANK2, PRIM1, CDCA8, PPP1R1C, OIP5, SMARCD3, CDKN2C, INCENP, CDCA2, CCNA2, CDCA5, ORC1, CDCA3, PDPN, LIG1, SKP2, ESPL1, TACC3, CEP152, PKIA, WEE1, WEE2, REC8, MAD2L1, ZWINT, STMN1, KIF4A, DRD3, NEK2, TICRR, ANLN, CHEK1, CCNG1, MYBL2, TRIM71, CCNG2, SPC24, TTYH1, GINS1, CKAP2, GINS2, EME1, NUF2, CDC20, PLK4, DHFR, PLK1,…
GNA12	10.215	TBX6	0.92		GO:0022402~cell cycle process	1.30022e-05	STIL, EDN3, KIFC1, PRC1, CHMP4B, MAEL, KNTC1, PKMYT1, TTK, AURKA, AURKB, TTN, MCM10, KANK2, PRIM1, WNT4, CDCA8, BRINP1, PPP1R1C, OIP5, CDKN2C, SMARCD3, INCENP, CDCA2, C8ORF4, ORC1, CDCA5, CCNA2, CDCA3, PDPN, LIG1, SKP2, CECR2, MND1, ESPL1, TACC3, CEP152, PKIA, PROX1, BOLL, WEE1, WEE2, REC8, MAD2L1, SGSM3, ZWINT, STMN1, KIF4A, PPP2R3B, DRD3, TICRR, PKHD1, DRD2, NEK2, SOX2, ASZ1, GIPC1, ANLN, CHEK1…
NCAM2	10.1525	ZSCAN10	0.85		GO:0000070~mitotic sister chromatid segregation	1.47971e-05	KIFC1, KIF22, KIF4A, PRC1, NEK2, CHMP4B, TTK, CEP55, AURKB, TTN, KIF2C, CDCA8, NCAPH, NCAPG, CDCA5, CDC6, DSN1, DLGAP5, PSRC1, CENPF, NUSAP1, ESPL1, TACC3, UBE2C, SMC4, REC8, MAD2L1, PLK1, ZWINT, BUB1B, USP44
L1CAM	10.0875	POU4F1	0.825		GO:0035914~skeletal muscle cell differentiation	1.6901e-05	MYF6, MYOD1, MYF5, MSTN, MYLK2, SMYD1, EEF2, TBX1, ANKRD1, MEGF10, CAPN3, S100B, PAX7, HEYL, MYOG, BCL9L, ASB2, KLHL41, NGFR
TPCN1	9.7525	FLI1	0.76		GO:0042246~tissue regeneration	2.03542e-05	KLK6, MYF6, MYOD1, GJD4, ERBB4, SOX2, EZH2, GJA1, MSTN, MUSTN1, CAPN3, FZD7, APOD, PAX7, APOA5, SOX15, ENO3, MYOG
GUCY1A2	9.735	NHLH1	0.675		GO:0006816~calcium ion transport	2.37257e-05	JPH2, TRPV3, IL13, GJA4, SLN, JSRP1, SLC24A3, SLC24A2, NMUR2, PDE4B, TRPV5, CHRNA4, TRPV6, TRPM4, TRPM3, CACNG8, CACNG6, CACNG5, MCU, CACNG1, TRDN, BSPRY, CATSPER4, RYR3, GRM7, PSEN2, LCK, RYR1, AKAP6, RYR2, CASQ2, PKDREJ, CAV3, DRD2, SRL, PKD1L2, TPCN1, ORAI3, ANXA6, CHD7, CCL21, DMD, ADRA2A, GSTO1, HRC, HAP1, NOS1, OPRL1, CACNA1I, ATP1A2, CACNA2D2, CAPN3, CACNA1S, GAS6, P2RX7, NPY, P2RX3, ATP2A…
CALCR	9.51	INSM1	0.6375		GO:0086010~membrane depolarization during action potential	2.3804e-05	CAV3, SCN1A, SCN3A, SCN3B, CACNA1I, ATP1A2, CACNA1S, GJA5, TPCN1, CATSPER4, SCN9A, CACNA1D, SCN5A, SCN4A, CACNA1B
GJA1	9.4825	SOHLH1	0.6		GO:0061641~CENP-A containing chromatin organization	2.3804e-05	HIST2H4A, CENPK, CENPI, CENPH, HIST2H4B, HJURP, HIST1H4B, OIP5, HIST1H4E, HIST1H4F, CENPW, HIST1H4D, CENPU, HIST1H4J, HIST1H4H
CRIM1	9.42	EGR4	0.595		GO:0034080~CENP-A containing nucleosome assembly	2.3804e-05	HIST2H4A, CENPK, CENPI, CENPH, HIST2H4B, HJURP, HIST1H4B, OIP5, HIST1H4E, HIST1H4F, CENPW, HIST1H4D, CENPU, HIST1H4J, HIST1H4H
CHL1	9.31	HSF4	0.59		GO:0000819~sister chromatid segregation	2.68642e-05	KIFC1, KIF22, KIF4A, PRC1, CHMP4B, NEK2, KNTC1, TTK, CEP55, AURKB, TTN, SPC24, KIF2C, CDCA8, NCAPH, NCAPG, INCENP, TOP2A, CDCA5, CDC6, DSN1, DLGAP5, PSRC1, NUF2, CENPF, NUSAP1, ESPL1, CDC20, BIRC5, CENPK, TACC3, UBE2C, CENPI, SMC4, CENPH, REC8, MAD2L1, PLK1, ZWINT, BUB1B, CENPU, USP44
SLC7A7	9.27	OLIG2	0.525		GO:0060415~muscle tissue morphogenesis	3.30852e-05	MYF6, ACTC1, TNNC1, MYF5, MYLK2, MYH7, TBX1, ANKRD1, TTN, TNNI3, PROX1, TNNI1, TNNT2, CHD7, XIRP2, PAX7, HEY2, RYR2, POU4F1, PITX2
RASSF3	9.115	NR2E1	0.51		GO:0032989~cellular component morphogenesis	3.63216e-05	SYT1, PLXNA2, C6ORF25, GNA12, MAEL, L1CAM, AURKA, ANKRD1, TTN, NR2E1, WNT4, PACSIN1, GP5, DAB1, APOA1, APOE, UNC5A, LRRC55, LGI1, DISC1, NET1, MATN2, RET, PTPRM, TNIK, EFNB3, KIF5A, PDPN, MYH3, PLXNB3, NKX2-8, TBC1D22B, PROX1, WEE1, SLITRK2, RND2, NCAM1, HIF1A, NYAP2, SGSM3, ST14, RAB17, OPHN1, RELN, EFNA4, STMN1, INTU, CAV3, COBL, PKHD1, DRD2, SSH2, DAG1, TTC8, ARX, SEMA5B, RNF165, DMD, LHX2, C1…
UHRF1	9.0575	TCF21	0.485		GO:0048644~muscle organ morphogenesis	3.90009e-05	MYF6, ACTC1, TNNC1, MYF5, MYLK2, MYH7, TBX1, ANKRD1, TTN, TNNI3, PROX1, TNNI1, TNNT2, CHD7, XIRP2, PAX7, HEY2, RYR2, POU4F1, TCF15, PITX2
TNFRSF25	8.985	ESR1	0.445		GO:1903779~regulation of cardiac conduction	4.14674e-05	TRPM4, FXYD1, NOS1, ATP1A3, ATP1A4, NPR2, ATP1A2, TNNI3, GJA5, KCNJ11, DMPK, TRDN, RYR3, ATP2A1, RYR1, NPPC, RYR2, CASQ2, HRC
TSPAN33	8.815	LBX1	0.4225		GO:0061564~axon development	4.47535e-05	PLXNA2, L1CAM, PAX2, NR2E1, MBP, ARHGAP4, METRN, GP5, APOA1, DAB1, APOD, UNC5A, SEMA3G, APOE, MAPT, POU4F1, LRRC55, LGI1, TSKU, TUBB3, DISC1, MATN2, ZNF280A, PTPRM, EFNB3, LIMK1, KIF5A, PLXNB3, NKX2-8, NRXN1, SLIT1, RND2, SLITRK2, NCAM1, NCAM2, TRIM32, OPHN1, RELN, EFNA4, STMN1, NGFR, CHL1, SEMA4A, COBL, DRD2, DAG1, TTC8, CDH4, ARX, SEMA5B, LINGO4, RNF165, LHX2, CNR1, BCL11B, GBX1, KLF7, KLK8, PT…
SLC7A5	8.6775	RORC	0.4025		GO:0086065~cell communication involved in cardiac conduction	4.7379e-05	TRPM4, SCN3B, ATP1A3, GJA1, ATP1A2, GJA5, CTNNA3, TRDN, RYR2, DSC2, CACNA1D, SCN5A, KCNQ1, CASQ2
GPR17	8.6525	SP140	0.2575		GO:0048747~muscle fiber development	5.0477e-05	MYF6, MYOD1, WFIKKN1, MYF5, TTN, NEXN, STAC3, CACNA2D2, MYO18B, DMD, P2RX2, KLHL40, RYR1, MYH11, MYOG, CHRNB1, KLHL41
ATP1A2	8.6025	DMBX1	0.235		GO:0007274~neuromuscular synaptic transmission	5.14457e-05	RAPSN, P2RX3, P2RX2, CHRNA4, MYLK2, CHRND, CHRNB1, SLC5A7, CHRNA1, STAC3, CHRNG, DTNA
CHRNG	8.5175	TFAP2B	0.2275		GO:0045685~regulation of glial cell differentiation	5.16066e-05	SLC45A3, ZNF488, CDK1, DRD3, RELA, DUSP10, LIN28A, NR2E1, SIRT2, GPR37L1, TP73, MYCN, NTRK3, TENM4, ATF5, DAB1, CXCR4, OLIG2
NECAP2	8.485	VSX1	0.2125		GO:0015672~monovalent inorganic cation transport	5.69415e-05	KCNH1, KCNC2, KCNK17, KCNJ16, KCNC1, EDN3, KCNK16, SLC5A5, SCN3A, SCN3B, SLC9A3, ATP1B4, DPP10, KCNJ10, GJA5, KCNJ11, KCNQ4, CCT8L2, SLC24A3, SLC24A2, KCNQ1, TRPM4, SGK2, TMEM38A, COX4I2, CNGA3, SLC34A3, KCNA10, CATSPER4, KCNT1, AKAP6, KCNH7, KCNH8, CASQ2, KCNH4, CAV3, FXYD1, KCNMB4, SCN1A, DRD3, FHL1, COX7B2, KCNA3, KCNA6, SLC38A11, ATP12A, KCNJ3, KCNMB1, KCNS3, DMD, ADRA2A, SCN9A, SCN5A, TCIRG1…
SH3KBP1	8.34	MYT1	0.2025		GO:0000278~mitotic cell cycle	6.16916e-05	STIL, EDN3, KIFC1, PRC1, CHMP4B, KNTC1, PKMYT1, TTK, AURKA, AURKB, MCM10, TTN, KANK2, PRIM1, BRINP1, CDCA8, PPP1R1C, OIP5, SMARCD3, CDKN2C, INCENP, CDCA2, CCNA2, CDCA5, ORC1, CDCA3, PDPN, LIG1, SKP2, ESPL1, TACC3, CEP152, PKIA, WEE1, WEE2, REC8, MAD2L1, ZWINT, STMN1, KIF4A, DRD3, TICRR, NEK2, ANLN, CHEK1, CCNG1, MYBL2, TRIM71, CCNG2, SPC24, TTYH1, GINS1, CKAP2, GINS2, MKI67, EME1, NUF2, SMAD3, CD…
AJUBA	8.04	SOX21	0.1575		GO:0002027~regulation of heart rate	6.33808e-05	CAV3, TRPM4, EDN3, EPAS1, TACR3, SCN3B, DRD2, GJA1, MYH7, GJA5, CTNNA3, BVES, DMD, HEY2, DSC2, RYR2, POPDC2, CACNA1D, KCNQ1, SCN5A, CASQ2, HRC
LY6G6C	7.935	CRX	0.1175		GO:0010720~positive regulation of cell development	6.9531e-05	SYT1, MYOD1, ZNF488, CPEB3, EZH2, CLDN5, L1CAM, AURKA, ANKRD1, PAX2, CRX, PACSIN1, METRN, BRINP1, APOA1, FAM150A, DAB1, CXCR4, SMARCD3, APOE, MAPT, MMD2, RARA, OLIG2, LRRC7, DISC1, NET1, SOX10, RET, LIMK1, RELA, PLXNB3, TLE6, PRKCH, PROX1, ECT2, RND2, HIF1A, TRIM32, AKAP6, RELN, TGIF2, NGFR, CAMK1D, COBL, DRD2, LIN28A, CDH4, TCF7L2, OTP, TRIM67, CNR1, DMD, BCL6, MYOG, BCL9L, TCF4, DNMT3B, HAP1, M…
PXK	7.925	POU6F2	0.11		GO:0010001~glial cell differentiation	7.09103e-05	SLC45A3, ZNF488, DRD3, ERBB3, SOX2, DUSP10, DAG1, KCNJ10, PAX2, LIN28A, NR2E1, METRN, DAB1, CXCR4, CDKN2C, DMD, LGI4, POU3F1, OLIG2, SOX10, CDK1, PTPRZ1, RELA, FA2H, CDK6, SIRT2, TP73, GPR37L1, MYCN, TENM4, NTRK3, ATF5, GCM1, S100B, NEUROD4, RELN
KCNMB4	7.825	ZNF215	0.0775		GO:0031055~chromatin remodeling at centromere	7.2346e-05	HIST2H4A, CENPK, CENPI, CENPH, HIST2H4B, HJURP, HIST1H4B, OIP5, HIST1H4E, HIST1H4F, CENPW, HIST1H4D, CENPU, HIST1H4J, HIST1H4H
HMMR	7.81	POU5F1B	0.03		GO:0070838~divalent metal ion transport	8.08307e-05	JPH2, TRPV3, IL13, GJA4, SLN, JSRP1, SLC24A3, SLC24A2, NMUR2, PDE4B, TRPV5, CHRNA4, TRPV6, TRPM4, TRPM3, CACNG8, CACNG6, CACNG5, MCU, CACNG1, TRDN, BSPRY, CATSPER4, SLC41A2, RYR3, GRM7, PSEN2, LCK, RYR1, AKAP6, RYR2, SLC40A1, CASQ2, PKDREJ, CAV3, DRD2, SLC39A10, SRL, PKD1L2, TPCN1, ORAI3, ANXA6, CHD7, CCL21, DMD, ADRA2A, GSTO1, SLC30A3, HRC, HAP1, NOS1, OPRL1, CACNA1I, ATP1A2, CACNA2D2, CAPN3, CA…
TENM4	7.7025	NKX2-8	0.0275		GO:0006342~chromatin silencing	8.9998e-05	HIST2H3A, HIST1H3J, HIST1H2AG, HIST2H4A, SIRT2, HIST2H3C, HIST2H4B, HIST2H2AB, CDC45, UHRF1, HIST1H4B, HIST1H3B, HIST1H2AI, HIST1H4E, HIST1H3C, HIST1H4F, HIST1H2AK, HIST1H3E, HIST1H2AJ, HIST1H4D, HIST1H3F, HIST1H3G, HIST1H2AL, HIST1H4J, HIST1H3I, HIST1H4H
ACVR2B	7.5225	HOXB8	0.0225		GO:0019226~transmission of nerve impulse	9.75627e-05	CLCN1, KCNMB4, SCN1A, CLDN19, SCN3A, GLRA1, GRIK2, CACNG8, CACNA1I, NFASC, CACNG5, CATSPER4, P2RX3, GRM7, SCN9A, CHRNA1, SCN5A, SCN4A
FLOT2	7.4375	PAX2	0.02		GO:0034508~centromere complex assembly	9.82262e-05	CENPF, HIST2H4A, CENPK, CENPI, CENPH, HIST2H4B, HJURP, HIST1H4B, OIP5, HIST1H4E, CENPW, HIST1H4F, HIST1H4D, CENPU, HIST1H4J, HIST1H4H
FXYD1	7.145				GO:0006336~DNA replication-independent nucleosome assembly	9.82262e-05	HIST2H4A, CENPK, CENPI, CENPH, HIST2H4B, HJURP, HIST1H4B, OIP5, HIST1H4E, CENPW, HIST1H4F, HIST1H4D, CENPU, ASF1B, HIST1H4J, HIST1H4H
PIK3C2B	7.1375				GO:0072511~divalent inorganic cation transport	9.93152e-05	JPH2, TRPV3, IL13, GJA4, SLN, JSRP1, SLC24A3, SLC24A2, NMUR2, PDE4B, TRPV5, CHRNA4, TRPV6, TRPM4, TRPM3, CACNG8, CACNG6, CACNG5, MCU, CACNG1, TRDN, BSPRY, CATSPER4, SLC41A2, RYR3, GRM7, PSEN2, LCK, RYR1, AKAP6, RYR2, SLC40A1, CASQ2, PKDREJ, CAV3, DRD2, SLC39A10, SRL, PKD1L2, TPCN1, ORAI3, ANXA6, CHD7, CCL21, DMD, ADRA2A, GSTO1, SLC30A3, HRC, HAP1, NOS1, OPRL1, CACNA1I, ATP1A2, CACNA2D2, CAPN3, CA…
RASSF1	7.0925				GO:0043403~skeletal muscle tissue regeneration	0.000101766	MYF6, MYOD1, GJD4, PAX7, EZH2, SOX15, ENO3, MSTN, GJA1, MYOG, CAPN3, FZD7
TC2N	7.0925				GO:0048812~neuron projection morphogenesis	0.000106665	SYT1, PLXNA2, GJA1, L1CAM, AURKA, PAX2, NR2E1, MBP, ARHGAP4, PACSIN1, METRN, GP5, DAB1, UNC5A, APOE, SEMA3G, MAPT, DLG4, POU4F1, LRRC55, LGI1, TSKU, TUBB3, DISC1, KIRREL3, MATN2, ZNF280A, PTPRM, EFNB3, LIMK1, KIF5A, PLXNB3, NKX2-8, NRXN1, SLIT1, WEE1, NCAM1, RND2, SLITRK2, NYAP2, OPHN1, RELN, EFNA4, NGFR, STMN1, CHL1, SEMA4A, COBL, DRD2, DAG1, TTC8, CDH4, ARX, SEMA5B, LINGO4, RNF165, LHX2, BCL11B…
ADRA2A	7.015				GO:0098813~nuclear chromosome segregation	0.000118898	KIFC1, KIF22, KIF4A, PRC1, CHMP4B, NEK2, MAEL, KNTC1, TTK, CEP55, AURKB, TTN, SPC24, KIF2C, CDCA8, NCAPH, NCAPG, INCENP, TOP2A, CDCA5, CDC6, DSN1, MSH5, DLGAP5, EME1, PSRC1, NUF2, CENPF, NUSAP1, ESPL1, CDC20, BIRC5, CENPK, UBE2C, TACC3, SIRT2, CENPI, SMC4, CENPH, FMN2, REC8, MAD2L1, PLK1, FANCD2, ZWINT, BUB1B, CENPU, USP44
CDH6	6.965				GO:0034724~DNA replication-independent nucleosome organization	0.000123399	HIST2H4A, CENPK, CENPI, CENPH, HIST2H4B, HJURP, HIST1H4B, OIP5, HIST1H4E, CENPW, HIST1H4F, HIST1H4D, CENPU, ASF1B, HIST1H4J, HIST1H4H
TJP2	6.945				GO:0007049~cell cycle	0.000125184	KIFC1, EDN3, AURKA, AURKB, PRIM1, BRINP1, CDCA8, PPP1R1C, INCENP, CDCA2, RARA, CDCA5, CCNA2, CDCA3, PDPN, LIG1, SKP2, ESPL1, PROX1, CEP152, BOLL, ESCO2, SPAG8, UHRF1, REC8, MAD2L1, ZWINT, PPP2R3B, KIF4A, GNAI1, NEK2, TICRR, ASZ1, AFAP1L2, CHEK1, MYBL2, DUSP13, FBXO6, LFNG, MKI67, EME1, NUF2, SMAD3, CDC20, GAS6, SPANXA2-OT1, DHFR, CHAF1A, CLSPN, STOX1, EZH2, TAS1R2, GTSE1, CCNE1, FANCI, DPEP3, NR2…
RYR1	6.8275				GO:0045814~negative regulation of gene expression, epigenetic	0.000134904	HIST1H2AG, EZH2, HIST2H4A, HIST2H4B, HIST2H2AB, CDC45, HIST1H4B, HIST1H4E, HIST1H4F, HIST1H4D, HIST1H4J, DNMT3B, HIST1H4H, HIST2H3A, HIST1H3J, HIST2H3C, SIRT2, UHRF1, HIST1H2AI, HIST1H3B, HIST1H3C, HIST1H2AK, HIST1H2AJ, HIST1H3E, HIST1H3F, HIST1H2AL, HIST1H3G, HIST1H3I
TM7SF3	6.7825				GO:0007267~cell-cell signaling	0.00013648	KCNC2, EDN3, SYT1, GABRB3, SLC6A1, GRIK2, SCN3B, SLC6A20, GRIK3, FGF11, IL13, FOXO1, SYT9, ILDR2, IL15, VIPR2, NR2E1, DMPK, WNT4, CRY2, PROP1, APOE, GRID2, CHRNA4, RARA, DEPDC1B, LGI1, CHRNA1, DISC1, PITX2, TNIK, EFNB3, KIF5A, MYLK2, TC2N, SSTR4, NCAM1, HIF1A, GABRR1, RASGRF1, TFAP2B, RYR2, ROR2, ABAT, OPHN1, RELN, EFNA4, KCNMB4, ACHE, DRD3, GNAI1, DRD2, SOX2, GIPC1, CXXC4, RIMS4, KCNMB1, G6PC2, …
AP2A2	6.695				GO:0007628~adult walking behavior	0.000139713	GLRB, SCN1A, CHD7, DAB1, EFNB3, GLRA1, DRD2, MAPT, GBX1, KCNJ10, CEND1, ZIC1
STX11	6.695				GO:0090659~walking behavior	0.000139713	GLRB, SCN1A, CHD7, DAB1, EFNB3, GLRA1, DRD2, MAPT, GBX1, KCNJ10, CEND1, ZIC1
FNBP1	6.38				GO:0055074~calcium ion homeostasis	0.000147393	EDN3, JPH2, GRIK2, IL13, GJA1, DMPK, JSRP1, CXCR4, SLC24A3, APOE, SLC24A2, NMUR2, TRPV5, DLG4, TRPV6, DISC1, TRPM4, ESR1, MCU, TRDN, CCR4, RYR3, LCK, TFAP2B, RYR1, AKAP6, RYR2, GPR17, CASQ2, GPR12, CALCR, CAV3, DRD3, DRD2, PKHD1, BDKRB2, TMEM178A, TPCN1, ANXA6, PDE6B, CHD7, CCL21, DMD, P2RY1, GSTO1, HRC, HAP1, NOS1, OPRL1, SMAD3, ATP1A2, TNNI3, S100A14, CAPN3, CSRP3, P2RX7, GCM1, CXCL13, GRINA, P…
KCNA3	6.35				GO:0051962~positive regulation of nervous system development	0.000149855	SYT1, ZNF488, CPEB3, LRTM1, EZH2, L1CAM, ANKRD1, PAX2, CRX, PACSIN1, METRN, BRINP1, FAM150A, DAB1, CXCR4, SMARCD3, APOE, MAPT, MMD2, RARA, OLIG2, LRRC7, DISC1, SOX10, RET, LIMK1, RELA, PLXNB3, TLE6, PRKCH, NRXN1, ECT2, PROX1, GPR37L1, RND2, SLITRK2, HIF1A, TRIM32, RELN, TGIF2, NGFR, CAMK1D, COBL, DRD2, LIN28A, CDH4, OTP, TRIM67, LRRTM2, CNR1, DMD, BCL6, TCF4, DNMT3B, HAP1, CPNE9, FLRT1, PTPRZ1, C…
CAPN3	6.305				GO:0000910~cytokinesis	0.000157717	CKAP2, SNX18, CDC6, KIF4A, PRC1, DRD3, DRD2, CHMP4B, E2F7, E2F8, CECR2, NUSAP1, GIPC1, ESPL1, ANLN, BIRC5, CEP55, AURKB, TAS1R2, ECT2, FMN2, PLK1, INCENP, KLHL13, STMN1, KIF20A
FZD7	6.23				GO:0051899~membrane depolarization	0.000162974	CAV3, TRPM4, SCN1A, SCN3A, SCN3B, CACNA1I, GJA1, ATP1A2, CACNA1S, GJA5, TPCN1, BEST2, P2RX7, CATSPER4, SCN9A, CHRNA4, NGFR, CACNA1D, SCN5A, SCN4A, CACNA1B
MMP15	6.085				GO:2000026~regulation of multicellular organismal development	0.00016574	SYT1, FSTL3, L1CAM, MEGF10, AQP3, BRINP1, FAM150A, APOE, GRID2, RARA, LRRC7, GJD4, PTPRM, TNIK, VASH2, PROX1, RND2, RAB17, ROR2, TGIF2, RBP1, ERBB4, ERBB3, DAG1, DUSP10, OTP, SEMA5B, MUSK, NRARP, DMD, CASZ1, ZAP70, TCF4, DNMT3B, LFNG, HAP1, BMP1, IL1RL2, CELSR3, MSTN, SMAD3, CDC20, CELSR2, GAS6, DVL1, NOTCH3, NTRK3, SEMA6A, SEMA6B, SEMA6C, LAMA5, KIAA0922, ZNF488, ZNF536, STOX1, JPH2, CPEB3, EZH2…
AR	6.0175				GO:0048589~developmental growth	0.000185587	STIL, SYT1, MYOD1, PLXNA2, EZH2, MAEL, GJA1, L1CAM, AURKA, ARHGAP4, CCNE1, APOD, APOE, SEMA3G, MAPT, PAX7, HEY2, APOA5, PLS1, SOX15, RARA, CHRNA1, DISC1, CDK1, SOX10, AR, GJD4, LIMK1, ESR1, SLIT1, PROX1, RND2, ACVR2B, GHRH, NPPC, AKAP6, TSHR, SEMA4A, CAV3, COBL, NKD1, DRD3, ERBB4, DRD2, SOX2, TTC8, CDH4, ARX, SEMA5B, UNC79, MUSK, CHD7, LHX2, ENO3, MYOG, KLK6, GINS1, DMBX1, MYF6, CPNE9, FLRT1, EPP…
ADAM23	5.985				GO:0061337~cardiac conduction	0.000225105	TRPM4, SCN3B, CACNG8, CACNG6, CACNG5, ATP1A3, GJA1, ATP1A2, CACNG1, CACNA1S, CACNA2D2, GJA5, CTNNA3, TRDN, DSC2, RYR2, CACNA1D, KCNQ1, SCN5A, CASQ2, HRC
KCNC2	5.94				GO:0051301~cell division	0.000230876	FGF6, KIFC1, STOX1, PRC1, CHMP4B, E2F7, E2F8, KNTC1, AURKA, AURKB, TAS1R2, RPS3, KIF2C, CCNE1, CDCA8, PPP1R1C, OIP5, INCENP, CDCA2, TOP2A, CDCA5, CCNA2, CDCA3, CDK1, CDC6, KIF11, DSN1, LIG1, TPX2, CECR2, NUSAP1, ESPL1, CDK6, UBE2C, ECT2, WEE1, FMN2, MAD2L1, PPBP, ZWINT, KLHL13, BUB1B, CDCA7L, STMN1, INTU, SNX18, KIF4A, HAUS5, DRD3, DRD2, GNAI1, NEK2, GIPC1, ANLN, NR3C1, CEP55, CCNG1, CCNG2, SPC24…
SLC12A4	5.8475				GO:0051209~release of sequestered calcium ion into cytosol	0.000237877	NOS1, JPH2, DRD2, IL13, ATP1A2, CAPN3, TPCN1, TRDN, P2RX7, CHD7, JSRP1, CCL21, DMD, RYR3, LCK, RYR1, AKAP6, RYR2, GSTO1, XCL1, CASQ2, HAP1, HRC
GRASP	5.7775				GO:0051283~negative regulation of sequestering of calcium ion	0.000237877	NOS1, JPH2, DRD2, IL13, ATP1A2, CAPN3, TPCN1, TRDN, P2RX7, CHD7, JSRP1, CCL21, DMD, RYR3, LCK, RYR1, AKAP6, RYR2, GSTO1, XCL1, CASQ2, HAP1, HRC
IL1R1	5.765				GO:1901861~regulation of muscle tissue development	0.000238315	CAV3, MYOD1, JPH2, ERBB4, ERBB3, GJA1, MEGF10, HEY2, SOX15, MYOG, KLHL41, MYF6, RBFOX1, CDK1, MYF5, SMAD3, MSTN, CENPF, TBX1, CAPN3, PPARGC1A, SIRT2, TP73, S100B, AKAP6
KCNS3	5.56				GO:0007409~axonogenesis	0.000243513	PLXNA2, L1CAM, PAX2, NR2E1, MBP, ARHGAP4, METRN, GP5, DAB1, SEMA3G, APOE, UNC5A, MAPT, POU4F1, LRRC55, LGI1, TSKU, DISC1, TUBB3, MATN2, ZNF280A, PTPRM, EFNB3, LIMK1, KIF5A, PLXNB3, NKX2-8, NRXN1, SLIT1, RND2, SLITRK2, NCAM1, OPHN1, RELN, EFNA4, STMN1, NGFR, CHL1, SEMA4A, COBL, DRD2, DAG1, TTC8, CDH4, ARX, SEMA5B, LINGO4, RNF165, LHX2, BCL11B, GBX1, KLF7, PTPRZ1, NFASC, DPYSL5, CELSR3, DVL1, NTRK3…
OXER1	5.545				GO:0050769~positive regulation of neurogenesis	0.000249417	ZNF488, SYT1, CPEB3, EZH2, L1CAM, ANKRD1, CRX, PACSIN1, METRN, BRINP1, FAM150A, DAB1, CXCR4, SMARCD3, APOE, MAPT, MMD2, RARA, OLIG2, LRRC7, DISC1, SOX10, RET, LIMK1, RELA, PLXNB3, TLE6, PRKCH, ECT2, PROX1, RND2, HIF1A, TRIM32, RELN, TGIF2, NGFR, CAMK1D, COBL, DRD2, LIN28A, CDH4, OTP, TRIM67, CNR1, DMD, BCL6, TCF4, DNMT3B, HAP1, CPNE9, PTPRZ1, PARK2, TP73, DVL1, NTRK3, TENM4, SEMA6A, NBL1, PPP1R9A…
FREM2	5.475				GO:0051259~protein oligomerization	0.000254471	KCNC2, SYT1, KCNC1, SLC6A1, GLRA1, CHMP4B, GLRA3, NELL2, GJA1, HIST2H4A, MMP3, GJA5, HIST2H4B, TRPV5, SLC22A6, HSF4, LGI1, AKR1C1, VWA2, TRPM3, AR, CRYAA, ALDH5A1, RXRG, COLEC12, ECT2, RAD51, TNNT2, TOR2A, KCNA10, RYR3, RRM2, PRF1, ACHE, DPYS, KCNA3, KCNA6, TRIM72, TK1, KCNS3, ANXA6, C1QTNF3, HIST1H4B, HIST1H4E, HIST1H4F, GNMT, HIST1H4D, POLQ, HIST1H4J, HIST1H4H, HIST1H3J, GLRB, SYT11, KCNB1, DGK…
AZGP1	5.33				GO:0097553~calcium ion transmembrane import into cytosol	0.000274554	NOS1, JPH2, DRD2, IL13, ATP1A2, CAPN3, TPCN1, TRDN, P2RX7, CHD7, JSRP1, CCL21, DMD, RYR3, LCK, RYR1, AKAP6, RYR2, GSTO1, XCL1, CASQ2, HAP1, HRC
CHRND	5.31				GO:1902656~calcium ion import into cytosol	0.000274554	NOS1, JPH2, DRD2, IL13, ATP1A2, CAPN3, TPCN1, TRDN, P2RX7, CHD7, JSRP1, CCL21, DMD, RYR3, LCK, RYR1, AKAP6, RYR2, GSTO1, XCL1, CASQ2, HAP1, HRC
GLRB	5.2475				GO:0019228~neuronal action potential	0.000280511	KCNMB4, CATSPER4, SCN1A, SCN3A, GRIK2, P2RX3, CACNA1I, SCN9A, CHRNA1, SCN5A, SCN4A
PAG1	5.1775				GO:2000021~regulation of ion homeostasis	0.000283714	CAV3, AVPR2, JPH2, DRD3, SCN3B, DRD2, FHL1, GJA1, IL13, GJA5, TPCN1, CHD7, JSRP1, CCL21, DMD, SLC30A3, GSTO1, SCN5A, HRC, HAP1, TRPM4, NOS1, ATP1A2, CAPN3, TRDN, P2RX7, P2RX3, RYR3, CA7, LCK, P2RX2, RYR1, RYR2, AKAP6, NGFR, XCL1, CASQ2
PCDH1	5.115				GO:0044708~single-organism behavior	0.000284705	SLC6A1, GLRA1, GRIK2, CPEB3, CLDN5, GJA1, KCNJ10, ZIC1, NR2E1, BRINP1, DAB1, SLC24A2, MAPT, NMUR2, DLG4, LGI4, CHRNA4, EFNB3, TANC1, NRXN1, RNF180, HIF1A, RASGRF1, GHRH, GRM7, OTOG, CSTB, ABAT, RELN, NRGN, TSHR, CHL1, SCN1A, DRD3, DRD2, UNC79, HOXA1, NPHP4, MUSK, CHD7, BCHE, CNR1, SCN9A, GBX1, DMBX1, KLK8, GLRB, NOS1, PTPRZ1, ATP1A3, ATP1A2, PARK2, NPY, S100B, HOXB8, ITGA8, P2RX3, P2RX2, TMOD2, C…
SCN3B	4.9375				GO:0007411~axon guidance	0.000293861	PLXNA2, DAG1, L1CAM, TTC8, CDH4, ARX, SEMA5B, SEMA3G, RNF165, UNC5A, BCL11B, LHX2, GBX1, LGI1, TUBB3, MATN2, ZNF280A, KLF7, PTPRM, EFNB3, KIF5A, PLXNB3, NFASC, DPYSL5, CELSR3, NRXN1, SLIT1, DVL1, NCAM1, SEMA6A, SEMA6B, SEMA6C, OPHN1, RELN, EFNA4, NGFR, CHL1, SEMA4A, GFRA3
CACNA2D2	4.855				GO:0001755~neural crest cell migration	0.000296862	EDN3, SOX10, NRTN, RET, ERBB4, TBX1, SEMA6A, SEMA5B, SEMA6B, SEMA6C, HIF1A, SEMA3G, LAMA5, SEMA4A, PITX2
FLRT1	4.7575				GO:0072507~divalent inorganic cation homeostasis	0.000303437	EDN3, JPH2, GRIK2, IL13, GJA1, DMPK, JSRP1, CXCR4, SLC24A3, APOE, SLC24A2, NMUR2, TRPV5, DLG4, TRPV6, DISC1, TRPM4, ESR1, MCU, TRDN, CCR4, RYR3, LCK, TFAP2B, RYR1, AKAP6, RYR2, GPR17, CASQ2, GPR12, CAV3, CALCR, DRD3, DRD2, PKHD1, SLC39A10, BDKRB2, TMEM178A, TPCN1, ANXA6, PDE6B, CHD7, CCL21, DMD, P2RY1, GSTO1, HRC, HAP1, NOS1, OPRL1, SMAD3, ATP1A2, PARK2, TNNI3, S100A14, CAPN3, CSRP3, P2RX7, GCM1,…
NPR2	4.6875				GO:0070509~calcium ion import	0.000309957	JPH2, DRD2, TRPV3, IL13, TPCN1, CHD7, SLN, JSRP1, CCL21, DMD, TRPV5, TRPV6, GSTO1, HAP1, HRC, NOS1, CACNA1I, MCU, ATP1A2, CAPN3, TRDN, P2RX7, RYR3, LCK, ATP2A1, RYR1, AKAP6, RYR2, XCL1, CACNA1D, CASQ2
FLNB	4.5725				GO:0030029~actin filament-based process	0.00031222	TNNC2, SCN3B, TNNC1, MYBPC1, MYO7A, PDLIM3, GJA1, ANKRD1, TTN, GJA5, SYNPO2L, FRMD3, FRMD5, PACSIN1, WNT4, DES, APOA1, TMSB15A, PDE4B, PLS1, MICAL1, LMOD3, KCNQ1, TRPM4, TNIK, LIMK1, MYH3, MYH2, LDB3, MYH4, MYLK2, CORO7, MYH7, MYH8, PROX1, FLNB, CTSV, CTNNA3, TNNT2, FMN2, TNNT1, XIRP2, MAP3K19, TRIM32, OPHN1, RYR2, CASQ2, CAV3, ODAM, COBL, MYL4, ABLIM3, DIAPH3, SSH2, TTC8, ESPN, NPHP4, SORBS1, CC…
PSEN2	4.4675				GO:0014013~regulation of gliogenesis	0.000313759	SLC45A3, SOX10, ZNF488, CDK1, DRD3, PTPRZ1, RELA, EZH2, DUSP10, PRKCH, LIN28A, NR2E1, SIRT2, GPR37L1, TP73, MYCN, NTRK3, TENM4, ATF5, DAB1, CXCR4, OLIG2
ACHE	4.4525				GO:0097485~neuron projection guidance	0.000321815	PLXNA2, DAG1, L1CAM, TTC8, CDH4, ARX, SEMA5B, SEMA3G, RNF165, UNC5A, BCL11B, LHX2, GBX1, LGI1, TUBB3, MATN2, ZNF280A, KLF7, PTPRM, EFNB3, KIF5A, PLXNB3, NFASC, DPYSL5, CELSR3, NRXN1, SLIT1, DVL1, NCAM1, SEMA6A, SEMA6B, SEMA6C, OPHN1, RELN, EFNA4, NGFR, CHL1, SEMA4A, GFRA3
ABCG1	4.425				GO:0007010~cytoskeleton organization	0.00035159	STIL, KIFC1, PRC1, CHMP4B, TUBB2A, PDLIM3, TTK, AURKA, ANKRD1, AURKB, TTN, WNT4, PACSIN1, APOA1, APOE, PLS1, DISC1, KRT84, TNIK, MYH3, CECR2, ESPL1, CORO7, TACC3, CEP152, PROX1, WEE1, TNNT2, SPAG4, TRIM32, OPHN1, STMN1, MAP6D1, CAV3, COBL, ODAM, KIF4A, NEK2, PKHD1, SIPA1, DIAPH3, SSH2, DAG1, ANLN, CHEK1, TTC8, MYBL2, NPHP4, DMD, PPL, ADRA2A, IQSEC2, FGD4, CKAP2, KRT31, SMAD3, MYOZ1, MYOZ2, CSRP3,…
SLC40A1	4.315				GO:0043501~skeletal muscle adaptation	0.000409917	MYOD1, TNNT1, TNNC1, MSTN, MYOG, MYH7, IL15, PPARGC1A, TNNI1
GRIK3	4.2375				GO:0014850~response to muscle activity	0.000409917	FNDC5, HIF1A, SRL, MSTN, RYR2, MYOG, METRNL, CAPN3, PPARGC1A
DGKH	4.0925				GO:0016202~regulation of striated muscle tissue development	0.00041025	MYF6, RBFOX1, CAV3, CDK1, MYOD1, JPH2, ERBB4, ERBB3, MYF5, SMAD3, MSTN, GJA1, CENPF, TBX1, MEGF10, CAPN3, SIRT2, TP73, S100B, HEY2, SOX15, AKAP6, MYOG, KLHL41
ATP10B	3.9925				GO:0007586~digestion	0.000426917	DRD3, LMF1, PRSS1, SCTR, ARX, SCT, AKR1C2, APOA1, PRSS2, APOA5, PRSS3, PLS1, ADRA2A, NPC1L1, PGA3, PGA4, KCNQ1, AKR1C1, CELA3A, PNLIPRP2, OPRL1, CAPN9, PPARGC1A, MUC4, CEL, P2RX7, NPY, MGAM, LIPI, GKN1, TJP2
TTYH1	3.985				GO:1901019~regulation of calcium ion transmembrane transporter activity	0.000430589	CAV3, NOS1, JPH2, DRD2, OPRL1, ATP1A2, TRDN, SLN, JSRP1, DMD, PDE4B, ADRA2A, RYR2, AKAP6, GSTO1, CASQ2, HAP1, HRC
SYT17	3.8275				GO:0045664~regulation of neuron differentiation	0.000446927	SYT1, ZNF536, CPEB3, PLXNA2, EZH2, L1CAM, ANKRD1, NR2E1, MBP, CRX, ARHGAP4, PACSIN1, METRN, BRINP1, FAM150A, DAB1, APOE, SEMA3G, MAPT, HEY2, GRID2, RARA, MMD2, OLIG2, LRRC7, DISC1, RET, LBX1, TNIK, LIMK1, TLE6, PLXNB3, SLIT1, MYCL, PROX1, ECT2, GPR37L1, MYCN, RND2, RAB17, TRIM32, RELN, TGIF2, NGFR, SEMA4A, CAMK1D, COBL, SOX3, SOX2, SSH2, LIN28A, MEIS1, CDH4, SEMA5B, TRIM67, CNR1, BCL11B, DMD, CAS…
ADAM21	3.78				GO:0051262~protein tetramerization	0.000452966	KCNC1, ACHE, DPYS, HIST2H4A, HIST2H4B, TK1, HIST1H4B, HIST1H4E, TRPV5, HIST1H4F, HIST1H4D, GNMT, HIST1H4J, HIST1H4H, TRPM3, HIST1H3J, ALDH5A1, SYT11, RXRG, TP73, RRM2, RYR3, HIST1H3B, HIST1H3C, HIST1H3E, HIST1H3F, HIST1H3G, HIST1H3I
EXOC6	3.775				GO:0006942~regulation of striated muscle contraction	0.000455185	CAV3, TRPM4, NOS1, MYH7, ATP1A2, GJA5, CTNNA3, TNNI1, DMPK, DMD, PDE4B, ATP2A1, DSC2, RYR2, GSTO1, KCNQ1, SCN5A, CASQ2, HRC
BDKRB2	3.675				GO:1903115~regulation of actin filament-based movement	0.000505509	TNNT2, TRPM4, TNNC1, PDE4B, MYLK2, DSC2, RYR2, ATP1A2, GJA5, SCN5A, CTNNA3
GRIK2	3.6375				GO:0055008~cardiac muscle tissue morphogenesis	0.000513557	ACTC1, TNNC1, MYLK2, MYH7, ANKRD1, TTN, TNNI3, PROX1, TNNI1, TNNT2, CHD7, XIRP2, HEY2, RYR2, POU4F1, PITX2
ORC1	3.6				GO:0048634~regulation of muscle organ development	0.000530143	MYF6, RBFOX1, CAV3, CDK1, MYOD1, JPH2, ERBB4, ERBB3, MYF5, SMAD3, MSTN, GJA1, CENPF, TBX1, MEGF10, CAPN3, SIRT2, TP73, S100B, HEY2, SOX15, AKAP6, MYOG, KLHL41
BST1	3.5725				GO:0007088~regulation of mitotic nuclear division	0.000532738	EDN3, DRD3, NEK2, CHMP4B, KNTC1, PKMYT1, TTK, ANLN, CHEK1, AURKA, CDCA5, CDC6, KIF11, MKI67, DLGAP5, NUSAP1, CENPF, ESPL1, BIRC5, TACC3, UBE2C, SIRT2, MAD2L1, TOM1L1, PLK1, BUB1B, USP44
CADM2	3.525				GO:0042063~gliogenesis	0.000543008	SLC45A3, ZNF488, DRD3, ERBB3, SOX2, DUSP10, DAG1, KCNJ10, PAX2, LIN28A, NR2E1, METRN, DAB1, CXCR4, CDKN2C, DMD, P2RY1, LGI4, POU3F1, OLIG2, DISC1, MATN2, CDK1, SOX10, PTPRZ1, RELA, FA2H, PRKCH, CDK6, EEF2, SIRT2, TP73, GPR37L1, MYCN, TENM4, NTRK3, ATF5, GCM1, S100B, NEUROD4, RELN
FCGR1B	3.49				GO:0006874~cellular calcium ion homeostasis	0.000576028	EDN3, JPH2, GRIK2, IL13, GJA1, DMPK, JSRP1, CXCR4, SLC24A3, APOE, SLC24A2, NMUR2, TRPV5, DLG4, DISC1, TRPM4, ESR1, MCU, TRDN, CCR4, RYR3, LCK, RYR1, AKAP6, RYR2, GPR17, CASQ2, GPR12, CALCR, CAV3, DRD3, DRD2, PKHD1, BDKRB2, TMEM178A, TPCN1, ANXA6, PDE6B, CHD7, CCL21, DMD, P2RY1, GSTO1, HRC, HAP1, NOS1, OPRL1, SMAD3, ATP1A2, TNNI3, CSRP3, CAPN3, P2RX7, CXCL13, GRINA, P2RX3, ATP2A1, P2RX2, AVPR1B, X…
PLXNB3	3.44				GO:0048638~regulation of developmental growth	0.000620278	CAV3, MYOD1, SYT1, NKD1, DRD3, ERBB4, DRD2, PLXNA2, MAEL, GJA1, L1CAM, CDH4, ARX, ARHGAP4, SEMA5B, MUSK, CHD7, APOE, SEMA3G, MAPT, HEY2, PLS1, SOX15, DISC1, CDK1, CPNE9, AR, GJD4, EPPK1, LIMK1, MSTN, PARK2, CACNA2D2, PROX1, CAPN3, TP73, NTRK3, RND2, SEMA6A, SEMA6B, SEMA6C, GHRH, NPPC, AKAP6, GAMT, TSHR, SYT17, SEMA4A
STK32A	3.3825				GO:0051783~regulation of nuclear division	0.000620972	EDN3, DRD3, NEK2, CHMP4B, KNTC1, PKMYT1, TTK, ANLN, CHEK1, AURKA, WNT4, CDCA5, CDC6, KIF11, MKI67, DLGAP5, CENPF, NUSAP1, ESPL1, BIRC5, CDC20, TACC3, UBE2C, SIRT2, WEE2, MAD2L1, TOM1L1, PLK1, BUB1B, USP44
DVL1	3.37				GO:0001505~regulation of neurotransmitter levels	0.000634583	KCNMB4, PPFIA3, SYT1, PPFIA4, ACHE, DRD3, DRD2, SYT9, KCNJ10, RIMS4, DAGLA, SYN2, STX11, PRIMA1, GABRA2, NOS1, ALDH5A1, SYT10, SYT11, TC2N, ATP1A2, PARK2, NRXN1, DVL1, CADPS, P2RX7, PPP1R9A, OTOF, ABAT, SYTL2, RAP1B, SYT15, SLC5A7, SYT17, CACNA1B
CLDN11	3.295				GO:0032412~regulation of ion transmembrane transporter activity	0.000675192	FXYD1, CAV3, JPH2, DRD3, SCN3B, DRD2, FHL1, KCNJ11, SLN, JSRP1, DMD, PDE4B, ADRA2A, DLG4, GSTO1, KCNQ1, HRC, HAP1, NOS1, OPRL1, CACNG8, CACNG5, ATP1A2, NRXN1, PPARGC1A, TRDN, CNIH2, RASGRF1, AKAP6, RYR2, RELN, CACNA1D, CASQ2
KCNB1	3.2875				GO:0051238~sequestering of metal ion	0.000735877	JPH2, NOS1, S100A7, DRD2, IL13, ATP1A2, CAPN3, FTH1, TPCN1, TRDN, P2RX7, CHD7, JSRP1, CCL21, DMD, RYR3, LCK, RYR1, RYR2, AKAP6, GSTO1, XCL1, CASQ2, HRC, HAP1
DGKB	3.245				GO:0045165~cell fate commitment	0.00075693	MYOD1, ERBB4, LMO4, POU6F2, SOX2, RORC, PAX2, NR2E1, TCF7L2, C8ORF22, ARX, WNT4, IL12RB1, BCL11B, PAX7, HEY2, ETV2, GBX1, MYOG, POU4F1, RARA, OLIG2, NR2F2, DBX1, MYF6, TBX6, AR, LBX1, EPAS1, MYF5, SLAMF6, TBX1, PROX1, FZD7, NOTCH3, TENM4, NTRK3, GCM1, ROR2, NEUROD4
HFE2	3.205				GO:0045686~negative regulation of glial cell differentiation	0.000764165	NTRK3, ATF5, DAB1, DRD3, DUSP10, LIN28A, NR2E1, GPR37L1, SIRT2, MYCN
NPC1L1	3.14				GO:0060402~calcium ion transport into cytosol	0.000786215	JPH2, DRD2, IL13, TPCN1, CHD7, JSRP1, CCL21, DMD, TRPV5, GSTO1, HAP1, HRC, NOS1, ATP1A2, CAPN3, TRDN, P2RX7, RYR3, P2RX3, P2RX2, LCK, RYR1, AKAP6, RYR2, XCL1, CASQ2
MCF2L	3.1075				GO:0060968~regulation of gene silencing	0.00080036	HIST1H3J, ESR1, LIN28A, TRIM71, MYCN, AJUBA, UHRF1, CDC45, HIST1H3B, HIST1H3C, HIST1H3E, HIST1H3F, HIST1H3G, NCOR2, HIST1H3I
ITIH4	3.055				GO:0031047~gene silencing by RNA	0.000813898	ASZ1, MAEL, HIST2H4A, LIN28A, TRIM71, HIST2H4B, HIST1H4B, NUP210, HIST1H4E, HIST1H4F, PIWIL3, HIST1H4D, HIST1H4J, HIST1H4H, HIST2H3A, HIST1H3J, ESR1, SMAD3, HIST2H3C, MYCN, AJUBA, HIST1H3B, HIST1H3C, HIST1H3E, HIST1H3F, HIST1H3G, NCOR2, MRPL44, HIST1H3I
TRPM3	2.9725				GO:0045653~negative regulation of megakaryocyte differentiation	0.000823186	HIST1H4B, HIST1H4E, HIST1H4F, HIST1H4D, HIST2H4A, HIST1H4J, HIST2H4B, HIST1H4H
CELSR2	2.9625				GO:0086019~cell-cell signaling involved in cardiac conduction	0.000832031	TRPM4, SCN3B, GJA1, RYR2, CACNA1D, KCNQ1, GJA5, SCN5A, CASQ2
KCNF1	2.96				GO:0060078~regulation of postsynaptic membrane potential	0.000836527	SCN1A, GABRB3, SCN3A, GLRA1, SCN3B, GRIK2, NRXN1, DVL1, DMPK, PPP1R9A, CATSPER4, SCN9A, GRID2, DLG4, CHRNA4, ABAT, RELN, SCN5A, SCN4A
SLC41A2	2.925				GO:0031032~actomyosin structure organization	0.000868564	CAV3, ANKRD1, TTN, FRMD3, FRMD5, WNT4, APOA1, SORBS1, KLHL41, LMOD3, ACTC1, LIMK1, MYH3, LDB3, SMAD3, MYOZ1, MYOZ2, CAPN3, PROX1, CSRP3, PPP1R9A, MYPN, MYH11, TMOD2, TMOD4, PHLDB2, CASQ2, ARAP1
ADAM20	2.92				GO:0051282~regulation of sequestering of calcium ion	0.000898522	NOS1, JPH2, DRD2, IL13, ATP1A2, CAPN3, TPCN1, TRDN, P2RX7, CHD7, JSRP1, CCL21, DMD, RYR3, LCK, RYR1, AKAP6, RYR2, GSTO1, XCL1, CASQ2, HAP1, HRC
ABCA3	2.8325				GO:0045597~positive regulation of cell differentiation	0.000920573	SYT1, MYOD1, EDN3, RARRES2, IL13, L1CAM, AURKA, ANKRD1, IL15, MAMSTR, BRINP1, PACSIN1, WNT4, APOA1, DAB1, FAM150A, APOE, SMARCD3, RARA, OLIG2, DISC1, LRRC7, NET1, RET, ADAMTS20, RELA, PLXNB3, PROX1, RND2, HIF1A, TRIM32, AKAP6, RELN, TGIF2, ASB4, CAV3, COBL, HMGB2, DRD2, SOX2, LIN28A, OTP, IL12RB1, TRIM67, CNR1, DMD, ZAP70, TCF4, DNMT3B, HAP1, CPNE9, IL1RL2, SMAD3, SMYD1, CSRP3, GAS6, DVL1, NTRK3,…
CD72	2.825				GO:0000902~cell morphogenesis	0.000937062	SYT1, PLXNA2, C6ORF25, GNA12, MAEL, L1CAM, AURKA, NR2E1, WNT4, GP5, PACSIN1, DAB1, APOA1, APOE, UNC5A, LRRC55, LGI1, DISC1, NET1, MATN2, RET, PTPRM, TNIK, EFNB3, KIF5A, PDPN, NKX2-8, PLXNB3, TBC1D22B, PROX1, WEE1, SLITRK2, RND2, NCAM1, HIF1A, NYAP2, SGSM3, ST14, RAB17, OPHN1, RELN, EFNA4, STMN1, INTU, COBL, PKHD1, DRD2, SSH2, DAG1, TTC8, ARX, SEMA5B, RNF165, DMD, LHX2, C10ORF90, MNS1, HAP1, FGD4,…
ZAP70	2.7725				GO:0055065~metal ion homeostasis	0.000937141	EDN3, JPH2, HFE2, GRIK2, IL13, GJA1, KCNJ10, DMPK, JSRP1, CXCR4, SLC24A3, APOE, SLC24A2, NMUR2, TRPV5, DLG4, TRPV6, DISC1, TRPM4, SGK2, ESR1, MCU, TRDN, HIF1A, CCR4, RYR3, LCK, TFAP2B, RYR1, AKAP6, RYR2, GPR17, SLC40A1, CASQ2, GPR12, CAV3, CALCR, AVPR2, DRD3, DRD2, PKHD1, SLC39A10, BDKRB2, ATP12A, TPCN1, TMEM178A, FTH1, ANXA6, PDE6B, CHD7, CCL21, DMD, P2RY1, GSTO1, HAP1, HRC, NOS1, EPAS1, OPRL1, …
PPL	2.7525				GO:0045815~positive regulation of gene expression, epigenetic	0.0009541	HIST2H3A, HIST1H3J, CHEK1, HIST2H4A, HIST2H3C, HIST2H4B, HIST1H4B, HIST1H3B, HIST1H4E, HIST1H4F, HIST1H3C, HIST1H4D, HIST1H3E, HIST1H3F, HIST1H4J, HIST1H3G, HIST1H4H, HIST1H3I
CLDN5	2.7475				GO:0000904~cell morphogenesis involved in differentiation	0.000955208	PLXNA2, C6ORF25, L1CAM, NR2E1, GP5, WNT4, APOA1, DAB1, UNC5A, APOE, LRRC55, LGI1, DISC1, NET1, MATN2, RET, TNIK, PTPRM, EFNB3, KIF5A, NKX2-8, PLXNB3, PROX1, NCAM1, RND2, SLITRK2, HIF1A, ST14, OPHN1, RELN, STMN1, EFNA4, COBL, DRD2, SSH2, DAG1, TTC8, ARX, SEMA5B, RNF165, LHX2, KLF7, SMAD3, CELSR3, CELSR2, TRIM62, DVL1, NTRK3, SEMA6A, SEMA6B, SEMA6C, S100B, LAMA5, ITGA8, TCF15, FERMT3, MYO7A, EZH2, …
GABRB3	2.74				GO:0043486~histone exchange	0.000959627	HIST2H4A, CENPK, CENPI, CENPH, HIST2H4B, HJURP, HIST1H4B, OIP5, HIST1H4E, HIST1H4F, CENPW, HIST1H4D, CENPU, HIST1H4J, HIST1H4H
EFNA4	2.7225				GO:0060401~cytosolic calcium ion transport	0.000980529	JPH2, DRD2, IL13, TPCN1, CHD7, JSRP1, CCL21, DMD, TRPV5, GSTO1, HAP1, HRC, NOS1, ATP1A2, CAPN3, TRDN, P2RX7, RYR3, P2RX3, P2RX2, LCK, RYR1, AKAP6, RYR2, XCL1, CASQ2
ANO4	2.72				GO:0032409~regulation of transporter activity	0.000988107	CTTNBP2NL, FXYD1, CAV3, JPH2, DRD3, SCN3B, DRD2, FHL1, KCNJ11, SLN, JSRP1, DMD, PDE4B, ADRA2A, DLG4, GSTO1, KCNQ1, HRC, HAP1, SGK2, NOS1, CACNG8, OPRL1, CACNG5, ATP1A2, NRXN1, PPARGC1A, TRDN, CNIH2, RASGRF1, AKAP6, RYR2, RELN, CACNA1D, CASQ2
S100A14	2.705				GO:0070296~sarcoplasmic reticulum calcium ion transport	0.00101617	TRDN, SLN, DMD, RYR1, RYR2, ATP1A2, GSTO1, CACNG1, CASQ2, HRC
APOA1	2.6825				GO:0022898~regulation of transmembrane transporter activity	0.0010686	FXYD1, CAV3, JPH2, DRD3, SCN3B, DRD2, FHL1, KCNJ11, SLN, JSRP1, DMD, PDE4B, ADRA2A, DLG4, GSTO1, KCNQ1, HRC, HAP1, NOS1, OPRL1, CACNG8, CACNG5, ATP1A2, NRXN1, PPARGC1A, TRDN, CNIH2, RASGRF1, AKAP6, RYR2, RELN, CACNA1D, CASQ2
ARHGAP33	2.6825				GO:0006875~cellular metal ion homeostasis	0.00109007	EDN3, JPH2, HFE2, GRIK2, IL13, GJA1, DMPK, JSRP1, CXCR4, SLC24A3, APOE, SLC24A2, NMUR2, TRPV5, DLG4, DISC1, TRPM4, SGK2, ESR1, MCU, TRDN, HIF1A, CCR4, RYR3, LCK, RYR1, AKAP6, RYR2, GPR17, SLC40A1, CASQ2, GPR12, CAV3, CALCR, DRD3, DRD2, PKHD1, SLC39A10, BDKRB2, ATP12A, TMEM178A, FTH1, TPCN1, ANXA6, PDE6B, CHD7, CCL21, DMD, P2RY1, GSTO1, HAP1, HRC, NOS1, OPRL1, ATP1A3, ATP1A4, SMAD3, ATP1A2, TNNI3,…
LY6G6D	2.6375				GO:0006270~DNA replication initiation	0.0011068	PRIM1, CCNE1, GINS2, CDC6, CDC45, GINS4, MCM2, MCM10, MCM4, ORC1, RPA4
SLC24A3	2.605				GO:0072503~cellular divalent inorganic cation homeostasis	0.00113957	EDN3, JPH2, GRIK2, IL13, GJA1, DMPK, JSRP1, CXCR4, SLC24A3, APOE, SLC24A2, NMUR2, TRPV5, DLG4, DISC1, TRPM4, ESR1, MCU, TRDN, CCR4, RYR3, LCK, RYR1, AKAP6, RYR2, GPR17, CASQ2, GPR12, CALCR, CAV3, DRD3, DRD2, PKHD1, SLC39A10, BDKRB2, TMEM178A, TPCN1, ANXA6, PDE6B, CHD7, CCL21, DMD, P2RY1, GSTO1, HRC, HAP1, NOS1, OPRL1, SMAD3, ATP1A2, TNNI3, CAPN3, CSRP3, P2RX7, CXCL13, GRINA, P2RX3, ATP2A1, P2RX2,…
ITGAM	2.6025				GO:0051208~sequestering of calcium ion	0.00114209	NOS1, JPH2, DRD2, IL13, ATP1A2, CAPN3, TPCN1, TRDN, P2RX7, CHD7, JSRP1, CCL21, DMD, RYR3, LCK, RYR1, AKAP6, RYR2, GSTO1, XCL1, CASQ2, HAP1, HRC
C6orf25	2.5925				GO:0010460~positive regulation of heart rate	0.00114569	TRPM4, EDN3, TACR3, SCN3B, HEY2, RYR2, KCNQ1, SCN5A, HRC
ITGB6	2.59				GO:0050801~ion homeostasis	0.00114816	EDN3, JPH2, HFE2, GRIK2, SCN3B, SLC9A3, TTPA, IL13, GJA1, KCNJ10, GJA5, DMPK, JSRP1, CXCR4, APOE, SLC24A3, NMUR2, SLC24A2, TRPV5, DLG4, TRPV6, DISC1, TRPM4, SGK2, ESR1, MCU, SLC34A3, TRDN, HIF1A, CCR4, CA7, RYR3, LCK, TFAP2B, RYR1, AKAP6, RYR2, NGFR, GPR17, SLC40A1, CASQ2, GPR12, CAV3, CALCR, AVPR2, FGFR4, DRD3, DRD2, SLC39A10, PKHD1, FHL1, BDKRB2, ATP12A, TPCN1, TMEM178A, FTH1, ANXA6, PDE6B, CHD…
SELPLG	2.5525				GO:0006836~neurotransmitter transport	0.00117194	KCNMB4, PPFIA3, SYT1, PPFIA4, SLC6A1, DRD3, SLC6A20, DRD2, SYT9, KCNJ10, RIMS4, SYN2, STX11, GABRA2, NOS1, SYT10, SYT11, SLC6A14, TC2N, ATP1A2, PARK2, NRXN1, DVL1, CADPS, SLC17A8, P2RX7, PPP1R9A, OTOF, SYTL2, RAP1B, SYT15, SLC5A7, SYT17, CACNA1B
SLC28A1	2.4475				GO:0048666~neuron development	0.00120495	SYT1, NRTN, GABRB3, PLXNA2, L1CAM, AURKA, RPE65, ANKRD1, NR2E1, GP5, PACSIN1, DAB1, APOA1, FAM150A, APOD, APOE, UNC5A, APOA5, LGI4, LRRC55, PITX3, LGI1, DISC1, LRRC7, MATN2, RET, PTPRM, TNIK, EFNB3, KIF5A, NKX2-8, PLXNB3, CECR2, WEE1, NCAM1, RND2, SLITRK2, NCAM2, NYAP2, RASGRF1, RAB17, TRIM32, OPHN1, RELN, EFNA4, STMN1, COBL, DRD2, SOX3, SSH2, DAG1, TTC8, ARX, SEMA5B, NPHP4, TRIM67, RNF165, LHX2,…
DAGLA	2.4325				GO:0014819~regulation of skeletal muscle contraction	0.00125157	CAV3, DMD, ATP2A1, MYH7, GSTO1, DMPK
DLG4	2.385				GO:0051093~negative regulation of developmental process	0.00125668	FSTL3, IL13, NR2E1, NMRK2, BRINP1, WNT4, DAB1, APOE, PGLYRP2, RARA, REG3G, OLIG2, LBX1, PTPRM, BCL2L12, PPARGC1A, WEE2, HIF1A, CAV3, ERBB4, DRD3, SOX3, SOX2, DUSP10, LIN28A, TRIM72, MEIS1, TMEM178A, SEMA5B, NRARP, HIST1H4B, HIST1H4E, HIST1H4F, HIST1H4D, TCF4, LFNG, HIST1H4J, HIST1H4H, DAND5, RFX4, MSTN, TRIM62, CSRP3, GAS6, NOTCH3, NTRK3, SEMA6A, ATF5, SEMA6B, SEMA6C, S100B, HOXB8, KIAA0922, CEND…
P2RX6	2.385				GO:0051321~meiotic cell cycle	0.00125826	NEK2, ASZ1, MAEL, AURKA, WNT4, DUSP13, PSMC3IP, DPEP3, MNS1, PIWIL3, TOP2A, H1FOO, LFNG, FANCA, TAF1L, EXO1, MKI67, DSN1, MSH5, EME1, MND1, ESPL1, NPR2, CDC20, SIRT2, BOLL, SMC4, WEE2, RAD51, FMN2, REC8, CCNB3, SPANXA2-OT1, FANCD2, PLK1, CKS2, NPPC
BRCA1	2.38				GO:0051094~positive regulation of developmental process	0.00126748	SYT1, MYOD1, LRTM1, IL13, L1CAM, AURKA, ANKRD1, IL15, NR2E1, MAMSTR, WNT4, BRINP1, PACSIN1, DAB1, PTGIS, APOA1, FAM150A, APOE, SMARCD3, RLN2, PLS1, RARA, OLIG2, DISC1, LRRC7, NET1, RET, RELA, PLXNB3, VASH2, PPARGC1A, PROX1, SLITRK2, RND2, HIF1A, TRIM32, AKAP6, TGIF2, RELN, ASB4, CAV3, COBL, HMGB2, ERBB4, DRD2, ERBB3, DAG1, TMIGD2, LIN28A, OTP, ARX, IL12RB1, TRIM67, DMD, CNR1, ZAP70, MNS1, TCF4, D…
RET	2.3775				GO:0048738~cardiac muscle tissue development	0.00126782	CAV3, ERBB4, ERBB3, TNNC1, FHL2, GJA1, ANKRD1, TTN, GJA5, CHD7, HEY2, RARA, POU4F1, PITX2, CDK1, ACTC1, MYLK2, MYH7, TNNI3, NEXN, CSRP3, PROX1, TP73, TNNI1, TENM4, TNNT2, MYO18B, BVES, XIRP2, MYH11, RYR2, AKAP6
SLC51B	2.3625				GO:2000177~regulation of neural precursor cell proliferation	0.00128006	INSM1, SOX10, NES, DRD2, PTPRZ1, FOXO1, TRIM71, PROX1, NR2E1, SIRT2, GPR37L1, OTP, HIF1A, SMARCD3, CEND1, KCTD11, DISC1, SHCBP1
DOK7	2.3425				GO:0050805~negative regulation of synaptic transmission	0.00135882	ACHE, SLC6A1, DRD2, GNAI1, GRIK2, KCNB1, GRIK3, SYT11, PARK2, PPP1R9A, KCNQ4, BCHE, SLC24A2, RAP1B, IQSEC2
LGALS4	2.3025				GO:0061640~cytoskeleton-dependent cytokinesis	0.00139765	CKAP2, FMN2, SNX18, KIF4A, PLK1, CHMP4B, NUSAP1, ANLN, STMN1, CEP55, AURKB, KIF20A
GRIA4	2.2925				GO:0044772~mitotic cell cycle phase transition	0.00148523	CLSPN, STOX1, CHMP4B, E2F7, EZH2, KNTC1, PKMYT1, TTK, AURKA, MCM10, GTSE1, KANK2, PRIM1, CCNE1, CDC45, PPP1R1C, FANCI, SMARCD3, PCBP4, CDKN2C, CDCA5, ORC1, CCNA2, CDK1, CDC6, PDPN, TPX2, SKP2, ESPL1, CDK6, MCM2, TACC3, UBE2C, CEP152, MCM4, PKIA, WEE1, MAD2L1, RRM2, BUB1B, RBM38, MELK, HAUS5, NEK2, TICRR, FHL1, PPP1R12B, FOXM1, CHEK1, ANLN, TRIM71, RPA4, HMMR, NES, DLGAP5, CENPF, CDC20, BIRC5, TP7…
ARAP1	2.2375				GO:0040029~regulation of gene expression, epigenetic	0.00148762	HIST1H2AG, EZH2, CHEK1, HIST2H4A, LIN28A, TRIM71, HIST2H4B, HIST2H2AB, CDC45, HIST1H4B, DNMT3L, HIST1H4E, HIST1H4F, HIST1H4D, KCNQ1, DNMT3B, HIST1H4J, HIST1H4H, HIST2H3A, HIST1H3J, ESR1, SMAD3, SIRT2, BRCA1, HIST2H3C, MYCN, AJUBA, UHRF1, HIST1H3B, HIST1H2AI, HIST1H3C, HIST1H2AK, HIST1H3E, HIST1H2AJ, HIST1H3F, KLF2, HIST1H3G, HIST1H2AL, NCOR2, HIST1H3I, MRPL44
JPH2	2.1875				GO:0048667~cell morphogenesis involved in neuron differentiation	0.0017219	PLXNA2, MYO7A, L1CAM, PAX2, NR2E1, MBP, ARHGAP4, METRN, GP5, DAB1, UNC5A, SEMA3G, APOE, MAPT, DLG4, POU4F1, LRRC55, LGI1, TSKU, TUBB3, DISC1, MATN2, ZNF280A, PTPRM, EFNB3, LIMK1, KIF5A, PLXNB3, NKX2-8, NRXN1, SLIT1, RND2, SLITRK2, NCAM1, OPHN1, RELN, EFNA4, STMN1, NGFR, CHL1, SEMA4A, COBL, DRD2, DAG1, CABP4, TTC8, CDH4, ARX, SEMA5B, LINGO4, RNF165, LHX2, BCL11B, GBX1, NFATC4, KLF7, PTPRZ1, NFASC,…
RGS11	2.17				GO:0051147~regulation of muscle cell differentiation	0.00176854	CAV3, MYOD1, EZH2, TRIM72, MEGF10, NMRK2, DMPK, MAMSTR, SMARCD3, HEY2, MYOG, KLHL41, MYF6, RBM24, FLOT2, MYF5, CDK9, MSTN, SMYD1, RCAN1, TBX1, CSRP3, CAPN3, PROX1, CDH15, TRIM32, AKAP6, RBM38, CMTM5
GRID2	2.1625				GO:0044770~cell cycle phase transition	0.00184108	CLSPN, STOX1, CHMP4B, E2F7, EZH2, KNTC1, PKMYT1, TTK, AURKA, MCM10, GTSE1, KANK2, PRIM1, CCNE1, CDC45, PPP1R1C, FANCI, SMARCD3, PCBP4, CDKN2C, C8ORF4, CDCA5, ORC1, CCNA2, CDK1, CDC6, PDPN, TPX2, SKP2, NEK10, ESPL1, CDK6, MCM2, UBE2C, TACC3, CEP152, MCM4, PKIA, WEE1, MAD2L1, RRM2, BUB1B, RBM38, MELK, HAUS5, NEK2, TICRR, FHL1, PPP1R12B, FOXM1, CHEK1, ANLN, TRIM71, RPA4, HMMR, NES, DLGAP5, CENPF, CD…
VIPR2	2.15				GO:1902749~regulation of cell cycle G2/M phase transition	0.00188801	CDK1, CLSPN, STOX1, TICRR, FHL1, CENPF, NEK10, PKIA, GTSE1, ATF5, CCNB3, SMARCD3, PLK1, FANCI, CCNA2
MDGA2	2.125				GO:0051983~regulation of chromosome segregation	0.0019427	CDC6, MKI67, NEK2, DLGAP5, TTK, CENPF, ESPL1, AURKB, UBE2C, TACC3, ECT2, SIRT2, KIF2C, MAD2L1, PLK1, BUB1B, CDCA5, USP44
GPC2	2.115				GO:0086001~cardiac muscle cell action potential	0.00195556	CAV3, TRPM4, SCN3B, GJA1, ATP1A2, GJA5, CTNNA3, DMD, RYR2, DSC2, CACNA1D, SCN5A, KCNQ1
GABRA2	2.0375				GO:0007626~locomotory behavior	0.0019566	SCN1A, GLRA1, DRD3, DRD2, KCNJ10, ZIC1, MEIS1, ESPN, CHD7, DAB1, MAPT, DLG4, CHRNA4, GBX1, LGI4, PITX3, DMBX1, GLRB, EFNB3, ZDHHC8, ATP1A3, ATP1A2, PARK2, HOXB8, OTOG, CSTB, ABAT, CEND1, TSHR, CHL1, CACNA1B, OPRD1
SCN5A	2.0325				GO:0050803~regulation of synapse structure or activity	0.00197079	PPFIA3, GRIK2, CPEB3, DRD2, LRTM1, BCAN, GIPC1, KCNJ10, NR2E1, DMPK, SHISA8, MUSK, APOE, SLC24A2, LRRTM2, DLG4, RARA, NFATC4, DISC1, IQSEC2, KLK8, FLRT1, NOS1, KCNB1, CDC20, NRXN1, SLIT1, SLITRK2, NCAM1, NTRK3, PPP1R9A, S100B, RASGRF1, RAPSN, P2RX3, RAB17, RELN, NRGN
TMPRSS5	2.01				GO:0048167~regulation of synaptic plasticity	0.00202321	PPFIA3, CPEB3, DRD2, GRIK2, BCAN, KCNJ10, GIPC1, NR2E1, SHISA8, APOE, LRRTM2, SLC24A2, DLG4, NFATC4, RARA, IQSEC2, NOS1, KCNB1, CDC20, NCAM1, PPP1R9A, S100B, RASGRF1, P2RX3, RELN, NRGN
FRMPD1	1.9825				GO:0098771~inorganic ion homeostasis	0.00204864	EDN3, JPH2, HFE2, GRIK2, SLC9A3, TTPA, IL13, GJA1, KCNJ10, DMPK, JSRP1, CXCR4, APOE, SLC24A3, NMUR2, SLC24A2, TRPV5, DLG4, TRPV6, DISC1, TRPM4, SGK2, ESR1, MCU, SLC34A3, TRDN, HIF1A, CCR4, CA7, RYR3, LCK, TFAP2B, RYR1, AKAP6, RYR2, GPR17, SLC40A1, CASQ2, GPR12, CAV3, CALCR, AVPR2, FGFR4, DRD3, DRD2, PKHD1, SLC39A10, BDKRB2, ATP12A, TPCN1, TMEM178A, FTH1, ANXA6, PDE6B, CHD7, CCL21, DMD, P2RY1, GST…
P2RX7	1.93				GO:0010880~regulation of release of sequestered calcium ion into cytosol by sarcoplasmic reticulum	0.00205159	TRDN, CHD7, DMD, AKAP6, RYR2, ATP1A2, GSTO1, CASQ2, HRC
KCNJ10	1.92				GO:0031099~regeneration	0.00211432	MYOD1, ERBB4, EZH2, SOX2, GJA1, AURKA, CCNE1, APOA1, APOD, APOE, PAX7, APOA5, ENO3, SOX15, MYOG, CCNA2, MYF6, MATN2, KLK6, CDK1, KLK8, GJD4, MKI67, FLT3, AXL, MSTN, MUSTN1, CAPN3, FZD7, GAS6, NTRK3, DHFR, CHL1
AGTRAP	1.84				GO:2000291~regulation of myoblast proliferation	0.00211675	MYOD1, PAX7, SOX15, MSTN, KLHL41, PITX2
RYR2	1.8275				GO:1900193~regulation of oocyte maturation	0.0021923	NPPC, AURKA, NPR2, SIRT2, WEE2
KCNA6	1.82				GO:0060373~regulation of ventricular cardiac muscle cell membrane depolarization	0.0021923	CAV3, SCN3B, GJA1, GJA5, SCN5A
ARHGEF39	1.76				GO:0014888~striated muscle adaptation	0.00219478	MYOD1, TNNT1, TNNC1, HEY2, EZH2, MSTN, MYOG, MYH7, IL15, PPARGC1A, TNNI1
CATSPERG	1.715				GO:0016458~gene silencing	0.00223221	HIST1H2AG, MAEL, ASZ1, HIST2H4A, LIN28A, TRIM71, HIST2H4B, HIST2H2AB, CDC45, HIST1H4B, NUP210, HIST1H4E, HIST1H4F, PIWIL3, HIST1H4D, KCNQ1, HIST1H4J, HIST1H4H, HIST2H3A, HIST1H3J, ESR1, SMAD3, SIRT2, HIST2H3C, MYCN, AJUBA, UHRF1, HIST1H3B, HIST1H2AI, HIST1H3C, HIST1H2AK, HIST1H2AJ, HIST1H3E, HIST1H3F, HIST1H3G, HIST1H2AL, NCOR2, HIST1H3I, MRPL44
TRPM4	1.71				GO:0007417~central nervous system development	0.0022497	KCNC2, STIL, SYT1, KCNC1, HMX2, PLXNA2, LMO4, ZIC1, NR2E1, CCDC141, WNT4, DAB1, PROP1, APOD, CDKN2C, GRID2, RARA, OLIG2, PITX3, DISC1, PITX2, LBX1, FA2H, MDGA2, TACC3, PPARGC1A, PROX1, SSTR4, HIF1A, TRAPPC9, ABAT, RELN, STMN1, INTU, DRD3, ERBB4, DRD2, SOX3, SOX2, DUSP10, TTC8, OTP, ARX, LHX2, CASZ1, DBX1, HAP1, DMBX1, SPHK2, RFX4, ADAM23, AK2, BRCA1, NOTCH3, NTRK3, HOXB3, ATF5, GCM1, NPY, S100B, …
CACNG1	1.6875				GO:0007215~glutamate receptor signaling pathway	0.00225259	TRPM3, CACNG8, GRIK2, GRIK3, KCNB1, CACNG5, ATP1A3, NRXN1, GRIA4, PPARGC1A, CNIH2, RASGRF1, GRM7, GRID2, DLG4, RELN
RAB44	1.675				GO:0014032~neural crest cell development	0.00225259	SOX10, EDN3, NRTN, RET, ERBB4, TBX1, SEMA6A, SEMA5B, SEMA6B, SEMA6C, HIF1A, CYP26C1, SEMA3G, LAMA5, SEMA4A, PITX2
MAPT	1.665				GO:0007423~sensory organ development	0.00244026	STOX1, HMX2, GABRB3, MYO7A, GJA1, RPE65, ZIC1, PAX2, NR2E1, TSPAN12, KCNQ4, SMARCD3, HEY2, RARA, HSF4, ATOH7, PITX3, TSKU, KCNQ1, CCNA2, PITX2, CRYBB2, SH3PXD2B, RET, PTPRM, TMIE, CECR2, MYCL, PROX1, MYCN, EYA4, ACVR2B, HIF1A, OTOF, TFAP2B, ROR2, TGIF2, TSHR, CRYBA4, ACHE, NKD1, SOX3, SOX2, CABP4, TTC8, MEIS1, HOXA1, PDE6B, NPHP4, CHD7, LHX2, BCL11B, UNC45B, GNAT1, PRSS56, NES, MYF5, SMAD3, TBX1,…
CD274	1.6525				GO:0007610~behavior	0.00253922	TACR3, SLC6A1, GLRA1, GRIK2, CPEB3, CLDN5, GJA1, KCNJ10, ZIC1, NR2E1, BRINP1, DAB1, SLC24A2, MAPT, NMUR2, DLG4, LGI4, CHRNA4, POU4F1, PITX3, KIRREL3, EFNB3, ZDHHC8, TANC1, MMP17, NRXN1, RNF180, HIF1A, RASGRF1, GHRH, GRM7, OTOG, CSTB, ABAT, RELN, NRGN, TSHR, CHL1, SCN1A, DRD3, DRD2, MEIS1, ESPN, UNC79, HOXA1, MUSK, NPHP4, CHD7, BCHE, CNR1, P2RY1, SCN9A, GBX1, DMBX1, KLK8, GLRB, NOS1, PTPRZ1, OPRL1…
ABCC8	1.6375				GO:0090102~cochlea development	0.00254788	NTRK3, SLC17A8, HOXA1, GABRB3, OTOF, HEY2, CECR2, TBX1, PAX2, CCNA2, TSHR, DVL1
ITGB4	1.61				GO:1904062~regulation of cation transmembrane transport	0.00260829	KCNC2, FXYD1, CAV3, KCNC1, EDN3, JPH2, DRD3, SCN3B, DRD2, FHL1, DPP10, IL13, KCNJ11, KCNMB1, CHD7, SLN, JSRP1, DMD, PDE4B, ADRA2A, GSTO1, KCNQ1, SCN5A, HRC, HAP1, NOS1, OPRL1, ATP1A2, CAPN3, TRDN, RYR2, AKAP6, XCL1, CACNA1D, CASQ2
OR2B2	1.605				GO:1903524~positive regulation of blood circulation	0.00264748	TRPM4, AVPR2, EDN3, NOS1, TBXAS1, PTPRM, TACR3, SCN3B, GJA1, OR51E2, GJA5, KCNMB1, HEY2, AVPR1B, ADRA2A, NPPC, RYR2, KCNQ1, SCN5A, HRC
MMP25	1.5925				GO:0001964~startle response	0.00267733	KCNH1, GLRB, GLRA1, DRD3, DRD2, GRID2, PARK2, NRXN1, DVL1
DPP10	1.5675				GO:0060314~regulation of ryanodine-sensitive calcium-release channel activity	0.00267733	TRDN, JPH2, NOS1, JSRP1, DMD, AKAP6, GSTO1, CASQ2, HRC
CNR1	1.515				GO:0010522~regulation of calcium ion transport into cytosol	0.00276792	NOS1, JPH2, IL13, ATP1A2, CAPN3, TRDN, P2RX7, CHD7, JSRP1, DMD, P2RX3, P2RX2, RYR2, AKAP6, GSTO1, XCL1, CASQ2, HAP1, HRC
CDH4	1.49				GO:0045214~sarcomere organization	0.00277106	CAV3, MYH3, MYPN, LDB3, ANKRD1, KLHL41, TTN, CAPN3, PROX1, CASQ2
EMCN	1.4775				GO:0014902~myotube differentiation	0.00281469	KCNH1, MYF6, CAV3, MYOD1, NOS1, MYF5, TANC1, MYEF2, SMYD1, TBX1, TRIM72, STAC3, MAMSTR, TMEM8C, DMD, P2RX2, KLHL40, RYR1, MYOG, KLHL41, PITX2
KCNH8	1.47				GO:0030219~megakaryocyte differentiation	0.00306813	HMGB2, FLI1, HIST1H4B, C6ORF25, HIST1H4E, HIST1H4F, HIST1H4D, HIST2H4A, MEIS1, HIST1H4J, HIST2H4B, HIST1H4H
CDH16	1.465				GO:0055013~cardiac muscle cell development	0.00342322	CAV3, CDK1, ACTC1, FHL2, NEXN, TTN, PROX1, CSRP3, MYO18B, BVES, HEY2, MYH11, AKAP6, PITX2
KCNQ4	1.445				GO:0000281~mitotic cytokinesis	0.00345808	CKAP2, SNX18, KIF4A, PLK1, CHMP4B, NUSAP1, ANLN, STMN1, CEP55, KIF20A
FOLH1	1.4425				GO:0031175~neuron projection development	0.00346164	SYT1, NRTN, PLXNA2, AURKA, L1CAM, ANKRD1, NR2E1, GP5, PACSIN1, APOA1, DAB1, FAM150A, APOD, UNC5A, APOE, APOA5, LRRC55, LGI1, DISC1, LRRC7, MATN2, RET, TNIK, PTPRM, EFNB3, KIF5A, NKX2-8, PLXNB3, WEE1, NCAM1, RND2, SLITRK2, NCAM2, NYAP2, RASGRF1, RAB17, TRIM32, OPHN1, RELN, EFNA4, STMN1, COBL, DRD2, SSH2, DAG1, TTC8, ARX, SEMA5B, TRIM67, RNF165, LHX2, CNR1, DMD, CPNE9, KLF7, CELSR3, CELSR2, CDC20, …
CACNA1D	1.3575				GO:0030900~forebrain development	0.0034673	KCNC2, STIL, KCNC1, EZH2, BCAN, NR2E1, CCDC141, WNT4, DAB1, PROP1, CXCR4, POU4F1, RARA, OLIG2, NR2F2, TSKU, DISC1, KIRREL3, PITX2, CDK6, TACC3, PROX1, SLIT1, PPARGC1A, SSTR4, EFHC1, HIF1A, TRAPPC9, GHRH, RELN, NRGN, AVPR2, ERBB4, DRD2, SOX3, SOX2, TTC8, DNAH5, OTP, ARX, CHD7, LHX2, BCL11B, POU3F1, SCN5A, HAP1, RFX4, PTPRZ1, AXL, NOTCH3, ATF5, NPY, APAF1
PLCH1	1.35				GO:0055080~cation homeostasis	0.00347954	EDN3, JPH2, HFE2, GRIK2, SLC9A3, TTPA, IL13, GJA1, KCNJ10, DMPK, JSRP1, CXCR4, APOE, SLC24A3, NMUR2, SLC24A2, TRPV5, DLG4, TRPV6, DISC1, TRPM4, SGK2, ESR1, MCU, TRDN, HIF1A, CCR4, CA7, RYR3, LCK, TFAP2B, RYR1, AKAP6, RYR2, GPR17, SLC40A1, CASQ2, GPR12, CAV3, CALCR, AVPR2, DRD3, DRD2, PKHD1, SLC39A10, BDKRB2, ATP12A, TPCN1, TMEM178A, FTH1, ANXA6, PDE6B, CHD7, CCL21, DMD, P2RY1, GSTO1, HAP1, HRC, T…
OR52B6	1.31				GO:0010959~regulation of metal ion transport	0.00365965	CAV3, FXYD1, KCNC2, EDN3, KCNC1, JPH2, DRD3, DRD2, SCN3B, FHL1, SLC9A3, TRPV3, DPP10, NKAIN2, GJA1, IL13, NKAIN4, NKAIN3, KCNMB1, DMPK, CHD7, SLN, JSRP1, CXCR4, DMD, PDE4B, ADRA2A, GSTO1, KCNQ1, SCN5A, HRC, HAP1, SGK2, NOS1, OPRL1, ATP1A2, CAPN3, TRDN, P2RX7, P2RX3, P2RX2, RYR2, AKAP6, XCL1, CACNA1D, ABCC8, CASQ2, CACNA1B, OPRD1
CELSR3	1.2975				GO:0007270~neuron-neuron synaptic transmission	0.00372179	GLRB, DRD3, GLRA1, SLC6A1, GRIK2, SLC6A20, DRD2, GRIK3, GLRA3, PARK2, NRXN1, KCNQ4, CNIH2, CA7, TMOD2, GRID2, RELN, NGFR, HAP1, IQSEC2
GNG7	1.27				GO:0045596~negative regulation of cell differentiation	0.00375054	ZNF536, EZH2, FSTL3, TTPA, IL13, FOXO1, HIST2H4A, NR2E1, NMRK2, HIST2H4B, FAM57B, MBP, ARHGAP4, WNT4, BRINP1, DAB1, SEMA3G, APOE, PGLYRP2, HEY2, CETP, RARA, REG3G, OLIG2, TRPM4, LBX1, CDK6, PRAMEF10, GPR37L1, MYCN, WEE2, NPPC, NGFR, SEMA4A, CAV3, DRD3, ERBB4, SOX3, SOX2, DUSP10, TRIM72, LIN28A, MEIS1, TMEM178A, SEMA5B, HIST1H4B, NRARP, HIST1H4E, HIST1H4F, BCL6, NFATC4, HIST1H4D, H1FOO, HIST1H4J, …
KREMEN2	1.255				GO:0050877~neurological system process	0.00381466	GABRB3, SLC6A1, SCN3A, GRIK2, SCN3B, RPE65, OR8S1, OR4D10, NR2E1, AZGP1, TAS2R60, GRID2, CHRNA4, CHRNA1, RGR, RBFOX1, OR2S2, CRYAA, TMIE, TANC1, CNGA3, OR1D5, OR4D5, OR1D4, OR6M1, NCAM2, CATSPER4, HIF1A, RASGRF1, RELN, CLCN1, OR13G1, RTP3, RTP2, KCNMB4, SCN1A, DRD3, DRD2, RTP1, TTC8, HOXA1, SEMA5B, PDE6B, MUSK, BCHE, CNR1, P2RY1, ADRA2A, SCN9A, OR51B6, GNAT1, GPR155, MYO1A, EPAS1, SYT10, CACNA1I,…
LAMP5	1.2325				GO:0043279~response to alkaloid	0.00389436	TACR3, DRD3, SLC6A1, DRD2, IL13, KCNJ11, BCHE, CNR1, CHRNA4, CHRNA1, DNMT3B, CCNA2, NOS1, RELA, ATP1A2, PPARGC1A, RAD51, HIF1A, RYR3, RYR1, ABAT, RYR2, CHRND, CHRNB1, CASQ2, CHRNG
SLC9A3	1.1975				GO:0055117~regulation of cardiac muscle contraction	0.00398909	CAV3, TRPM4, NOS1, ATP1A2, GJA5, CTNNA3, DMD, PDE4B, DSC2, RYR2, GSTO1, SCN5A, KCNQ1, CASQ2, HRC
LY6G6F	1.18				GO:0045666~positive regulation of neuron differentiation	0.00403303	SYT1, COBL, CPEB3, EZH2, L1CAM, ANKRD1, LIN28A, CDH4, CRX, BRINP1, METRN, PACSIN1, DAB1, TRIM67, FAM150A, APOE, DMD, CNR1, MAPT, BCL6, MMD2, RARA, TCF4, DNMT3B, DISC1, LRRC7, CPNE9, RET, LIMK1, PTPRZ1, TLE6, PLXNB3, PARK2, ECT2, PROX1, DVL1, NTRK3, RND2, NBL1, PPP1R9A, HEYL, TRIM32, RELN, TGIF2, NGFR, SYT17, KCTD11, CAMK1D
PDE6G	1.175				GO:0072578~neurotransmitter-gated ion channel clustering	0.00405758	GLRB, APOE, DLG4, RELN, NRXN1
GPR37L1	1.17				GO:0071313~cellular response to caffeine	0.00405758	RYR3, RYR1, RYR2, PPARGC1A, CASQ2
MYO16	1.1475				GO:0007062~sister chromatid cohesion	0.0041251	KIF22, DSN1, NUF2, KNTC1, CENPF, BIRC5, ESPL1, CDC20, AURKB, CENPK, CENPI, CENPH, SPC24, KIF2C, REC8, CDCA8, MAD2L1, PLK1, INCENP, ZWINT, BUB1B, CENPU, CDCA5
EFNB3	1.13				GO:0001941~postsynaptic membrane organization	0.00436694	MUSK, GLRB, APOE, RAPSN, DLG4, RELN, CHRNB1, NRXN1, DVL1
TRDN	1.105				GO:0045652~regulation of megakaryocyte differentiation	0.00436694	HMGB2, HIST1H4B, HIST1H4E, HIST1H4F, HIST1H4D, HIST2H4A, HIST1H4J, HIST2H4B, HIST1H4H
GSG1L	1.0925				GO:0051480~regulation of cytosolic calcium ion concentration	0.00445211	CAV3, CALCR, JPH2, DRD2, GJA1, IL13, BDKRB2, TMEM178A, TPCN1, PDE6B, CHD7, JSRP1, CXCR4, CCL21, DMD, NMUR2, P2RY1, DLG4, TRPV5, GSTO1, HRC, HAP1, TRPM4, NOS1, OPRL1, ESR1, SMAD3, ATP1A2, CAPN3, TRDN, P2RX7, CXCL13, CCR4, P2RX3, RYR3, LCK, AVPR1B, P2RX2, RYR1, RYR2, AKAP6, GPR17, XCL1, CASQ2
TCIRG1	1.08				GO:0051240~positive regulation of multicellular organismal process	0.00452009	MYOD1, EDN3, SYT1, SCN3B, LRTM1, IL13, L1CAM, AURKA, ANKRD1, IL15, CBX8, NR2E1, WNT4, PACSIN1, BRINP1, DAB1, PTGIS, FAM150A, APOE, SMARCD3, RLN2, APOA5, PDE4B, PLS1, RARA, OLIG2, LRRC7, DISC1, F12, RET, PTPRM, RELA, PLXNB3, VASH2, PPARGC1A, PROX1, SLITRK2, RND2, HIF1A, TRIM32, RYR2, ABAT, AKAP6, TGIF2, RELN, ASB4, COBL, HMGB2, DRD3, ERBB4, DRD2, ERBB3, DAG1, TMIGD2, APOC2, AFAP1L2, LIN28A, KCNMB1…
SYT9	1.0725				GO:0048858~cell projection morphogenesis	0.00454544	SYT1, PLXNA2, AURKA, L1CAM, NR2E1, GP5, PACSIN1, DAB1, UNC5A, APOE, LRRC55, LGI1, DISC1, MATN2, PTPRM, EFNB3, KIF5A, NKX2-8, PLXNB3, WEE1, NCAM1, RND2, SLITRK2, NYAP2, RAB17, OPHN1, RELN, STMN1, EFNA4, INTU, COBL, DRD2, PKHD1, DAG1, TTC8, ARX, SEMA5B, RNF165, LHX2, DMD, C10ORF90, MNS1, HAP1, CPNE9, KLF7, RFX4, CELSR3, CELSR2, DVL1, NTRK3, SEMA6A, SEMA6B, SEMA6C, S100B, LAMA5, SYT17, KIF24, GJA1, …
CUBN	1.07				GO:0051235~maintenance of location	0.0046294	JPH2, S100A7, TLN2, PDIA2, DRD2, DAG1, IL13, FTH1, TPCN1, PLIN5, CHD7, CRY2, APOA1, JSRP1, TMSB15A, FITM1, APOE, CCL21, DMD, GSTO1, KDELR1, HRC, HAP1, DAND5, NOS1, TONSL, SUN3, ATP1A2, CAPN3, FLNB, ABCG1, TRDN, NBL1, P2RX7, RYR3, SPAG4, ATP2A1, LCK, RYR1, RYR2, AKAP6, XCL1, CASQ2
SYT1	1.0625				GO:0006873~cellular ion homeostasis	0.00464159	EDN3, JPH2, HFE2, GRIK2, SLC9A3, TTPA, IL13, GJA1, DMPK, JSRP1, CXCR4, SLC24A3, APOE, SLC24A2, NMUR2, TRPV5, DLG4, DISC1, TRPM4, SGK2, ESR1, MCU, SLC34A3, TRDN, HIF1A, CCR4, CA7, RYR3, LCK, RYR1, AKAP6, RYR2, GPR17, SLC40A1, CASQ2, GPR12, CAV3, CALCR, DRD3, DRD2, PKHD1, SLC39A10, BDKRB2, ATP12A, TPCN1, TMEM178A, FTH1, ANXA6, PDE6B, CHD7, CCL21, DMD, P2RY1, GSTO1, HAP1, HRC, TCIRG1, NOS1, TBXAS1, …
KIRREL3	1.03				GO:0007204~positive regulation of cytosolic calcium ion concentration	0.0046863	CALCR, CAV3, JPH2, DRD2, GJA1, IL13, BDKRB2, TPCN1, CHD7, JSRP1, CXCR4, CCL21, DMD, NMUR2, P2RY1, DLG4, TRPV5, GSTO1, HRC, HAP1, TRPM4, NOS1, OPRL1, ESR1, ATP1A2, CAPN3, TRDN, P2RX7, CXCL13, CCR4, P2RX3, RYR3, LCK, AVPR1B, P2RX2, RYR1, RYR2, AKAP6, GPR17, XCL1, CASQ2
ST14	0.9925				GO:0051481~negative regulation of cytosolic calcium ion concentration	0.00502166	NOS1, DRD2, RYR3, SMAD3, ATP1A2, HRC
OR10AD1	0.975				GO:0010564~regulation of cell cycle process	0.0050265	STIL, EDN3, CLSPN, STOX1, CHMP4B, E2F7, E2F8, EZH2, KNTC1, PKMYT1, TTK, AURKA, AURKB, TAS1R2, GTSE1, KANK2, WNT4, CDC45, PPP1R1C, FANCI, SMARCD3, PCBP4, C8ORF4, SOX15, POU4F1, ORC1, CDCA5, CCNA2, CDK1, CDC6, KIF11, PDPN, TPX2, NEK10, NUSAP1, CDK9, ESPL1, UBE2C, TACC3, PROX1, ECT2, PKIA, WEE2, MAD2L1, BUB1B, RBM38, DRD3, DRD2, NEK2, PKHD1, TICRR, FHL1, FOXM1, GIPC1, CHEK1, ANLN, MYOG, INSM1, MKI67…
ERBB4	0.965				GO:0051279~regulation of release of sequestered calcium ion into cytosol	0.00508659	NOS1, JPH2, IL13, ATP1A2, CAPN3, TRDN, CHD7, JSRP1, DMD, RYR2, AKAP6, GSTO1, XCL1, CASQ2, HAP1, HRC
ANO2	0.9125				GO:0045661~regulation of myoblast differentiation	0.00515677	MYF6, MYOD1, FLOT2, MYF5, MSTN, MYOG, SMYD1, KLHL41, CAPN3, CSRP3, NMRK2, CMTM5
CXCR1	0.885				GO:0055006~cardiac cell development	0.00532143	CAV3, CDK1, ACTC1, FHL2, NEXN, TTN, PROX1, CSRP3, MYO18B, BVES, HEY2, MYH11, AKAP6, PITX2
RAB17	0.86				GO:0010469~regulation of receptor activity	0.00540611	CAV3, NOS1, JPH2, CACNG8, CACNG5, NRXN1, PPARGC1A, TRDN, CNIH2, JSRP1, RASGRF1, DMD, HEYL, P2RY1, ADRA2A, DLG4, AKAP6, RELN, GSTO1, CASQ2, HAP1, HRC
GLRA1	0.8575				GO:0035725~sodium ion transmembrane transport	0.00547841	TRPM4, CAV3, FXYD1, SLC5A5, SCN1A, NOS1, DRD3, SCN3A, SCN3B, SLC9A3, ASIC5, ATP1A3, ATP1A4, ATP1A2, ATP12A, SLC34A3, CATSPER4, SLC24A3, DMD, SLC24A2, SCN9A, SCN5A, SCN4A
GABRR1	0.8525				GO:0030003~cellular cation homeostasis	0.00557711	EDN3, JPH2, HFE2, GRIK2, SLC9A3, TTPA, IL13, GJA1, DMPK, JSRP1, CXCR4, SLC24A3, APOE, SLC24A2, NMUR2, TRPV5, DLG4, DISC1, TRPM4, SGK2, ESR1, MCU, TRDN, HIF1A, CCR4, CA7, RYR3, LCK, RYR1, AKAP6, RYR2, GPR17, SLC40A1, CASQ2, GPR12, CAV3, CALCR, DRD3, DRD2, PKHD1, SLC39A10, BDKRB2, ATP12A, TPCN1, TMEM178A, FTH1, ANXA6, PDE6B, CHD7, CCL21, DMD, P2RY1, GSTO1, HAP1, HRC, TCIRG1, NOS1, OPRL1, ATP1A3, AT…
PRKCH	0.8525				GO:1903169~regulation of calcium ion transmembrane transport	0.00594478	CAV3, NOS1, JPH2, DRD2, OPRL1, IL13, ATP1A2, CAPN3, TRDN, CHD7, SLN, JSRP1, DMD, PDE4B, ADRA2A, AKAP6, RYR2, GSTO1, XCL1, CASQ2, HAP1, HRC
CACNA1S	0.845				GO:0044839~cell cycle G2/M phase transition	0.00595207	CLSPN, STOX1, HAUS5, TICRR, NEK2, FHL1, FOXM1, PPP1R12B, PKMYT1, CHEK1, AURKA, HMMR, SMARCD3, FANCI, CCNA2, CDK1, NES, TPX2, SKP2, CENPF, BIRC5, PKIA, CEP152, CDC25A, WEE1, AJUBA, ATF5, CCNB3, PLK4, PLK1, MELK
SHC4	0.83				GO:0021675~nerve development	0.00597212	HOXB3, HOXA1, NRTN, RET, CHD7, GABRB3, RNF165, ERBB3, DMD, DAG1, POU4F1, TBX1, PAX2, ATOH7, CTSV
SLCO2B1	0.8075				GO:0001764~neuron migration	0.00600373	MATN2, ERBB4, DRD2, PTPRZ1, AXL, GJA1, CELSR3, GAS6, ARX, NTRK3, SEMA6A, DAB1, CXCR4, CCR4, MAPT, RELN, NEUROD4, NR2F2, CHL1, DISC1, PITX2, KIRREL3, GFRA3
SLC5A5	0.8025				GO:0050905~neuromuscular process	0.00610558	KCNH1, RBFOX1, SCN1A, GLRB, DRD3, GLRA1, DRD2, MYO7A, PARK2, NRXN1, DVL1, HOXA1, DLG4, GRID2, GBX1, CHRND, POU4F1, CHRNA1, TCF15
KCNC1	0.7925				GO:0008366~axon ensheathment	0.00610558	KLK6, DHH, KLK8, FA2H, CLDN5, NFASC, DAG1, KCNJ10, MAL, CLDN11, GJC3, SIRT2, MBP, TENM4, CXCR4, LGI4, NGFR, POU3F1, OLIG2
CATSPERB	0.785				GO:0007272~ensheathment of neurons	0.00610558	KLK6, DHH, KLK8, FA2H, CLDN5, NFASC, DAG1, KCNJ10, MAL, CLDN11, GJC3, SIRT2, MBP, TENM4, CXCR4, LGI4, NGFR, POU3F1, OLIG2
PRF1	0.775				GO:0035094~response to nicotine	0.00615708	NOS1, DRD2, RELA, IL13, ATP1A2, KCNJ11, CNR1, CHRNA4, ABAT, CHRND, CHRNB1, CHRNA1, CHRNG
KCNH1	0.7725				GO:0051260~protein homooligomerization	0.00621753	KCNC2, SYT1, KCNC1, PRF1, SLC6A1, GLRA1, CHMP4B, GLRA3, NELL2, DPYS, KCNA3, KCNA6, TRIM72, TK1, KCNS3, ANXA6, SLC22A6, HSF4, GNMT, POLQ, LGI1, AKR1C1, VWA2, CRYAA, ALDH5A1, SYT11, KCNB1, RXRG, COLEC12, ECT2, RAD51, TOR2A, KCNA10, P2RX6, P2RX3, RYR3, P2RX2, KCNF1, APAF1, KCTD11
DRD3	0.7625				GO:0050806~positive regulation of synaptic transmission	0.00643976	SYT1, NOS1, GRIK2, DRD2, NRXN1, NR2E1, DVL1, PPP1R9A, S100B, RAPSN, CA7, LRRTM2, SLC24A2, DLG4, ABAT, RELN, NRGN, NGFR, LGI1, HAP1, IQSEC2
NKAIN3	0.76				GO:0046716~muscle cell cellular homeostasis	0.00646704	CAV3, HIF1A, DMD, TRIM32, MSTN, CHRNA1, CAPN3
TAS2R60	0.7575				GO:1903429~regulation of cell maturation	0.00646704	TBX6, RET, NPPC, AURKA, NPR2, SIRT2, WEE2
SYT10	0.7475				GO:0014033~neural crest cell differentiation	0.00650664	SOX10, EDN3, NRTN, RET, ERBB4, TBX1, SEMA6A, SEMA5B, SEMA6B, SEMA6C, HIF1A, CYP26C1, SEMA3G, LAMA5, SEMA4A, PITX2
OR51M1	0.745				GO:0019722~calcium-mediated signaling	0.00654843	JPH2, ERBB3, DMPK, JSRP1, CXCR4, NMUR2, DMD, ZAP70, NFATC4, GSTO1, HRC, HAP1, NOS1, NUDT4, CHP2, MCU, RCAN1, ATP1A2, TRDN, PPP1R9A, P2RX3, P2RX2, RYR2, AKAP6, CASQ2
KCNJ3	0.7375				GO:0060041~retina development in camera-type eye	0.00657518	GNAT1, RET, ACHE, PTPRM, RPE65, CABP4, TTC8, PAX2, NR2E1, VSX1, PROX1, TSPAN12, PDE6B, SLC17A8, ACVR2B, NPHP4, CHD7, HIF1A, SMARCD3, LHX2, TFAP2B, NEUROD4, TGIF2, ATOH7
CHRNA4	0.73				GO:0097237~cellular response to toxic substance	0.00676086	KCNC2, PPP1R9A, HIF1A, PARK2, OPRD1
RTP1	0.7025				GO:0048713~regulation of oligodendrocyte differentiation	0.00677504	TENM4, SLC45A3, ZNF488, DRD3, CXCR4, DUSP10, OLIG2, SIRT2, TP73
DHH	0.6925				GO:1904837~beta-catenin-TCF complex assembly	0.00684976	HIST1H4B, HIST1H4E, TLE4, HIST1H4F, BCL9L, HIST1H4D, HIST2H4A, HIST1H4J, TCF7L2, HIST2H4B, HIST1H4H
TNFRSF13C	0.665				GO:0014808~release of sequestered calcium ion into cytosol by sarcoplasmic reticulum	0.00690913	TRDN, DMD, RYR1, RYR2, ATP1A2, GSTO1, CASQ2, HRC
UNC79	0.6475				GO:1903514~calcium ion transport from endoplasmic reticulum to cytosol	0.00690913	TRDN, DMD, RYR1, RYR2, ATP1A2, GSTO1, CASQ2, HRC
KCNMB1	0.64				GO:0090068~positive regulation of cell cycle process	0.00694685	EDN3, STOX1, DRD3, DRD2, E2F7, E2F8, GIPC1, AURKA, AURKB, TAS1R2, GTSE1, CDC45, WNT4, PPP1R1C, PCBP4, SMARCD3, SOX15, MYOG, POU4F1, ORC1, CDCA5, INSM1, CDK1, CDC6, DLGAP5, NUSAP1, ESPL1, BIRC5, UBE2C, PROX1, ECT2, SIRT2, TP73, BRCA1, PLK4, MAD2L1, RBM38
TMEM184A	0.6275				GO:0006261~DNA-dependent DNA replication	0.00716462	GINS1, CDC6, GINS2, TONSL, TICRR, E2F7, LIG1, E2F8, GINS4, EME1, CDK9, MCM2, MCM10, RNASEH2A, MCM4, RPA4, RAD51, PRIM1, CCNE1, CDC45, CHTF18, POLQ, ORC1, TOP2A
SLC5A7	0.625				GO:0086064~cell communication by electrical coupling involved in cardiac conduction	0.00721108	TRDN, ATP1A3, GJA1, RYR2, ATP1A2, GJA5
NKAIN2	0.6225				GO:0006820~anion transport	0.00724545	SLCO6A1, SYT1, SLC5A5, SLC6A1, GLRA1, GABRB3, SLC6A20, GLRA3, KCNJ10, SLC7A5, SLC7A7, CRY2, CCT8L2, APOE, NMUR2, SLC1A6, ANO2, SLC22A6, ANO4, SLC51B, ROS1, AKR1C1, SLC22A25, PDPN, SLC7A14, SLC34A3, ADAMTS8, GABRR1, GRM7, CA7, ABAT, CA3, PLA2G3, CLCN1, FXYD1, ARL6IP1, PPFIA3, PPFIA4, DRD3, DRD2, CA5A, GIPC1, BDKRB2, SLC22A31, GLS2, BEST2, SERINC2, TTYH1, GABRD, GABRE, GABRA2, GLRB, SLC12A4, SLC6A1…
OR4D10	0.6225				GO:0043044~ATP-dependent chromatin remodeling	0.00732725	CECR2, HIST2H4A, CENPK, CENPI, CENPH, HIST2H4B, HJURP, HIST1H4B, OIP5, HIST1H4E, CENPW, HIST1H4F, HIST1H4D, CENPU, HIST1H4J, HIST1H4H
ANKRD20A1	0.615				GO:0050848~regulation of calcium-mediated signaling	0.00732725	NOS1, JPH2, ERBB3, CHP2, RCAN1, TRDN, JSRP1, P2RX3, DMD, P2RX2, ZAP70, AKAP6, GSTO1, CASQ2, HAP1, HRC
LTB	0.615				GO:0008217~regulation of blood pressure	0.00736944	EDN3, AVPR2, TACR3, DRD3, DRD2, ADAMTS16, GJA1, BDKRB2, GJA5, CNR1, NR2F2, AR, TRHDE, NOS1, ACTA2, OPRL1, NPR2, ATP1A2, TNNI3, OR51E2, GAS6, AGTRAP, RENBP, NPY, AVPR1B, P2RX2, ABAT, CACNA1B
UNC5A	0.6				GO:0007520~myoblast fusion	0.00762789	MYF6, KCNH1, CAV3, MYOD1, NOS1, TMEM8C, MYF5, TANC1, MYOG, PITX2
SLC6A1	0.5925				GO:0014904~myotube cell development	0.00762789	MYF6, MYOD1, DMD, MYF5, P2RX2, RYR1, KLHL40, MYOG, KLHL41, STAC3
PDE6B	0.58				GO:0055082~cellular chemical homeostasis	0.00767462	EDN3, JPH2, HFE2, GRIK2, SLC9A3, TTPA, IL13, FOXO1, GJA1, PAX2, KCNJ11, AQP3, DMPK, JSRP1, CXCR4, APOE, SLC24A3, NMUR2, SLC24A2, TRPV5, DLG4, DISC1, TRPM4, SGK2, HKDC1, ESR1, MCU, PPARGC1A, SLC34A3, TRDN, HIF1A, CCR4, CA7, RYR3, LCK, TFAP2B, RYR1, AKAP6, RYR2, GPR17, SLC40A1, CASQ2, GPR12, CAV3, CALCR, IL1R1, DRD3, DRD2, SLC39A10, PKHD1, BDKRB2, ATP12A, TPCN1, TMEM178A, FTH1, ANXA6, PDE6B, CHD7, …
SIGLEC1	0.57				GO:0043270~positive regulation of ion transport	0.00770925	ARL6IP1, KCNC2, FXYD1, KCNC1, EDN3, JPH2, SLC6A1, SCN3B, FHL1, TRPV3, IL13, KCNJ11, KCNMB1, DMD, P2RY1, ADRA2A, GSTO1, KCNQ1, SCN5A, HAP1, SGK2, NOS1, CAPN3, TRDN, P2RX7, P2RX3, P2RX2, ABAT, RYR2, AKAP6, RELN, XCL1, CACNA1D, ABCC8
CD200R1	0.5675				GO:2000179~positive regulation of neural precursor cell proliferation	0.00807887	INSM1, SOX10, NES, HIF1A, DRD2, SMARCD3, PROX1, NR2E1, GPR37L1, DISC1, OTP
RHBG	0.5625				GO:0060485~mesenchyme development	0.00846691	EDN3, NRTN, ERBB4, ERBB3, EZH2, PAX2, TCF7L2, ACTG2, SEMA5B, TCF21, WNT4, HEY1, SEMA3G, HEY2, BCL9L, PITX2, DAND5, SOX10, ACTC1, RET, ACTA2, SMAD3, TBX1, DPPA4, TRIM62, SEMA6A, AMH, SEMA6B, HIF1A, SEMA6C, CYP26C1, LAMA5, HEYL, SEMA4A, TCF15
LRRC52	0.5525				GO:0035994~response to muscle stretch	0.00851261	CAV3, DMD, RELA, RYR2, ANKRD1, TTN, CSRP3
ADORA3	0.54				GO:0051291~protein heterooligomerization	0.00855809	KCNC2, HIST1H3J, GLRB, GLRA1, BIRC3, HIST2H4A, HIST2H4B, TNNT2, P2RX6, HIST1H4B, RRM2, HIST1H3B, HIST1H4E, HIST1H4F, HIST1H3C, HIST1H4D, HIST1H3E, HIST1H3F, HIST1H4J, HIST1H3G, HIST1H3I, HIST1H4H
OPCML	0.53				GO:0051276~chromosome organization	0.00858459	KIFC1, MYOD1, PRC1, CHMP4B, MAEL, KNTC1, TTK, CBX2, AURKA, AURKB, TTN, CBX8, DDX12P, HIST1H2BO, PRIM1, HIST1H2BM, CDCA8, HIST1H2BN, HIST1H2BL, OIP5, SMARCD3, INCENP, HIST1H2BI, CDCA5, LIG1, CECR2, ESPL1, TACC3, PPARGC1A, REC8, UHRF1, MAD2L1, ZWINT, KIF4A, HMGB2, NEK2, SOX2, CHEK1, SPC24, HIST1H4B, CDY1B, HIST1H4E, HIST1H4F, HIST1H4D, ASF1B, HIST1H4J, DNMT3B, HIST1H4H, GINS1, HIST2H3A, RECQL4, HIS…
RAET1E	0.5275				GO:0048646~anatomical structure formation involved in morphogenesis	0.00897746	STIL, MYOD1, S100A7, PLXNA2, C6ORF25, LMO4, FOXO1, ANKRD1, TTN, NR2E1, WNT4, PTGIS, APOD, SMARCD3, RLN2, GRID2, RARA, DISC1, PITX2, RET, PTPRM, PDPN, MYH3, TANC1, CECR2, VASH2, PROX1, HIF1A, ST14, RAB17, TFAP2B, ROR2, RELN, SLC40A1, INTU, CAV3, COBL, EMCN, PKHD1, SOX2, DAG1, ITGB4, TMIGD2, TTC8, MEIS1, TRIM71, TCF21, HOXA1, NRARP, DMD, LHX2, C10ORF90, MNS1, TCF4, LFNG, HAP1, B4GALT1, RFX4, EPAS1,…
ATP1A3	0.4975				GO:0043010~camera-type eye development	0.00910142	ACHE, GJA1, RPE65, CABP4, TTC8, PAX2, NR2E1, MEIS1, TSPAN12, PDE6B, NPHP4, CHD7, SMARCD3, BCL11B, LHX2, RARA, HSF4, ATOH7, PITX3, TSKU, UNC45B, CRYBB2, PITX2, GNAT1, PRSS56, NES, RET, PTPRM, MYF5, SMAD3, VSX1, PROX1, CDKN1C, NTRK3, SLC17A8, ACVR2B, HIF1A, TFAP2B, TGIF2, NEUROD4, MAB21L1, CRYBA4
OR5K1	0.49				GO:0086003~cardiac muscle cell contraction	0.00910447	TRPM4, CAV3, SCN3B, DSC2, GJA1, RYR2, KCNQ1, GJA5, SCN5A, CTNNA3
KCNJ11	0.4825				GO:0032990~cell part morphogenesis	0.00919338	SYT1, PLXNA2, AURKA, L1CAM, NR2E1, GP5, PACSIN1, DAB1, UNC5A, APOE, LRRC55, LGI1, DISC1, MATN2, PTPRM, EFNB3, KIF5A, NKX2-8, PLXNB3, WEE1, NCAM1, RND2, SLITRK2, NYAP2, RAB17, OPHN1, RELN, STMN1, EFNA4, INTU, COBL, DRD2, PKHD1, DAG1, TTC8, ARX, SEMA5B, RNF165, LHX2, DMD, C10ORF90, MNS1, HAP1, CPNE9, KLF7, RFX4, CELSR3, CELSR2, DVL1, NTRK3, SEMA6A, SEMA6B, SEMA6C, S100B, LAMA5, SYT17, KIF24, GJA1, …
P2RX3	0.47				GO:0007271~synaptic transmission, cholinergic	0.00947074	HTR3E, ACHE, APOE, RAPSN, CHRNA4, CHRND, NGFR, CHRNB1, SLC5A7, CHRNA1, CHRNG
OR1D4	0.4525				GO:0001654~eye development	0.00947941	ACHE, NKD1, MYO7A, SOX2, GJA1, RPE65, CABP4, TTC8, PAX2, NR2E1, MEIS1, TSPAN12, PDE6B, NPHP4, CHD7, SMARCD3, BCL11B, LHX2, RARA, HSF4, ATOH7, PITX3, TSKU, UNC45B, PITX2, CRYBB2, GNAT1, SH3PXD2B, PRSS56, NES, RET, PTPRM, MYF5, SMAD3, VSX1, PROX1, ABCB5, NTRK3, CDKN1C, SLC17A8, ACVR2B, HIF1A, TFAP2B, TGIF2, NEUROD4, MAB21L1, CRYBA4
SLC24A2	0.45				GO:0051966~regulation of synaptic transmission, glutamatergic	0.00952695	SYT1, DRD2, GRIK2, GRM7, CNR1, GRIK3, OPHN1, RELN, NGFR, ATP1A2, NRXN1, IQSEC2
ESR1	0.445				GO:0042552~myelination	0.00990196	KLK6, DHH, KLK8, FA2H, CLDN5, NFASC, DAG1, KCNJ10, MAL, GJC3, SIRT2, MBP, TENM4, CXCR4, LGI4, NGFR, POU3F1, OLIG2
PTPRR	0.445				GO:0048712~negative regulation of astrocyte differentiation	0.00998756	NTRK3, ATF5, DAB1, NR2E1, GPR37L1, MYCN
OPRL1	0.4375				GO:0021984~adenohypophysis development	0.00998756	WNT4, PROP1, GHRH, DRD2, SOX2, PITX2
GNAT1	0.435				GO:0007076~mitotic chromosome condensation	0.00998756	NCAPH, NCAPG, NUSAP1, TTN, CDCA5, SMC4
PTPRT	0.4125				GO:2000310~regulation of N-methyl-D-aspartate selective glutamate receptor activity	0.00998756	CNIH2, RASGRF1, DLG4, RELN, NRXN1, PPARGC1A
SLC28A2	0.4125				GO:0050892~intestinal absorption	0.0100708	CEL, APOA1, APOA5, ADRA2A, PLS1, NPC1L1, KCNQ1, TJP2, AKR1C1
AVPR1B	0.4025				GO:0009611~response to wounding	0.0101232	MYOD1, SCN3A, FERMT3, C6ORF25, EZH2, GNA12, GJA1, AURKA, MMRN1, WNT4, GP5, APOA1, APOD, APOE, PAX7, APOA5, SOX15, REG3G, MATN2, CDK1, F12, GJD4, PDPN, MYH2, PRKCH, TC2N, HIF1A, LCK, ABAT, NGFR, CTSB, CHL1, CAV3, ODAM, ACHE, ERBB4, DRD2, ERBB3, SOX2, ITGB4, TRIM72, F13B, DGKB, P2RY1, ADRA2A, ZAP70, SH2B3, ENO3, MYOG, KLK6, HIST2H3A, MYF6, B4GALT1, HIST1H3J, KLK8, EPPK1, SYT11, AXL, DOCK9, MSTN, SM…
OR51Q1	0.4025				GO:0060281~regulation of oocyte development	0.0104337	NPPC, AURKA, NPR2, SIRT2, WEE2
NFASC	0.3975				GO:0071415~cellular response to purine-containing compound	0.0104337	RYR3, RYR1, RYR2, PPARGC1A, CASQ2
RPE65	0.395				GO:0043500~muscle adaptation	0.0106762	CAV3, MYOD1, TNNC1, SRL, EZH2, MSTN, CDK9, MYH7, IL15, PPARGC1A, TNNI1, TNNT1, HEY2, MLIP, AKAP6, MYOG, SCN5A
CACNG5	0.3825				GO:0014014~negative regulation of gliogenesis	0.0107873	NTRK3, ATF5, DAB1, DRD3, DUSP10, LIN28A, NR2E1, GPR37L1, SIRT2, MYCN
SYT15	0.3825				GO:0099531~presynaptic process involved in chemical synaptic transmission	0.010796	SYT1, PPFIA3, PPFIA4, SYT10, DRD2, SYT11, SYT9, PARK2, NRXN1, TC2N, RIMS4, DVL1, CADPS, P2RX7, PPP1R9A, OTOF, SYN2, SYTL2, RAP1B, SLC5A7, SYT15, STX11, SYT17, CACNA1B
SLC2A4	0.3675				GO:0000083~regulation of transcription involved in G1/S transition of mitotic cell cycle	0.0108063	CCNE1, CDK1, CDC6, CDC45, DHFR, E2F7, RRM2, ORC1
RASGRF1	0.36				GO:1901020~negative regulation of calcium ion transmembrane transporter activity	0.0108063	TRDN, SLN, OPRL1, DRD2, ADRA2A, ATP1A2, GSTO1, CASQ2
RGS7BP	0.36				GO:0086004~regulation of cardiac muscle cell contraction	0.0108063	TRPM4, PDE4B, DSC2, RYR2, ATP1A2, GJA5, SCN5A, CTNNA3
STOML3	0.3575				GO:0000768~syncytium formation by plasma membrane fusion	0.0110384	MYF6, KCNH1, CAV3, MYOD1, GCM1, NOS1, TMEM8C, MYF5, TANC1, MYOG, PITX2
ANXA13	0.35				GO:0030030~cell projection organization	0.0111036	SYT1, NRTN, PLXNA2, L1CAM, AURKA, ANKRD1, NR2E1, GP5, PACSIN1, DAB1, APOA1, FAM150A, APOD, APOE, UNC5A, APOA5, GRID2, PLS1, LRRC55, LGI1, DISC1, LRRC7, MATN2, RET, PTPRM, TNIK, EFNB3, KIF5A, NKX2-8, PLXNB3, TANC1, CECR2, CDHR5, CEP152, TBC1D22B, WEE1, SLITRK2, RND2, NCAM1, NCAM2, NYAP2, RASGRF1, SGSM3, RAB17, TRIM32, OPHN1, RELN, EFNA4, STMN1, INTU, EPS8L1, COBL, PKHD1, DRD2, SSH2, DAG1, TTC8, AR…
ATP1A4	0.3475				GO:0070507~regulation of microtubule cytoskeleton organization	0.0111426	CAV3, CKAP2, STIL, KIF11, NEK2, CHMP4B, PKHD1, PSRC1, CHEK1, AURKA, CAMSAP3, BRCA1, RPS3, ATF5, PLK4, PLK1, RASSF1, MAPT, STMN1, PHLDB2, MAP6D1
NKD1	0.3425				GO:0008037~cell recognition	0.0114448	PRF1, CADM3, CATSPERB, OPCML, CADM2, CATSPERG, MEGF10, CXCR4, CCL21, FCN3, CNR1, FUT3, IGLL1, B4GALT1, EFNB3, PTPRZ1, CELSR3, COLEC12, TIGIT, NCAM2, CATSPER4, ZPBP2, LAMA5, ADAM20, ADAM21
TSHR	0.3375				GO:0002028~regulation of sodium ion transport	0.0114696	FXYD1, CAV3, NOS1, SGK2, DRD3, SCN3B, DRD2, SLC9A3, NKAIN2, NKAIN4, NKAIN3, ATP1A2, DMPK, P2RX7, DMD, SCN5A
OR51E2	0.335				GO:0048639~positive regulation of developmental growth	0.0120414	CDK1, MYOD1, CPNE9, SYT1, ERBB4, LIMK1, DRD2, L1CAM, PARK2, CACNA2D2, PROX1, CAPN3, CDH4, ARX, NTRK3, RND2, CHD7, GHRH, MAPT, HEY2, PLS1, SOX15, AKAP6, TSHR, SYT17, DISC1
LRRC55	0.33				GO:0048741~skeletal muscle fiber development	0.0121055	MYF6, MYOD1, MYF5, P2RX2, RYR1, KLHL40, MYOG, KLHL41, STAC3
OR13A1	0.3275				GO:0014070~response to organic cyclic compound	0.0126561	KCNC2, MYOD1, SLC6A1, GABRB3, SLC9A3, IL13, RORC, FOXO1, AURKA, ANKRD1, IL15, NR2E1, AQP3, KANK2, CRY2, PDE4B, CHRNA4, RARA, CHRNA1, CCNA2, LRRC7, RELA, SKP2, RXRG, EEF2, COLEC12, CNGA3, PPARGC1A, SSTR4, CATSPER4, HIF1A, RYR3, RYR1, AKAP6, ABAT, RYR2, MRPL44, FGFR4, HMGB2, CATSPERB, DRD3, DRD2, GNAI1, CATSPERG, LIN28A, ATP12A, ABCA3, KCNMB1, TK1, TCF21, BCHE, CNR1, P2RY1, DNMT3B, MKI67, ESRRG, MS…
OR8S1	0.3225				GO:0050850~positive regulation of calcium-mediated signaling	0.012693	TRDN, JPH2, ERBB3, P2RX3, P2RX2, CHP2, ZAP70, AKAP6, GSTO1, HAP1
DRD2	0.32				GO:0016233~telomere capping	0.0127949	HIST1H4B, NEK2, MAPK15, HIST1H4E, HIST1H4F, AURKB, HIST1H4D, HIST2H4A, HIST1H4J, HIST2H4B, HIST1H4H
CHP2	0.315				GO:1990138~neuron projection extension	0.0128537	SYT1, CPNE9, FLRT1, LIMK1, PLXNA2, AURKA, L1CAM, PARK2, CDH4, SLIT1, DVL1, ARHGAP4, NTRK3, SEMA6A, SEMA5B, SEMA6B, SEMA6C, SEMA3G, LHX2, MAPT, SYT17, DISC1, SEMA4A
CADM3	0.3				GO:0007269~neurotransmitter secretion	0.0128537	SYT1, PPFIA3, PPFIA4, SYT10, SYT11, SYT9, PARK2, NRXN1, TC2N, RIMS4, DVL1, CADPS, P2RX7, PPP1R9A, OTOF, SYN2, SYTL2, RAP1B, SLC5A7, SYT15, STX11, SYT17, CACNA1B
KCNQ1	0.2975				GO:0099643~signal release from synapse	0.0128537	SYT1, PPFIA3, PPFIA4, SYT10, SYT11, SYT9, PARK2, NRXN1, TC2N, RIMS4, DVL1, CADPS, P2RX7, PPP1R9A, OTOF, SYN2, SYTL2, RAP1B, SLC5A7, SYT15, STX11, SYT17, CACNA1B
MC5R	0.2975				GO:1902476~chloride transmembrane transport	0.0130672	CLCN1, GABRD, FXYD1, GABRE, GABRA2, GLRB, GLRA1, GABRB3, SLC12A4, GLRA3, BEST2, GABRR1, NMUR2, TTYH1, ANO2, ANO4, CLCN5
TNFRSF17	0.295				GO:0048839~inner ear development	0.0130845	STOX1, HMX2, GABRB3, MYO7A, SOX2, PAX2, ZIC1, HOXA1, KCNQ4, CHD7, HEY2, KCNQ1, CCNA2, TMIE, CECR2, TBX1, PROX1, MYCL, DVL1, MYCN, NTRK3, EYA4, SLC17A8, FREM2, ITGA8, OTOF, ROR2, TSHR
PLCH2	0.29				GO:0060306~regulation of membrane repolarization	0.0132608	CAV3, AKAP6, GJA1, CACNA1D, KCNQ1, GJA5, SCN5A, CASQ2
CAMKV	0.285				GO:0010038~response to metal ion	0.0133034	KCNC2, KCNH1, KCNMB4, SYT1, KCNC1, SLC6A1, GLRA1, DRD2, TNNC1, FSTL3, ATP12A, TTN, AQP3, KCNMB1, TK1, SPAG16, MBP, CASP9, HAAO, MYOG, NFATC4, TRPV6, SLC30A3, SCN5A, CDK1, NOS1, CHP2, PARK2, CNGA3, PPARGC1A, CAPN3, ECT2, SLC34A3, MTTP, TNNT2, P2RX7, HIF1A, TFRC, RYR3, LCE1D, TFAP2B, ABAT, RYR2, IGFBP2, ABCC8, SLC40A1, AOC1, CASQ2
CCDC70	0.285				GO:0090279~regulation of calcium ion import	0.0133246	CAV3, NOS1, JPH2, TRPV3, IL13, ATP1A2, CAPN3, TRDN, CHD7, SLN, JSRP1, DMD, AKAP6, RYR2, GSTO1, XCL1, CASQ2, HAP1, HRC
AVPR2	0.28				GO:0007096~regulation of exit from mitosis	0.013417	KNTC1, BIRC5, ANLN, UBE2C, CDCA5, SIRT2
TNFAIP8L3	0.2775				GO:0003010~voluntary skeletal muscle contraction	0.0134991	TNNT1, ATP2A1, MYH7, MB
GP5	0.275				GO:1902969~mitotic DNA replication	0.0134991	GINS1, GINS2, CDC45, LIG1
SLC6A20	0.2725				GO:0014721~twitch skeletal muscle contraction	0.0134991	TNNT1, ATP2A1, MYH7, MB
ADAP2	0.2675				GO:0045109~intermediate filament organization	0.0139206	KRT9, TCHH, DES, EPPK1, PKP1, KRT2, KRT71
CDHR5	0.2675				GO:0044241~lipid digestion	0.0139206	ARX, CEL, PNLIPRP2, LMF1, NPC1L1, LIPI, AKR1C1
WNT4	0.2675				GO:0071312~cellular response to alkaloid	0.0144266	RELA, RYR3, RYR1, RYR2, CCNA2, PPARGC1A, KCNJ11, CASQ2, RAD51
KRT5	0.255				GO:0003231~cardiac ventricle development	0.0144997	DAND5, TNNC1, LMO4, MYH7, TNNI3, GJA5, PROX1, TNNI1, TNNT2, CHD7, HIF1A, HEY1, SMARCD3, XIRP2, HEYL, HEY2, RYR2, POU4F1, SCN5A, PITX2
CATSPER4	0.2425				GO:0003206~cardiac chamber morphogenesis	0.0144997	CAV3, TNNC1, FHL2, MYH7, TBX1, TNNI3, GJA5, PROX1, TNNI1, TNNT2, CHD7, HIF1A, HEY1, SMARCD3, HEYL, HEY2, RYR2, RARA, POU4F1, PITX2
OR1L3	0.24				GO:0034767~positive regulation of ion transmembrane transport	0.0144997	FXYD1, KCNC2, EDN3, KCNC1, NOS1, JPH2, IL13, KCNJ11, CAPN3, KCNMB1, TRDN, P2RX7, DMD, AKAP6, RYR2, RELN, GSTO1, XCL1, KCNQ1, HAP1
SCN1A	0.24				GO:0010927~cellular component assembly involved in morphogenesis	0.0145832	CAV3, KIF24, PKHD1, ABLIM3, DAG1, ANKRD1, TTC8, TTN, DNAH5, SPAG16, DMD, C10ORF90, MNS1, KLHL41, SPATA6, LMOD3, DISC1, HAP1, ACTC1, RFX4, MYH3, LDB3, NFASC, CELSR3, MYOZ1, MYOZ2, CSRP3, CAPN3, PROX1, TENM4, ZPBP2, LAMA5, MYPN, RAB17, TMOD2, MYH11, TMOD4, PLA2G3, PHLDB2, INTU, CASQ2
SCN3A	0.24				GO:0010965~regulation of mitotic sister chromatid separation	0.0147534	CDC6, MAD2L1, PLK1, DLGAP5, CENPF, TTK, BUB1B, ESPL1, UBE2C, TACC3, USP44
CD3D	0.2375				GO:0034372~very-low-density lipoprotein particle remodeling	0.0151863	APOA1, APOE, APOA5, APOC2, CETP
ALDH3A1	0.225				GO:0036376~sodium ion export from cell	0.0151863	FXYD1, ATP1A3, ATP1A4, ATP1A2, ATP12A
KCNJ16	0.225				GO:0034370~triglyceride-rich lipoprotein particle remodeling	0.0151863	APOA1, APOE, APOA5, APOC2, CETP
IL12RB1	0.215				GO:0007126~meiotic nuclear division	0.0154771	ASZ1, MAEL, AURKA, WNT4, DUSP13, DPEP3, LFNG, FANCA, TOP2A, TAF1L, MKI67, DSN1, MSH5, EME1, MND1, ESPL1, BOLL, SIRT2, RAD51, WEE2, SMC4, FMN2, REC8, SPANXA2-OT1, FANCD2, PLK1, CKS2
IL1RL2	0.21				GO:0001756~somitogenesis	0.0155157	MYF6, COBL, TBX6, NKD1, NRARP, PLXNA2, MYF5, RGS19, ROR2, SMAD3, MSGN1, LFNG, TCF15
AQP12B	0.2075				GO:0042060~wound healing	0.0156782	MYOD1, C6ORF25, FERMT3, EZH2, GNA12, GJA1, MMRN1, WNT4, GP5, APOD, APOE, PAX7, APOA5, SOX15, REG3G, F12, GJD4, PDPN, MYH2, PRKCH, TC2N, HIF1A, LCK, ABAT, CAV3, ODAM, ERBB4, ERBB3, SOX2, TRIM72, F13B, DGKB, P2RY1, ADRA2A, ZAP70, SH2B3, ENO3, MYOG, KLK6, HIST2H3A, MYF6, B4GALT1, HIST1H3J, EPPK1, SYT11, AXL, DOCK9, SMAD3, MSTN, DGKH, MUSTN1, MCAM, DOCK6, CAPN3, GAS6, HIST2H3C, FZD7, AJUBA, P2RX7, P2…
CLDN9	0.2075				GO:0000075~cell cycle checkpoint	0.0158247	CLSPN, CDC14B, TICRR, E2F7, KNTC1, TTK, AURKA, CHEK1, AURKB, CCNG2, GTSE1, RPA4, CDC45, PCBP4, FANCI, FBXO6, TOP2A, CCNA2, CDC6, CDK1, EME1, BRIP1, CENPF, BIRC5, PROX1, BRCA1, TP73, MAD2L1, PLK1, ZWINT, BUB1B, RBM38, USP44
NMUR2	0.2075				GO:1904064~positive regulation of cation transmembrane transport	0.0159383	FXYD1, KCNC2, EDN3, KCNC1, NOS1, JPH2, IL13, KCNJ11, CAPN3, KCNMB1, TRDN, DMD, AKAP6, RYR2, GSTO1, XCL1, KCNQ1, HAP1
BTBD17	0.2025				GO:0010107~potassium ion import	0.0160907	KCNJ16, ATP1A3, ATP1A4, KCNJ10, ATP1A2, ATP12A, KCNJ3, KCNJ11
FMN2	0.2				GO:0003208~cardiac ventricle morphogenesis	0.0163501	TNNC1, MYH7, TNNI3, PROX1, TNNI1, TNNT2, CHD7, HIF1A, HEY1, SMARCD3, HEYL, HEY2, RYR2, POU4F1
KLRF1	0.1875				GO:0019725~cellular homeostasis	0.0168879	EDN3, HFE2, GRIK2, SLC9A3, NELL2, FOXO1, IL13, AQP3, DMPK, JSRP1, APOE, CHRNA1, DISC1, HKDC1, PPARGC1A, SLC34A3, HIF1A, CCR4, RYR3, TRIM32, RYR1, TFAP2B, AKAP6, RYR2, SLC40A1, CAV3, IL1R1, DRD3, DRD2, PKHD1, BDKRB2, ATP12A, FTH1, TMEM178A, PDE6B, DMD, P2RY1, ADRA2A, HAP1, KCNB1, SMAD3, MSTN, TNNI3, CSRP3, GAS6, P2RX7, ATP6V0E2, CXCL13, P2RX3, GRINA, P2RX2, AVPR1B, ATP2A1, XCL1, PTGES2, JPH2, PDIA…
F12	0.185				GO:0044784~metaphase/anaphase transition of cell cycle	0.0169269	CDC6, MAD2L1, PLK1, DLGAP5, CENPF, TTK, BUB1B, ESPL1, UBE2C, TACC3, USP44
SLC22A6	0.185				GO:0007601~visual perception	0.0171878	SLC45A2, CLDN19, GLRA1, POU6F2, MYO7A, RPE65, KCNJ10, CABP4, PAX2, NR2E1, CRX, CRYBB1, PDE6B, SEMA5B, RAX2, SLC24A2, HSF4, RGR, CRYBB3, CRYBB2, GNAT1, GLRB, EPAS1, CRYAA, CNGA3, PDE6G, VSX1, OPN5, TULP2, EYA4, CRYBA4
KCNK17	0.1825				GO:0032101~regulation of response to external stimulus	0.017401	EDN3, MYOD1, RARRES2, PLXNA2, S100A7, GJA1, IL15, SCGB1A1, KANK2, WNT4, APOA1, PTGIS, APOD, CXCR4, APOE, SEMA3G, PGLYRP2, GRID2, SOX15, FANCA, KCNQ1, F12, GJD4, TNIK, DUOXA2, C4B, RELA, ESR1, TC2N, NRXN1, MRPS2, C8G, PPBP, FANCD2, CCR4, CA7, LCK, SNTG1, ABAT, ASB2, GPR17, SEMA4A, CAMK1D, TNFAIP8L2, SCN1A, IL1R1, AP1M2, DRD3, DRD2, C4B_2, DUSP10, SHPK, PDE6B, SEMA5B, IL12RB1, C1QTNF3, CCL21, CNR1,…
FLT3	0.1725				GO:0051952~regulation of amine transport	0.0174441	ARL6IP1, P2RX7, SLC6A1, DRD3, DRD2, KCNB1, CNR1, P2RY1, ADRA2A, CHRNA4, ABAT, PARK2, ATP1A2
OR6M1	0.17				GO:0086005~ventricular cardiac muscle cell action potential	0.017559	CAV3, SCN3B, RYR2, KCNQ1, GJA5, SCN5A
ACSL6	0.1675				GO:0051241~negative regulation of multicellular organismal process	0.0179033	FSTL3, IL13, NR2E1, BRINP1, WNT4, APOA1, DAB1, CRY2, APOD, APOE, PGLYRP2, PDE4B, RARA, OLIG2, REG3G, F12, PTPRM, LBX1, PTPRR, WEE2, TNNT1, HIF1A, ASB1, ABAT, CAV3, DRD3, ERBB4, DRD2, SOX3, SOX2, DUSP10, APOC2, LIN28A, MEIS1, TMEM178A, SEMA5B, HIST1H4B, NRARP, HIST1H4E, MLIP, ADRA2A, HIST1H4F, HIST1H4D, TCF4, HIST1H4J, LFNG, HIST1H4H, DAND5, RFX4, SYT11, MSTN, SMAD3, TRIM62, GAS6, NOTCH3, NTRK3, T…
TAS1R2	0.1675				GO:0010830~regulation of myotube differentiation	0.0184641	MYF6, CAV3, MYOD1, MAMSTR, RBM24, MYF5, RBM38, TBX1, MYOG, SMYD1, TRIM72, DMPK
PACSIN1	0.1625				GO:0006814~sodium ion transport	0.0186257	FXYD1, CAV3, SCN1A, SLC5A5, SCN3A, DRD3, SCN3B, SLC9A3, ATP1B4, SLC38A11, ATP12A, SLC24A3, DMD, SLC24A2, SCN9A, SCN5A, TRPM4, SGK2, NOS1, ASIC5, ATP1A3, ATP1A4, ATP1A2, SLC34A3, SLC17A8, CATSPER4, SLC5A8, SLC5A7, SCN4A
ROR2	0.1625				GO:0032886~regulation of microtubule-based process	0.0187572	CAV3, CKAP2, STIL, KIF11, NEK2, CHMP4B, PKHD1, PSRC1, CHEK1, AURKA, CAMSAP3, BRCA1, RPS3, ATF5, PLK4, CNIH2, PLK1, RASSF1, MAPT, STMN1, PHLDB2, HAP1, MAP6D1
SLC5A8	0.1575				GO:0050808~synapse organization	0.0188056	ACHE, DRD2, SPOCK2, LRTM1, DMPK, MUSK, LRRTM4, APOE, LRRTM2, DLG4, POU4F1, NFATC4, CHRNA1, DISC1, KIRREL3, KLK8, GLRB, FLRT1, NFASC, CDC20, NRXN1, CACNA2D2, SLIT1, DVL1, SLITRK2, NTRK3, CEL, PPP1R9A, RAPSN, RAB17, P2RX2, RELN, CHRNB1
LCK	0.155				GO:0048762~mesenchymal cell differentiation	0.0188719	EDN3, NRTN, ERBB4, EZH2, PAX2, TCF7L2, SEMA5B, TCF21, WNT4, HEY1, SEMA3G, HEY2, BCL9L, PITX2, SOX10, RET, SMAD3, TBX1, TRIM62, SEMA6A, SEMA6B, HIF1A, SEMA6C, CYP26C1, LAMA5, HEYL, SEMA4A
GRM7	0.1525				GO:0048265~response to pain	0.0193228	RET, NMUR2, P2RX3, P2RX2, SCN9A, RELN, GJA4, CACNA1B
IL22RA2	0.1525				GO:0086002~cardiac muscle cell action potential involved in contraction	0.0193228	TRPM4, CAV3, SCN3B, GJA1, RYR2, KCNQ1, GJA5, SCN5A
CLCN1	0.1475				GO:1900449~regulation of glutamate receptor signaling pathway	0.0193228	CNIH2, RASGRF1, CACNG8, DLG4, CACNG5, RELN, NRXN1, PPARGC1A
PLA2G3	0.1475				GO:0051306~mitotic sister chromatid separation	0.019328	CDC6, MAD2L1, PLK1, DLGAP5, CENPF, TTK, BUB1B, ESPL1, UBE2C, TACC3, USP44
ABCB5	0.14				GO:0006949~syncytium formation	0.019328	MYF6, KCNH1, CAV3, MYOD1, GCM1, NOS1, TMEM8C, MYF5, TANC1, MYOG, PITX2
OR52I2	0.14				GO:0007346~regulation of mitotic cell cycle	0.0194668	EDN3, CLSPN, STOX1, CHMP4B, E2F7, EZH2, KNTC1, PKMYT1, TTK, AURKA, GTSE1, KANK2, CDC45, BRINP1, PPP1R1C, FANCI, PCBP4, SMARCD3, TOP2A, CDCA5, CCNA2, CDK1, CDC6, KIF11, PDPN, TPX2, NUSAP1, CDK9, ESPL1, TACC3, UBE2C, PKIA, MAD2L1, ZWINT, BUB1B, RBM38, DRD3, NEK2, TICRR, FHL1, AFAP1L2, CHEK1, ANLN, MKI67, DLGAP5, EME1, PSRC1, CENPF, SMAD3, BIRC5, CDC20, TP73, SIRT2, CDKN1C, CCNB3, TOM1L1, PLK1, CK
MARCO	0.1375
TMPRSS7	0.135
OR1D5	0.1325
TMIGD2	0.1325
OR8G2	0.1275
KCNA10	0.125
OR1A1	0.125
OR2AP1	0.125
OR51B6	0.125
OR8D1	0.125
DSC2	0.1225
KCNK16	0.1225
OR6Q1	0.1225
SLAMF6	0.1225
OR13C8	0.12
OR2T12	0.12
RTP2	0.1175
GABRD	0.11
OPRD1	0.11
PCDHA12	0.11
GPR142	0.1075
STXBP5L	0.1075
TJP3	0.1075
P2RX2	0.105
KCNH4	0.1
LIPI	0.095
SSTR4	0.0925
CCR4	0.09
OR4D5	0.09
ROS1	0.09
GPR157	0.0875
HLA-DQB1	0.0825
MUC21	0.0825
SLCO6A1	0.08
CACNA1I	0.075
KCNH7	0.075
CACNG6	0.0725
ASIC5	0.0675
OR2S2	0.0675
FOLH1B	0.065
OR13G1	0.065
SCTR	0.0625
SLC1A6	0.0625
SLC34A3	0.06
CACNG8	0.0575
OR3A1	0.0525
OR6T1	0.0525
TRPV6	0.0525
AOC1	0.0475
CR2	0.0475
ALPPL2	0.045
TRPV5	0.045
GLRA3	0.04
KLRC4-KLRK1	0.04
VSTM2A	0.0375
CACNA1B	0.035
FCER2	0.0325
SLCO1B3	0.0325
ATP12A	0.03
HTR3E	0.03
CD244	0.0225
SLC6A14	0.02
MGAM	0.0075
