# Supplementary material for: Mapping molecular landmarks of human skeletal ontogeny and pluripotent stem cell-derived articular chondrocytes
Source: Nat Commun. 2018 Sep 7;9:3634. doi: 10.1038/s41467-018-05573-y (PMC6128860; doi:10.1038/s41467-018-05573-y)
Supplement: Supplementary file 8 — Supplementary Data 6 [file 41467_2018_5573_MOESM8_ESM.xlsx]

## Sheet: Sheet1
Supplementary Data 6: Expression levels (transcripts per million, TPM) for membrane proteins and transcription factors as well as GO terms enriched in the osteoblast (brown) module
Osteoblast (Brown) Module
Membrane	Expression (TPM)	TF	Expression (TPM)		GO Term (BP FAT)	PValue	Genes
ADAM8	509.733	CTNNB1	269.523		GO:0006955~immune response	5.25199e-33	MEF2C, KLRC2, A2M, S100A8, AIF1, S100A9, C1QC, TESPA1, CD48, LILRA2, ISG15, CLEC4E, LILRA3, LILRA5, HIST1H2BJ, CCR10, VNN1, CLEC4D, ADAM8, SYK, PIK3CG, CRISP3, C5AR2, C5AR1, NCF1, NCF4, PIK3CD, HLA-DQA1, CD38, CCR7, CD36, LILRB3, PRAM1, VSIG4, CLEC5A, HLA-DRA, IL36G, GCNT3, HLA-DRB1, SLC11A1, SERINC5, IL17B, IL23A, IFNA5, HLA-DRB4, FCER1G, HLA-DRB5, UBASH3A, BLNK, TYROBP, IL1RN, S100A12, OASL, RG…
ABCB1	475.387	ETS1	178.773		GO:0006952~defense response	3.22588e-30	KLRC4, MEF2C, A2M, KLRC2, S100A8, AIF1, CRHBP, S100A9, C1QC, CD48, LILRA2, ISG15, CLEC4E, LILRA3, LILRA5, HIST1H2BJ, VNN1, LSM4, CLEC4D, ADAM8, SYK, PIK3CG, CRISP3, C5AR2, C5AR1, NCF1, DUOXA1, PIK3CD, DCDC2, HLA-DQA1, CCR7, CD36, LILRB3, VSIG4, CLEC5A, HLA-DRA, IL36G, HLA-DRB1, NFKBID, ACP5, SLC11A1, SERINC5, IL17B, IL23A, IFNA5, HLA-DRB4, FCER1G, HLA-DRB5, BLNK, SPP1, TYROBP, IL1RN, HILPDA, FAM1…
ABCB4	350.185	FOSB	111.013		GO:0006954~inflammatory response	1.95481e-25	A2M, S100A8, AIF1, CRHBP, TLR1, S100A9, PGLYRP1, TLR4, TLR5, IL1B, VNN1, ADAM8, SPN, SYK, PIK3CG, C5AR2, C5AR1, SCUBE1, PIK3CD, IL25, CCL4L1, CCL4L2, IL24, CCR7, RELT, WNT5A, CCL1, C3AR1, ITGAL, IL36G, CCL3, HLA-DRB1, NFKBID, ADORA2A, ACP5, ITGB2, CCL5, CCL4, SLC11A1, IL17B, IL23A, HLA-DRB4, HLA-DRB5, FCER1G, BLNK, SPP1, CSF1R, LPL, IL1RN, AIM2, HNRNPA0, S100A12, TNFSF11, ETS1, SLC7A2, CLEC7A, PP…
ATP8B4	143.07	KLF5	106.927		GO:0001775~cell activation	3.42024e-23	LYPD2, MEF2C, GNA15, AIF1, TLR1, PGLYRP1, TNFSF13, TLR4, TESPA1, CTNNB1, CD48, GATA1, WNT1, NLRC3, CDKN2A, MYOCD, CLEC4E, ILK, VNN1, IL1B, CLEC4D, ADAM8, SPN, EBI3, SYK, PIK3CG, BST2, EFNB2, PIK3CD, APOLD1, HLA-DQA1, CD38, CCR7, WBP2NL, THBD, ARRB2, PRAM1, RIPK3, MNDA, VSIG4, HLA-DRA, WNT5A, ITGAL, CCL3, LST1, HLA-DRB1, FGR, NFKBID, ITGB2, CCL5, SLC11A1, DOCK2, IL23A, FGB, LYL1, IFNA5, RASAL3, HL…
ATP2B2	112.31	ELF3	93		GO:0050900~leukocyte migration	1.3646e-22	S100A8, AIF1, MMP9, S100A9, CD48, CCL3L1, SAA1, CEACAM8, CCL3L3, CSF3R, IL1B, CEACAM6, LBP, ADAM8, SPN, SYK, PIK3CG, ICAM1, C5AR2, C5AR1, PIK3CD, ELANE, PADI2, CCL4L1, CCL4L2, F7, DAPK2, CHGA, CCR7, DOK2, THBD, RIPK3, TREM1, JAM3, PTAFR, CCL1, WNT5A, C3AR1, GPR183, ITGAL, CCL3, OLFM4, TNF, CXCL5, FFAR2, GPSM3, FPR1, MST1, PF4, ITGB2, FPR3, FPR2, CCL5, CCL4, VCAM1, AZU1, CCL22, IL23A, ITGAX, CD177…
BLNK	111.407	MEF2C	61.14		GO:0002682~regulation of immune system process	6.8607e-22	MEF2C, MTSS1, A2M, AIF1, TLR1, PGLYRP1, TLR4, TNFSF13, TLR5, C1QC, TESPA1, CTNNB1, CD48, GATA1, CDKN2A, OCSTAMP, ISG15, CLEC4E, OSCAR, CSF3R, VNN1, IL1B, LSM4, CLEC4D, ADAM8, HCAR2, SPN, EBI3, SYK, PHYHIP, C5AR2, C5AR1, BST2, EFNB2, PIK3CD, CCL4L1, F7, HLA-DQA1, HLA-F, HCST, CD38, CCR7, CD36, ARRB2, LILRB3, CD33, PRAM1, RIPK3, MNDA, CD300LF, VSIG4, KLRC1, HLA-DRA, WNT5A, C3AR1, ITGAL, PPY, BPIFB1…
BMF	81.5925	RUNX2	57.07		GO:0009605~response to external stimulus	6.24951e-20	MEF2C, A2M, NOG, S100A8, AIF1, EFNA3, S100A9, GRIN3A, CTNNB1, ATP2B2, ISG15, CLEC4E, CCR10, HIST1H2BJ, LSM4, CLEC4D, ADAM8, SYK, PIK3CG, PLD1, C5AR2, C5AR1, DUOXA1, EFNB2, PIK3CD, PIM1, PIM2, F7, RETN, CCR7, LHFPL5, CD36, TFPI, STC1, HLA-DRB1, MST1, ACP5, SLC11A1, DAPL1, ARG1, SERINC5, IL17B, IL23A, LHX1, IFNA5, HLA-DRB4, FCER1G, HLA-DRB5, SPP1, DNMT3A, HILPDA, FAM131B, HNRNPA0, S100A12, OASL, GN…
CCR10	79.6425	BCL3	54.5567		GO:0045321~leukocyte activation	7.69906e-20	MEF2C, AIF1, TLR1, PGLYRP1, TNFSF13, TLR4, TESPA1, CTNNB1, CD48, WNT1, NLRC3, CDKN2A, CLEC4E, IL1B, VNN1, CLEC4D, ADAM8, EBI3, SPN, SYK, PIK3CG, BST2, EFNB2, PIK3CD, HLA-DQA1, CD38, CCR7, PRAM1, RIPK3, MNDA, VSIG4, HLA-DRA, WNT5A, ITGAL, CCL3, LST1, HLA-DRB1, NFKBID, FGR, ITGB2, CCL5, SLC11A1, DOCK2, IL23A, LYL1, IFNA5, RASAL3, HLA-DRB4, HLA-DRB5, FCER1G, NDRG1, RUNX2, TCF3, BLNK, TYROBP, ITK, VA…
CCR7	78.815	TRIM25	45.4167		GO:0002684~positive regulation of immune system process	2.69701e-17	MEF2C, A2M, AIF1, TLR1, PGLYRP1, TNFSF13, TLR4, TLR5, C1QC, TESPA1, GATA1, OCSTAMP, ISG15, CLEC4E, VNN1, IL1B, CLEC4D, ADAM8, HCAR2, EBI3, SPN, SYK, C5AR2, C5AR1, EFNB2, PIK3CD, CCL4L1, F7, HLA-DQA1, CD38, CCR7, CD36, ARRB2, MNDA, VSIG4, HLA-DRA, WNT5A, C3AR1, BPIFB1, CCL3, HLA-DRB1, FGR, ITGB2, CCL5, CCL4, SLC11A1, IL23A, RASAL3, HLA-DRB4, HLA-DRB5, FCER1G, UBASH3A, UBE2D1, TCF3, TEC, CSF1R, ITK…
CLEC1B	62.0975	WNT5A	45.1767		GO:1990266~neutrophil migration	4.53414e-17	CCL1, C3AR1, CCL3, OLFM4, S100A8, S100A9, ITGB2, CCL5, CCL4, CCL22, IL23A, CCL3L1, SAA1, CCL3L3, FCER1G, IL1B, CSF3R, LBP, ADAM8, SYK, PIK3CG, C5AR2, C5AR1, VAV3, PIK3CD, CCL4L1, CCL19, CCL4L2, DAPK2, VAV1, S100A12, CCR7, CCL14, TREM1, JAM3
CLEC12A	60.425	LMO2	29.1967		GO:0060326~cell chemotaxis	8.52325e-17	S100A8, AIF1, S100A9, PIP5K1A, SAA2, CCL3L1, SAA1, CCL3L3, CSF3R, IL1B, LBP, ADAM8, SYK, PIK3CG, C5AR2, C5AR1, PIK3CD, PADI2, CCL4L1, CCL4L2, F7, DAPK2, PRKD2, CHGA, CCR7, ARRB2, TREM1, JAM3, CCL1, WNT5A, GPR183, C3AR1, CCL3, CXCL5, FFAR2, GPSM3, FPR1, MST1, PF4, ITGB2, FPR3, FPR2, CCL5, CCL4, VCAM1, AZU1, CCL22, IL23A, PTK2B, FCER1G, IL6, VAV3, CCL19, VAV1, S100A12, CCL14, TNFSF11
CLEC12B	59.8325	DLX5	28.31		GO:0016337~single organismal cell-cell adhesion	8.77546e-17	S100A8, AIF1, S100A9, TESPA1, CTNNB1, CD48, GATA1, WNT1, NLRC3, CDKN2A, CLEC4E, ILK, IL1B, VNN1, CLEC4D, ADAM8, EBI3, SPN, SYK, MAP2K5, PIK3CG, EFNB2, PIK3CD, HLA-DQA1, CCR7, RIPK3, CSTA, VSIG4, HLA-DRA, WNT5A, ITGAL, GCNT2, HLA-DRB1, NFKBID, ITGB2, CCL5, SLC11A1, DOCK2, IL23A, ITGAX, FGB, IFNA5, RASAL3, HLA-DRB4, HLA-DRB5, FCER1G, GCNT1, RUNX2, ITK, IL1RN, ITGA4, VAV1, TNFSF11, PLEKHA7, CD300A, …
CLEC4D	59.68	PPARG	27.9467		GO:0007159~leukocyte cell-cell adhesion	1.00208e-16	PPARA, S100A8, AIF1, S100A9, SDC4, TESPA1, CTNNB1, CD48, WNT1, NLRC3, CDKN2A, CLEC4E, PAK3, IL1B, VNN1, CLEC4D, ADAM8, MYB, TNIP1, EBI3, SPN, SYK, IHH, PIK3CG, ICAM1, CCDC88B, EFNB2, PIK3CD, ELANE, WAS, CLC, HLA-DQA1, CD86, CCR7, CD80, RIPK3, VSIG4, PTAFR, LCP1, ICOSLG, HLA-DRA, GPR183, ITGAL, TNF, NFKBID, HLA-DRB1, ITGB2, CCL5, IL7R, FKBP1B, VCAM1, SLC11A1, DOCK2, IL23A, BCL2, IFNA5, RASAL3, HLA…
CLEC4E	58.805	SIX4	17.2533		GO:0030595~leukocyte chemotaxis	1.56863e-16	S100A8, AIF1, S100A9, SAA1, CCL3L1, CCL3L3, IL1B, CSF3R, LBP, ADAM8, SYK, PIK3CG, C5AR2, C5AR1, PIK3CD, PADI2, CCL4L1, CCL4L2, F7, DAPK2, CHGA, CCR7, TREM1, JAM3, WNT5A, CCL1, GPR183, C3AR1, CCL3, CXCL5, FFAR2, GPSM3, MST1, PF4, ITGB2, CCL5, CCL4, AZU1, CCL22, IL23A, PTK2B, FCER1G, IL6, VAV3, CCL19, VAV1, S100A12, TNFSF11, CCL14
CLEC5A	54.3	EAF2	16.42		GO:0050776~regulation of immune response	1.95446e-16	MEF2C, A2M, TLR1, PGLYRP1, TNFSF13, TLR4, TLR5, C1QC, TESPA1, CD48, CLEC4E, OSCAR, IL1B, CLEC4D, ADAM8, SPN, SYK, C5AR2, C5AR1, BST2, PIK3CD, HLA-DQA1, HLA-F, HCST, CD38, CCR7, CD36, ARRB2, PRAM1, CD33, RIPK3, MNDA, CD300LF, VSIG4, KLRC1, HLA-DRA, WNT5A, C3AR1, ITGAL, BPIFB1, HLA-DRB1, FGR, ITGB2, CCL5, SLC11A1, IL23A, IFNA5, HLA-DRB4, HLA-DRB5, OTUD7A, FCER1G, UBASH3A, UBE2D1, TEC, TYROBP, ITK, …
CLEC7A	51.97	TCF3	14.3167		GO:0045087~innate immune response	2.38644e-16	KLRC2, A2M, S100A8, AIF1, S100A9, TLR1, PGLYRP1, TLR4, TLR5, C1QC, APOBEC3A, CLEC4E, ISG15, RNASE7, LILRA5, HIST1H2BJ, VNN1, CLEC4D, ADAM8, SYK, MATK, PIK3CG, CRISP3, BST2, NCF1, PIK3CD, CCL4L1, CCL4L2, HLA-DQA1, HLA-F, CD36, ARRB2, DEFA4, DEFA3, DEFA1, VSIG4, CLEC5A, HLA-DRA, CCL1, WNT5A, IL36G, BPIFB1, CCL3, HLA-DRB1, FGR, ITGB2, CCL5, CCL4, SLC11A1, SERINC5, IL23A, FGB, IFNA5, HLA-DRB4, HLA-DR…
CPAMD8	51.025	CREB5	12.6967		GO:0030593~neutrophil chemotaxis	3.00434e-16	CCL1, C3AR1, CCL3, S100A8, S100A9, ITGB2, CCL5, CCL4, CCL22, IL23A, CCL3L1, SAA1, CCL3L3, FCER1G, IL1B, CSF3R, LBP, SYK, PIK3CG, C5AR2, VAV3, C5AR1, PIK3CD, CCL4L1, CCL19, CCL4L2, DAPK2, VAV1, S100A12, CCR7, CCL14, TREM1
CD14	43.8225	RUNX3	12.59		GO:0097530~granulocyte migration	3.36686e-16	CCL1, C3AR1, CCL3, OLFM4, S100A8, S100A9, ITGB2, CCL5, CCL4, CCL22, IL23A, CCL3L1, SAA1, EPX, CCL3L3, CSF3R, FCER1G, IL1B, LBP, ADAM8, SYK, PIK3CG, C5AR2, C5AR1, VAV3, PIK3CD, CCL4L1, CCL19, CCL4L2, DAPK2, VAV1, S100A12, CCR7, CCL14, CD300A, TREM1, JAM3
CD177	43.0675	GFI1	10.46		GO:0050727~regulation of inflammatory response	4.81783e-16	PPARA, A2M, S100A8, S100A9, PPARG, PGLYRP1, TLR4, CCL3L1, SAA1, CCL3L3, IL1B, MGLL, STK39, PIK3AP1, LBP, ADAM8, TNIP1, SPN, PIK3CG, C5AR2, C5AR1, DUOXA1, ELANE, CCL4L1, CCL4L2, OSM, CCR7, CCL1, WNT5A, C3AR1, CCL3, TNF, HLA-DRB1, FFAR2, GPSM3, ACP5, CCL5, CCL4, TNFRSF1B, IL23A, IL17B, MEFV, ALOX5AP, HLA-DRB4, PYCARD, FCER1G, OTUD7A, C2, CD28, LPL, IL6, CR1, IL2RA, HCK, C4BPB, S100A12, CCL14, TNFSF…
CD1D	42.8375	NFIX	10.3367		GO:0001816~cytokine production	8.92884e-16	S100A8, TLR1, S100A9, PGLYRP1, TLR4, TLR5, CTNNB1, NLRC3, ISG15, CLEC4E, SAA1, TIA1, CCBE1, IL1B, LTF, LBP, ADAM8, ERRFI1, SPN, EBI3, MAP2K5, SYK, PIK3CG, CCDC88B, C5AR2, C5AR1, BST2, ZNF287, CAMP, PIK3CD, ELANE, IL25, NFAM1, RFTN1, CLC, TNFRSF9, PRKD2, CD86, CCR7, CHGA, CD36, CD80, ARRB2, RIPK3, PAEP, TREM1, VSIG4, CLEC5A, PTAFR, LCP2, WNT5A, C3AR1, CSF2, CCL3, TNF, HLA-DRB1, CCM2L, FGR, FFAR2, …
CD28	41.7625	SOX17	10.1333		GO:0098602~single organism cell adhesion	1.19242e-15	S100A8, AIF1, S100A9, TESPA1, CTNNB1, CD48, GATA1, WNT1, NLRC3, CDKN2A, CLEC4E, ILK, IL1B, VNN1, CLEC4D, ADAM8, EBI3, SPN, SYK, MAP2K5, PIK3CG, EFNB2, PIK3CD, HLA-DQA1, CCR7, TACSTD2, RIPK3, CSTA, VSIG4, HLA-DRA, WNT5A, ITGAL, OLFM4, GCNT2, HLA-DRB1, NFKBID, ITGB2, CCL5, SLC11A1, DOCK2, IL23A, ITGAX, FGB, IFNA5, RASAL3, HLA-DRB4, HLA-DRB5, FCER1G, GCNT1, RUNX2, ITK, IL1RN, ITGA4, VAV1, EPHA1, TNF…
CD300LF	36.1875	NFYA	9.91		GO:0030097~hemopoiesis	1.43888e-15	MEF2C, SLC8A3, MMP9, PGLYRP1, TLR4, C1QC, TESPA1, PRKX, CTNNB1, GATA1, WNT1, OCSTAMP, CDKN2A, CLEC4E, ISG15, CSF3R, IL1B, VNN1, CLEC4D, ADAM8, SPN, SYK, WNT10B, PLD4, PIK3CD, IL25, CCR7, LILRB3, AHSP, RIPK3, CLEC5A, ADD2, WNT5A, CCL3, NFKBID, ACP5, CCL5, DOCK2, IL23A, FAM213A, LYL1, IFNA5, FCER1G, RUNX2, TCF3, RUNX3, BLNK, TYROBP, CSF1R, ITK, TESC, IKZF1, EPB42, TMEM91, ITGA4, VAV1, TNFSF11, ETS1…
CD300A	35.3375	MYB	8.25		GO:0032101~regulation of response to external stimulus	2.01031e-15	MTSS1, A2M, S100A8, AIF1, S100A9, PGLYRP1, TLR4, GRIN3A, LSM4, IL1B, STK39, ADAM8, SPN, SYK, PIK3CG, PHYHIP, C5AR2, C5AR1, DUOXA1, EFNB2, CCL4L1, CCL4L2, F7, CCR7, THBD, CD36, WNT5A, CCL1, C3AR1, PPY, CCL3, HLA-DRB1, MST1, ACP5, CCL5, CCL4, DOCK2, IL17B, IL23A, FGB, HLA-DRB4, OTUD7A, FCER1G, PLXND1, TEC, SPP1, LPL, HILPDA, FAM131B, AIM2, S100A12, CAMKMT, TNFSF11, ETS1, SLC7A2, HIST1H3H, CLDN7, PP…
CD33	34.1575	GATA1	8.18333		GO:0046649~lymphocyte activation	2.42018e-15	MEF2C, AIF1, PGLYRP1, TLR4, TNFSF13, TESPA1, CTNNB1, CD48, WNT1, CDKN2A, NLRC3, CLEC4E, IL1B, VNN1, CLEC4D, ADAM8, EBI3, SPN, SYK, PIK3CG, BST2, PIK3CD, EFNB2, HLA-DQA1, CD38, CCR7, RIPK3, MNDA, VSIG4, HLA-DRA, ITGAL, LST1, NFKBID, HLA-DRB1, ITGB2, CCL5, SLC11A1, DOCK2, IL23A, LYL1, IFNA5, RASAL3, HLA-DRB4, FCER1G, HLA-DRB5, RUNX2, TCF3, BLNK, ITK, VAV3, IKZF1, ITGA4, VAV1, TNFSF11, CD300A, CLEC7…
CD36	33.84	ZNF92	7.52333		GO:0034097~response to cytokine	2.55001e-15	AIF1, CRHBP, TNFSF13, CTNNB1, OCSTAMP, ISG15, GAB1, CCR10, CSF3R, IL1B, EBI3, SYK, MAP2K5, BST2, CCL4L1, CCL4L2, IL24, HLA-DQA1, HLA-F, CD38, CCR7, RELT, TFPI, HLA-DRA, CCL1, WNT5A, IL36G, CCL3, HLA-DRB1, ACP5, CCL5, CCL4, ARG1, SLC11A1, FGB, IFNA5, TFF2, HLA-DRB4, HLA-DRB5, AANAT, CSF1R, GPD1, IL1RN, ITGA4, TRIM63, AIM2, TRADD, GPR35, OASL, TNFSF11, ETS1, IL3RA, KYNU, PPARG, GSS, CCL3L1, PTGES, …
CD38	31.4275	FOXN2	6.88333		GO:0048534~hematopoietic or lymphoid organ development	4.16223e-15	MEF2C, SLC8A3, MMP9, PGLYRP1, TLR4, C1QC, TESPA1, PRKX, CTNNB1, GATA1, WNT1, OCSTAMP, CDKN2A, CLEC4E, ISG15, CSF3R, IL1B, VNN1, CLEC4D, ADAM8, SPN, SYK, WNT10B, PLD4, PIK3CD, IL25, SIX4, CCR7, LILRB3, AHSP, RIPK3, CLEC5A, ADD2, WNT5A, CCL3, NFKBID, ACP5, CCL5, DOCK2, IL23A, FAM213A, LYL1, IFNA5, FCER1G, RUNX2, TCF3, RUNX3, BLNK, TYROBP, CSF1R, ITK, TESC, IKZF1, EPB42, TMEM91, ITGA4, VAV1, TNFSF11…
CD4	30.525	KLF1	6.47667		GO:0002521~leukocyte differentiation	6.34225e-15	MEF2C, MMP9, PPARG, PGLYRP1, SPI1, TLR4, C1QC, TESPA1, CTNNB1, GATA1, WNT1, OCSTAMP, CDKN2A, CLEC4E, IL1B, LTF, VNN1, CLEC4D, ADAM8, MYB, SPN, SYK, IHH, PIK3CD, IL25, NFAM1, CD86, CCR7, CD80, LILRB3, RIPK3, UBD, CA2, CSF2, GPR183, CCL3, TNF, NFKBID, PRTN3, ACP5, PF4, CCL5, IL7R, VCAM1, PLCL2, DOCK2, IL23A, FAM213A, LYL1, PTK2B, BCL2, IFNA5, BCL3, FCER1G, CD4, INPP5D, RUNX2, TCF3, TYROBP, BLNK, CD…
CD48	29.865	PKNOX1	5.63667		GO:0097529~myeloid leukocyte migration	8.48564e-15	CCL1, C3AR1, CCL3, OLFM4, S100A8, AIF1, S100A9, ITGB2, CCL5, CCL4, AZU1, CCL22, IL23A, CCL3L1, SAA1, EPX, CCL3L3, CSF3R, FCER1G, IL1B, LBP, ADAM8, SYK, PIK3CG, IL6, C5AR2, C5AR1, VAV3, PIK3CD, CCL4L1, CCL19, CCL4L2, DAPK2, VAV1, S100A12, CCR7, CHGA, CCL14, TNFSF11, CD300A, TREM1, JAM3
CD53	29.5225	NFE2	5.24667		GO:0009617~response to bacterium	1.03292e-14	MEF2C, S100A8, S100A9, TLR1, PGLYRP1, HP, TLR4, TLR5, LTC4S, CLEC4E, ISG15, PTGES, HAMP, RNASE7, HIST1H2BJ, CSF2RB, IL1B, LTF, LBP, CLEC4D, SPN, SYK, ICAM1, C5AR1, CAMP, ELANE, LYZ, IL24, TNFRSF9, CHGA, CCR7, CD86, TNFRSF10C, THBD, CD36, RELT, CD80, DEFA4, TFPI, DEFA3, SLPI, DEFA1, TREM1, PTAFR, ALPL, WNT5A, CSF2, CCL3, TNF, HLA-DRB1, CXCL5, FGR, ACP5, PF4, CCL5, CHIT1, GCH1, VCAM1, AZU1, ARG1, S…
CD79A	29.4275	ARID3A	5.01333		GO:0002520~immune system development	1.50644e-14	MEF2C, SLC8A3, MMP9, PGLYRP1, TNFSF13, TLR4, C1QC, TESPA1, PRKX, CTNNB1, GATA1, WNT1, OCSTAMP, CDKN2A, CLEC4E, ISG15, CSF3R, IL1B, VNN1, CLEC4D, ADAM8, SPN, SYK, WNT10B, PLD4, PIK3CD, IL25, SIX4, CCR7, LILRB3, AHSP, RIPK3, CLEC5A, ADD2, WNT5A, C3AR1, CCL3, NFKBID, ACP5, CCL5, DOCK2, IL23A, FAM213A, LYL1, IFNA5, FCER1G, RUNX2, TCF3, RUNX3, BLNK, TYROBP, CSF1R, ITK, TESC, IKZF1, EPB42, TMEM91, ITGA…
CD80	28.5725	NFIB	4.58333		GO:0043207~response to external biotic stimulus	2.08834e-14	MEF2C, MTSS1, S100A8, TLR1, S100A9, PGLYRP1, TLR4, TLR5, APOBEC3A, CLEC4E, ISG15, RNASE7, HIST1H2BJ, LSM4, IL1B, CLEC4D, SPN, SYK, PHYHIP, C5AR1, BST2, IL25, CCL4L1, IL24, PIM2, CCR7, THBD, CD36, RELT, DEFA4, TFPI, DEFA3, DEFA1, WNT5A, PPY, CCL3, HLA-DRB1, FGR, ACP5, CCL5, CCL4, CHIT1, SLC11A1, ARG1, DOCK2, SERINC5, IL23A, ITGAX, FGB, IFNA5, HLA-DRB4, HLA-DRB5, FCER1G, LPO, HILPDA, FAM131B, AIM2,…
CD86	28.0675	STAT4	4.48		GO:0051707~response to other organism	2.08834e-14	MEF2C, MTSS1, S100A8, TLR1, S100A9, PGLYRP1, TLR4, TLR5, APOBEC3A, CLEC4E, ISG15, RNASE7, HIST1H2BJ, LSM4, IL1B, CLEC4D, SPN, SYK, PHYHIP, C5AR1, BST2, IL25, CCL4L1, IL24, PIM2, CCR7, THBD, CD36, RELT, DEFA4, TFPI, DEFA3, DEFA1, WNT5A, PPY, CCL3, HLA-DRB1, FGR, ACP5, CCL5, CCL4, CHIT1, SLC11A1, ARG1, DOCK2, SERINC5, IL23A, ITGAX, FGB, IFNA5, HLA-DRB4, HLA-DRB5, FCER1G, LPO, HILPDA, FAM131B, AIM2,…
EHD1	27.9875	PPARA	4.35667		GO:0071621~granulocyte chemotaxis	2.18083e-14	CCL1, C3AR1, CCL3, S100A8, S100A9, ITGB2, CCL5, CCL4, CCL22, IL23A, CCL3L1, SAA1, CCL3L3, FCER1G, IL1B, CSF3R, LBP, SYK, PIK3CG, C5AR2, C5AR1, VAV3, PIK3CD, CCL4L1, CCL19, CCL4L2, DAPK2, VAV1, S100A12, CCR7, CCL14, TREM1, JAM3
EPHA1	27.9775	IKZF1	2.89333		GO:0009607~response to biotic stimulus	4.34327e-14	MEF2C, MTSS1, S100A8, TLR1, S100A9, PGLYRP1, TLR4, TLR5, APOBEC3A, CLEC4E, ISG15, RNASE7, HIST1H2BJ, LSM4, IL1B, CLEC4D, SPN, SYK, PHYHIP, C5AR1, BST2, IL25, CCL4L1, IL24, PIM2, CCR7, THBD, CD36, RELT, DEFA4, TFPI, DEFA3, DEFA1, WNT5A, PPY, CCL3, HLA-DRB1, FGR, ACP5, CCL5, CCL4, CHIT1, SLC11A1, ARG1, DOCK2, SERINC5, IL23A, ITGAX, FGB, IFNA5, HLA-DRB4, HLA-DRB5, FCER1G, IFITM5, LPO, TMEM91, HILPDA…
ERLIN2	27.9725	DMRT3	2.82333		GO:0031347~regulation of defense response	4.66845e-14	MEF2C, MTSS1, A2M, S100A8, S100A9, TLR1, PGLYRP1, TLR4, TLR5, CLEC4E, LSM4, IL1B, STK39, CLEC4D, ADAM8, SPN, SYK, PIK3CG, PHYHIP, C5AR2, C5AR1, DUOXA1, CCL4L1, CCL4L2, CCR7, CD36, ARRB2, CCL1, WNT5A, C3AR1, BPIFB1, CCL3, PPY, HLA-DRB1, FGR, ACP5, ITGB2, CCL5, CCL4, DOCK2, IL23A, IL17B, IFNA5, HLA-DRB4, OTUD7A, FCER1G, UBE2D1, LPL, HILPDA, VAV1, FAM131B, AIM2, S100A12, TNFSF11, SLC7A2, ETS1, CLEC7…
ERAS	27.9625	NFIA	2.61333		GO:0051674~localization of cell	2.68479e-13	MEF2C, CGA, NOG, S100A8, AIF1, MMP9, S100A9, PRKX, CTNNB1, CD48, ILK, CCBE1, GAB1, CSF3R, IL1B, ADAM8, SPN, MATK, SYK, MAP2K5, PIK3CG, SCRT2, PLD1, C5AR2, SATB2, C5AR1, BST2, EFNB2, PIK3CD, CCL4L1, DCDC2, CCL4L2, F7, IL24, SIX4, NME8, RETN, CCR7, THBD, TNS1, ARRB2, TACSTD2, CATSPER1, RIPK3, STC1, EMP2, WNT5A, CCL1, C3AR1, ITGAL, CCL3, OLFM4, GCNT2, FGR, MST1, ACP5, ITGB2, CCL5, CCL4, IL23A, ITGAX…
EBI3	27.575	ZNF628	2.46333		GO:0048870~cell motility	2.68479e-13	MEF2C, CGA, NOG, S100A8, AIF1, MMP9, S100A9, PRKX, CTNNB1, CD48, ILK, CCBE1, GAB1, CSF3R, IL1B, ADAM8, SPN, MATK, SYK, MAP2K5, PIK3CG, SCRT2, PLD1, C5AR2, SATB2, C5AR1, BST2, EFNB2, PIK3CD, CCL4L1, DCDC2, CCL4L2, F7, IL24, SIX4, NME8, RETN, CCR7, THBD, TNS1, ARRB2, TACSTD2, CATSPER1, RIPK3, STC1, EMP2, WNT5A, CCL1, C3AR1, ITGAL, CCL3, OLFM4, GCNT2, FGR, MST1, ACP5, ITGB2, CCL5, CCL4, IL23A, ITGAX…
FGR	26.395	DLX6	2.42		GO:0001817~regulation of cytokine production	2.89858e-13	TLR1, PGLYRP1, TLR4, TLR5, CTNNB1, NLRC3, CLEC4E, ISG15, SAA1, TIA1, CCBE1, LTF, IL1B, LBP, ADAM8, ERRFI1, EBI3, SPN, SYK, MAP2K5, CCDC88B, C5AR2, C5AR1, BST2, CAMP, ZNF287, ELANE, NFAM1, CLC, TNFRSF9, PRKD2, CD86, CCR7, CD36, ARRB2, CD80, RIPK3, PAEP, VSIG4, CLEC5A, PTAFR, WNT5A, C3AR1, CSF2, CCL3, TNF, HLA-DRB1, FGR, CCM2L, FFAR2, GPSM3, ACP5, PF4, IGF2BP3, AZU1, SLC11A1, IL23A, IL17B, MEFV, EP…
FCAR	26.1075	FOXL1	2.38		GO:0016477~cell migration	3.54305e-13	MEF2C, CGA, NOG, S100A8, AIF1, MMP9, S100A9, PRKX, CTNNB1, CD48, ILK, CCBE1, CSF3R, IL1B, ADAM8, SPN, MATK, SYK, MAP2K5, PIK3CG, SCRT2, C5AR2, SATB2, C5AR1, BST2, EFNB2, PIK3CD, CCL4L1, DCDC2, CCL4L2, F7, IL24, SIX4, RETN, CCR7, THBD, TNS1, ARRB2, TACSTD2, RIPK3, STC1, EMP2, WNT5A, CCL1, C3AR1, ITGAL, CCL3, OLFM4, GCNT2, FGR, MST1, ACP5, ITGB2, CCL5, CCL4, IL23A, ITGAX, LHX1, FCER1G, PLXND1, GCNT…
FCER1G	26.09	JDP2	2.08		GO:0070486~leukocyte aggregation	3.72821e-13	S100A8, AIF1, S100A9, SDC4, TESPA1, CTNNB1, CD48, WNT1, NLRC3, CDKN2A, CLEC4E, PAK3, IL1B, VNN1, CLEC4D, ADAM8, MYB, EBI3, SPN, SYK, IHH, PIK3CG, ICAM1, CCDC88B, EFNB2, PIK3CD, WAS, CLC, HLA-DQA1, CD86, CCR7, CD80, RIPK3, VSIG4, LCP1, ICOSLG, HLA-DRA, GPR183, ITGAL, NFKBID, HLA-DRB1, CCL5, IL7R, FKBP1B, VCAM1, SLC11A1, DOCK2, IL23A, BCL2, IFNA5, RASAL3, HLA-DRB4, PYCARD, BCL3, HLA-DRB5, FCER1G, C…
FCGR3B	26.0425	ZNF630	2.03667		GO:0050865~regulation of cell activation	4.56207e-13	MEF2C, DMTN, AIF1, PGLYRP1, TLR4, TNFSF13, SDC4, TESPA1, CTNNB1, CDKN2A, PAK3, IL1B, VNN1, LBP, ADAM8, MYB, EBI3, SPN, SYK, IHH, CCDC88B, EFNB2, STXBP2, NFAM1, CLC, HLA-DQA1, CD38, CD86, CCR7, THBD, CD80, PRAM1, RIPK3, MNDA, VSIG4, PTAFR, ICOSLG, HLA-DRA, ADAMTS18, WNT5A, GPR183, LST1, NFKBID, HLA-DRB1, FGR, CCL5, IL7R, VCAM1, IL23A, BCL2, C1QTNF1, TSPAN32, RASAL3, HLA-DRB4, PYCARD, HLA-DRB5, FCE…
FCGR2A	24.7025	MYOCD	1.57667		GO:0040011~locomotion	5.05151e-13	MEF2C, CGA, NOG, S100A8, AIF1, MMP9, EFNA3, S100A9, PRKX, CTNNB1, CD48, ATP2B2, ILK, CCR10, CCBE1, GAB1, CSF3R, IL1B, ADAM8, SPN, MAP2K5, MATK, SYK, PIK3CG, SCRT2, PLD1, C5AR2, SATB2, C5AR1, BST2, EFNB2, PIK3CD, CCL4L1, DCDC2, CCL4L2, F7, IL24, SIX4, NME8, RETN, CCR7, THBD, TNS1, ARRB2, TACSTD2, CATSPER1, RIPK3, STC1, DEFA1, EMP2, WNT5A, CCL1, C3AR1, ITGAL, CCL3, OLFM4, GCNT2, FGR, MST1, ACP5, IT…
GNA15	24.09	CEBPE	1.36		GO:0046651~lymphocyte proliferation	5.22888e-13	MEF2C, AIF1, TLR4, SDC4, CTNNB1, CDKN2A, IL1B, SPN, EBI3, IHH, SYK, PIK3CG, CCDC88B, CLC, CD38, CD86, CD80, RIPK3, MNDA, VSIG4, ICOSLG, GPR183, LST1, HLA-DRB1, IL7R, CCL5, FKBP1B, PLCL2, VCAM1, SLC11A1, DOCK2, IL23A, BCL2, IFNA5, RASAL3, PYCARD, HLA-DRB4, HLA-DRB5, CD4, INPP5D, TCF3, CD28, PTPRC, IL6, IL2RA, VAV3, IL7, CCL19, CD1D, CD300A, CD79A, SPTA1, SASH3
GNAO1	23.7575	MSRB2	1.22667		GO:0050729~positive regulation of inflammatory response	5.34796e-13	CCL1, WNT5A, CCL3, TNF, S100A8, FFAR2, GPSM3, S100A9, TLR4, CCL5, CCL4, IL17B, IL23A, CCL3L1, ALOX5AP, CCL3L3, FCER1G, IL1B, LBP, ADAM8, TNIP1, CD28, PIK3CG, LPL, IL6, CCL4L1, CCL4L2, S100A12, OSM, CCR7, TNFSF11, CCL14, ETS1, NLRP12
GNAT3	23.7	SNAI3	1.19667		GO:0070661~leukocyte proliferation	5.79888e-13	MEF2C, AIF1, TLR4, SDC4, CTNNB1, CDKN2A, OCSTAMP, IL1B, SPN, EBI3, IHH, SYK, PIK3CG, CCDC88B, CLC, CD38, CD86, CD80, RIPK3, MNDA, VSIG4, ICOSLG, GPR183, LST1, HLA-DRB1, CCL5, IL7R, FKBP1B, PLCL2, VCAM1, SLC11A1, DOCK2, IL23A, BCL2, IFNA5, RASAL3, HLA-DRB4, PYCARD, HLA-DRB5, CD4, INPP5D, TCF3, CD28, PTPRC, IL6, IL2RA, VAV3, IL7, CCL19, CD1D, TNFSF11, CD300A, CD79A, SPTA1, SASH3
GNB3	23.635	IRF6	0.88		GO:0002252~immune effector process	6.9879e-13	MTSS1, A2M, KLRC2, PGLYRP1, TNFSF13, TLR4, C1QC, APOBEC3A, CLEC4E, ISG15, LSM4, IL1B, CLEC4D, SPN, SYK, PIK3CG, PHYHIP, C5AR2, C5AR1, BST2, PIK3CD, CD36, ARRB2, PRAM1, RIPK3, DEFA3, DEFA1, VSIG4, EMP2, WNT5A, C3AR1, ITGAL, CCL3, GCNT3, PPY, HLA-DRB1, FGR, SLC11A1, DOCK2, SERINC5, IL23A, ITGAX, IFNA5, HLA-DRB4, HLA-DRB5, FCER1G, TYROBP, VAV3, HILPDA, VAV1, AIM2, FAM131B, OASL, CD300A, MILR1, CLEC7…
GNGT2	23.6225	SPI1	0.873333		GO:0050670~regulation of lymphocyte proliferation	7.8408e-13	MEF2C, GPR183, LST1, HLA-DRB1, AIF1, TLR4, CCL5, SDC4, CTNNB1, VCAM1, IL23A, CDKN2A, BCL2, RASAL3, HLA-DRB4, PYCARD, HLA-DRB5, IL1B, CD4, INPP5D, TCF3, SPN, EBI3, CD28, SYK, IHH, PTPRC, IL6, CCDC88B, IL2RA, VAV3, IL7, CCL19, CLC, CD1D, CD38, CD86, CD80, CD300A, RIPK3, MNDA, SPTA1, VSIG4, SASH3, ICOSLG
GPR132	22.6675	ZKSCAN4	0.756667		GO:0032943~mononuclear cell proliferation	8.2214e-13	MEF2C, AIF1, TLR4, SDC4, CTNNB1, CDKN2A, IL1B, SPN, EBI3, IHH, SYK, PIK3CG, CCDC88B, CLC, CD38, CD86, CD80, RIPK3, MNDA, VSIG4, ICOSLG, GPR183, LST1, HLA-DRB1, IL7R, CCL5, FKBP1B, PLCL2, VCAM1, SLC11A1, DOCK2, IL23A, BCL2, IFNA5, RASAL3, PYCARD, HLA-DRB4, HLA-DRB5, CD4, INPP5D, TCF3, CD28, PTPRC, IL6, IL2RA, VAV3, IL7, CCL19, CD1D, CD300A, CD79A, SPTA1, SASH3
GPR141	22.5725	GATA5	0.676667		GO:0032944~regulation of mononuclear cell proliferation	1.11793e-12	MEF2C, GPR183, LST1, HLA-DRB1, AIF1, TLR4, CCL5, SDC4, CTNNB1, VCAM1, IL23A, CDKN2A, BCL2, RASAL3, HLA-DRB4, PYCARD, HLA-DRB5, IL1B, CD4, INPP5D, TCF3, SPN, EBI3, CD28, SYK, IHH, PTPRC, IL6, CCDC88B, IL2RA, VAV3, IL7, CCL19, CLC, CD1D, CD38, CD86, CD80, CD300A, RIPK3, MNDA, SPTA1, VSIG4, SASH3, ICOSLG
GPR179	20.7875	TFEC	0.6		GO:0006935~chemotaxis	1.21532e-12	NOG, NRG3, S100A8, AIF1, EFNA3, S100A9, PIP5K1A, SAA2, CCL3L1, SAA1, CCR10, CCL3L3, CSF3R, IL1B, LBP, ADAM8, SPN, SYK, PIK3CG, C5AR2, PLD1, C5AR1, EFNB2, PIK3CD, ELANE, PADI2, CCL4L1, ACKR3, CCL4L2, F7, DAPK2, PRKD2, CHGA, CCR7, ARRB2, SEMA4B, DEFA1, TREM1, JAM3, PTAFR, CCL1, WNT5A, C3AR1, GPR183, CCL3, CXCL5, FFAR2, GPSM3, FPR1, MST1, PF4, ITGB2, FPR3, FPR2, CCL5, CCL4, VCAM1, AZU1, DOCK2, CCL22…
GPR183	20.6275	VAV1	0.573333		GO:0070489~T cell aggregation	1.29908e-12	AIF1, SDC4, TESPA1, CTNNB1, CD48, WNT1, NLRC3, CDKN2A, CLEC4E, PAK3, IL1B, VNN1, CLEC4D, ADAM8, MYB, EBI3, SPN, IHH, SYK, PIK3CG, ICAM1, CCDC88B, EFNB2, PIK3CD, WAS, CLC, HLA-DQA1, CD86, CCR7, CD80, RIPK3, VSIG4, LCP1, ICOSLG, HLA-DRA, GPR183, ITGAL, NFKBID, HLA-DRB1, CCL5, IL7R, FKBP1B, VCAM1, SLC11A1, DOCK2, IL23A, BCL2, IFNA5, RASAL3, HLA-DRB4, PYCARD, BCL3, HLA-DRB5, FCER1G, CD4, RUNX2, CD28,…
GPR65	20.325	ZNF239	0.523333		GO:0042110~T cell activation	1.29908e-12	AIF1, SDC4, TESPA1, CTNNB1, CD48, WNT1, NLRC3, CDKN2A, CLEC4E, PAK3, IL1B, VNN1, CLEC4D, ADAM8, MYB, EBI3, SPN, IHH, SYK, PIK3CG, ICAM1, CCDC88B, EFNB2, PIK3CD, WAS, CLC, HLA-DQA1, CD86, CCR7, CD80, RIPK3, VSIG4, LCP1, ICOSLG, HLA-DRA, GPR183, ITGAL, NFKBID, HLA-DRB1, CCL5, IL7R, FKBP1B, VCAM1, SLC11A1, DOCK2, IL23A, BCL2, IFNA5, RASAL3, HLA-DRB4, PYCARD, BCL3, HLA-DRB5, FCER1G, CD4, RUNX2, CD28,…
GPR84	18.6925	RHOXF1	0.456667		GO:0070663~regulation of leukocyte proliferation	1.30108e-12	MEF2C, GPR183, LST1, HLA-DRB1, AIF1, TLR4, CCL5, SDC4, CTNNB1, VCAM1, IL23A, CDKN2A, OCSTAMP, BCL2, RASAL3, HLA-DRB4, PYCARD, HLA-DRB5, IL1B, CD4, INPP5D, TCF3, SPN, EBI3, CD28, SYK, IHH, PTPRC, IL6, CCDC88B, IL2RA, VAV3, IL7, CCL19, CLC, CD1D, CD38, CD86, CD80, CD300A, RIPK3, MNDA, SPTA1, VSIG4, SASH3, ICOSLG
GPSM3	18.395	ZNF287	0.34		GO:0042330~taxis	1.32063e-12	NOG, NRG3, S100A8, AIF1, EFNA3, S100A9, PIP5K1A, SAA2, CCL3L1, SAA1, CCR10, CCL3L3, CSF3R, IL1B, LBP, ADAM8, SPN, SYK, PIK3CG, C5AR2, PLD1, C5AR1, EFNB2, PIK3CD, ELANE, PADI2, CCL4L1, ACKR3, CCL4L2, F7, DAPK2, PRKD2, CHGA, CCR7, ARRB2, SEMA4B, DEFA1, TREM1, JAM3, PTAFR, CCL1, WNT5A, C3AR1, GPR183, CCL3, CXCL5, FFAR2, GPSM3, FPR1, MST1, PF4, ITGB2, FPR3, FPR2, CCL5, CCL4, VCAM1, AZU1, DOCK2, CCL22…
GCC1	16.9725	ARNT2	0.333333		GO:0071593~lymphocyte aggregation	1.45096e-12	AIF1, SDC4, TESPA1, CTNNB1, CD48, WNT1, NLRC3, CDKN2A, CLEC4E, PAK3, IL1B, VNN1, CLEC4D, ADAM8, MYB, EBI3, SPN, IHH, SYK, PIK3CG, ICAM1, CCDC88B, EFNB2, PIK3CD, WAS, CLC, HLA-DQA1, CD86, CCR7, CD80, RIPK3, VSIG4, LCP1, ICOSLG, HLA-DRA, GPR183, ITGAL, NFKBID, HLA-DRB1, CCL5, IL7R, FKBP1B, VCAM1, SLC11A1, DOCK2, IL23A, BCL2, IFNA5, RASAL3, HLA-DRB4, PYCARD, BCL3, HLA-DRB5, FCER1G, CD4, RUNX2, CD28,…
KEL	16.655	MYRF	0.32		GO:0002526~acute inflammatory response	3.0497e-12	C3AR1, A2M, TNF, S100A8, FFAR2, PPARG, HP, CCL5, VCAM1, SAA2, HAMP, PTGES, SAA1, ALOX5AP, FCER1G, VNN1, IL1B, SERPINA1, LBP, C2, ADAM8, SPN, PIK3CG, ICAM1, CR1, IL6, C5AR2, C5AR1, ELANE, IL1RN, C4BPB, OSM, ORM1, CCR7, TNFSF11, ALOX5, ORM2
KLF5	16.655	HNF1B	0.263333		GO:0002694~regulation of leukocyte activation	5.8279e-12	MEF2C, AIF1, PGLYRP1, TLR4, TNFSF13, SDC4, TESPA1, CTNNB1, CDKN2A, PAK3, IL1B, VNN1, LBP, ADAM8, MYB, EBI3, SPN, SYK, IHH, CCDC88B, EFNB2, STXBP2, NFAM1, CLC, HLA-DQA1, CD38, CD86, CCR7, CD80, PRAM1, RIPK3, MNDA, VSIG4, PTAFR, ICOSLG, HLA-DRA, WNT5A, GPR183, LST1, NFKBID, HLA-DRB1, FGR, CCL5, IL7R, VCAM1, IL23A, BCL2, TSPAN32, RASAL3, HLA-DRB4, PYCARD, HLA-DRB5, FCER1G, CD4, INPP5D, TCF3, CD28, P…
LRP5	16.2425	PAX5	0.233333		GO:0022409~positive regulation of cell-cell adhesion	7.19757e-12	WNT5A, DMTN, GCNT2, TNF, HLA-DRB1, AIF1, CCL5, IL7R, TESPA1, VCAM1, IL23A, PAK3, FGB, RASAL3, HLA-DRB4, PYCARD, HLA-DRB5, VNN1, IL1B, CD4, ADAM8, MYB, EBI3, SPN, SYK, IHH, CD28, PTPRC, CCDC88B, IL6, IL2RA, IL7, EFNB2, ELANE, CCL19, ITGA4, VAV1, HLA-DQA1, CD1D, CD86, CCR7, TNFSF11, CD80, ETS1, SPTA1, SASH3, PTAFR, ICOSLG, HLA-DRA
LYPD2	15.125	LHX1	0.2		GO:0071345~cellular response to cytokine stimulus	7.79063e-12	AIF1, CRHBP, PPARG, TNFSF13, OCSTAMP, ISG15, CCL3L1, HAMP, GAB1, CCR10, CCL3L3, CSF3R, CSF2RB, IL1B, CSF2RA, EBI3, IP6K2, SYK, MT3, ICAM1, BST2, CAMP, IRGM, PADI2, CCL4L1, ACKR3, CCL4L2, IL24, HLA-DQA1, HLA-F, OSM, TNFRSF9, IFNAR2, CCR7, CD86, TNFRSF10C, RELT, TFPI, PTAFR, HLA-DRA, CCL1, WNT5A, CCL3, IL36G, TNF, HLA-DRB1, CXCL5, PF4, CCL5, IL7R, CCL4, VCAM1, ARG1, STAT4, CCL22, TNFRSF1B, ACSL1, F…
NDRG1	14.97	HSFY2	0.16		GO:0042742~defense response to bacterium	7.81278e-12	S100A8, TLR1, S100A9, PGLYRP1, HP, TLR4, TLR5, CLEC4E, ISG15, HAMP, RNASE7, HIST1H2BJ, LTF, LBP, CLEC4D, SPN, SYK, C5AR1, CAMP, ELANE, LYZ, CHGA, CD36, DEFA4, DEFA3, SLPI, DEFA1, TREM1, TNF, FGR, ACP5, AZU1, SLC11A1, IL23A, DEFA1B, FGB, PYCARD, BCL3, FCER1G, CD4, IL6, LPO, RNASE3, CEBPE, S100A12, TNFSF8, PLAC8, CYBA, STAB1, MPO, MUC5B
NFAM1	14.715	ZNF30	0.103333		GO:0050778~positive regulation of immune response	1.15354e-11	MEF2C, A2M, TLR1, PGLYRP1, TNFSF13, TLR4, TLR5, SKAP2, C1QC, TESPA1, CLEC4E, PAK3, IL1B, LTF, PIK3AP1, CLEC4D, NCKIPSD, LBP, ADAM8, MYB, TNIP1, SYK, C5AR2, C5AR1, PIK3CD, ELANE, NFAM1, RFTN1, WAS, HLA-DQA1, PRKCB, PRKD2, CD38, CD86, CCR7, CD36, ARRB2, CD80, MNDA, VSIG4, PTAFR, HLA-DRA, LCP2, WNT5A, C3AR1, BPIFB1, TNF, HLA-DRB1, FGR, FFAR2, FPR1, ITGB2, FPR3, FPR2, CCL5, PLCL2, SLC11A1, IL23A, BCL…
NPHS1	14.705	ETV4	0.0566667		GO:0022407~regulation of cell-cell adhesion	1.26518e-11	PPARA, DMTN, AIF1, SDC4, TESPA1, CTNNB1, WNT1, CDKN2A, PAK3, IL1B, VNN1, ADAM8, MYB, EBI3, SPN, IHH, MAP2K5, SYK, CCDC88B, EFNB2, ELANE, CLC, HLA-DQA1, CCR7, CD86, CD80, RIPK3, VSIG4, PTAFR, ICOSLG, HLA-DRA, ADAMTS18, WNT5A, GCNT2, TNF, NFKBID, HLA-DRB1, CCM2L, CCL5, IL7R, VCAM1, IL23A, FGB, C1QTNF1, RASAL3, HLA-DRB4, PYCARD, HLA-DRB5, CD4, CD28, PTPRC, IL6, IL2RA, IL7, IL1RN, CCL19, ITGA4, VAV1,…
PIM1	14.4475				GO:1903039~positive regulation of leukocyte cell-cell adhesion	1.36549e-11	TNF, HLA-DRB1, AIF1, IL7R, CCL5, TESPA1, VCAM1, IL23A, PAK3, RASAL3, HLA-DRB4, PYCARD, HLA-DRB5, IL1B, VNN1, CD4, ADAM8, MYB, SPN, EBI3, CD28, SYK, IHH, PTPRC, IL6, CCDC88B, IL2RA, IL7, ELANE, EFNB2, CCL19, ITGA4, VAV1, HLA-DQA1, CD1D, CCR7, CD86, TNFSF11, CD80, ETS1, SPTA1, ICOSLG, SASH3, PTAFR, HLA-DRA
RAB3B	14.3625				GO:0034341~response to interferon-gamma	2.28144e-11	CCL1, WNT5A, CCL3, KYNU, HLA-DRB1, AIF1, PPARG, CCL5, CCL4, GCH1, VCAM1, SLC11A1, CCL22, MEFV, CCL3L1, CCL3L3, HLA-DRB4, HLA-DRB5, CAMK2A, ICAM1, BST2, HCK, TRIM26, CCL4L1, CCL19, TRIM25, CCL4L2, HLA-DQA1, HLA-F, CD86, OASL, CCL14, IRF6, MT2A, UBD, PTAFR, HLA-DRA
RASGRP2	14.2275				GO:0050867~positive regulation of cell activation	2.81405e-11	MEF2C, DMTN, AIF1, TLR4, TNFSF13, TESPA1, PAK3, IL1B, VNN1, LBP, MYB, ADAM8, SPN, EBI3, IHH, SYK, CCDC88B, EFNB2, HLA-DQA1, CD38, CCR7, CD86, CD80, PTAFR, ICOSLG, HLA-DRA, WNT5A, GPR183, HLA-DRB1, FGR, CCL5, IL7R, VCAM1, IL23A, BCL2, RASAL3, HLA-DRB4, PYCARD, HLA-DRB5, FCER1G, CD4, INPP5D, TCF3, CD28, PTPRC, IL6, IL2RA, VAV3, PLEK, IL7, CCL19, VAV1, CD1D, TNFSF11, SPTA1, SASH3
RASD2	13.705				GO:0019221~cytokine-mediated signaling pathway	3.18603e-11	PPARG, TNFSF13, ISG15, CCL3L1, GAB1, CCR10, CCL3L3, CSF3R, IL1B, CSF2RB, EBI3, CSF2RA, IP6K2, MT3, SYK, ICAM1, BST2, PADI2, CCL4L1, ACKR3, CCL4L2, HLA-DQA1, HLA-F, OSM, TNFRSF9, IFNAR2, CCR7, TNFRSF10C, RELT, PTAFR, HLA-DRA, CCL1, WNT5A, CCL3, IL36G, TNF, HLA-DRB1, CXCL5, PF4, CCL5, IL7R, CCL4, VCAM1, STAT4, CCL22, TNFRSF1B, ACSL1, PTK2B, IL10RA, IFNA5, TFF2, HLA-DRB4, PYCARD, HLA-DRB5, IL2RG, RT…
RNF103-CHMP3	13.655				GO:0070887~cellular response to chemical stimulus	3.66155e-11	MEF2C, CGA, NOG, S100A8, AIF1, CRHBP, S100A9, CTNNB1, ISG15, CCR10, GAB1, CCBE1, ILK, VNN1, RARB, ADAM8, MAP2K5, SYK, PIK3CG, C5AR2, WNT10B, C5AR1, PIK3CD, PIM1, KRT13, F7, MYH6, NME8, HLA-DQA1, SCGB2A1, CCR7, CD36, SULT1B1, TFPI, STC1, HLA-DRA, IBSP, IL36G, GCNT2, HLA-DRB1, SERPINA12, MST1, ARG1, IL23A, CD69, LHX1, IFNA5, HLA-DRB4, FCER1G, AANAT, HLA-DRB5, KLF5, GPD1, DNMT3A, IL1RN, S100A12, OAS…
RALGPS1	13.2875				GO:0098542~defense response to other organism	5.36412e-11	CLDN7, MTSS1, S100A8, S100A9, TLR1, PGLYRP1, HP, TLR4, TLR5, APOBEC3A, CLEC4E, ISG15, HAMP, RNASE7, HIST1H2BJ, LSM4, LTF, LBP, CLEC4D, FCGR3B, SPN, SYK, PHYHIP, CCDC88B, C5AR1, BST2, CAMP, ELANE, LYZ, ACKR3, IFNAR2, CHGA, CD86, CD36, DEFA4, DEFA3, SLPI, DEFA1, TREM1, PPY, TNF, FGR, ACP5, AZU1, SLC11A1, DOCK2, SERINC5, DEFA1B, IL23A, ITGAX, FGB, BCL2, EPX, IFNA5, TSPAN32, SERPINB10, PYCARD, BCL3, …
RAPGEF4	13.2725				GO:0030155~regulation of cell adhesion	6.01978e-11	DMTN, CLDN7, PPARA, CYTIP, AIF1, SDC4, TESPA1, PRKX, CTNNB1, WNT1, CDKN2A, PAK3, SAA1, ILK, VNN1, IL1B, ADAM8, MYB, EBI3, SPN, SYK, MAP2K5, IHH, PIK3CG, ICAM1, CCDC88B, EFNB2, ELANE, CLC, HLA-DQA1, PRKD2, CD86, CCR7, CD36, CD80, TACSTD2, RIPK3, VSIG4, EMP2, PTAFR, ICOSLG, HLA-DRA, ADAMTS18, WNT5A, OLFM4, GCNT2, TNF, NFKBID, HLA-DRB1, CCM2L, NINJ1, ACP5, CCL5, IL7R, AZU1, VCAM1, IL23A, FGB, PTK2B,…
RASGRF2	13.1575				GO:0030098~lymphocyte differentiation	7.17228e-11	SPI1, PGLYRP1, TESPA1, CTNNB1, WNT1, CDKN2A, CLEC4E, IL1B, VNN1, CLEC4D, MYB, ADAM8, SPN, IHH, SYK, PIK3CD, NFAM1, CD86, CCR7, CD80, RIPK3, GPR183, NFKBID, IL7R, PLCL2, VCAM1, DOCK2, IL23A, LYL1, PTK2B, BCL2, IFNA5, BCL3, FCER1G, CD4, INPP5D, TCF3, RUNX2, CD28, BLNK, ITK, PTPRC, IL6, IL2RA, IKZF1, IL7, CCL19, ITGA4, VAV1, CD1D, TNFSF8, PKNOX1, CD79A, SASH3
RHCG	13.045				GO:0002253~activation of immune response	7.95567e-11	MEF2C, A2M, TLR1, PGLYRP1, TLR4, TLR5, SKAP2, C1QC, TESPA1, CLEC4E, PAK3, LTF, PIK3AP1, NCKIPSD, LBP, CLEC4D, ADAM8, TNIP1, SYK, C5AR2, C5AR1, PIK3CD, NFAM1, RFTN1, WAS, HLA-DQA1, PRKCB, PRKD2, CD38, CD86, CCR7, CD36, ARRB2, MNDA, VSIG4, HLA-DRA, LCP2, C3AR1, BPIFB1, HLA-DRB1, FGR, FFAR2, FPR1, ITGB2, FPR3, FPR2, PLCL2, BCL2, FCN1, HLA-DRB4, PYCARD, HLA-DRB5, FCER1G, CD4, UBASH3A, C2, INPP5D, UBE…
RHAG	12.6425				GO:0002696~positive regulation of leukocyte activation	9.12239e-11	MEF2C, AIF1, TLR4, TNFSF13, TESPA1, PAK3, IL1B, VNN1, LBP, MYB, ADAM8, SPN, EBI3, IHH, SYK, CCDC88B, EFNB2, HLA-DQA1, CD38, CCR7, CD86, CD80, ICOSLG, PTAFR, HLA-DRA, WNT5A, GPR183, FGR, HLA-DRB1, CCL5, IL7R, VCAM1, IL23A, BCL2, RASAL3, HLA-DRB4, PYCARD, HLA-DRB5, FCER1G, CD4, INPP5D, TCF3, CD28, PTPRC, IL6, IL2RA, VAV3, IL7, CCL19, VAV1, CD1D, TNFSF11, SPTA1, SASH3
RHOBTB1	12.64				GO:0045785~positive regulation of cell adhesion	9.43925e-11	DMTN, AIF1, SDC4, TESPA1, PAK3, SAA1, ILK, IL1B, VNN1, ADAM8, MYB, EBI3, SPN, IHH, SYK, CCDC88B, EFNB2, ELANE, HLA-DQA1, PRKD2, CD86, CCR7, CD36, CD80, EMP2, PTAFR, ICOSLG, HLA-DRA, WNT5A, OLFM4, GCNT2, TNF, HLA-DRB1, NINJ1, CCL5, IL7R, AZU1, VCAM1, IL23A, PTK2B, FGB, RASAL3, HLA-DRB4, PYCARD, HLA-DRB5, CD4, CD28, PTPRC, IL6, IL2RA, VAV3, IL7, DMP1, CCL19, ITGA4, VAV1, EPHA1, CD1D, TNFSF11, ETS1,…
S100A12	12.2325				GO:0048584~positive regulation of response to stimulus	1.05517e-10	MEF2C, A2M, S100A8, AIF1, S100A9, LPAR3, C1QC, TESPA1, CTNNB1, MAP3K4, CLEC4E, ILK, CCBE1, GAB1, CLEC4D, ADAM8, MAP2K5, SYK, PIK3CG, WNT10B, C5AR2, C5AR1, PIK3CD, DCDC2, F7, PIM2, HLA-DQA1, CD38, CCR7, CD36, VSIG4, HLA-DRA, GCNT2, HLA-DRB1, SERPINA12, SLC11A1, IL17B, IL23A, HLA-DRB4, HLA-DRB5, FCER1G, UBASH3A, BLNK, S100A12, ETS1, CD300A, DLX5, CLEC7A, BMP8B, SASH3, BMP8A, KISS1, SAA1, CCL3L1, NS…
S100A8	12.11				GO:0032103~positive regulation of response to external stimulus	1.18373e-10	S100A8, AIF1, S100A9, TLR4, CCL3L1, CCL3L3, IL1B, LBP, ADAM8, TNIP1, PIK3CG, C5AR1, CCL4L1, CCL4L2, F7, DAPK2, OSM, PRKD2, CCR7, THBD, WNT5A, CCL1, C3AR1, CCL3, TNF, CXCL5, FFAR2, GPSM3, PF4, CCL5, CCL4, FKBP1B, AZU1, IL23A, IL17B, PTK2B, ALOX5AP, FCER1G, CD28, LPL, IL6, CCL19, S100A12, CYBA, TNFSF11, CCL14, CNTF, ETS1, NLRP12
S100A9	11.955				GO:1903037~regulation of leukocyte cell-cell adhesion	1.30752e-10	PPARA, AIF1, SDC4, TESPA1, CTNNB1, CDKN2A, PAK3, IL1B, VNN1, MYB, ADAM8, SPN, EBI3, IHH, SYK, CCDC88B, ELANE, EFNB2, CLC, HLA-DQA1, CCR7, CD86, CD80, RIPK3, VSIG4, ICOSLG, PTAFR, HLA-DRA, TNF, NFKBID, HLA-DRB1, CCL5, IL7R, VCAM1, IL23A, RASAL3, HLA-DRB4, PYCARD, HLA-DRB5, CD4, CD28, PTPRC, IL6, IL2RA, IL7, CCL19, ITGA4, VAV1, CD1D, TNFSF11, CD300A, ETS1, SPTA1, SASH3
STEAP4	11.775				GO:0042107~cytokine metabolic process	2.9901e-10	WNT5A, TNF, TLR1, TLR4, AZU1, TIA1, RNF128, BCL3, IL1B, CD4, INPP5D, LBP, ERRFI1, EBI3, SPN, SYK, MAP2K5, CD28, IL6, CEBPE, ELANE, CD86, CYBB, CD80, NLRP12, CMA1, TREM1, PTAFR
TBC1D3C	11.7525				GO:0042035~regulation of cytokine biosynthetic process	3.85962e-10	WNT5A, TNF, TLR1, TLR4, IGF2BP3, AZU1, TIA1, RNF128, BCL3, IL1B, CD4, INPP5D, LBP, ERRFI1, EBI3, SPN, SYK, MAP2K5, CD28, IL6, ZNF287, ELANE, CD86, CYBB, CD80, NLRP12, PTAFR
TNFRSF10C	10.9875				GO:0002757~immune response-activating signal transduction	4.68402e-10	MEF2C, TLR1, PGLYRP1, TLR4, TLR5, SKAP2, TESPA1, CLEC4E, PAK3, LTF, PIK3AP1, NCKIPSD, LBP, CLEC4D, ADAM8, TNIP1, SYK, C5AR2, C5AR1, PIK3CD, NFAM1, RFTN1, WAS, HLA-DQA1, PRKCB, PRKD2, CD38, CD86, CCR7, CD36, ARRB2, MNDA, HLA-DRA, LCP2, C3AR1, BPIFB1, HLA-DRB1, FGR, FFAR2, FPR1, ITGB2, FPR3, FPR2, PLCL2, BCL2, FCN1, HLA-DRB4, HLA-DRB5, FCER1G, CD4, UBASH3A, INPP5D, UBE2D1, TEC, CD28, PTPRC, ITK, CR…
TNFRSF1B	10.7575				GO:0072676~lymphocyte migration	5.63359e-10	WNT5A, CCL1, PIK3CG, GPR183, CCL3, AIF1, PIK3CD, PADI2, CCL4L1, CCL19, CCL4L2, ITGA4, CCL5, CCL4, CCR7, CCL22, CCL14, CCL3L1, PTK2B, SAA1, CCL3L3, RIPK3, PYCARD, ADAM8
TRADD	10.52				GO:0042089~cytokine biosynthetic process	9.8439e-10	WNT5A, TNF, TLR1, TLR4, AZU1, TIA1, RNF128, BCL3, IL1B, CD4, INPP5D, LBP, ERRFI1, EBI3, SPN, SYK, MAP2K5, CD28, IL6, CEBPE, ELANE, CD86, CYBB, CD80, NLRP12, CMA1, PTAFR
TYROBP	10.5175				GO:0051249~regulation of lymphocyte activation	1.06073e-09	MEF2C, AIF1, PGLYRP1, TLR4, TNFSF13, SDC4, TESPA1, CTNNB1, CDKN2A, PAK3, IL1B, VNN1, ADAM8, MYB, SPN, EBI3, IHH, SYK, CCDC88B, EFNB2, NFAM1, CLC, HLA-DQA1, CD38, CCR7, CD86, CD80, RIPK3, MNDA, VSIG4, ICOSLG, HLA-DRA, GPR183, LST1, NFKBID, HLA-DRB1, CCL5, IL7R, VCAM1, IL23A, BCL2, RASAL3, HLA-DRB4, PYCARD, HLA-DRB5, CD4, INPP5D, TCF3, CD28, PTPRC, IL6, IL2RA, VAV3, IL7, CCL19, SAMSN1, VAV1, CD1D, …
TAX1BP3	10.285				GO:0030217~T cell differentiation	1.08516e-09	GPR183, NFKBID, IL7R, TESPA1, CTNNB1, WNT1, DOCK2, CDKN2A, IL23A, CLEC4E, BCL2, BCL3, IL1B, FCER1G, VNN1, CD4, CLEC4D, MYB, ADAM8, RUNX2, SPN, CD28, SYK, IHH, ITK, PTPRC, IL6, IL2RA, IL7, PIK3CD, CCL19, VAV1, CD1D, TNFSF8, CCR7, CD86, PKNOX1, CD80, RIPK3, SASH3
WNT1	10.215				GO:0051251~positive regulation of lymphocyte activation	1.25791e-09	MEF2C, GPR183, HLA-DRB1, AIF1, TLR4, TNFSF13, IL7R, CCL5, TESPA1, VCAM1, IL23A, PAK3, BCL2, RASAL3, HLA-DRB4, PYCARD, HLA-DRB5, IL1B, VNN1, CD4, INPP5D, ADAM8, MYB, TCF3, SPN, EBI3, CD28, SYK, IHH, PTPRC, IL6, CCDC88B, IL2RA, VAV3, IL7, EFNB2, CCL19, VAV1, HLA-DQA1, CD1D, CD38, CCR7, CD86, TNFSF11, CD80, SPTA1, SASH3, ICOSLG, HLA-DRA
WNT5A	10.1525				GO:0002764~immune response-regulating signaling pathway	1.34603e-09	MEF2C, TLR1, PGLYRP1, TLR4, TLR5, SKAP2, TESPA1, CLEC4E, PAK3, LTF, PIK3AP1, NCKIPSD, LBP, CLEC4D, ADAM8, TNIP1, SYK, C5AR2, C5AR1, PIK3CD, NFAM1, PIGR, RFTN1, WAS, HLA-DQA1, PRKCB, PRKD2, CD38, CD86, CCR7, CD36, ARRB2, MNDA, HLA-DRA, LCP2, C3AR1, BPIFB1, HLA-DRB1, FGR, FFAR2, FPR1, ITGB2, FPR3, FPR2, PLCL2, BCL2, FCN1, HLA-DRB4, HLA-DRB5, FCER1G, CD4, UBASH3A, INPP5D, UBE2D1, TEC, CD28, PTPRC, I…
XK	10.0875				GO:0050671~positive regulation of lymphocyte proliferation	1.44547e-09	MEF2C, GPR183, AIF1, TLR4, CCL5, VCAM1, IL23A, BCL2, RASAL3, PYCARD, IL1B, CD4, TCF3, SPN, EBI3, CD28, SYK, PTPRC, IL6, CCDC88B, VAV3, IL2RA, IL7, CCL19, CD1D, CD38, CD86, CD80, SPTA1, ICOSLG, SASH3
XKRX	9.7525				GO:0070665~positive regulation of leukocyte proliferation	1.47262e-09	MEF2C, GPR183, AIF1, TLR4, CCL5, VCAM1, OCSTAMP, IL23A, BCL2, RASAL3, PYCARD, IL1B, CD4, TCF3, SPN, EBI3, CD28, SYK, PTPRC, IL6, CCDC88B, VAV3, IL2RA, IL7, CCL19, CD1D, CD38, CD86, CD80, SPTA1, ICOSLG, SASH3
ACSL1	9.735				GO:0001819~positive regulation of cytokine production	1.63039e-09	TLR1, TLR4, TLR5, CTNNB1, CLEC4E, SAA1, CCBE1, IL1B, LBP, ADAM8, EBI3, SPN, SYK, CCDC88B, C5AR1, CAMP, ELANE, NFAM1, PRKD2, CCR7, CD86, CD36, CD80, PAEP, CLEC5A, PTAFR, WNT5A, C3AR1, CSF2, CCL3, TNF, CCM2L, FGR, FFAR2, GPSM3, PF4, AZU1, SLC11A1, IL23A, IL17B, EPX, FCN1, CLEC9A, PYCARD, BCL3, FCER1G, CD4, CD28, CSF1R, LPL, IL6, CCL19, HILPDA, AIM2, CYBA, CYBB, NLRP12, CD14, SASH3
ADD2	9.51				GO:0002274~myeloid leukocyte activation	1.74686e-09	WNT5A, CSF2, CCL3, FGR, AIF1, TLR1, SPI1, TLR4, CCL5, CD48, AZU1, SLC11A1, DOCK2, TSPAN32, PYCARD, FCER1G, NDRG1, LBP, TYROBP, SYK, PIK3CG, PIK3CD, STXBP2, S100A12, CD86, CHGA, SLC7A2, CD300A, PRAM1, MILR1, UBD, PTAFR, LCP2
ADORA2A	9.4825				GO:0002685~regulation of leukocyte migration	2.00771e-09	WNT5A, C3AR1, OLFM4, CCL3, TNF, CXCL5, AIF1, GPSM3, MST1, PF4, CCL5, CCL4, IL23A, PTK2B, PYCARD, IL1B, LBP, ADAM8, ICAM1, IL6, C5AR2, C5AR1, ELANE, CCL4L1, PADI2, CCL19, F7, ITGA4, DAPK2, CCR7, CD300A, RIPK3, JAM3, PTAFR
ALDH3B1	9.42				GO:0032946~positive regulation of mononuclear cell proliferation	2.09745e-09	MEF2C, GPR183, AIF1, TLR4, CCL5, VCAM1, IL23A, BCL2, RASAL3, PYCARD, IL1B, CD4, TCF3, SPN, EBI3, CD28, SYK, PTPRC, IL6, CCDC88B, VAV3, IL2RA, IL7, CCL19, CD1D, CD38, CD86, CD80, SPTA1, ICOSLG, SASH3
ALPL	9.31				GO:0050870~positive regulation of T cell activation	2.20898e-09	HLA-DRB1, AIF1, IL7R, CCL5, TESPA1, VCAM1, IL23A, PAK3, RASAL3, HLA-DRB4, PYCARD, HLA-DRB5, IL1B, VNN1, CD4, MYB, ADAM8, SPN, EBI3, CD28, SYK, IHH, PTPRC, IL6, CCDC88B, IL2RA, IL7, EFNB2, CCL19, VAV1, HLA-DQA1, CD1D, CCR7, CD86, TNFSF11, CD80, SPTA1, ICOSLG, SASH3, HLA-DRA
AOC2	9.27				GO:0042098~T cell proliferation	2.45354e-09	HLA-DRB1, AIF1, CCL5, SDC4, FKBP1B, VCAM1, SLC11A1, DOCK2, CDKN2A, IL23A, RASAL3, HLA-DRB4, PYCARD, HLA-DRB5, IL1B, CD4, SPN, EBI3, CD28, SYK, IHH, PIK3CG, PTPRC, IL6, CCDC88B, IL2RA, CCL19, CLC, CD1D, CD86, CD80, RIPK3, SPTA1, VSIG4, ICOSLG, SASH3
AOC3	9.115				GO:0031349~positive regulation of defense response	2.83945e-09	MEF2C, S100A8, S100A9, TLR1, PGLYRP1, TLR4, TLR5, CLEC4E, CCL3L1, PAK3, CCL3L3, IL1B, LTF, PIK3AP1, LBP, CLEC4D, ADAM8, TNIP1, SYK, PIK3CG, CCL4L1, CCL4L2, RFTN1, OSM, CCR7, CD86, CD36, ARRB2, CCL1, WNT5A, CCL3, BPIFB1, TNF, FFAR2, GPSM3, ITGB2, CCL5, CCL4, IL23A, IL17B, ALOX5AP, FCN1, PYCARD, FCER1G, UBE2D1, CD28, LPL, IL6, HCK, VAV1, AIM2, S100A12, CD1D, CYBA, CCL14, TNFSF11, ETS1, NLRP12, CLEC…
ACE2	9.0575				GO:0006928~movement of cell or subcellular component	2.89606e-09	MEF2C, MTSS1, CGA, NOG, S100A8, AIF1, MMP9, EFNA3, S100A9, PRKX, CTNNB1, CD48, ILK, CCBE1, GAB1, CSF3R, VNN1, IL1B, ADAM8, TTC21A, VNN2, SPN, MAP2K5, MATK, SYK, PIK3CG, SCRT2, PLD1, C5AR2, SATB2, C5AR1, BST2, EFNB2, PIK3CD, DCDC2, CCL4L1, CCL4L2, F7, IL24, MYH6, SIX4, NME8, RETN, CCR7, THBD, TNS1, ARRB2, TACSTD2, CATSPER1, RIPK3, STC1, EMP2, WNT5A, CCL1, C3AR1, ITGAL, OLFM4, CCL3, GCNT2, FGR, MST…
ANK1	8.985				GO:0009620~response to fungus	3.03038e-09	IL6, S100A8, CAMP, S100A9, ELANE, IL25, TLR4, S100A12, CD86, CHGA, DEFA1B, HAMP, DEFA4, DEFA3, LTF, MPO, DEFA1, CLEC7A, SYK
ANO5	8.815				GO:0002250~adaptive immune response	3.82453e-09	MEF2C, TLR4, TNFSF13, C1QC, LILRA2, LILRA3, IL1B, CLEC4D, SPN, EBI3, SYK, PIK3CG, ICAM1, LAIR1, BTNL8, PIK3CD, RFTN1, WAS, CLC, PRKCB, PRKD2, CD86, CD80, LILRB3, RIPK3, EMP2, JAM3, ICOSLG, GPR183, C3AR1, GCNT3, TNF, HLA-DRB1, IL7R, SLC11A1, IL23A, PTK2B, FGB, IFNA5, TAP1, HLA-DRB4, PYCARD, BCL3, FCER1G, HLA-DRB5, CD4, INPP5D, C2, CD28, TEC, ITK, PTPRC, IL6, CR1, CCL19, C4BPB, SAMSN1, CD79A, SASH3
ANO8	8.6775				GO:0080134~regulation of response to stress	4.00114e-09	MEF2C, MTSS1, A2M, S100A8, IMPACT, TLR1, S100A9, PGLYRP1, TLR4, TLR5, CDKN2A, MAP3K4, CLEC4E, GAB1, VNN1, IL1B, LSM4, STK39, CLEC4D, ADAM8, SPN, SYK, PIK3CG, PHYHIP, C5AR2, C5AR1, DUOXA1, CCL4L1, CCL4L2, F7, NME8, CCR7, THBD, CD36, ARRB2, WNT5A, CCL1, C3AR1, PPY, BPIFB1, CCL3, HLA-DRB1, FGR, ACP5, ITGB2, CCL5, CCL4, DOCK2, IL17B, IL23A, FGB, IFNA5, HLA-DRB4, OTUD7A, FCER1G, UBE2D1, TEC, SPP1, LPL…
APOLD1	8.6525				GO:0042129~regulation of T cell proliferation	4.07021e-09	HLA-DRB1, AIF1, CCL5, SDC4, CTNNB1, VCAM1, CDKN2A, IL23A, RASAL3, HLA-DRB4, PYCARD, HLA-DRB5, IL1B, CD4, SPN, EBI3, CD28, SYK, IHH, PTPRC, IL6, CCDC88B, IL2RA, CCL19, CLC, CD1D, CD86, CD80, RIPK3, SPTA1, VSIG4, ICOSLG, SASH3
ARRB2	8.6025				GO:1903555~regulation of tumor necrosis factor superfamily cytokine production	4.48473e-09	CCL3, TLR1, ACP5, PF4, TLR4, AZU1, NLRC3, IL23A, PYCARD, BCL3, LTF, FCER1G, LBP, ADAM8, ERRFI1, SPN, C5AR2, CCL19, ORM1, CYBA, CD86, CYBB, CD36, ARRB2, CD14, PTAFR, SASH3
ARRDC1	8.5175				GO:0071346~cellular response to interferon-gamma	5.16624e-09	CCL1, WNT5A, CCL3, HLA-DRB1, AIF1, PPARG, CCL5, CCL4, VCAM1, CCL22, CCL3L1, CCL3L3, HLA-DRB4, HLA-DRB5, CAMK2A, ICAM1, HCK, CCL4L1, CCL19, TRIM26, TRIM25, CCL4L2, HLA-DQA1, HLA-F, OASL, CCL14, IRF6, MT2A, PTAFR, HLA-DRA
ASTL	8.485				GO:0002697~regulation of immune effector process	5.61476e-09	CLDN7, MTSS1, A2M, PGLYRP1, TLR4, TNFSF13, IL1B, LSM4, LBP, MYB, FCGR3B, SPN, SYK, PHYHIP, C5AR2, C5AR1, BST2, STXBP2, ACKR3, WAS, CLC, NCR1, CD86, CD36, ARRB2, CD80, PRAM1, RIPK3, TREM1, PTAFR, WNT5A, C3AR1, PPY, TNF, FGR, FFAR2, IL7R, DOCK2, IL23A, TAP1, TSPAN32, SERPINB10, PYCARD, FCER1G, PEX13, CD4, C2, CD28, PTPRC, IL6, CR1, IL2RA, HCK, CCL19, C4BPB, HILPDA, VAV1, FAM131B, AIM2, CD300A, HIST…
ACKR3	8.34				GO:0048247~lymphocyte chemotaxis	5.87333e-09	WNT5A, CCL1, PIK3CG, GPR183, CCL3, PIK3CD, PADI2, CCL4L1, CCL19, CCL4L2, CCL5, CCL4, CCL22, CCL14, CCL3L1, PTK2B, SAA1, CCL3L3, ADAM8
BEST1	8.04				GO:0032496~response to lipopolysaccharide	7.22651e-09	MEF2C, S100A8, TLR4, LTC4S, TLR5, HAMP, PTGES, IL1B, LTF, CSF2RB, LBP, ICAM1, C5AR1, CAMP, ELANE, IL24, TNFRSF9, TNFRSF10C, CCR7, CD86, CD36, THBD, CD80, RELT, TFPI, SLPI, PTAFR, ALPL, WNT5A, CSF2, CCL3, TNF, CXCL5, ACP5, PF4, CCL5, GCH1, VCAM1, SLC11A1, ARG1, TNFRSF1B, IL10RA, PYCARD, GFI1, IL6, CEBPE, HCK, GJB6, HNRNPA0, MPO, SELE, CD14
BLVRB	7.935				GO:0071706~tumor necrosis factor superfamily cytokine production	8.22862e-09	CCL3, TLR1, ACP5, PF4, TLR4, AZU1, NLRC3, IL23A, PYCARD, BCL3, LTF, FCER1G, LBP, ADAM8, ERRFI1, SPN, C5AR2, CCL19, ORM1, CYBA, CD86, CYBB, CD36, ARRB2, CD14, PTAFR, SASH3
BST2	7.925				GO:0050663~cytokine secretion	8.4434e-09	WNT5A, CCL3, TNF, FGR, HLA-DRB1, FFAR2, TLR4, CLEC4E, SAA1, FCN1, CLEC9A, HLA-DRB4, PYCARD, HLA-DRB5, IL1B, SRGN, CSF1R, SYK, LPL, IL6, C5AR2, CAMP, CCL19, AIM2, S100A12, TNFRSF9, CCR7, CD36, NLRP12, TREM1, PAEP, CLEC5A, CD14, LCP2
CDH2	7.825				GO:0007166~cell surface receptor signaling pathway	8.80982e-09	MEF2C, NOG, CRHBP, EFNA3, CD53, GRIN3A, TESPA1, CTNNB1, ISG15, CLEC4E, ILK, CCBE1, GAB1, CCR10, CLEC4D, ADAM8, MAP2K5, SYK, WNT10B, C5AR2, C5AR1, NCF1, NCF4, TRABD2A, EFNB2, PIK3CD, DCDC2, F7, MYH6, HLA-DQA1, CD38, CCR7, CD36, TACSTD2, LILRB3, PRAM1, KLRC1, HLA-DRA, IBSP, IL36G, GCNT2, HLA-DRB1, SERPINA12, PTH1R, MST1, IL17B, IFNA5, HLA-DRB4, CDA, FCER1G, HLA-DRB5, UBASH3A, BLNK, TYROBP, RHBDF2, …
CACNB1	7.81				GO:0002237~response to molecule of bacterial origin	1.07972e-08	MEF2C, S100A8, TLR1, TLR4, TLR5, LTC4S, HAMP, PTGES, IL1B, LTF, CSF2RB, LBP, ICAM1, C5AR1, CAMP, ELANE, IL24, TNFRSF9, TNFRSF10C, CCR7, CD86, CD36, THBD, CD80, RELT, TFPI, SLPI, PTAFR, ALPL, WNT5A, CSF2, CCL3, TNF, CXCL5, ACP5, PF4, CCL5, GCH1, VCAM1, SLC11A1, ARG1, TNFRSF1B, IL10RA, PYCARD, GFI1, IL6, CEBPE, HCK, GJB6, HNRNPA0, MPO, SELE, CD14
CACNA1A	7.7025				GO:0050707~regulation of cytokine secretion	1.13916e-08	WNT5A, CCL3, TNF, FGR, HLA-DRB1, FFAR2, TLR1, TLR4, TLR5, CLEC4E, SAA1, FCN1, CLEC9A, PYCARD, HLA-DRB4, IL1B, HLA-DRB5, SRGN, SYK, CSF1R, LPL, IL6, C5AR2, CAMP, CCL19, AIM2, TNFRSF9, CCR7, NLRP12, PAEP, CLEC5A, CD14
CACNA1F	7.5225				GO:0002687~positive regulation of leukocyte migration	1.47469e-08	WNT5A, C3AR1, CCL3, TNF, CXCL5, AIF1, GPSM3, PF4, CCL5, CCL4, IL23A, PTK2B, PYCARD, IL1B, LBP, ADAM8, ICAM1, IL6, C5AR1, ELANE, CCL4L1, CCL19, F7, ITGA4, DAPK2, CCR7, PTAFR
CAMK2A	7.4375				GO:0050863~regulation of T cell activation	1.74976e-08	NFKBID, HLA-DRB1, AIF1, IL7R, CCL5, SDC4, TESPA1, CTNNB1, VCAM1, IL23A, CDKN2A, PAK3, RASAL3, HLA-DRB4, PYCARD, HLA-DRB5, IL1B, VNN1, CD4, ADAM8, MYB, SPN, EBI3, CD28, SYK, IHH, PTPRC, IL6, CCDC88B, IL2RA, IL7, EFNB2, CCL19, VAV1, CLC, HLA-DQA1, CD1D, CCR7, CD86, TNFSF11, CD80, CD300A, RIPK3, SPTA1, VSIG4, ICOSLG, SASH3, HLA-DRA
CALM3	7.145				GO:0006959~humoral immune response	1.81319e-08	MEF2C, GPR183, C3AR1, A2M, TNF, HLA-DRB1, PAX5, C1QC, AZU1, DEFA1B, FGB, IFNA5, BCL2, RNASE7, HIST1H2BJ, FCN1, HLA-DRB4, BCL3, LTF, HLA-DRB5, C2, EBI3, BLNK, CD28, CR1, IL6, C5AR2, C5AR1, BST2, RNASE3, IL7, CAMP, C4BPB, CCR7, DEFA4, DEFA3, SLPI, DEFA1, TREM1, VSIG4
CA12	7.1375				GO:0022610~biological adhesion	2.15683e-08	MTSS1, LYPD3, S100A8, AIF1, S100A9, H1FX, PRKX, TESPA1, CTNNB1, CD48, GATA1, WNT1, NLRC3, CDKN2A, CLEC4E, ILK, CSF3R, VNN1, IL1B, CLEC4D, ADAM8, SPN, EBI3, MAP2K5, SYK, PIK3CG, EFNB2, PIK3CD, CCL4L1, HLA-DQA1, CCR7, CD36, LAMC3, TACSTD2, CD33, RIPK3, CSTA, VSIG4, EMP2, HLA-DRA, IBSP, WNT5A, ITGAL, OLFM4, GCNT2, HLA-DRB1, NFKBID, NINJ1, ACP5, ITGB2, CCL5, CCL4, SLC11A1, DOCK2, IL23A, ITGAX, FGB, I…
CA14	7.0925				GO:0031214~biomineral tissue development	2.53364e-08	IBSP, MEF2C, ALPL, PPARA, CCL3, PTH1R, GATA1, ATP2B2, WDR72, ISG15, PTK2B, LTF, PHOSPHO1, IFITM5, FAM83H, FBXL15, SRGN, SPP1, TFIP11, WNT10B, BGLAP, KLK4, DMP1, MGP, MEPE, MMP13, AMBN, OMD, PHEX
CA2	7.0925				GO:0002429~immune response-activating cell surface receptor signaling pathway	2.6382e-08	MEF2C, TESPA1, CLEC4E, PAK3, CLEC4D, NCKIPSD, SYK, C5AR2, C5AR1, PIK3CD, NFAM1, RFTN1, WAS, HLA-DQA1, PRKCB, CD38, PRKD2, CCR7, MNDA, LCP2, HLA-DRA, C3AR1, FGR, HLA-DRB1, FFAR2, FPR1, FPR3, FPR2, PLCL2, BCL2, FCN1, HLA-DRB4, FCER1G, HLA-DRB5, CD4, UBASH3A, INPP5D, UBE2D1, CD28, TEC, ITK, PTPRC, CR1, VAV3, HCK, VAV1, CD300A, CD79A, CLEC7A, CACNA1F, FCGR2A, THEMIS2
CA4	7.015				GO:0010033~response to organic substance	2.84963e-08	MEF2C, CGA, NOG, S100A8, AIF1, CRHBP, GRIN3A, CTNNB1, TMEM145, ISG15, INSIG2, CCR10, GAB1, CCBE1, ILK, TMUB1, RARB, MAP2K5, SYK, PIK3CG, WNT10B, C5AR1, PIM1, KRT13, F7, MYH6, HLA-DQA1, RETN, SCGB2A1, CD38, CCR7, CD36, CATSPER1, TFPI, STC1, HLA-DRA, IBSP, IL36G, GCNT2, HLA-DRB1, SERPINA12, ACP5, SERPINH1, SLC11A1, ARG1, LHX1, IFNA5, HLA-DRB4, FCER1G, AANAT, HLA-DRB5, GCNT1, SPP1, KLF5, GPD1, DNMT3…
CPM	6.965				GO:1903557~positive regulation of tumor necrosis factor superfamily cytokine production	3.54333e-08	CCL3, TLR1, CCL19, TLR4, PF4, AZU1, CYBA, CD86, CYBB, IL23A, CD36, PYCARD, FCER1G, LBP, ADAM8, CD14, PTAFR, SPN, SASH3
CEACAM6	6.945				GO:0007155~cell adhesion	4.77915e-08	MTSS1, LYPD3, S100A8, AIF1, S100A9, H1FX, PRKX, TESPA1, CTNNB1, CD48, GATA1, WNT1, NLRC3, CDKN2A, CLEC4E, ILK, CSF3R, VNN1, IL1B, CLEC4D, ADAM8, SPN, EBI3, SYK, MAP2K5, PIK3CG, EFNB2, PIK3CD, CCL4L1, HLA-DQA1, CCR7, CD36, LAMC3, TACSTD2, CD33, RIPK3, CSTA, VSIG4, EMP2, HLA-DRA, IBSP, WNT5A, ITGAL, OLFM4, GCNT2, HLA-DRB1, NFKBID, NINJ1, ACP5, ITGB2, CCL5, CCL4, SLC11A1, DOCK2, IL23A, ITGAX, FGB, I…
CEACAM8	6.8275				GO:0002673~regulation of acute inflammatory response	4.97713e-08	PIK3CG, C3AR1, CR1, IL6, C5AR2, A2M, TNF, C5AR1, FFAR2, PPARG, C4BPB, CCL5, OSM, CCR7, TNFSF11, ALOX5AP, IL1B, FCER1G, C2, ADAM8, SPN
CTNNB1	6.7825				GO:0032680~regulation of tumor necrosis factor production	5.1817e-08	CCL3, TLR1, ACP5, PF4, TLR4, AZU1, IL23A, NLRC3, PYCARD, LTF, FCER1G, BCL3, LBP, ERRFI1, SPN, C5AR2, CCL19, ORM1, CYBA, CYBB, CD36, ARRB2, CD14, PTAFR, SASH3
CATSPER1	6.695				GO:0008284~positive regulation of cell proliferation	5.63838e-08	MEF2C, CGA, NOG, AIF1, MMP9, ARNT2, TLR4, TNFSF13, CTNNB1, GATA1, WNT1, OCSTAMP, MYOCD, ILK, IL1B, RARB, EBI3, SPN, SYK, MATK, MAP2K5, C5AR2, WNT10B, C5AR1, EFNB2, IL24, RETN, CD38, EMP2, WNT5A, C3AR1, GCNT2, PTH1R, MST1, CCL5, ARG1, IL23A, LHX1, RASAL3, RUNX2, TCF3, CSF1R, KLF5, VAV3, HILPDA, TET1, EPHA1, DLX6, ETS1, DLX5, SPTA1, SASH3, CLDN7, CEACAM6, LTF, SERTAD1, TERT, IHH, CCDC88B, CAMP, ELA…
CEP112	6.695				GO:0033993~response to lipid	5.90028e-08	MEF2C, S100A8, AIF1, CRHBP, GABRB1, ARNT2, TLR4, TLR5, CTNNB1, INSIG2, IL1B, RARB, WNT10B, C5AR1, PIM1, KRT13, F7, IL24, CD38, SCGB2A1, CCR7, THBD, CD36, ARRB2, RELT, CATSPER1, TFPI, DEFA3, STC1, DEFA1, CCL1, WNT5A, CCL3, ACP5, CCL5, PAQR5, SLC11A1, ARG1, AANAT, RHOXF1, SPP1, DNMT3A, TESC, IL1RN, TRIM63, HNRNPA0, ABCB4, ETS1, FBXO32, HDAC6, PPARA, PPARG, LTC4S, PTGES, HAMP, LTF, CSF2RB, RANBP1, L…
CLCA4	6.38				GO:0002443~leukocyte mediated immunity	7.02162e-08	KLRC2, TLR4, TNFSF13, C1QC, IL1B, SPN, SYK, PIK3CG, ICAM1, BST2, ELANE, PIK3CD, STXBP2, RFTN1, CLC, NCR1, WAS, CHGA, ARRB2, PRAM1, RIPK3, TREM1, EMP2, PTAFR, GCNT3, CCL3, TNF, FGR, CXCL5, HLA-DRB1, IL7R, AZU1, SLC11A1, IL23A, TAP1, HLA-DRB4, FCER1G, HLA-DRB5, BCL3, INPP5D, C2, CD28, PTPRC, CR1, IL6, C4BPB, VAV1, CD300A, MILR1, SASH3
C14orf180	6.35				GO:0002768~immune response-regulating cell surface receptor signaling pathway	7.40545e-08	MEF2C, TESPA1, CLEC4E, PAK3, NCKIPSD, CLEC4D, SYK, C5AR2, C5AR1, PIK3CD, PIGR, NFAM1, RFTN1, WAS, HLA-DQA1, PRKCB, CD38, PRKD2, CCR7, MNDA, LCP2, HLA-DRA, C3AR1, FGR, HLA-DRB1, FFAR2, FPR1, FPR3, FPR2, PLCL2, BCL2, FCN1, HLA-DRB4, FCER1G, HLA-DRB5, CD4, UBASH3A, INPP5D, UBE2D1, CD28, TEC, ITK, PTPRC, CR1, VAV3, HCK, VAV1, CD300A, CALM3, CD79A, CLEC7A, CACNA1F, FCGR2A, THEMIS2
CLTCL1	6.305				GO:0098609~cell-cell adhesion	7.49782e-08	S100A8, AIF1, S100A9, H1FX, TESPA1, CTNNB1, CD48, GATA1, WNT1, NLRC3, CDKN2A, CLEC4E, ILK, IL1B, VNN1, CLEC4D, ADAM8, EBI3, SPN, SYK, MAP2K5, PIK3CG, EFNB2, PIK3CD, HLA-DQA1, CCR7, TACSTD2, RIPK3, CSTA, VSIG4, HLA-DRA, WNT5A, ITGAL, GCNT2, HLA-DRB1, NFKBID, ITGB2, CCL5, SLC11A1, DOCK2, IL23A, ITGAX, FGB, IFNA5, RASAL3, HLA-DRB4, HLA-DRB5, FCER1G, NDRG1, GCNT1, RUNX2, ITK, FSCN1, IL1RN, ITGA4, VAV…
CLDN7	6.23				GO:0002366~leukocyte activation involved in immune response	7.77573e-08	ITGAL, GPR183, CCL3, FGR, PGLYRP1, TLR4, TNFSF13, PLCL2, SLC11A1, DOCK2, IL23A, CLEC4E, PTK2B, IFNA5, PYCARD, BCL3, FCER1G, CLEC4D, LBP, MYB, TYROBP, CD28, SYK, PIK3CG, ICAM1, IL6, PIK3CD, STXBP2, CCL19, CD86, CHGA, CD80, CD300A, MILR1, CLEC7A, LCP1, PTAFR
F7	6.085				GO:0050764~regulation of phagocytosis	8.13818e-08	PLD1, OLFM4, TNF, FGR, PRTN3, HCK, PPARG, C4BPB, AZU1, SLC11A1, CYBA, DOCK2, CD36, CD300A, PYCARD, IL1B, FCER1G, LBP, C2, SYK
CCDC62	6.0175				GO:0002688~regulation of leukocyte chemotaxis	8.82821e-08	WNT5A, C3AR1, IL6, C5AR2, CCL3, C5AR1, CXCL5, AIF1, GPSM3, MST1, PADI2, CCL4L1, CCL19, PF4, F7, DAPK2, CCL5, CCL4, CCR7, IL23A, PTK2B, IL1B, LBP, JAM3
CSF1R	5.985				GO:0002263~cell activation involved in immune response	9.91658e-08	ITGAL, GPR183, CCL3, FGR, PGLYRP1, TLR4, TNFSF13, PLCL2, SLC11A1, DOCK2, IL23A, CLEC4E, PTK2B, IFNA5, PYCARD, BCL3, FCER1G, CLEC4D, LBP, MYB, TYROBP, CD28, SYK, PIK3CG, ICAM1, IL6, PIK3CD, STXBP2, CCL19, CD86, CHGA, CD80, CD300A, MILR1, CLEC7A, LCP1, PTAFR
CSF2RA	5.94				GO:0032640~tumor necrosis factor production	1.06874e-07	C5AR2, CCL3, TLR1, ACP5, CCL19, TLR4, PF4, AZU1, ORM1, CYBA, CYBB, NLRC3, IL23A, CD36, ARRB2, PYCARD, BCL3, FCER1G, LBP, ERRFI1, CD14, PTAFR, SPN, SASH3
CSF2RB	5.8475				GO:0051240~positive regulation of multicellular organismal process	1.07412e-07	MEF2C, NOG, AIF1, MMP9, IMPACT, TLR1, S100A9, LPAR3, TNFSF13, TLR4, TLR5, TESPA1, CTNNB1, GATA1, WNT1, OCSTAMP, MYOCD, ISG15, CLEC4E, ILK, CCBE1, VNN1, IL1B, RARB, ADAM8, HCAR2, SPN, EBI3, SYK, WNT10B, C5AR1, DUOXA1, EFNB2, F7, SIX4, RETN, CD38, CCR7, CBLN2, THBD, CD36, PAEP, CLEC5A, WNT5A, C3AR1, CCL3, GCNT2, FGR, MMD, MST1, ITGB2, CCL5, SLC11A1, IL17B, IL23A, FGB, LHX1, FCER1G, RUNX2, TCF3, CSF…
CSF3R	5.7775				GO:0030099~myeloid cell differentiation	1.20586e-07	MEF2C, DMTN, MMP9, PPARG, SPI1, TLR4, C1QC, PRKX, CTNNB1, GATA1, OCSTAMP, ALAS2, ISG15, LTF, PIK3CD, IL25, CCR7, CD86, LILRB3, AHSP, UBD, CA2, CLEC5A, CLEC1B, GPR183, CSF2, CCL3, TNF, PRTN3, ACP5, PF4, CCL5, IL23A, PTK2B, FAM213A, INPP5D, GFI1, TYROBP, CSF1R, TESC, BGLAP, IKZF1, CEBPE, EPB42, CCL19, RHAG, TNFSF11, PKNOX1, ETS1, KLF1
C3AR1	5.765				GO:0045123~cellular extravasation	1.21576e-07	AZU1, PIK3CG, VCAM1, ICAM1, OLFM4, TNF, ELANE, PIK3CD, RIPK3, ITGB2, TREM1, ITGA4, ADAM8, GCNT1, SELE, PTAFR
CR1	5.56				GO:0002573~myeloid leukocyte differentiation	1.35927e-07	MEF2C, CSF2, GPR183, CCL3, TNF, PRTN3, MMP9, PPARG, SPI1, ACP5, TLR4, PF4, CCL5, C1QC, CTNNB1, GATA1, OCSTAMP, IL23A, FAM213A, LTF, INPP5D, TYROBP, CSF1R, TESC, BGLAP, CEBPE, PIK3CD, IL25, CCL19, CD86, CCR7, TNFSF11, LILRB3, UBD, CA2
C5AR1	5.545				GO:0042108~positive regulation of cytokine biosynthetic process	1.64344e-07	WNT5A, TNF, TLR1, ELANE, TLR4, AZU1, CYBB, CD86, CD80, BCL3, IL1B, CD4, LBP, SPN, EBI3, PTAFR, SYK, CD28
C4BPB	5.475				GO:0042127~regulation of cell proliferation	1.71273e-07	MEF2C, MTSS1, CGA, NOG, AIF1, MMP9, ARNT2, TNFSF13, TLR4, CTNNB1, GATA1, WNT1, CDKN2A, OCSTAMP, MYOCD, ILK, IL1B, RARB, SPN, EBI3, MATK, SYK, MAP2K5, WNT10B, C5AR2, C5AR1, EFNB2, IL24, PIM2, SIX4, RETN, CD38, RELT, TACSTD2, CD33, RIPK3, MNDA, VSIG4, EMP2, WNT5A, C3AR1, GCNT2, LST1, HLA-DRB1, FGR, PTH1R, MST1, CCL5, ARG1, IL23A, LHX1, RASAL3, HLA-DRB4, HLA-DRB5, NDRG1, RUNX2, TCF3, RUNX3, TEC, CSF…
C5AR2	5.33				GO:0007229~integrin-mediated signaling pathway	1.86549e-07	IBSP, ADAMTS18, ITGAL, DMTN, VAV3, PLEK, FGR, HCK, ITGB2, ITGA4, VAV1, ITGAX, PTK2B, PRAM1, TSPAN32, ILK, FCER1G, ITGAD, ADAM8, EMP2, ADAMDEC1, TEC, SYK, TYROBP
CNKSR1	5.31				GO:0070374~positive regulation of ERK1 and ERK2 cascade	2.07901e-07	CCL1, GPR183, CCL3, TNF, GCNT2, TLR4, CCL5, CCL4, CCL22, CCL3L1, FGB, PTK2B, CCL3L3, PYCARD, IL1B, CSF1R, MT3, ICAM1, IL6, C5AR2, C5AR1, CCL4L1, CCL19, ACKR3, CCL4L2, PRKD2, CCR7, CD36, TNFSF11, CCL14, ARRB2, EPOR, PLA2G5
CRYL1	5.2475				GO:0071310~cellular response to organic substance	2.29363e-07	MEF2C, CGA, NOG, AIF1, CRHBP, CTNNB1, ISG15, ILK, CCBE1, GAB1, CCR10, RARB, MAP2K5, SYK, PIK3CG, WNT10B, PIM1, KRT13, MYH6, HLA-DQA1, SCGB2A1, CCR7, CD36, TFPI, STC1, HLA-DRA, IBSP, IL36G, GCNT2, HLA-DRB1, SERPINA12, ARG1, LHX1, IFNA5, HLA-DRB4, HLA-DRB5, FCER1G, AANAT, KLF5, DNMT3A, GPD1, IL1RN, OASL, DLX5, PLA2G4F, CLEC7A, KLF1, ASIP, BMP8B, BMP8A, PPARA, PPARG, SPI1, LTC4S, HAMP, CCL3L1, CCL3L…
CYSTM1	5.1775				GO:0042102~positive regulation of T cell proliferation	2.65686e-07	PTPRC, IL6, CCDC88B, IL2RA, AIF1, CCL19, CCL5, CD1D, VCAM1, CD86, IL23A, CD80, RASAL3, PYCARD, IL1B, CD4, SPTA1, EBI3, SPN, ICOSLG, SASH3, SYK, CD28
CYBA	5.115				GO:0007596~blood coagulation	3.31187e-07	ADAMTS18, DMTN, GNA15, A2M, ADORA2A, PRTN3, F13A1, S100A9, TLR4, PF4, GATA1, PRKAR2B, GATA5, SAA1, CD177, FGB, IFNA5, C1QTNF1, ILK, TSPAN32, FCER1G, SERPINA1, PIK3R5, EHD1, HBB, HBD, SYK, TEC, PIK3CG, IL6, NFE2, VAV3, PLEK, SCUBE1, C4BPB, F7, WAS, VAV1, PRKCB, CD36, THBD, ARRB2, TFPI, SERPINB2, HBG1, HBG2, HIST1H3H, LCP2, CLEC1B
CYBB	4.9375				GO:0071216~cellular response to biotic stimulus	4.4055e-07	MEF2C, WNT5A, CSF2, CCL3, TNF, TLR1, TLR4, LTC4S, TLR5, CCL5, ARG1, TNFRSF1B, HAMP, PYCARD, LTF, IL1B, LBP, GFI1, SYK, ICAM1, IL6, CEBPE, HCK, CAMP, IL24, CD86, CD36, CD80, TFPI, CLEC7A, PPP1R15B, PTAFR, CD14
DMTN	4.855				GO:0051046~regulation of secretion	4.87598e-07	MEF2C, S100A8, CRHBP, S100A9, TLR1, TLR4, ILDR1, TLR5, SDC4, KISS1, CLEC4E, SAA1, SLC2A1, IL1B, RAPGEF4, STK39, RAB26, HADH, SLC8B1, ADAM8, RAB27B, HCAR2, SYK, KCNG2, C5AR2, PFKL, CAMP, STXBP2, PFKM, MMP13, OSM, RETN, TNFRSF9, CD38, CCR7, CHGA, PRAM1, STC1, PAEP, CLEC5A, PTAFR, WNT5A, CCL3, RAB3B, TNF, HLA-DRB1, FGR, FFAR2, CCL5, FKBP1B, FGB, C1QTNF1, CLEC9A, FCN1, HLA-DRB4, PER2, PYCARD, HLA-DRB…
DAGLB	4.7575				GO:0046903~secretion	5.44878e-07	MEF2C, CGA, A2M, S100A8, F13A1, CRHBP, TLR1, S100A9, TLR4, ILDR1, TLR5, ATP2B2, ANK1, CLEC4E, SLC2A1, IL1B, RAPGEF4, STK39, RAB26, ADAM8, SLC8B1, HADH, RAB27B, HCAR2, SYK, PIK3CG, C5AR2, BAIAP3, PIK3CD, RETN, CD38, CCR7, CD36, PRAM1, STC1, PAEP, CLEC5A, WNT5A, PPY, CCL3, HLA-DRB1, FGR, CCL5, TIMP3, FGB, HLA-DRB4, HLA-DRB5, FCER1G, TMEM79, SRGN, CSF1R, RHBDF2, LPL, IL1RN, SYT12, AIM2, RAB33B, S100…
DUOXA1	4.6875				GO:1902105~regulation of leukocyte differentiation	5.70895e-07	CCL3, TNF, NFKBID, PGLYRP1, TLR4, PF4, IL7R, CCL5, C1QC, TESPA1, CTNNB1, OCSTAMP, CDKN2A, IL23A, FAM213A, LTF, IL1B, VNN1, INPP5D, ADAM8, MYB, TYROBP, CD28, CSF1R, SYK, IHH, IL6, TESC, BGLAP, IL2RA, IL7, CCL19, NFAM1, CD86, TNFSF11, CD80, LILRB3, CA2, SASH3
DNAAF1	4.5725				GO:0002523~leukocyte migration involved in inflammatory response	5.83571e-07	S100A8, FFAR2, ELANE, S100A9, ITGB2, LBP, ADAM8, JAM3, SELE
DYSF	4.4675				GO:0032760~positive regulation of tumor necrosis factor production	7.31974e-07	CCL3, TLR1, CCL19, TLR4, PF4, AZU1, CYBA, CYBB, IL23A, CD36, PYCARD, FCER1G, LBP, CD14, PTAFR, SPN, SASH3
ENTPD3	4.4525				GO:0070098~chemokine-mediated signaling pathway	7.38816e-07	CCL1, CCL3, CXCL5, PADI2, CCL4L1, CCL19, ACKR3, PF4, CCL4L2, CCL5, CCL4, CCL22, GPR35, CCR7, CCL14, CCL3L1, PTK2B, CCL3L3, CCR10, TFF2
ENPP5	4.425				GO:0042327~positive regulation of phosphorylation	8.97554e-07	MEF2C, AIF1, MMP9, LPAR3, TLR4, CTNNB1, GATA1, PRKAR2B, WNT1, MAP3K4, GAB1, ILK, IL1B, ADAM8, SPN, SYK, MAP2K5, PIK3CG, C5AR2, C5AR1, PIM1, CCL4L1, CCL4L2, IL24, RBPMS, CCR7, CD36, ARRB2, RELT, RIPK3, EMP2, CCL1, WNT5A, CCL3, GCNT2, FGR, MMD, CCL5, CCL4, SLC11A1, IL23A, FGB, IFNA5, CSF1R, TEC, GPD1, VAV3, PTPN5, PDE6H, S100A12, TNFSF11, CD300A, BMP8B, BMP8A, NRG3, SDC4, KISS1, RSPO1, CCL3L1, SAA1…
ECSCR	4.315				GO:0015669~gas transport	8.98879e-07	HBM, HBQ1, HBG1, HBA2, HBA1, CA2, HBG2, RHAG, HBB, HBD
ENO2	4.2375				GO:0032940~secretion by cell	9.31701e-07	MEF2C, CGA, A2M, CRHBP, F13A1, TLR1, TLR4, TLR5, ILDR1, ANK1, CLEC4E, SLC2A1, IL1B, RAPGEF4, RAB26, ADAM8, SLC8B1, HADH, RAB27B, HCAR2, SYK, PIK3CG, C5AR2, BAIAP3, PIK3CD, RETN, CD38, CCR7, CD36, PRAM1, PAEP, CLEC5A, WNT5A, CCL3, PPY, FGR, HLA-DRB1, CCL5, TIMP3, FGB, HLA-DRB4, HLA-DRB5, FCER1G, TMEM79, SRGN, CSF1R, RHBDF2, LPL, IL1RN, SYT12, AIM2, RAB33B, S100A12, TNFSF11, CD300A, MILR1, CACNA1A,…
EFNA3	4.0925				GO:0008283~cell proliferation	9.76343e-07	MEF2C, MTSS1, CGA, NOG, AIF1, MMP9, ARNT2, TNFSF13, TLR4, PRKX, CTNNB1, GATA1, WNT1, CDKN2A, OCSTAMP, MYOCD, ILK, GAB1, IL1B, RARB, SPN, EBI3, MATK, SYK, MAP2K5, PIK3CG, WNT10B, C5AR2, C5AR1, BST2, EFNB2, PIM1, IL24, PIM2, SIX4, RETN, CD38, TACSTD2, CD33, RIPK3, MNDA, STC1, VSIG4, EMP2, WNT5A, C3AR1, GCNT2, LST1, HLA-DRB1, PTH1R, MST1, CCL5, SLC11A1, ARG1, DOCK2, IL23A, LHX1, IFNA5, RASAL3, HLA-D…
EFNB2	3.9925				GO:1901700~response to oxygen-containing compound	1.05587e-06	SLC8A3, MEF2C, GNA15, S100A8, AIF1, GABRB1, CRHBP, IMPACT, ARNT2, TLR4, TLR5, GRIN3A, CTNNB1, WNT1, PRKAR2B, SLC2A5, INSIG2, GAB1, IL1B, HADH, PIK3CG, WNT10B, C5AR1, PIM1, KRT13, F7, IL24, NME8, RETN, CD38, CCR7, THBD, CD36, RELT, CATSPER1, TFPI, STC1, WNT5A, CCL3, HLA-DRB1, SERPINA12, ACP5, CCL5, TIMP3, SLC11A1, ARG1, HLA-DRB4, HLA-DRB5, AANAT, GCNT1, SPP1, KLF5, GPD1, LPL, DNMT3A, TESC, PTPN5, …
EMP2	3.985				GO:0002690~positive regulation of leukocyte chemotaxis	1.09576e-06	WNT5A, C3AR1, IL6, CCL3, C5AR1, CXCL5, AIF1, GPSM3, CCL4L1, CCL19, PF4, F7, DAPK2, CCL5, CCL4, CCR7, IL23A, PTK2B, IL1B, LBP
EPB42	3.8275				GO:0071219~cellular response to molecule of bacterial origin	1.15372e-06	MEF2C, WNT5A, CSF2, CCL3, TNF, TLR1, TLR4, LTC4S, TLR5, CCL5, ARG1, TNFRSF1B, HAMP, PYCARD, LTF, IL1B, GFI1, LBP, ICAM1, IL6, CEBPE, HCK, CAMP, IL24, CD86, CD36, CD80, TFPI, PTAFR, CD14
FGB	3.78				GO:1903530~regulation of secretion by cell	1.20406e-06	MEF2C, CRHBP, TLR1, TLR4, ILDR1, TLR5, SDC4, KISS1, CLEC4E, SAA1, SLC2A1, IL1B, RAPGEF4, RAB26, HADH, SLC8B1, ADAM8, RAB27B, HCAR2, SYK, KCNG2, C5AR2, PFKL, CAMP, STXBP2, PFKM, MMP13, OSM, RETN, TNFRSF9, CD38, CCR7, CHGA, PRAM1, PAEP, CLEC5A, PTAFR, WNT5A, CCL3, RAB3B, TNF, HLA-DRB1, FGR, FFAR2, CCL5, FKBP1B, FGB, C1QTNF1, FCN1, CLEC9A, HLA-DRB4, PYCARD, PER2, HLA-DRB5, FCER1G, CAMK2A, SRGN, CSF1…
FMNL1	3.775				GO:0002675~positive regulation of acute inflammatory response	1.24052e-06	OSM, PIK3CG, IL6, CCR7, TNF, TNFSF11, ALOX5AP, FFAR2, FCER1G, IL1B, CCL5, ADAM8
FPR1	3.675				GO:0050817~coagulation	1.25004e-06	ADAMTS18, DMTN, GNA15, A2M, ADORA2A, PRTN3, F13A1, S100A9, TLR4, PF4, GATA1, PRKAR2B, GATA5, SAA1, CD177, FGB, IFNA5, C1QTNF1, ILK, TSPAN32, FCER1G, SERPINA1, PIK3R5, EHD1, HBB, HBD, SYK, TEC, PIK3CG, IL6, NFE2, VAV3, PLEK, SCUBE1, C4BPB, F7, WAS, VAV1, PRKCB, CD36, THBD, ARRB2, TFPI, SERPINB2, HBG1, HBG2, HIST1H3H, LCP2, CLEC1B
FPR2	3.6375				GO:0007599~hemostasis	1.25004e-06	ADAMTS18, DMTN, GNA15, A2M, ADORA2A, PRTN3, F13A1, S100A9, TLR4, PF4, GATA1, PRKAR2B, GATA5, SAA1, CD177, FGB, IFNA5, C1QTNF1, ILK, TSPAN32, FCER1G, SERPINA1, PIK3R5, EHD1, HBB, HBD, SYK, TEC, PIK3CG, IL6, NFE2, VAV3, PLEK, SCUBE1, C4BPB, F7, WAS, VAV1, PRKCB, CD36, THBD, ARRB2, TFPI, SERPINB2, HBG1, HBG2, HIST1H3H, LCP2, CLEC1B
FPR3	3.6				GO:0001934~positive regulation of protein phosphorylation	1.2754e-06	MEF2C, NRG3, AIF1, MMP9, LPAR3, TLR4, SDC4, CTNNB1, GATA1, KISS1, PRKAR2B, WNT1, MAP3K4, RSPO1, CCL3L1, PAK3, SAA1, GAB1, ILK, CCL3L3, IL1B, LTF, ADAM8, SPN, SYK, MT3, MAP2K5, PIK3CG, ICAM1, C5AR2, C5AR1, CAMP, ELANE, ADNP, PIM1, CCL4L1, ACKR3, CCL4L2, IL24, OSM, PRKD2, RBPMS, CCR7, CD36, RELT, ARRB2, CD80, RIPK3, EMP2, MAP3K13, PLA2G5, LCP2, CCL1, WNT5A, CSF2, GPR183, CCL3, GCNT2, TNF, MMD, FPR1…
FFAR2	3.5725				GO:0009306~protein secretion	1.54991e-06	DMTN, HNF1B, TLR1, TLR4, TLR5, CLEC4E, SAA1, SLC2A1, IL1B, RAPGEF4, HADH, SLC8B1, ADAM8, HCAR2, KCNG2, SYK, C5AR2, PFKL, CAMP, PFKM, MMP13, TNFRSF9, CD38, CCR7, CD36, PAEP, TREM1, CLEC5A, LCP2, WNT5A, CCL3, PPY, TNF, HLA-DRB1, FGR, FFAR2, CCL5, FKBP1B, FGB, FCN1, CLEC9A, HLA-DRB4, PYCARD, PER2, HLA-DRB5, SRGN, CSF1R, RHBDF2, LPL, IL6, PLEK, IL1RN, CCL19, AIM2, S100A12, NLRP12, CACNA1A, CD14, LRP5…
GABRB1	3.525				GO:0042060~wound healing	1.70992e-06	PPARA, DMTN, GNA15, A2M, NOG, S100A8, F13A1, S100A9, TLR4, SDC4, GATA1, PRKAR2B, DYSF, GATA5, SAA1, ILK, IL1B, SERPINA1, SYK, PIK3CG, WNT10B, SCUBE1, F7, IL24, WAS, MMP12, PRKCB, THBD, CD36, ARRB2, TFPI, SERPINB2, HBG1, HBG2, LCP1, LCP2, CLEC1B, ADAMTS18, WNT5A, CCM2L, ADORA2A, PRTN3, NINJ1, PF4, TIMP3, SLC11A1, CD177, FGB, IFNA5, C1QTNF1, TSPAN32, TFF2, FCER1G, PIK3R5, EHD1, HBB, TEC, HBD, IL6, …
GDPD2	3.49				GO:0071222~cellular response to lipopolysaccharide	1.72639e-06	MEF2C, WNT5A, CSF2, CCL3, TNF, TLR4, LTC4S, TLR5, CCL5, ARG1, TNFRSF1B, HAMP, PYCARD, LTF, IL1B, GFI1, LBP, ICAM1, IL6, CEBPE, HCK, CAMP, IL24, CD86, CD36, CD80, TFPI, PTAFR, CD14
GYPA	3.44				GO:1903706~regulation of hemopoiesis	1.7371e-06	MEF2C, CCL3, TNF, NFKBID, SPI1, PGLYRP1, TLR4, PF4, IL7R, CCL5, C1QC, TESPA1, CTNNB1, GATA1, IL23A, OCSTAMP, CDKN2A, ISG15, PTK2B, FAM213A, LTF, CSF3R, IL1B, VNN1, INPP5D, ADAM8, MYB, TYROBP, CSF1R, CD28, SYK, IHH, IL6, TESC, BGLAP, IL2RA, IL7, CCL19, NFAM1, CD86, TNFSF11, CD80, ETS1, LILRB3, CA2, SASH3
GYPB	3.3825				GO:0009611~response to wounding	1.90721e-06	PPARA, DMTN, GNA15, NOG, A2M, S100A8, AIF1, F13A1, S100A9, TLR4, LTC4S, SDC4, GATA1, PRKAR2B, WNT1, DYSF, GATA5, SAA1, ILK, IL1B, SERPINA1, SYK, PIK3CG, WNT10B, SCUBE1, F7, IL24, WAS, MMP12, PRKCB, THBD, CD36, ARRB2, TFPI, SERPINB2, HBG1, HBG2, JAM3, LCP1, CLEC1B, LCP2, ADAMTS18, WNT5A, CCM2L, PRTN3, ADORA2A, NINJ1, PF4, FKBP1B, TIMP3, ARG1, SLC11A1, CD177, FGB, BCL2, IFNA5, C1QTNF1, TSPAN32, TFF…
GRB7	3.37				GO:0032611~interleukin-1 beta production	1.94758e-06	WNT5A, CCL3, CCL19, ACP5, TLR4, AIM2, AZU1, CCR7, CD36, ARRB2, MEFV, NLRP12, PYCARD, IL1B, CMA1, ERRFI1
HCST	3.295				GO:0010562~positive regulation of phosphorus metabolic process	2.00828e-06	MEF2C, AIF1, MMP9, LPAR3, TLR4, CTNNB1, GATA1, PRKAR2B, WNT1, MAP3K4, ILK, GAB1, IL1B, ADAM8, SPN, SYK, MAP2K5, PIK3CG, C5AR2, C5AR1, PIM1, CCL4L1, CCL4L2, IL24, RBPMS, CCR7, CD36, RELT, ARRB2, RIPK3, EMP2, CCL1, WNT5A, CCL3, GCNT2, FGR, ADORA2A, PTH1R, MMD, CCL5, CCL4, SLC11A1, IL23A, FGB, IFNA5, CSF1R, TEC, GPD1, VAV3, PTPN5, PDE6H, S100A12, TNFSF11, CD300A, HPCA, BMP8B, BMP8A, NRG3, SDC4, KISS…
HCAR2	3.2875				GO:0045937~positive regulation of phosphate metabolic process	2.00828e-06	MEF2C, AIF1, MMP9, LPAR3, TLR4, CTNNB1, GATA1, PRKAR2B, WNT1, MAP3K4, ILK, GAB1, IL1B, ADAM8, SPN, SYK, MAP2K5, PIK3CG, C5AR2, C5AR1, PIM1, CCL4L1, CCL4L2, IL24, RBPMS, CCR7, CD36, RELT, ARRB2, RIPK3, EMP2, CCL1, WNT5A, CCL3, GCNT2, FGR, ADORA2A, PTH1R, MMD, CCL5, CCL4, SLC11A1, IL23A, FGB, IFNA5, CSF1R, TEC, GPD1, VAV3, PTPN5, PDE6H, S100A12, TNFSF11, CD300A, HPCA, BMP8B, BMP8A, NRG3, SDC4, KISS…
HCAR3	3.245				GO:0002703~regulation of leukocyte mediated immunity	2.92594e-06	TNF, FGR, TLR4, TNFSF13, IL7R, IL23A, TAP1, FCER1G, IL1B, SPN, CD28, SYK, PTPRC, CR1, IL6, BST2, STXBP2, C4BPB, VAV1, CLC, NCR1, WAS, ARRB2, CD300A, PRAM1, RIPK3, PTAFR, SASH3
ILDR1	3.205				GO:0070372~regulation of ERK1 and ERK2 cascade	3.32873e-06	CCL1, GPR183, CCL3, TNF, GCNT2, TLR4, CCL5, CCL4, TIMP3, CCL22, CCL3L1, PTK2B, FGB, CCL3L3, PYCARD, IL1B, ERRFI1, TNIP1, CSF1R, SYK, MT3, ICAM1, IL6, C5AR2, C5AR1, CCL4L1, CCL19, ACKR3, CCL4L2, PRKD2, CCR7, CD36, TNFSF11, CCL14, ARRB2, NLRP12, EPOR, PLA2G5
IHH	3.14				GO:0050832~defense response to fungus	3.46347e-06	CHGA, DEFA1B, S100A8, HAMP, CAMP, ELANE, S100A9, DEFA4, DEFA3, LTF, MPO, DEFA1, S100A12
ICOSLG	3.1075				GO:0010035~response to inorganic substance	3.71584e-06	MEF2C, DMTN, D2HGDH, S100A8, IMPACT, CRHBP, HP, LTC4S, CTNNB1, GSS, HAMP, PTGES, IL1B, RANBP1, TERT, MT3, ICAM1, WNT10B, ADNP, FOSB, CCR7, CD86, PKLR, CA2, PPP1R15B, LCT, WNT5A, TF, CSF2, TNF, ACP5, FKBP1B, VCAM1, ARG1, MT1A, PTK2B, FGB, ALOX5AP, BCL2, RASGRP2, AANAT, NDRG1, CCS, HBB, DNMT3A, MT1L, IL6, BGLAP, GNAO1, OLR1, CCL19, HBA2, HBA1, MT1X, CYBB, ETS1, MT2A, CALM3, MPO, EPOR, SLC18A1, CD14…
ING2	3.055				GO:0010647~positive regulation of cell communication	3.72681e-06	MEF2C, SLC8A3, S100A8, MMP9, S100A9, LPAR3, TLR4, ILDR1, TLR5, TESPA1, CTNNB1, WNT1, MAP3K4, CDKN2A, MYOCD, ILK, CCBE1, GAB1, IL1B, ADAM8, HCAR2, SYK, MAP2K5, PIK3CG, WNT10B, C5AR2, C5AR1, BST2, CCL4L1, DCDC2, CCL4L2, F7, IL24, PIM2, HCST, RETN, CD38, RBPMS, CCR7, CD36, RELT, ARRB2, MIB2, RIPK3, EMP2, WNT5A, CCL1, CCL3, GCNT2, HLA-DRB1, FGR, SERPINA12, CCL5, TIMP3, CCL4, IL23A, FGB, HLA-DRB4, HLA…
INPP5D	2.9725				GO:0050715~positive regulation of cytokine secretion	3.76634e-06	WNT5A, LPL, CCL3, TNF, FGR, FFAR2, CAMP, CCL19, AIM2, CLEC4E, SAA1, FCN1, CLEC9A, NLRP12, PYCARD, IL1B, PAEP, CLEC5A, CD14, SYK, CSF1R
IGF1R	2.9625				GO:0070371~ERK1 and ERK2 cascade	4.07076e-06	CCL1, GPR183, CCL3, TNF, GCNT2, TLR4, CCL5, CCL4, TIMP3, CCL22, CCL3L1, PTK2B, FGB, CCL3L3, PYCARD, IL1B, ERRFI1, TNIP1, CSF1R, MT3, ICAM1, IL6, C5AR2, C5AR1, CCL4L1, CCL19, ACKR3, CCL4L2, PRKD2, CCR7, CD36, TNFSF11, CCL14, ARRB2, NLRP12, EPOR, PLA2G5
ILK	2.96				GO:0072593~reactive oxygen species metabolic process	4.17536e-06	TNF, AIF1, NCF1C, ACP5, NCF1B, HP, TLR4, ITGB2, TLR5, GCH1, PTK2B, BCL2, EPX, IL1B, CCS, HBB, SYK, MT3, ICAM1, IL6, LPO, NOS1AP, NCF1, DUOXA1, HBA2, HBA1, VAV1, CYBA, CYBB, CD36, SLC7A2, RIPK3, ACE2, MPO, HDAC6
ITGA4	2.925				GO:1902107~positive regulation of leukocyte differentiation	4.53501e-06	TNF, PF4, CCL5, IL7R, TESPA1, IL23A, OCSTAMP, IL1B, VNN1, INPP5D, MYB, ADAM8, CSF1R, SYK, IHH, IL6, TESC, IL2RA, IL7, CCL19, CD86, TNFSF11, CD80, CA2, SASH3
ITGAD	2.92				GO:0030334~regulation of cell migration	4.57369e-06	CGA, DMTN, NOG, NRG3, SLURP1, AIF1, MMP9, SDC4, PRKX, PAK3, GAB1, ILK, CCBE1, IL1B, CEACAM6, LBP, ADAM8, FAM83H, TERT, MAP2K5, SCRT2, ICAM1, C5AR2, PLD1, C5AR1, BST2, ELANE, PIK3CD, PADI2, CCL4L1, F7, IL24, DAPK2, RETN, PRKD2, CCR7, TACSTD2, RIPK3, SEMA4B, STC1, JAM3, EMP2, PTAFR, WNT5A, C3AR1, GPR183, CCL3, OLFM4, GCNT2, TNF, CXCL5, FGR, GPSM3, MST1, ACP5, PF4, CCL5, CCL4, IGF1R, IL23A, PTK2B, B…
ITGAL	2.8325				GO:0023056~positive regulation of signaling	4.57431e-06	MEF2C, SLC8A3, S100A8, MMP9, S100A9, LPAR3, TLR4, ILDR1, TLR5, TESPA1, CTNNB1, WNT1, MAP3K4, CDKN2A, MYOCD, ILK, CCBE1, GAB1, IL1B, ADAM8, HCAR2, SYK, MAP2K5, PIK3CG, WNT10B, C5AR2, C5AR1, BST2, CCL4L1, DCDC2, CCL4L2, F7, IL24, PIM2, HCST, RETN, CD38, RBPMS, CCR7, CD36, RELT, ARRB2, MIB2, RIPK3, EMP2, WNT5A, CCL1, CCL3, GCNT2, HLA-DRB1, FGR, SERPINA12, CCL5, TIMP3, CCL4, IL23A, FGB, HLA-DRB4, HLA…
ITGAX	2.825				GO:0050920~regulation of chemotaxis	4.91258e-06	WNT5A, GPR183, C3AR1, CCL3, CXCL5, AIF1, GPSM3, MST1, PF4, CCL5, CCL4, AZU1, IL23A, PTK2B, IL1B, LBP, PLXND1, IL6, C5AR2, C5AR1, ELANE, EFNB2, CCL4L1, PADI2, CCL19, F7, DAPK2, PRKD2, CCR7, SEMA4B, JAM3
ITGB2	2.7725				GO:0045730~respiratory burst	5.02854e-06	PIK3CG, CYBA, SLC11A1, CYBB, NCF1, HCK, PIK3CD, NCF1C, MPO, NCF1B, LBP
ICAM1	2.7525				GO:0043410~positive regulation of MAPK cascade	5.08297e-06	MEF2C, LPAR3, TLR4, CTNNB1, KISS1, MAP3K4, CCL3L1, SAA1, PAK3, GAB1, CCL3L3, ILK, IL1B, ADAM8, MAP2K5, MT3, SYK, PIK3CG, ICAM1, C5AR2, C5AR1, ELANE, CCL4L1, ACKR3, CCL4L2, OSM, PRKD2, CCR7, CD36, ARRB2, RELT, MAP3K13, PLA2G5, CCL1, WNT5A, GPR183, CCL3, TNF, GCNT2, FPR1, CDH2, CCL5, CCL4, TNFRSF1B, CCL22, PTK2B, FGB, C1QTNF1, PYCARD, PIK3R5, CSF1R, IL6, CCL19, PDE6H, S100A12, DUSP5, TNFSF11, CCL14…
ICAM5	2.7475				GO:0042113~B cell activation	6.60479e-06	MEF2C, GPR183, TLR4, TNFSF13, IL7R, SKAP2, PLCL2, VCAM1, CDKN2A, LYL1, PTK2B, IFNA5, BCL2, BCL3, INPP5D, TCF3, BLNK, CD28, SYK, PTPRC, IL6, VAV3, BST2, IL7, PIK3CD, NFAM1, ITGA4, SAMSN1, PRKCB, CD38, CD86, CD300A, MNDA, CD79A, SASH3, ICOSLG
IFNAR2	2.74				GO:0002819~regulation of adaptive immune response	6.77617e-06	MEF2C, PTPRC, CR1, IL6, TNF, CCL19, C4BPB, TNFSF13, IL7R, SAMSN1, CLC, WAS, CD48, SLC11A1, IL23A, CD80, RIPK3, PYCARD, IL1B, FCER1G, CD4, SASH3, SPN, CD28
IL1RN	2.7225				GO:0050708~regulation of protein secretion	6.93077e-06	TLR1, TLR4, TLR5, CLEC4E, SAA1, SLC2A1, IL1B, RAPGEF4, HADH, SLC8B1, ADAM8, HCAR2, KCNG2, SYK, C5AR2, PFKL, CAMP, PFKM, MMP13, CD38, TNFRSF9, CCR7, PAEP, CLEC5A, WNT5A, CCL3, TNF, FGR, HLA-DRB1, FFAR2, CCL5, FKBP1B, FGB, FCN1, CLEC9A, PYCARD, PER2, HLA-DRB4, HLA-DRB5, SRGN, CSF1R, RHBDF2, LPL, IL6, CCL19, AIM2, NLRP12, CACNA1A, CD14, BMP8A, LRP5
IL10RA	2.72				GO:1903708~positive regulation of hemopoiesis	7.57237e-06	TNF, PF4, IL7R, CCL5, TESPA1, GATA1, OCSTAMP, IL23A, ISG15, VNN1, IL1B, INPP5D, MYB, ADAM8, CSF1R, SYK, IHH, IL6, TESC, IL2RA, IL7, CCL19, CD86, TNFSF11, CD80, ETS1, CA2, SASH3
IL2RA	2.705				GO:0001932~regulation of protein phosphorylation	7.67472e-06	MEF2C, NOG, AIF1, MMP9, IMPACT, LPAR3, TLR4, CTNNB1, GATA1, WNT1, PRKAR2B, MAP3K4, CDKN2A, MYOCD, ILK, GAB1, IL1B, STK39, ADAM8, SPN, SYK, MAP2K5, PIK3CG, C5AR2, C5AR1, PIM1, CCL4L1, CCL4L2, IL24, RBPMS, CCR7, CD36, RELT, ARRB2, RIPK3, EMP2, WNT5A, CCL1, CCL3, GCNT2, FGR, MMD, MST1, ITGB2, CCL5, TIMP3, CCL4, SLC11A1, IL23A, HEXIM2, FGB, IFNA5, TEC, CSF1R, TESC, PTPN5, PDE6H, EPHA1, S100A12, TNFSF…
IL2RB	2.6825				GO:0006909~phagocytosis	8.44099e-06	ITGAL, TNF, FGR, ADORA2A, AIF1, PRTN3, PPARG, ITGB2, PIP5K1A, AZU1, SLC11A1, DOCK2, FCN1, PYCARD, FCER1G, IL1B, LBP, NCKIPSD, CEACAM4, C2, RAB20, SYK, VAV3, CEBPE, ICAM5, HCK, PLD4, ELANE, C4BPB, WAS, VAV1, CYBA, CD36, CD300A, FCGR2A, CLEC7A, CD14
IL2RG	2.6825				GO:0030335~positive regulation of cell migration	8.51491e-06	DMTN, CGA, AIF1, MMP9, PAK3, CCBE1, ILK, CEACAM6, IL1B, LBP, FAM83H, ADAM8, TERT, ICAM1, C5AR1, ELANE, PIK3CD, CCL4L1, F7, DAPK2, RETN, PRKD2, CCR7, SEMA4B, PTAFR, WNT5A, C3AR1, CCL3, TNF, GCNT2, FGR, CXCL5, GPSM3, ACP5, PF4, CCL5, CCL4, IGF1R, IL23A, PTK2B, BCL2, PYCARD, CSF1R, PTPRC, IL6, CCL19, ITGA4, EPHA1, ETS1, GRB7, HDAC6
IL3RA	2.6375				GO:0050830~defense response to Gram-positive bacterium	9.49059e-06	IL6, TNF, C5AR1, FGR, RNASE3, CAMP, PGLYRP1, LYZ, ACP5, TNFSF8, CHGA, DEFA1B, CD36, RNASE7, HIST1H2BJ, DEFA4, DEFA3, DEFA1, LBP
IL7R	2.605				GO:0002251~organ or tissue specific immune response	9.55747e-06	BPIFB1, GCNT3, IL6, DEFA1B, RNASE3, FFAR2, CAMP, HIST1H2BJ, DEFA3, LTF, DEFA1, PIGR
JAM3	2.6025				GO:1902622~regulation of neutrophil migration	9.55747e-06	C3AR1, OLFM4, C5AR2, CCR7, IL23A, C5AR1, CCL19, IL1B, LBP, DAPK2, ADAM8, JAM3
KLRC1	2.5925				GO:2000145~regulation of cell motility	9.84747e-06	CGA, DMTN, CLDN7, NOG, NRG3, SLURP1, AIF1, MMP9, SDC4, PRKX, PAK3, GAB1, ILK, CCBE1, IL1B, CEACAM6, LBP, ADAM8, FAM83H, TERT, MAP2K5, SCRT2, ICAM1, C5AR2, PLD1, C5AR1, BST2, ELANE, PIK3CD, PADI2, CCL4L1, F7, IL24, DAPK2, WAS, RETN, PRKD2, CCR7, TACSTD2, CATSPER1, RIPK3, SEMA4B, STC1, JAM3, EMP2, PTAFR, WNT5A, C3AR1, GPR183, CCL3, OLFM4, GCNT2, TNF, CXCL5, FGR, GPSM3, MST1, ACP5, PF4, CCL5, CCL4, …
KLRC2	2.59				GO:0001906~cell killing	9.98653e-06	ICAM1, PTPRC, CAMP, ELANE, STXBP2, IL7R, NCR1, VAV1, S100A12, AZU1, CHGA, DEFA1B, IL23A, ARRB2, HAMP, DEFA4, TAP1, RIPK3, DEFA3, DEFA1, TREM1, EMP2
KIRREL2	2.5525				GO:2000147~positive regulation of cell motility	1.01921e-05	DMTN, CLDN7, CGA, AIF1, MMP9, PAK3, CCBE1, ILK, CEACAM6, IL1B, LBP, FAM83H, ADAM8, TERT, ICAM1, C5AR1, ELANE, PIK3CD, CCL4L1, F7, DAPK2, RETN, PRKD2, CCR7, SEMA4B, PTAFR, WNT5A, C3AR1, CCL3, TNF, GCNT2, FGR, CXCL5, GPSM3, ACP5, PF4, CCL5, CCL4, IGF1R, IL23A, PTK2B, BCL2, PYCARD, CSF1R, PTPRC, IL6, CCL19, ITGA4, EPHA1, ETS1, GRB7, HDAC6
LCT	2.4475				GO:0044364~disruption of cells of other organism	1.02342e-05	AZU1, CHGA, DEFA1B, HAMP, CAMP, ELANE, DEFA4, DEFA3, DEFA1, TREM1, S100A12
LRRC8B	2.4325				GO:0031640~killing of cells of other organism	1.02342e-05	AZU1, CHGA, DEFA1B, HAMP, CAMP, ELANE, DEFA4, DEFA3, DEFA1, TREM1, S100A12
LAIR1	2.385				GO:0051272~positive regulation of cellular component movement	1.06612e-05	DMTN, CLDN7, CGA, AIF1, MMP9, PAK3, CCBE1, ILK, CEACAM6, IL1B, LBP, FAM83H, ADAM8, TERT, ICAM1, C5AR1, NOS1AP, ELANE, PIK3CD, CCL4L1, F7, DAPK2, RETN, PRKD2, CCR7, SEMA4B, PTAFR, WNT5A, C3AR1, CCL3, TNF, GCNT2, FGR, CXCL5, GPSM3, ACP5, PF4, CCL5, CCL4, IGF1R, IL23A, PTK2B, BCL2, PYCARD, CSF1R, PTPRC, IL6, CCL19, ITGA4, EPHA1, ETS1, GRB7, HDAC6
LILRA3	2.385				GO:0050851~antigen receptor-mediated signaling pathway	1.09545e-05	MEF2C, HLA-DRB1, TESPA1, PLCL2, PAK3, BCL2, HLA-DRB4, HLA-DRB5, UBASH3A, CD4, INPP5D, UBE2D1, CD28, SYK, TEC, ITK, PTPRC, VAV3, PIK3CD, NFAM1, RFTN1, WAS, HLA-DQA1, PRKCB, PRKD2, CD38, CCR7, CD300A, MNDA, CACNA1F, CD79A, THEMIS2, HLA-DRA, LCP2
LILRA5	2.38				GO:0040017~positive regulation of locomotion	1.13552e-05	DMTN, CLDN7, CGA, AIF1, MMP9, PAK3, CCBE1, ILK, CEACAM6, IL1B, LBP, FAM83H, ADAM8, TERT, ICAM1, C5AR1, ELANE, PIK3CD, CCL4L1, F7, DAPK2, RETN, PRKD2, CCR7, SEMA4B, PTAFR, WNT5A, C3AR1, CCL3, TNF, GCNT2, FGR, CXCL5, GPSM3, ACP5, PF4, CCL5, CCL4, AZU1, IGF1R, IL23A, PTK2B, BCL2, PYCARD, CSF1R, PTPRC, IL6, CCL19, ITGA4, EPHA1, ETS1, GRB7, HDAC6
LMBR1L	2.3775				GO:0032612~interleukin-1 production	1.17312e-05	WNT5A, CCL3, ACP5, CCL19, TLR4, AIM2, AZU1, CCR7, CD36, ARRB2, MEFV, SAA1, NLRP12, PYCARD, IL1B, CMA1, ERRFI1
LSR	2.3625				GO:0050829~defense response to Gram-negative bacterium	1.27028e-05	IL6, CAMP, LYZ, TLR4, TLR5, AZU1, SLC11A1, CHGA, IL23A, RNASE7, DEFA4, PYCARD, CD4, LBP, TREM1
LPL	2.3425				GO:0009967~positive regulation of signal transduction	1.30452e-05	MEF2C, S100A8, MMP9, S100A9, LPAR3, TLR4, TLR5, TESPA1, CTNNB1, WNT1, MAP3K4, CDKN2A, MYOCD, ILK, CCBE1, GAB1, IL1B, ADAM8, SYK, MAP2K5, PIK3CG, WNT10B, C5AR2, C5AR1, BST2, CCL4L1, DCDC2, CCL4L2, F7, IL24, PIM2, HCST, RBPMS, CCR7, CD36, RELT, ARRB2, MIB2, RIPK3, EMP2, WNT5A, CCL1, CCL3, GCNT2, FGR, SERPINA12, CCL5, TIMP3, CCL4, IL23A, FGB, BMF, BLNK, CSF1R, VAV3, PDE6H, S100A12, TRADD, GPR35, TNF…
LY6K	2.3025				GO:0045670~regulation of osteoclast differentiation	1.37615e-05	BGLAP, CCL3, TNF, TLR4, CCL5, CTNNB1, TNFSF11, IL23A, OCSTAMP, FAM213A, LILRB3, LTF, INPP5D, CA2, TYROBP, CSF1R
LCP1	2.2925				GO:0033077~T cell differentiation in thymus	1.37615e-05	NFKBID, IL7R, TESPA1, CTNNB1, WNT1, DOCK2, CCR7, CDKN2A, BCL2, RIPK3, VNN1, IL1B, ADAM8, SPN, IHH, CD28
LPAR3	2.2375				GO:0040012~regulation of locomotion	1.39884e-05	CGA, DMTN, CLDN7, NOG, NRG3, SLURP1, AIF1, MMP9, SDC4, PRKX, PAK3, GAB1, ILK, CCBE1, IL1B, CEACAM6, LBP, ADAM8, FAM83H, TERT, MAP2K5, SCRT2, ICAM1, C5AR2, PLD1, C5AR1, BST2, EFNB2, PIK3CD, ELANE, PADI2, CCL4L1, F7, IL24, DAPK2, WAS, RETN, PRKD2, CCR7, TACSTD2, CATSPER1, RIPK3, SEMA4B, STC1, JAM3, EMP2, PTAFR, WNT5A, C3AR1, GPR183, CCL3, OLFM4, GCNT2, TNF, CXCL5, FGR, GPSM3, MST1, ACP5, PF4, CCL5,…
MFSD2A	2.1875				GO:1902533~positive regulation of intracellular signal transduction	1.57347e-05	MEF2C, S100A8, S100A9, LPAR3, TLR4, CTNNB1, KISS1, MAP3K4, CDKN2A, CCL3L1, PAK3, SAA1, GAB1, ILK, CCL3L3, IL1B, LTF, PIK3AP1, ADAM8, SYK, MT3, MAP2K5, PIK3CG, ICAM1, C5AR2, C5AR1, NOS1AP, BST2, ELANE, CCL4L1, ACKR3, CCL4L2, F7, IL24, PIM2, HCST, PRKCB, OSM, PRKD2, CCR7, CD36, RELT, ARRB2, MIB2, RIPK3, UBD, MAP3K13, RASD2, PLA2G5, CCL1, WNT5A, CSF2, GPR183, CCL3, BCLAF1, GCNT2, TNF, FGR, SERPINA12…
HLA-F	2.17				GO:0015671~oxygen transport	1.76347e-05	HBM, HBQ1, HBG1, HBA2, HBA1, HBG2, HBB, HBD
HLA-DQA1	2.1625				GO:0002548~monocyte chemotaxis	1.92645e-05	CCL1, IL6, CCL3, AIF1, CCL4L1, CCL19, CCL4L2, CCL5, CCL4, S100A12, CCL22, TNFSF11, CCL14, CCL3L1, CCL3L3
HLA-DRA	2.15				GO:0001818~negative regulation of cytokine production	1.94464e-05	TNF, HLA-DRB1, PGLYRP1, ACP5, TLR4, SLC11A1, NLRC3, IL23A, ISG15, MEFV, EPX, TIA1, RNF128, PYCARD, HLA-DRB4, BCL3, LTF, HLA-DRB5, INPP5D, LBP, ERRFI1, SRGN, MAP2K5, IL6, C5AR2, BST2, ELANE, TRIM25, ORM1, TNFRSF9, ARRB2, NLRP12, VSIG4
HLA-DRB1	2.125				GO:0070555~response to interleukin-1	1.94626e-05	CCL1, ICAM1, IL6, CCL3, CAMP, IL1RN, CCL4L1, CCL19, CCL4L2, CCL5, TRIM63, CCL4, CD38, CYBA, CCL22, CCL14, FGB, ETS1, CCL3L1, CCL3L3, TFPI, PYCARD, SELE
HLA-DRB4	2.115				GO:0034612~response to tumor necrosis factor	1.97143e-05	CCL1, CCL3, TNF, CRHBP, TNFSF13, CCL5, CCL4, GCH1, GSS, VCAM1, TNFRSF1B, CCL22, OCSTAMP, CCL3L1, PTK2B, HAMP, CCL3L3, PYCARD, KAT2A, ICAM1, GPD1, IL6, CAMP, CCL4L1, CCL19, CCL4L2, AIM2, TRADD, TNFRSF9, CYBA, TNFRSF10C, CCL14, TNFSF11, RELT, UBD, SELE, CD14
HLA-DRB5	2.0375				GO:0042325~regulation of phosphorylation	2.0365e-05	MEF2C, NOG, AIF1, MMP9, IMPACT, LPAR3, TLR4, CTNNB1, GATA1, WNT1, PRKAR2B, MAP3K4, CDKN2A, MYOCD, ILK, GAB1, IL1B, STK39, ADAM8, SPN, SYK, MAP2K5, PIK3CG, C5AR2, C5AR1, PIM1, CCL4L1, CCL4L2, IL24, PIK3IP1, RBPMS, CCR7, CD36, RELT, ARRB2, RIPK3, EMP2, WNT5A, CCL1, CCL3, GCNT2, FGR, MMD, MST1, ITGB2, CCL5, TIMP3, CCL4, SLC11A1, IL23A, HEXIM2, FGB, IFNA5, TEC, CSF1R, GPD1, TESC, VAV3, PTPN5, PDE6H, …
MCHR1	2.0325				GO:0032677~regulation of interleukin-8 production	2.3546e-05	WNT5A, C5AR2, TNF, CAMP, FFAR2, ELANE, TLR4, TLR5, PRKD2, FCN1, PYCARD, BCL3, IL1B, LBP, MAP2K5
MPP5	2.01				GO:0002430~complement receptor mediated signaling pathway	2.37256e-05	C3AR1, CR1, C5AR2, C5AR1, FPR1, FPR3, FPR2
MT3	1.9825				GO:0030100~regulation of endocytosis	2.68854e-05	WNT5A, TF, OLFM4, STON1, TNF, FGR, PRTN3, PPARG, APOC1, AZU1, SLC11A1, DOCK2, RSPO1, HAMP, PYCARD, FCER1G, IL1B, C2, LBP, SYK, PLD1, PTPN5, HCK, CCL19, C4BPB, CYBA, CD36, ARRB2, CD300A, SELE, CD14
MGLL	1.93				GO:0002444~myeloid leukocyte mediated immunity	2.8288e-05	PIK3CG, IL6, CCL3, CXCL5, FGR, PIK3CD, ELANE, STXBP2, AZU1, CHGA, CD300A, PRAM1, MILR1, FCER1G, TREM1, PTAFR, SYK
MORF4L2	1.92				GO:2000403~positive regulation of lymphocyte migration	2.85891e-05	WNT5A, CCL3, AIF1, PTK2B, PYCARD, CCL4L1, ITGA4, CCL5, ADAM8, CCL4
MUC16	1.84				GO:0045453~bone resorption	2.87334e-05	IL6, IL7, PTH1R, ACP5, CTNNB1, CD38, TNFSF11, PTK2B, CA2, INPP5D, ADAM8, SPP1, SYK
NCR1	1.8275				GO:0031325~positive regulation of cellular metabolic process	2.89246e-05	MEF2C, CGA, NOG, S100A8, AIF1, S100A9, LPAR3, CITED4, CTNNB1, EPC1, MAP3K4, INSIG2, CCBE1, ILK, GAB1, RARB, ADAM8, MAP2K5, SYK, PIK3CG, WNT10B, C5AR2, C5AR1, DUOXA1, TRABD2A, PIM1, PIM2, CD38, CCR7, PRDM9, CD36, GCNT2, PTH1R, MMD, SLC11A1, AHRR, IL23A, LYL1, LHX1, IFNA5, TCF3, KLF5, GPD1, IKZF1, S100A12, ETS1, CD300A, DLX5, HPCA, ASIP, FOXI1, KLF1, BMP8B, BMP8A, PPARA, HNF1B, ELF3, PPARG, SPI1, K…
NRN1	1.82				GO:2000401~regulation of lymphocyte migration	2.90238e-05	WNT5A, CCL3, AIF1, PTK2B, RIPK3, PYCARD, CCL4L1, PADI2, ITGA4, CCL5, ADAM8, CCL4
NLGN4X	1.76				GO:0046849~bone remodeling	2.90725e-05	BGLAP, IL6, IL7, PTH1R, ACP5, CTNNB1, CD38, TNFSF11, PTK2B, INPP5D, CA2, ADAM8, SPP1, SYK, LRP5, CSF1R
OLFM4	1.715				GO:0001503~ossification	3.0975e-05	IBSP, ALPL, MEF2C, WNT5A, CCL3, NOG, TNF, MMP9, PTH1R, ACP5, HEMGN, CTNNB1, GATA1, ISG15, PTK2B, BCL2, ILK, LTF, IFITM5, PHOSPHO1, FBXL15, RUNX2, SRGN, RUNX3, SPP1, COL10A1, IL6, SATB2, WNT10B, BGLAP, DMP1, MGP, MEPE, MMP13, GDPD2, OMD, SOST, TNFSF11, DLX5, STC1, SP7, PHEX, CLEC5A, BMP8B, LRP5, BMP8A
OR2B11	1.71				GO:0050853~B cell receptor signaling pathway	3.46811e-05	MEF2C, PTPRC, VAV3, PIK3CD, NFAM1, RFTN1, PRKCB, PLCL2, CD38, CD300A, BCL2, MNDA, CD79A, TEC, SYK
OR2T33	1.6875				GO:0071594~thymocyte aggregation	3.47059e-05	NFKBID, IL7R, TESPA1, CTNNB1, WNT1, DOCK2, CCR7, CDKN2A, BCL2, RIPK3, VNN1, IL1B, ADAM8, SPN, IHH, CD28
OR2T8	1.675				GO:0045582~positive regulation of T cell differentiation	3.47059e-05	IL6, IL2RA, IL7, CCL19, IL7R, TESPA1, CD86, IL23A, CD80, VNN1, IL1B, ADAM8, MYB, SASH3, IHH, SYK
OR4D2	1.665				GO:0002385~mucosal immune response	3.53109e-05	BPIFB1, GCNT3, DEFA1B, RNASE3, FFAR2, CAMP, HIST1H2BJ, DEFA3, LTF, DEFA1, PIGR
OR52M1	1.6525				GO:0042100~B cell proliferation	3.63966e-05	MEF2C, PTPRC, GPR183, VAV3, IL7, TLR4, IL7R, PLCL2, CD38, CDKN2A, CD300A, IFNA5, BCL2, MNDA, CD79A, INPP5D, TCF3, SASH3
OR6N2	1.6375				GO:0042743~hydrogen peroxide metabolic process	3.73894e-05	CYBA, LPO, CYBB, DUOXA1, EPX, MPO, HP, HBA2, HBA1, HBB, MT3, HDAC6
OSCAR	1.61				GO:0042592~homeostatic process	3.90317e-05	SLC8A3, MEF2C, GNA15, S100A8, S100A9, LPAR3, TLR4, CALB2, CTNNB1, GATA1, ATP2B2, PRKAR2B, MAP3K4, ISG15, CCR10, IL1B, STK39, SLC4A1, HIST3H3, ADAM8, SLC8B1, SLC4A4, HCAR2, RAB20, MUC13, SYK, PIK3CG, C5AR2, C5AR1, NCF1, CA12, NCF4, NME8, CD38, CCR7, CD36, RHCG, AHSP, RIPK3, STC1, CCL1, C3AR1, CCL3, GCNT2, HLA-DRB1, KEL, PTH1R, XK, ACP5, CCL5, SLC11A1, PRR4, HLA-DRB4, HLA-DRB5, FCER1G, TMEM79, CSF1…
OLR1	1.605				GO:0060333~interferon-gamma-mediated signaling pathway	3.92952e-05	ICAM1, HLA-DRB1, HCK, PPARG, TRIM26, TRIM25, HLA-DQA1, HLA-F, VCAM1, OASL, IRF6, MT2A, HLA-DRB4, HLA-DRB5, CAMK2A, PTAFR, HLA-DRA
PAK3	1.5925				GO:0090022~regulation of neutrophil chemotaxis	3.97494e-05	C3AR1, C5AR2, CCR7, IL23A, C5AR1, CCL19, IL1B, LBP, DAPK2, JAM3
PANX3	1.5675				GO:0006953~acute-phase response	4.02716e-05	IL6, TNF, IL1RN, HP, CCL5, ORM1, TNFSF11, SAA2, HAMP, SAA1, IL1B, SERPINA1, LBP, ORM2
PTH1R	1.515				GO:0006875~cellular metal ion homeostasis	4.05327e-05	SLC8A3, MCHR1, GNA15, S100A8, S100A9, LPAR3, CALB2, ATP2B2, KISS1, ALAS2, SAA1, HAMP, CCR10, IL1B, LTF, SLC8B1, MT3, PIK3CG, C5AR2, C5AR1, ELANE, PRKCB, CD38, CCR7, CD36, PTGDR, STC1, CCL1, C3AR1, TF, CCL3, KEL, PTH1R, FPR1, GPR65, XK, FPR3, FPR2, CCL5, FKBP1B, SLC11A1, PTK2B, BCL2, C1QTNF1, CD4, SCO2, PTPRC, CCL19, MT1X, LCN2, CYBA, GPR35, CCL14, MT2A, CALM3, EPOR, CACNA1A
PLIN2	1.49				GO:0048872~homeostasis of number of cells	4.45603e-05	MEF2C, DMTN, GPR183, SPI1, CDH2, IL7R, GATA1, ALAS2, ISG15, BCL2, FCER1G, SLC22A5, INPP5D, HCAR2, IL6, IL2RA, IKZF1, IL7, EPB42, AMPD3, RHAG, CCR7, PKNOX1, ETS1, AHSP, RIPK3, CACNA1F, VHLL, SPTA1, JAM3, KLF1, SASH3
PHEX	1.4775				GO:0006897~endocytosis	4.55831e-05	AIF1, PPARG, HP, ILDR1, PIP5K1A, RSPO1, SAA1, HAMP, IL1B, LOXL4, CEACAM4, NCKIPSD, LBP, RAB20, SYK, PIK3CG, PLD1, ICAM5, ELANE, PLD4, ACKR3, WAS, CD36, ARRB2, WNT5A, TF, ITGAL, OLFM4, STON1, TNF, FGR, PRTN3, ADORA2A, APOC1, ITGB2, AZU1, DNM1P46, SLC11A1, DOCK2, FCN1, CLEC9A, PYCARD, FCER1G, C2, EHD1, HBB, VAV3, OLR1, CEBPE, PTPN5, HCK, SYT12, CCL19, C4BPB, HBA2, HBA1, ITGA4, VAV1, TMPRSS4, LMBR1L…
PI4KAP1	1.47				GO:0051049~regulation of transport	4.68793e-05	MEF2C, S100A8, MMP9, CRHBP, TLR1, S100A9, LPAR3, TLR4, ILDR1, TLR5, CTNNB1, TBC1D16, ATP2B2, CDKN2A, CLEC4E, KCNK6, SLC2A1, IL1B, RAPGEF4, STK39, RAB26, RAB27B, ADAM8, SLC8B1, HADH, HCAR2, SYK, PIK3CG, PLD1, C5AR2, BST2, CCL4L1, RETN, CD38, RBPMS, CCR7, CD36, ARRB2, PRAM1, CATSPER1, STC1, PAEP, CLEC5A, WNT5A, TBC1D3C, SLC38A3, CCL3, OLFM4, HLA-DRB1, FGR, KEL, APOC1, CACNB1, CCL5, CCL4, SLC11A1, A…
PIK3CD	1.465				GO:0042533~tumor necrosis factor biosynthetic process	4.75706e-05	AZU1, CYBB, TLR1, BCL3, TLR4, LBP, ERRFI1, SPN
PIK3CG	1.445				GO:0050921~positive regulation of chemotaxis	4.78534e-05	WNT5A, C3AR1, IL6, CCL3, C5AR1, CXCL5, AIF1, GPSM3, CCL4L1, CCL19, PF4, F7, DAPK2, CCL5, CCL4, AZU1, PRKD2, CCR7, IL23A, PTK2B, IL1B, LBP
PIP5K1A	1.4425				GO:0051270~regulation of cellular component movement	4.86128e-05	CGA, DMTN, CLDN7, NOG, NRG3, SLURP1, AIF1, MMP9, SDC4, PRKX, PAK3, GAB1, ILK, CCBE1, IL1B, CEACAM6, LBP, ADAM8, FAM83H, TERT, MAP2K5, SCRT2, ICAM1, C5AR2, PLD1, C5AR1, NOS1AP, BST2, PIK3CD, ELANE, PADI2, CCL4L1, F7, IL24, DAPK2, WAS, RETN, PRKD2, CCR7, TACSTD2, CATSPER1, RIPK3, SEMA4B, STC1, JAM3, EMP2, PTAFR, WNT5A, C3AR1, GPR183, CCL3, OLFM4, GCNT2, TNF, CXCL5, FGR, GPSM3, MST1, ACP5, PF4, CCL5…
PIK3AP1	1.3575				GO:0015711~organic anion transport	4.97677e-05	PPARA, SLC38A3, SLC36A2, SLC13A5, CA14, PPARG, XK, MFSD2A, SERINC5, BEST1, ACSL1, PLIN2, SLC2A1, PER2, IL1B, SLC4A1, SLC4A4, HBB, SLC43A2, SYK, CPT1B, CA12, SLC6A12, HBA2, HBA1, SLC10A2, RHAG, SLC6A19, ABCB4, SLC16A3, SLC16A2, TNFSF11, SLC7A2, SLC16A6, PLA2G4F, MFSD10, CA4, CA2, CA1, SLC27A2, CACNA1A, PLA2G5
PIK3IP1	1.35				GO:0019220~regulation of phosphate metabolic process	4.99447e-05	MEF2C, NOG, AIF1, MMP9, IMPACT, LPAR3, TLR4, CTNNB1, GATA1, WNT1, PRKAR2B, CDKN2A, MAP3K4, MYOCD, ILK, GAB1, IL1B, STK39, ADAM8, SPN, SYK, MAP2K5, PIK3CG, PPP1R37, C5AR2, C5AR1, PIM1, CCL4L1, CCL4L2, IL24, PIK3IP1, SPOCD1, RBPMS, CCR7, CD36, RELT, ARRB2, RIPK3, EMP2, WNT5A, CCL1, CCL3, GCNT2, FGR, ADORA2A, PTH1R, MMD, MST1, ITGB2, CCL5, TIMP3, CCL4, SLC11A1, IL23A, HEXIM2, FGB, IFNA5, CDA, TEC, C…
PIK3R5	1.31				GO:0072503~cellular divalent inorganic cation homeostasis	5.18562e-05	SLC8A3, MCHR1, GNA15, S100A8, S100A9, LPAR3, CALB2, KISS1, ATP2B2, SAA1, CCR10, IL1B, SLC8B1, MT3, PIK3CG, C5AR2, C5AR1, ELANE, PRKCB, CD38, CCR7, CD36, PTGDR, STC1, CCL1, C3AR1, CCL3, KEL, PTH1R, FPR1, GPR65, XK, FPR3, FPR2, CCL5, FKBP1B, SLC11A1, PTK2B, C1QTNF1, BCL2, CD4, PTPRC, CCL19, MT1X, CYBA, GPR35, CCL14, CALM3, EPOR, CACNA1A
PLA2G5	1.2975				GO:0051174~regulation of phosphorus metabolic process	5.447e-05	MEF2C, NOG, AIF1, MMP9, IMPACT, LPAR3, TLR4, CTNNB1, GATA1, WNT1, PRKAR2B, CDKN2A, MAP3K4, MYOCD, ILK, GAB1, IL1B, STK39, ADAM8, SPN, SYK, MAP2K5, PIK3CG, PPP1R37, C5AR2, C5AR1, PIM1, CCL4L1, CCL4L2, IL24, PIK3IP1, SPOCD1, RBPMS, CCR7, CD36, RELT, ARRB2, RIPK3, EMP2, WNT5A, CCL1, CCL3, GCNT2, FGR, ADORA2A, PTH1R, MMD, MST1, ITGB2, CCL5, TIMP3, CCL4, SLC11A1, IL23A, HEXIM2, FGB, IFNA5, CDA, TEC, C…
PTAFR	1.27				GO:0045807~positive regulation of endocytosis	5.62667e-05	WNT5A, TF, TNF, PTPN5, PPARG, CCL19, AZU1, SLC11A1, CYBA, DOCK2, CD36, ARRB2, HAMP, PYCARD, IL1B, FCER1G, LBP, C2, SELE, CD14, SYK
PHLDA3	1.255				GO:0002822~regulation of adaptive immune response based on somatic recombination of immune receptors built from immunoglobulin superfamily domains	5.62667e-05	MEF2C, PTPRC, CR1, IL6, TNF, CCL19, C4BPB, TNFSF13, IL7R, CLC, WAS, SLC11A1, IL23A, CD80, RIPK3, IL1B, FCER1G, CD4, SASH3, SPN, CD28
PLXND1	1.2325				GO:0030888~regulation of B cell proliferation	5.96747e-05	MEF2C, GPR183, PTPRC, VAV3, IL7, TLR4, CD38, CDKN2A, CD300A, BCL2, MNDA, INPP5D, TCF3, SASH3
PIGR	1.1975				GO:0055065~metal ion homeostasis	6.21987e-05	SLC8A3, MCHR1, STEAP4, GNA15, S100A8, S100A9, LPAR3, CALB2, ATP2B2, KISS1, ALAS2, SAA1, HAMP, CCR10, IL1B, LTF, SLC8B1, MT3, PIK3CG, C5AR2, C5AR1, ELANE, PRKCB, CD38, CCR7, CD36, PTGDR, STC1, KCNH2, CCL1, TF, C3AR1, CCL3, KEL, PTH1R, FPR1, GPR65, XK, FPR3, FPR2, CCL5, FKBP1B, SLC11A1, PTK2B, BCL2, C1QTNF1, CD4, SCO2, PTPRC, EPB42, CCL19, RHAG, MT1X, LCN2, CYBA, GPR35, CCL14, TNFSF11, MT2A, CALM3,…
KCNK6	1.18				GO:0045621~positive regulation of lymphocyte differentiation	6.2886e-05	IL6, IL2RA, IL7, CCL19, IL7R, TESPA1, CD86, IL23A, CD80, VNN1, IL1B, INPP5D, ADAM8, MYB, SASH3, IHH, SYK
KCNG2	1.175				GO:0006873~cellular ion homeostasis	6.80909e-05	SLC8A3, MCHR1, GNA15, S100A8, S100A9, LPAR3, CALB2, ATP2B2, KISS1, ALAS2, SAA1, HAMP, CCR10, IL1B, LTF, SLC4A1, SLC8B1, SLC4A4, RAB20, ATP6V0D2, MT3, PIK3CG, C5AR2, C5AR1, ELANE, PRKCB, CD38, CCR7, CD36, RHCG, PTGDR, STC1, CA2, CCL1, TF, C3AR1, CCL3, KEL, PTH1R, FPR1, GPR65, XK, FPR3, FPR2, CCL5, FKBP1B, SLC11A1, PTK2B, BCL2, C1QTNF1, CD4, SCO2, PTPRC, CCL19, RHAG, MT1X, LCN2, CYBA, GPR35, CCL14,…
KCNE3	1.17				GO:0002437~inflammatory response to antigenic stimulus	6.88348e-05	ICAM1, TNF, IL2RA, HLA-DRB1, ELANE, IL25, CCR7, HLA-DRB4, IL1B, FCER1G, HLA-DRB5, SPN, CD28
KCNH2	1.1475				GO:0032637~interleukin-8 production	7.14265e-05	WNT5A, C5AR2, TNF, CAMP, FFAR2, ELANE, TLR4, TLR5, PRKD2, FCN1, PYCARD, BCL3, IL1B, LBP, MAP2K5
PNOC	1.13				GO:0060349~bone morphogenesis	7.31358e-05	MEF2C, ALPL, ACP5, SERPINH1, MMP13, DHRS3, INSIG2, DLX5, SP5, LTF, PHOSPHO1, IFITM5, STC1, RARB, RUNX2, LRP5, COL10A1
PAQR5	1.105				GO:0033273~response to vitamin	7.45685e-05	ALPL, MEF2C, DNMT3A, BGLAP, KYNU, PPARG, PIM1, ACP5, TRIM25, F7, LTC4S, CCL5, FKBP1B, TIMP3, ARG1, HAMP, IL1B, CD4, STC1, SPP1
PTGDR	1.0925				GO:0046850~regulation of bone remodeling	7.6027e-05	CD38, BGLAP, IL6, TNFSF11, INPP5D, CA2, MEPE, ADAM8, SPP1, CSF1R, SYK, LRP5
PTGFRN	1.08				GO:0015701~bicarbonate transport	7.6027e-05	BEST1, CA14, CA12, CA4, HBA2, SLC4A1, HBA1, CA2, CA1, SLC4A4, RHAG, HBB
PRSS21	1.0725				GO:0072678~T cell migration	7.86701e-05	PIK3CG, WNT5A, GPR183, CCL3, AIF1, PIK3CD, RIPK3, PYCARD, ITGA4, CCL5, ADAM8
PRKCB	1.07				GO:0030278~regulation of ossification	7.94656e-05	WNT5A, MEF2C, NOG, CCL3, TNF, HEMGN, CTNNB1, GATA1, ISG15, PTK2B, BCL2, ILK, LTF, PHOSPHO1, IFITM5, RUNX2, SRGN, WNT10B, BGLAP, IL6, MGP, MEPE, GDPD2, OMD, DHRS3, SOST, DLX5, LRP5
PRKD2	1.0625				GO:0051047~positive regulation of secretion	8.33694e-05	WNT5A, CCL3, TNF, S100A8, HLA-DRB1, FGR, FFAR2, S100A9, ILDR1, SDC4, KISS1, CLEC4E, SAA1, FGB, C1QTNF1, FCN1, CLEC9A, HLA-DRB4, PYCARD, HLA-DRB5, IL1B, FCER1G, RAB27B, ADAM8, HCAR2, CSF1R, SYK, LPL, IL6, CAMP, CCL19, PFKM, MMP13, AIM2, RETN, CYBA, CD38, TNFSF11, NLRP12, PAEP, SLC18A1, CLEC5A, SMPD3, PTAFR, CD14
PRKAR2B	1.03				GO:0050714~positive regulation of protein secretion	8.42981e-05	WNT5A, CCL3, TNF, FGR, HLA-DRB1, FFAR2, CLEC4E, FGB, SAA1, FCN1, CLEC9A, HLA-DRB4, PYCARD, IL1B, HLA-DRB5, ADAM8, HCAR2, SYK, CSF1R, LPL, IL6, CAMP, CCL19, PFKM, MMP13, AIM2, CD38, NLRP12, PAEP, CLEC5A, CD14
PTP4A3	0.9925				GO:0072507~divalent inorganic cation homeostasis	8.88086e-05	SLC8A3, MCHR1, GNA15, S100A8, S100A9, LPAR3, CALB2, ATP2B2, KISS1, SAA1, CCR10, IL1B, SLC8B1, MT3, PIK3CG, C5AR2, C5AR1, ELANE, PRKCB, CD38, CCR7, CD36, PTGDR, STC1, CCL1, C3AR1, CCL3, KEL, PTH1R, FPR1, GPR65, XK, FPR3, FPR2, CCL5, FKBP1B, SLC11A1, PTK2B, C1QTNF1, BCL2, CD4, PTPRC, CCL19, MT1X, CYBA, GPR35, TNFSF11, CCL14, CALM3, EPOR, CACNA1A
PTPRC	0.975				GO:0032757~positive regulation of interleukin-8 production	9.48607e-05	WNT5A, PRKD2, TNF, FFAR2, CAMP, ELANE, FCN1, PYCARD, IL1B, TLR4, LBP, TLR5
PRTN3	0.965				GO:1903532~positive regulation of secretion by cell	9.66308e-05	WNT5A, CCL3, TNF, HLA-DRB1, FGR, FFAR2, ILDR1, SDC4, KISS1, CLEC4E, SAA1, FGB, C1QTNF1, FCN1, CLEC9A, HLA-DRB4, PYCARD, HLA-DRB5, IL1B, FCER1G, RAB27B, ADAM8, HCAR2, CSF1R, SYK, LPL, IL6, CAMP, CCL19, PFKM, MMP13, AIM2, RETN, CD38, TNFSF11, NLRP12, PAEP, SLC18A1, CLEC5A, SMPD3, PTAFR, CD14
P2RY13	0.9125				GO:0055080~cation homeostasis	9.77666e-05	SLC8A3, MCHR1, STEAP4, GNA15, S100A8, S100A9, LPAR3, CALB2, ATP2B2, KISS1, ALAS2, SAA1, HAMP, CCR10, IL1B, LTF, SLC4A1, SLC8B1, SLC4A4, RAB20, ATP6V0D2, MT3, PIK3CG, C5AR2, C5AR1, ELANE, PRKCB, CD38, CCR7, CD36, RHCG, PTGDR, STC1, CA2, KCNH2, CCL1, TF, C3AR1, CCL3, KEL, PTH1R, FPR1, GPR65, XK, FPR3, FPR2, CCL5, FKBP1B, SLC11A1, PTK2B, BCL2, C1QTNF1, CD4, SCO2, PTPRC, EPB42, CCL19, RHAG, MT1X, LCN…
RFTN1	0.885				GO:0043903~regulation of symbiosis, encompassing mutualism through parasitism	9.78393e-05	MTSS1, CLDN7, CCL3, PPY, TNF, CCL5, CCL4, APOBEC3A, DOCK2, IL23A, ISG15, BCL2, TAP1, FCN1, TSPAN32, SERPINB10, PYCARD, LTF, LSM4, PEX13, CD4, LBP, FCGR3B, TNIP1, SPN, CD28, PHYHIP, IL2RA, BST2, HCK, CAMP, ELANE, TRIM26, CCL4L1, ACKR3, TRIM25, HILPDA, RNF103-CHMP3, AIM2, FAM131B, OASL, CD36, MPO, SLPI, TREM1, HIST1H3H
RIPK3	0.86				GO:0006968~cellular defense response	0.000103833	KLRC4, ITK, KLRC2, C5AR1, NCF1, PTK2B, ADORA2A, MNDA, DCDC2, LBP, NCR1, CLEC5A, SPN, TYROBP
RGS1	0.8575				GO:0009615~response to virus	0.000106807	MEF2C, MTSS1, CLDN7, PPY, TNF, FGR, CCL5, CCL4, AZU1, APOBEC3A, DOCK2, CCL22, SERINC5, DEFA1B, IL23A, ISG15, ITGAX, IFNA5, BCL2, SERPINB10, PYCARD, BCL3, LSM4, PEX13, CD4, FCGR3B, CD28, PHYHIP, PTPRC, IL6, IL2RA, BST2, HCK, CCL19, CCL4L1, ACKR3, TRIM25, HILPDA, PIM2, FAM131B, AIM2, IFNAR2, OASL, CD86, DEFA3, DEFA1, TREM1, HIST1H3H
RGS18	0.8525				GO:0032602~chemokine production	0.000108788	WNT5A, LPL, IL6, TNF, S100A8, FFAR2, S100A9, ELANE, TLR4, AZU1, MEFV, PYCARD, IL1B, LBP, CSF1R, MAP2K5
RTBDN	0.8525				GO:0098771~inorganic ion homeostasis	0.000109707	SLC8A3, MCHR1, STEAP4, GNA15, S100A8, S100A9, LPAR3, CALB2, ATP2B2, KISS1, ALAS2, SAA1, HAMP, CCR10, IL1B, LTF, SLC4A1, SLC8B1, SLC4A4, RAB20, ATP6V0D2, MT3, PIK3CG, C5AR2, C5AR1, CA12, ELANE, PRKCB, CD38, CCR7, CD36, RHCG, PTGDR, STC1, CA2, KCNH2, CCL1, TF, C3AR1, CCL3, KEL, PTH1R, FPR1, GPR65, XK, FPR3, FPR2, CCL5, FKBP1B, SLC11A1, PTK2B, BCL2, C1QTNF1, CD4, SCO2, PTPRC, EPB42, CCL19, RHAG, MT1…
RHBDF2	0.845				GO:0042534~regulation of tumor necrosis factor biosynthetic process	0.000110036	AZU1, CYBB, TLR1, BCL3, TLR4, LBP, ERRFI1, SPN
RHBDL2	0.83				GO:0030003~cellular cation homeostasis	0.000113189	SLC8A3, MCHR1, GNA15, S100A8, S100A9, LPAR3, CALB2, ATP2B2, KISS1, ALAS2, SAA1, HAMP, CCR10, IL1B, LTF, SLC4A1, SLC8B1, SLC4A4, RAB20, ATP6V0D2, MT3, PIK3CG, C5AR2, C5AR1, ELANE, PRKCB, CD38, CCR7, CD36, PTGDR, STC1, CA2, CCL1, TF, C3AR1, CCL3, KEL, PTH1R, FPR1, GPR65, XK, FPR3, FPR2, CCL5, FKBP1B, SLC11A1, PTK2B, BCL2, C1QTNF1, CD4, SCO2, PTPRC, CCL19, MT1X, LCN2, CYBA, GPR35, CCL14, MT2A, CALM3…
SELE	0.8075				GO:0002460~adaptive immune response based on somatic recombination of immune receptors built from immunoglobulin superfamily domains	0.000113991	MEF2C, C3AR1, GCNT3, TNF, HLA-DRB1, TLR4, TNFSF13, IL7R, C1QC, SLC11A1, IL23A, HLA-DRB4, BCL3, FCER1G, IL1B, HLA-DRB5, CD4, INPP5D, C2, SPN, EBI3, CD28, ICAM1, PTPRC, CR1, IL6, CCL19, C4BPB, RFTN1, WAS, CLC, CD80, RIPK3, EMP2, SASH3
SELL	0.8025				GO:0031401~positive regulation of protein modification process	0.000118174	MEF2C, JDP2, AIF1, MMP9, LPAR3, TLR4, CTNNB1, GATA1, PRKAR2B, WNT1, MAP3K4, CDKN2A, GAB1, ILK, IL1B, ADAM8, SPN, SYK, MAP2K5, PIK3CG, C5AR2, C5AR1, TRABD2A, PIM1, CCL4L1, CCL4L2, IL24, RBPMS, CCR7, CD36, ARRB2, RELT, RIPK3, EMP2, CCL1, WNT5A, CCL3, GCNT2, MMD, CCL5, CCL4, SLC11A1, IL23A, FGB, IFNA5, UBE2D1, CSF1R, TEC, PTPN5, PDE6H, TET1, S100A12, TNFSF11, CD300A, BMP8B, BMP8A, NRG3, SDC4, KISS1,…
SEMA4B	0.7925				GO:0051092~positive regulation of NF-kappaB transcription factor activity	0.000119619	WNT5A, ICAM1, IL6, TNF, S100A8, S100A9, TLR4, TRIM25, ITGB2, AIM2, PRKCB, TRADD, S100A12, PRKD2, TNFSF11, RIPK3, PYCARD, LTF, IL1B, ADAM8, CAMK2A, MAP3K13
SERINC5	0.785				GO:0030168~platelet activation	0.000122448	ADAMTS18, PIK3CG, DMTN, IL6, GNA15, VAV3, PLEK, TLR4, PF4, VAV1, PRKCB, GATA1, THBD, ARRB2, SAA1, FGB, C1QTNF1, ILK, TSPAN32, FCER1G, PIK3R5, HBB, CLEC1B, LCP2, SYK
SERPINA12	0.775				GO:0006468~protein phosphorylation	0.000124237	MEF2C, NOG, AIF1, MMP9, IMPACT, LPAR3, TLR4, PRKG2, PRKX, CTNNB1, GATA1, WNT1, PRKAR2B, CDKN2A, MAP3K4, MYOCD, ILK, GAB1, IL1B, STK39, ADAM8, SPN, MATK, SYK, MAP2K5, PIK3CG, C5AR2, C5AR1, PIK3CD, PIM1, CCL4L1, CCL4L2, IL24, PIM2, HCST, RBPMS, CCR7, CD36, RELT, RASGRF2, ARRB2, RIPK3, EMP2, WNT5A, CCL1, CCL3, GCNT2, FGR, MMD, MST1, ITGB2, CCL5, TIMP3, CCL4, SLC11A1, IL23A, HEXIM2, SBK1, FGB, IFNA5,…
SERPINB2	0.7725				GO:0009893~positive regulation of metabolic process	0.000133547	MEF2C, CGA, NOG, S100A8, AIF1, S100A9, LPAR3, CITED4, CTNNB1, EPC1, MAP3K4, INSIG2, CCBE1, ILK, GAB1, RARB, ADAM8, MAP2K5, SYK, PIK3CG, WNT10B, C5AR2, C5AR1, DUOXA1, TRABD2A, PIK3CD, PIM1, PIM2, RETN, CD38, CCR7, PRDM9, CD36, GCNT2, PTH1R, MST1, MMD, SLC11A1, AHRR, IL23A, LYL1, LHX1, IFNA5, TCF3, KLF5, GPD1, IKZF1, S100A12, ETS1, CD300A, DLX5, HPCA, ASIP, FOXI1, KLF1, BMP8B, BMP8A, PPARA, HNF1B, …
SIGLEC14	0.7625				GO:0050766~positive regulation of phagocytosis	0.000144672	AZU1, CYBA, SLC11A1, DOCK2, TNF, CD36, PPARG, PYCARD, FCER1G, IL1B, C2, LBP
SPN	0.76				GO:0032653~regulation of interleukin-10 production	0.000144672	TNFRSF9, IL23A, HLA-DRB1, EPX, HLA-DRB4, PYCARD, HLA-DRB5, BCL3, FCER1G, TLR4, SASH3, CD28
SCN11A	0.7575				GO:0043408~regulation of MAPK cascade	0.000144764	MEF2C, SH3RF1, LPAR3, TLR4, CTNNB1, KISS1, MAP3K4, CCL3L1, SAA1, PAK3, GAB1, ILK, CCL3L3, IL1B, ADAM8, ERRFI1, TNIP1, MT3, MAP2K5, SYK, PIK3CG, ICAM1, C5AR2, C5AR1, ELANE, CCL4L1, ACKR3, CCL4L2, OSM, PRKD2, CCR7, CD36, RELT, ARRB2, MAP3K13, PLA2G5, CCL1, WNT5A, GPR183, CCL3, GCNT2, TNF, FPR1, CDH2, CCL5, CCL4, TIMP3, IGF1R, CCL22, TNFRSF1B, PTK2B, FGB, C1QTNF1, PYCARD, PIK3R5, CSF1R, IL6, PTPN5, …
SCN4B	0.7475				GO:0045088~regulation of innate immune response	0.000145301	WNT5A, BPIFB1, A2M, FGR, FFAR2, TLR1, PPARG, PGLYRP1, TLR4, ITGB2, TLR5, CCL5, CLEC4E, PAK3, IFNA5, TAP1, FCN1, PYCARD, LTF, OTUD7A, FCER1G, PIK3AP1, CLEC4D, LBP, GFI1, UBE2D1, ADAM8, TNIP1, SYK, CR1, HCK, RFTN1, VAV1, NCR1, AIM2, CD1D, IFNAR2, CYBA, CD86, CD36, ARRB2, CLEC7A, CD14
SLC10A2	0.745				GO:0030316~osteoclast differentiation	0.000146573	GPR183, CCL3, TNF, ACP5, TLR4, CCL5, CTNNB1, TNFSF11, OCSTAMP, IL23A, LILRB3, LTF, CA2, INPP5D, CSF1R, TYROBP
SLC11A1	0.7375				GO:0071622~regulation of granulocyte chemotaxis	0.000160615	C3AR1, C5AR2, CCR7, IL23A, C5AR1, CCL19, IL1B, LBP, CCL5, DAPK2, JAM3
SLC13A5	0.73				GO:0002275~myeloid cell activation involved in immune response	0.000161704	PIK3CG, CCL3, FGR, PIK3CD, STXBP2, DOCK2, CHGA, CD300A, MILR1, PYCARD, FCER1G, LBP, PTAFR, SYK, TYROBP
SLC15A2	0.7025				GO:0071347~cellular response to interleukin-1	0.000168481	CCL1, ICAM1, IL6, CCL3, CAMP, IL1RN, CCL4L1, CCL19, CCL4L2, CCL5, CCL4, CCL22, CCL14, FGB, CCL3L1, CCL3L3, TFPI, PYCARD
SLC16A3	0.6925				GO:0031295~T cell costimulation	0.000169408	HLA-DRB1, EFNB2, CCL19, VAV1, HLA-DQA1, CD86, CCR7, CD80, PAK3, HLA-DRB4, HLA-DRB5, CD4, SPN, ICOSLG, HLA-DRA, CD28
SLC2A1	0.665				GO:0043085~positive regulation of catalytic activity	0.000172321	MEF2C, A2M, GNA15, S100A8, DBF4, S100A9, LPAR3, TLR4, CTNNB1, TBC1D16, PRKAR2B, CDKN2A, MAP3K4, AGAP9, ILK, GAB1, IL1B, RAPGEF4, ADAM8, SYK, MAP2K5, PIK3CG, C5AR1, NCF1, NCF4, PIM1, CCL4L1, CCL4L2, CCR7, RASGRF2, RIPK3, EMP2, WNT5A, TBC1D3C, CCL1, CCL3, RALGPS1, FGR, ADORA2A, MMD, APOC1, CCL5, CCL4, SLC11A1, TAGAP, DOCK2, SERINC5, IL23A, RASAL3, UBE2D1, CSF1R, ARHGDIB, ITK, VAV3, TAX1BP3, PDE6H, …
SLC2A5	0.6475				GO:0032652~regulation of interleukin-1 production	0.000173749	WNT5A, CCL3, ACP5, CCL19, TLR4, AIM2, AZU1, CCR7, ARRB2, MEFV, SAA1, PYCARD, NLRP12, ERRFI1
SLC22A5	0.64				GO:0045576~mast cell activation	0.000180005	PIK3CG, FGR, PIK3CD, STXBP2, S100A12, CD48, CHGA, CD300A, MILR1, FCER1G, NDRG1, SYK, LCP2
SLC28A3	0.6275				GO:0055082~cellular chemical homeostasis	0.000180507	SLC8A3, MEF2C, MCHR1, GNA15, S100A8, S100A9, LPAR3, CALB2, ATP2B2, KISS1, ALAS2, SAA1, HAMP, CCR10, IL1B, LTF, SLC4A1, SLC8B1, SLC4A4, RAB20, ATP6V0D2, MT3, PIK3CG, ICAM1, C5AR2, C5AR1, ELANE, PRKCB, CD38, CCR7, CD36, RHCG, PTGDR, STC1, CA2, CCL1, TF, C3AR1, CCL3, HLA-DRB1, KEL, PTH1R, FPR1, GPR65, XK, FPR3, FPR2, CCL5, FKBP1B, SLC11A1, PTK2B, BCL2, C1QTNF1, HK3, HLA-DRB4, HLA-DRB5, CD4, SCO2, PT…
SLC36A2	0.625				GO:0043901~negative regulation of multi-organism process	0.000182108	CCL3, TNF, IL2RA, ASTL, BST2, CAMP, ELANE, CCL4L1, TRIM26, TRIM25, CCL5, RNF103-CHMP3, CCL4, APOBEC3A, OASL, CD36, ISG15, FCN1, LTF, SLPI, MPO, LBP, TNIP1, ARHGDIB
SLC38A3	0.6225				GO:0032649~regulation of interferon-gamma production	0.000191099	WNT5A, TNF, HLA-DRB1, PGLYRP1, TLR4, SLC11A1, CCR7, IL23A, ISG15, RIPK3, PYCARD, HLA-DRB4, BCL3, IL1B, HLA-DRB5, CD14, SASH3, EBI3
SLC4A1	0.6225				GO:0002706~regulation of lymphocyte mediated immunity	0.000193366	PTPRC, CR1, IL6, TNF, C4BPB, TNFSF13, IL7R, NCR1, CLC, VAV1, WAS, IL23A, ARRB2, TAP1, RIPK3, IL1B, FCER1G, SASH3, SPN, CD28
SLC4A4	0.615				GO:0031294~lymphocyte costimulation	0.000195263	HLA-DRB1, EFNB2, CCL19, VAV1, HLA-DQA1, CD86, CCR7, CD80, PAK3, HLA-DRB4, HLA-DRB5, CD4, SPN, ICOSLG, HLA-DRA, CD28
SLC43A2	0.615				GO:0030282~bone mineralization	0.00019563	IBSP, MEF2C, BGLAP, CCL3, WNT10B, PTH1R, MEPE, MMP13, GATA1, ISG15, PTK2B, LTF, PHOSPHO1, IFITM5, PHEX, FBXL15, SRGN
SLC6A12	0.6				GO:0035821~modification of morphology or physiology of other organism	0.000206018	CCL3, CAMP, ELANE, CCL4L1, CCL5, CCL4, S100A12, AZU1, CHGA, DEFA1B, HAMP, RNASE7, DEFA4, DEFA3, LTF, DEFA1, CD4, TREM1, TNIP1
SLC6A19	0.5925				GO:0044093~positive regulation of molecular function	0.000208283	MEF2C, A2M, GNA15, S100A8, MMP9, DBF4, S100A9, LPAR3, TLR4, CTNNB1, TBC1D16, WNT1, PRKAR2B, CDKN2A, MAP3K4, MYOCD, AGAP9, ILK, GAB1, IL1B, RAPGEF4, STK39, ADAM8, SYK, MAP2K5, PIK3CG, WNT10B, C5AR1, NCF1, NCF4, PIM1, CCL4L1, CCL4L2, CCR7, RASGRF2, RIPK3, EMP2, ADD2, WNT5A, TBC1D3C, CCL1, CCL3, RALGPS1, FGR, ADORA2A, MMD, APOC1, ITGB2, CCL5, CCL4, SLC11A1, TAGAP, DOCK2, SERINC5, IL23A, RASAL3, PLXN…
SLC7A2	0.58				GO:0031399~regulation of protein modification process	0.000213103	MEF2C, NOG, JDP2, AIF1, MMP9, IMPACT, LPAR3, TLR4, CTNNB1, GATA1, WNT1, PRKAR2B, MAP3K4, CDKN2A, MYOCD, ISG15, ILK, GAB1, IL1B, STK39, ADAM8, SPN, SYK, MAP2K5, PIK3CG, C5AR2, C5AR1, TRABD2A, PIM1, CCL4L1, CCL4L2, IL24, RBPMS, CCR7, CD36, RELT, ARRB2, RIPK3, EMP2, WNT5A, CCL1, CCL3, GCNT2, FGR, MMD, MST1, ITGB2, CCL5, TIMP3, CCL4, SLC11A1, IL23A, HEXIM2, FGB, IFNA5, UBE2D1, TEC, CSF1R, TESC, PTPN5…
SLC8A3	0.57				GO:0006801~superoxide metabolic process	0.0002149	TNF, NCF1, NCF1C, NCF1B, ACP5, GCH1, CYBA, CYBB, CD36, MPO, CCS, MT3, SYK
SLC8B1	0.5675				GO:0002683~negative regulation of immune system process	0.000215037	CCL3, BPIFB1, A2M, LST1, TNF, NFKBID, HLA-DRB1, PPARG, PGLYRP1, TLR4, PF4, IL7R, SDC4, C1QC, CTNNB1, PLCL2, CDKN2A, PTK2B, TAP1, TSPAN32, HLA-DRB4, LTF, HLA-DRB5, FCER1G, PIK3AP1, UBASH3A, INPP5D, SPN, IHH, PTPRC, CR1, C5AR2, IL2RA, BST2, PADI2, C4BPB, SAMSN1, CD86, ARRB2, CD300A, LILRB3, MILR1, MNDA, VSIG4, CD14
SNX20	0.5625				GO:0032613~interleukin-10 production	0.000215131	TNFRSF9, IL23A, HLA-DRB1, EPX, HLA-DRB4, PYCARD, HLA-DRB5, BCL3, FCER1G, TLR4, SASH3, CD28
SSFA2	0.5525				GO:0051091~positive regulation of sequence-specific DNA binding transcription factor activity	0.00021803	WNT5A, TNF, S100A8, PPARG, S100A9, TLR4, ITGB2, CTNNB1, WNT1, MYOCD, PYCARD, LTF, IL1B, ADAM8, CAMK2A, TCF3, ICAM1, IL6, WNT10B, TRIM26, TRIM25, NFAM1, AIM2, PRKCB, TRADD, S100A12, PRKD2, TNFSF11, RIPK3, MAP3K13, LRP5
SMPD3	0.54				GO:1904996~positive regulation of leukocyte adhesion to vascular endothelial cell	0.000225745	TNF, ETS1, ELANE, ITGA4, PTAFR
SPIRE2	0.53				GO:0014070~response to organic cyclic compound	0.000226828	MEF2C, SLC8A3, DMTN, PPARA, HNF1B, KYNU, AIF1, IMPACT, CRHBP, GABRB1, ARNT2, PPARG, CTNNB1, PRKAR2B, PAK3, PTGES, HAMP, PAK4, IL1B, RANBP1, RARB, ERRFI1, TERT, IHH, PIK3CG, ICAM1, WNT10B, PIM1, PADI2, F7, FOSB, RFTN1, MMP12, SCGB2A1, CD38, CD36, THBD, ARRB2, CATSPER1, PKLR, TFPI, DEFA3, STC1, DEFA1, CA2, PTAFR, PLA2G5, ALPL, CCL1, WNT5A, CCL3, TNF, ACP5, CCL5, FKBP1B, TIMP3, PAQR5, VCAM1, ARG1, D…
SYK	0.5275				GO:0032675~regulation of interleukin-6 production	0.00023146	WNT5A, IL6, C5AR2, TNF, TLR1, TLR4, CYBA, ORM1, NLRC3, CD36, ARRB2, NLRP12, PYCARD, IL1B, FCER1G, PAEP, INPP5D, LBP, PTAFR
SKAP2	0.4975				GO:0071356~cellular response to tumor necrosis factor	0.000235426	CCL1, CCL3, TNF, CRHBP, TNFSF13, CCL5, CCL4, VCAM1, TNFRSF1B, CCL22, OCSTAMP, CCL3L1, PTK2B, HAMP, CCL3L3, PYCARD, KAT2A, ICAM1, GPD1, IL6, CAMP, CCL4L1, CCL19, CCL4L2, AIM2, TRADD, TNFRSF9, CYBA, TNFRSF10C, TNFSF11, CCL14, RELT
STAB1	0.49				GO:0008219~cell death	0.00023649	MEF2C, NOG, S100A8, AIF1, MMP9, IMPACT, ARNT2, S100A9, CBX4, TLR4, CTNNB1, GATA1, WNT1, G2E3, CDKN2A, MYOCD, TIA1, ILK, VNN1, IL1B, RARB, ADAM8, HCAR2, SPN, MAP2K5, TP53AIP1, PIK3CG, H1F0, SCRT2, WNT10B, C5AR1, NCF1, PIM1, IL24, PIM2, SIX4, NME8, CD38, CCR7, RELT, RASGRF2, ARRB2, RIPK3, MNDA, SPDEF, PAEP, EMP2, CLEC5A, WNT5A, CCL3, OLFM4, NFKBID, ADORA2A, MST1, TMEM219, ITGB2, CCL5, TIMP3, DAPL1,…
SUCLG2	0.4825				GO:0051050~positive regulation of transport	0.000238302	S100A8, PPARG, S100A9, LPAR3, TLR4, ILDR1, SDC4, ATP2B2, KISS1, CLEC4E, HAMP, SAA1, IL1B, STK39, LBP, ADAM8, RAB27B, HCAR2, TERT, SYK, NOS1AP, CAMP, CCL4L1, PFKM, MMP13, RETN, CD38, RBPMS, CD36, ARRB2, STC1, CA2, PAEP, KCNH2, CLEC5A, PTAFR, WNT5A, TF, CCL3, SLC38A3, RAB3B, TNF, HLA-DRB1, FGR, FFAR2, CDH2, CCL5, CCL4, AZU1, SLC11A1, DOCK2, IL23A, ITGAX, FGB, BCL2, C1QTNF1, CLEC9A, FCN1, HLA-DRB4, …
SUSD3	0.47				GO:0050878~regulation of body fluid levels	0.000242072	DMTN, A2M, GNA15, F13A1, S100A9, TLR4, GATA1, ATP2B2, PRKAR2B, GATA5, SAA1, ILK, SERPINA1, STK39, SYK, PIK3CG, SCUBE1, F7, WAS, MMP13, PRKCB, CD36, THBD, ARRB2, TFPI, SERPINB2, HBG1, HBG2, EMP2, LCP2, CLEC1B, ADAMTS18, ADORA2A, PRTN3, PF4, FGB, CD177, IFNA5, C1QTNF1, TSPAN32, FCER1G, PIK3R5, EHD1, HBB, TMEM79, HBD, TEC, IL6, NFE2, VAV3, PLEK, C4BPB, VAV1, CYBA, HIST1H3H
SYT12	0.4525				GO:0016310~phosphorylation	0.000244291	MEF2C, NOG, PSTK, AIF1, MMP9, IMPACT, LPAR3, TLR4, PRKG2, PRKX, CTNNB1, GATA1, WNT1, PRKAR2B, CDKN2A, MAP3K4, MYOCD, ILK, GAB1, IL1B, STK39, ADAM8, SPN, MAP2K5, MATK, SYK, PIK3CG, C5AR2, C5AR1, PIK3CD, PIM1, CCL4L1, CCL4L2, IL24, PIM2, PIK3IP1, NME8, HCST, RBPMS, CCR7, CD36, RELT, RASGRF2, ARRB2, RIPK3, EMP2, WNT5A, CCL1, CCL3, GCNT2, FGR, PFKFB4, MMD, MST1, ITGB2, CCL5, TIMP3, CCL4, TK2, SLC11A1…
SDC3	0.45				GO:0051480~regulation of cytosolic calcium ion concentration	0.000252668	SLC8A3, MCHR1, C3AR1, GNA15, CCL3, PTH1R, FPR1, GPR65, LPAR3, FPR3, FPR2, FKBP1B, CALB2, ATP2B2, KISS1, PTK2B, SAA1, BCL2, C1QTNF1, CCR10, IL1B, CD4, SLC8B1, PIK3CG, PTPRC, C5AR2, C5AR1, CCL19, CD38, CYBA, CCR7, GPR35, CD36, PTGDR, CALM3, EPOR, CACNA1A
SDC4	0.445				GO:0051897~positive regulation of protein kinase B signaling	0.000257361	PIK3CG, IL6, CCL3, TNF, GCNT2, CCL19, F7, CCR7, TNFSF11, ARRB2, C1QTNF1, ILK, PIK3R5, ADAM8, RASD2, CD28
SDCBP2	0.445				GO:0032651~regulation of interleukin-1 beta production	0.000260054	WNT5A, AZU1, CCL3, CCR7, MEFV, ARRB2, PYCARD, NLRP12, CCL19, ACP5, ERRFI1, AIM2
STXBP2	0.4375				GO:0001894~tissue homeostasis	0.000263627	TF, GCNT2, PTH1R, ACP5, TLR4, CTNNB1, GATA1, PRR4, PTK2B, BCL2, LTF, STK39, SLC22A5, INPP5D, ADAM8, MUC13, SPP1, SLC28A3, SYK, IL6, IL7, LYZ, PIGR, CD38, TNFSF11, VHLL, CA2, SASH3
TAS1R3	0.435				GO:2000377~regulation of reactive oxygen species metabolic process	0.000264819	ICAM1, IL6, TNF, NOS1AP, DUOXA1, AIF1, ACP5, HP, TLR4, ITGB2, TLR5, GCH1, CYBA, CD36, PTK2B, BCL2, RIPK3, ACE2, IL1B, HBB, BCO2, SYK, HDAC6, MT3
TERT	0.4125				GO:0036230~granulocyte activation	0.000269626	CCL3, CD300A, PRAM1, FCER1G, STXBP2, CCL5, PTAFR, SYK, TYROBP
TESC	0.4125				GO:0045124~regulation of bone resorption	0.000270693	CD38, BGLAP, IL6, TNFSF11, INPP5D, CA2, ADAM8, SPP1, CSF1R, SYK
TSPAN13	0.4025				GO:0050790~regulation of catalytic activity	0.000278669	MEF2C, A2M, GNA15, S100A8, MMP9, DBF4, S100A9, LPAR3, TLR4, PRKG2, CTNNB1, TBC1D16, PRKAR2B, CDKN2A, MAP3K4, MYOCD, AGAP9, ILK, GAB1, IL1B, RAPGEF4, ADAM8, MAP2K5, SYK, PIK3CG, PPP1R37, C5AR1, BST2, NCF1, NCF4, PIM1, CCL4L1, CCL4L2, MYH6, PIK3IP1, SPOCD1, CCR7, ARRB2, RASGRF2, RIPK3, TFPI, CSTA, EMP2, WNT5A, TBC1D3C, CCL1, CCL3, RALGPS1, SERPINA11, FGR, ADORA2A, SERPINA12, MMD, MST1, APOC1, CCL5,…
THBD	0.4025				GO:0051246~regulation of protein metabolic process	0.000295507	MEF2C, A2M, NOG, S100A8, AIF1, S100A9, LPAR3, CTNNB1, MAP3K4, ISG15, ILK, CCBE1, GAB1, ADAM8, MAP2K5, SYK, PIK3CG, C12ORF65, WNT10B, C5AR2, C5AR1, TRABD2A, PIM1, CCR7, CD36, TFPI, GCNT2, SERPINA11, SERPINA12, MMD, MST1, IGF2BP3, SERPINH1, SLC11A1, IL23A, HEXIM2, IFNA5, EPHA1, SERPINI2, S100A12, CD300A, BMP8B, BMP8A, SH3RF1, PPARG, SPI1, SPINK1, KISS1, SERPINA9, GFI1B, HAMP, SAA1, SERPINA6, CCL3L1…
TFPI	0.3975				GO:0045619~regulation of lymphocyte differentiation	0.000302191	IL6, IL2RA, NFKBID, IL7, PGLYRP1, CCL19, NFAM1, IL7R, TESPA1, CD86, IL23A, CDKN2A, CD80, VNN1, IL1B, INPP5D, ADAM8, MYB, SASH3, IHH, SYK, CD28
TLR1	0.395				GO:0050755~chemokine metabolic process	0.000311356	WNT5A, AZU1, IL6, TNF, ELANE, IL1B, TREM1
TLR4	0.3825				GO:0002579~positive regulation of antigen processing and presentation	0.000311356	SLC11A1, CCR7, TAP1, PYCARD, CCL19, ABCB1, ABCB4
TLR5	0.3825				GO:0061756~leukocyte adhesion to vascular endothelial cell	0.000314306	VCAM1, TNF, ETS1, ELANE, ITGA4, GCNT1, SELE, PTAFR
TMEM219	0.3675				GO:0032635~interleukin-6 production	0.000324929	WNT5A, IL6, C5AR2, TNF, TLR1, TLR4, CYBA, ORM1, NLRC3, CD36, ARRB2, NLRP12, PYCARD, IL1B, FCER1G, PAEP, INPP5D, LBP, PTAFR
TMEM88	0.36				GO:0006809~nitric oxide biosynthetic process	0.000327063	ICAM1, IL6, TNF, NOS1AP, AIF1, SLC7A2, PTK2B, ACP5, IL1B, TLR4, ITGB2, TLR5, HBB, GCH1
TREM1	0.36				GO:0051090~regulation of sequence-specific DNA binding transcription factor activity	0.000329157	WNT5A, TNF, S100A8, NFKBID, S100A9, PPARG, TLR4, ITGB2, CTNNB1, WNT1, NLRC3, CDKN2A, MYOCD, PYCARD, LTF, IL1B, GFI1, ADAM8, TCF3, CAMK2A, MAP2K5, SYK, ICAM1, IL6, WNT10B, HCK, LRRC1, PIM1, TRIM26, TRIM25, NFAM1, AIM2, PRKCB, S100A12, TRADD, PRKD2, C14ORF39, TNFSF11, ARRB2, RIPK3, NLRP12, MAP3K13, LRP5
TNFSF11	0.3575				GO:0006820~anion transport	0.000332636	PPARA, SLC36A2, SLC38A3, SLC13A5, CA14, LRRC8B, GABRB1, PPARG, XK, MFSD2A, SLC11A1, SERINC5, BEST1, ACSL1, PLIN2, SLC2A1, PER2, IL1B, ANO5, SLC4A1, SLC4A4, HBB, SLC43A2, IP6K2, SYK, ANO8, CPT1B, CLCA4, CA12, SLC6A12, HBA2, HBA1, SLC10A2, SLC6A19, RHAG, ABCB4, SLC16A3, SLC16A2, TNFSF11, CLIC3, SLC16A6, SLC7A2, PLA2G4F, CA4, MFSD10, CA2, CA1, SLC27A2, PTAFR, PLA2G5, CACNA1A
TNF	0.35				GO:0019725~cellular homeostasis	0.000339612	MEF2C, SLC8A3, MCHR1, GNA15, S100A8, S100A9, LPAR3, CALB2, ATP2B2, KISS1, ALAS2, SAA1, HAMP, CCR10, IL1B, LTF, SLC4A1, SLC8B1, SLC4A4, RAB20, ATP6V0D2, MT3, PIK3CG, ICAM1, C5AR2, C5AR1, AIFM3, NCF1, NCF4, CAMP, ELANE, PFKM, NME8, PRKCB, CD38, CCR7, CD36, RHCG, PTGDR, STC1, CA2, CCL1, TF, C3AR1, CCL3, HLA-DRB1, KEL, PTH1R, GPR65, FPR1, XK, FPR3, FPR2, CCL5, FKBP1B, SLC11A1, PTK2B, BCL2, C1QTNF1, H…
TDP1	0.3475				GO:0071396~cellular response to lipid	0.000344246	MEF2C, PPARA, CRHBP, PPARG, TLR4, TLR5, LTC4S, CTNNB1, HAMP, IL1B, LTF, RANBP1, LBP, RARB, ERRFI1, ICAM1, WNT10B, CAMP, PIM1, KRT13, PADI2, IL24, SCGB2A1, CD86, CD36, ARRB2, CD80, TFPI, DEFA3, STC1, DEFA1, PTAFR, WNT5A, CSF2, CCL3, TNF, FFAR2, CCL5, PAQR5, ARG1, TNFRSF1B, DEFA1B, PTK2B, CCDC62, PYCARD, GFI1, RHOXF1, TESC, IL6, BGLAP, CEBPE, HCK, ABCB4, FBXO32, CD14, HDAC6
UPK3B	0.3425				GO:0042036~negative regulation of cytokine biosynthetic process	0.000351624	IL6, TIA1, ELANE, RNF128, NLRP12, BCL3, INPP5D, ERRFI1, MAP2K5
VNN1	0.3375				GO:0042535~positive regulation of tumor necrosis factor biosynthetic process	0.000355438	AZU1, CYBB, TLR1, TLR4, LBP, SPN
VNN2	0.335				GO:0010043~response to zinc ion	0.000356058	D2HGDH, BGLAP, MT1L, S100A8, ACP5, MT1X, VCAM1, ARG1, MT1A, HAMP, MT2A, AANAT, CA2
VNN3	0.33				GO:0051247~positive regulation of protein metabolic process	0.000370462	MEF2C, JDP2, S100A8, AIF1, MMP9, IMPACT, S100A9, TLR1, LPAR3, TLR4, CTNNB1, GATA1, WNT1, PRKAR2B, MAP3K4, CDKN2A, ILK, CCBE1, GAB1, IL1B, ADAM8, EBI3, SPN, SYK, MAP2K5, PIK3CG, C5AR2, C5AR1, TRABD2A, PIM1, CCL4L1, CCL4L2, IL24, RBPMS, CCR7, CD36, RELT, ARRB2, RIPK3, EMP2, WNT5A, CCL1, CCL3, GCNT2, MMD, CCL5, CCL4, SLC11A1, IL23A, FGB, IFNA5, UBE2D1, TEC, CSF1R, PTPN5, PDE6H, TET1, AIM2, S100A12, …
VCAM1	0.3275				GO:0002761~regulation of myeloid leukocyte differentiation	0.000404086	BGLAP, TESC, CCL3, TNF, TLR4, PF4, CCL5, C1QC, CTNNB1, TNFSF11, IL23A, OCSTAMP, FAM213A, LILRB3, LTF, INPP5D, CA2, TYROBP, CSF1R
VAV1	0.3225				GO:0046631~alpha-beta T cell activation	0.000404086	GPR183, ITK, IL6, CCL19, TNFSF8, DOCK2, CD86, IL23A, CD80, CD300A, BCL2, RASAL3, BCL3, MYB, SASH3, EBI3, IHH, SYK, CD28
VAV3	0.32				GO:0045580~regulation of T cell differentiation	0.000404086	IL6, IL2RA, NFKBID, IL7, CCL19, IL7R, TESPA1, CD86, IL23A, CDKN2A, CD80, VNN1, IL1B, ADAM8, MYB, SASH3, IHH, SYK, CD28
					GO:0019730~antimicrobial humoral response	0.000417827	RNASE3, CAMP, AZU1, DEFA1B, FGB, RNASE7, HIST1H2BJ, DEFA4, DEFA3, SLPI, LTF, BCL3, DEFA1
					GO:0042744~hydrogen peroxide catabolic process	0.000427021	LPO, EPX, MPO, HP, HBA2, HBA1, HBB, MT3
					GO:0002577~regulation of antigen processing and presentation	0.000427021	SLC11A1, CCR7, TAP1, PYCARD, CCL19, ABCB1, WAS, ABCB4
					GO:1903409~reactive oxygen species biosynthetic process	0.000433923	ICAM1, IL6, TNF, NOS1AP, AIF1, ACP5, TLR4, ITGB2, TLR5, GCH1, CYBA, CYBB, SLC7A2, PTK2B, IL1B, HBB
					GO:1903428~positive regulation of reactive oxygen species biosynthetic process	0.000444912	ICAM1, CYBA, IL6, TNF, NOS1AP, AIF1, PTK2B, IL1B, TLR4, ITGB2, TLR5, HBB
					GO:0032270~positive regulation of cellular protein metabolic process	0.000447121	MEF2C, JDP2, S100A8, AIF1, MMP9, IMPACT, S100A9, LPAR3, TLR4, CTNNB1, GATA1, PRKAR2B, WNT1, MAP3K4, CDKN2A, ILK, CCBE1, GAB1, IL1B, ADAM8, SPN, SYK, MAP2K5, PIK3CG, C5AR2, C5AR1, TRABD2A, PIM1, CCL4L1, CCL4L2, IL24, RBPMS, CCR7, CD36, RELT, ARRB2, RIPK3, EMP2, WNT5A, CCL1, CCL3, GCNT2, MMD, CCL5, CCL4, SLC11A1, IL23A, FGB, IFNA5, UBE2D1, TEC, CSF1R, PTPN5, PDE6H, TET1, AIM2, S100A12, TRADD, TNFSF…
					GO:0045429~positive regulation of nitric oxide biosynthetic process	0.000451456	ICAM1, IL6, TNF, NOS1AP, AIF1, PTK2B, IL1B, TLR4, ITGB2, TLR5, HBB
					GO:1904407~positive regulation of nitric oxide metabolic process	0.000451456	ICAM1, IL6, TNF, NOS1AP, AIF1, PTK2B, IL1B, TLR4, ITGB2, TLR5, HBB
					GO:1902624~positive regulation of neutrophil migration	0.000452832	C3AR1, CCR7, IL23A, C5AR1, CCL19, IL1B, LBP, DAPK2, ADAM8
					GO:0050864~regulation of B cell activation	0.000453459	MEF2C, PTPRC, GPR183, IL6, VAV3, IL7, TLR4, TNFSF13, NFAM1, SAMSN1, CD38, CDKN2A, CD300A, BCL2, MNDA, INPP5D, TCF3, SASH3, SYK, CD28
					GO:0048705~skeletal system morphogenesis	0.000454256	MEF2C, ALPL, NOG, IRX5, PAX5, ACP5, SERPINH1, CTNNB1, INSIG2, LHX1, LTF, PHOSPHO1, IFITM5, RARB, RUNX2, COL10A1, IFT140, SATB2, WNT10B, MGP, SIX4, MMP13, RAB33B, DHRS3, DLX5, SP5, STC1, LRP5
					GO:0007204~positive regulation of cytosolic calcium ion concentration	0.000456786	SLC8A3, MCHR1, C3AR1, GNA15, CCL3, PTH1R, FPR1, GPR65, LPAR3, FPR3, FPR2, FKBP1B, KISS1, PTK2B, SAA1, BCL2, C1QTNF1, CCR10, IL1B, CD4, PIK3CG, PTPRC, C5AR2, C5AR1, CCL19, CD38, CYBA, CCR7, GPR35, CD36, PTGDR, CALM3, EPOR, CACNA1A
					GO:0010038~response to metal ion	0.00045961	MEF2C, WNT5A, TF, DMTN, D2HGDH, S100A8, CRHBP, ACP5, CTNNB1, VCAM1, GSS, ARG1, MT1A, PTK2B, HAMP, FGB, PTGES, ALOX5AP, BCL2, RASGRP2, AANAT, RANBP1, NDRG1, TERT, MT3, ICAM1, DNMT3A, IL6, MT1L, BGLAP, FOSB, MT1X, CYBB, CD86, MT2A, PKLR, CALM3, CA2, SLC18A1, LCT, CD14
					GO:0006874~cellular calcium ion homeostasis	0.000459755	SLC8A3, CCL1, MCHR1, C3AR1, CCL3, GNA15, KEL, PTH1R, FPR1, GPR65, XK, LPAR3, FPR3, FPR2, CCL5, FKBP1B, CALB2, ATP2B2, KISS1, PTK2B, SAA1, BCL2, C1QTNF1, CCR10, IL1B, CD4, SLC8B1, PIK3CG, PTPRC, C5AR2, C5AR1, ELANE, CCL19, PRKCB, CD38, CYBA, CCR7, GPR35, CD36, CCL14, PTGDR, CALM3, STC1, EPOR, CACNA1A
					GO:0065009~regulation of molecular function	0.000460201	MEF2C, A2M, NOG, S100A8, CRHBP, S100A9, LPAR3, PRKG2, CTNNB1, MAP3K4, ILK, GAB1, RAPGEF4, ADAM8, MAP2K5, SYK, PIK3CG, PPP1R37, WNT10B, C5AR1, NCF1, NCF4, LRRC1, PIM1, MYH6, PIK3IP1, CCR7, C14ORF39, TFPI, ADD2, RALGPS1, SERPINA11, NFKBID, SERPINA12, MMD, MST1, CACNB1, SERPINH1, SLC11A1, SERINC5, IL23A, HEXIM2, TCF3, TAX1BP3, EPHA1, DENND1C, SERPINI2, ADPRH, S100A12, RGS1, CD300A, HPCA, ASIP, SH3RF…
					GO:0060627~regulation of vesicle-mediated transport	0.000475573	TBC1D3C, WNT5A, TF, RAB3B, OLFM4, STON1, TNF, FGR, PRTN3, PPARG, APOC1, SDC4, TBC1D16, AZU1, SLC11A1, DOCK2, RSPO1, HAMP, FGB, PYCARD, IL1B, FCER1G, RAPGEF4, LBP, RAB26, C2, RAB27B, EHD1, SYK, PLD1, RSG1, PTPN5, HCK, SYT12, CCL19, STXBP2, C4BPB, RAB33B, ADPRH, CYBA, CD36, ARRB2, CD300A, PRAM1, SELE, CACNA1A, SMPD3, PTAFR, CD14
					GO:0015833~peptide transport	0.000486393	HNF1B, TNF, S100A8, HLA-DRB1, SLC15A2, FFAR2, CRHBP, S100A9, ILDR1, CCL5, FKBP1B, KISS1, FGB, TAP1, SLC2A1, PER2, HLA-DRB4, IL1B, HLA-DRB5, RAPGEF4, HADH, SLC8B1, KCNG2, IL6, PFKL, IL1RN, PFKM, CD38, TNFSF11, CA2, CACNA1A, SMPD3, BMP8A, LRP5
					GO:0032268~regulation of cellular protein metabolic process	0.000487895	MEF2C, JDP2, NOG, A2M, PSTK, S100A8, AIF1, MMP9, IMPACT, S100A9, LPAR3, TLR4, CTNNB1, GATA1, WNT1, PRKAR2B, CDKN2A, MAP3K4, MYOCD, ISG15, TIA1, ILK, CCBE1, GAB1, IL1B, STK39, ADAM8, SPN, MAP2K5, SYK, PIK3CG, C12ORF65, WNT10B, C5AR2, C5AR1, BST2, TRABD2A, PIM1, CCL4L1, CCL4L2, IL24, RBPMS, CCR7, CD36, RELT, ARRB2, RIPK3, TFPI, CSTA, EMP2, WNT5A, CCL1, CCL3, GCNT2, SERPINA11, FGR, SERPINA12, MMD, M…
					GO:0055074~calcium ion homeostasis	0.000488699	SLC8A3, CCL1, MCHR1, C3AR1, CCL3, GNA15, KEL, PTH1R, FPR1, GPR65, XK, LPAR3, FPR3, FPR2, CCL5, FKBP1B, CALB2, ATP2B2, KISS1, PTK2B, SAA1, BCL2, C1QTNF1, CCR10, IL1B, CD4, SLC8B1, PIK3CG, PTPRC, C5AR2, C5AR1, ELANE, CCL19, PRKCB, CD38, CYBA, CCR7, GPR35, CD36, TNFSF11, CCL14, PTGDR, CALM3, STC1, EPOR, CACNA1A
					GO:0023014~signal transduction by protein phosphorylation	0.000489194	MEF2C, SH3RF1, LPAR3, TLR4, CTNNB1, KISS1, MAP3K4, CCL3L1, PAK3, SAA1, PAK4, GAB1, ILK, CCL3L3, CSF2RB, IL1B, STK39, ADAM8, TNIP1, ERRFI1, CSF2RA, SYK, MT3, MAP2K5, PIK3CG, ICAM1, C5AR2, C5AR1, ELANE, CCL4L1, ACKR3, CCL4L2, OSM, PRKD2, CCR7, CD36, RASGRF2, RELT, ARRB2, KCNH2, MAP3K13, PLA2G5, CCL1, WNT5A, CSF2, GPR183, CCL3, GCNT2, TNF, FPR1, CDH2, CCL5, CCL4, TIMP3, IGF1R, CCL22, TNFRSF1B, FGB, …
					GO:0070167~regulation of biomineral tissue development	0.000506266	MEF2C, BGLAP, CCL3, WNT10B, DMP1, MGP, MEPE, GATA1, OMD, ISG15, PTK2B, LTF, IFITM5, PHOSPHO1, SRGN
					GO:0046635~positive regulation of alpha-beta T cell activation	0.000526882	IL6, CD86, IL23A, CD80, RASAL3, CCL19, MYB, SASH3, EBI3, IHH, SYK, CD28
					GO:0002285~lymphocyte activation involved in immune response	0.000531031	ICAM1, ITGAL, GPR183, IL6, PGLYRP1, CCL19, TLR4, TNFSF13, PLCL2, SLC11A1, CD86, IL23A, CLEC4E, CD80, PTK2B, IFNA5, BCL3, FCER1G, CLEC4D, MYB, LCP1, CD28
					GO:0002449~lymphocyte mediated immunity	0.000532911	GCNT3, KLRC2, TNF, HLA-DRB1, TNFSF13, IL7R, C1QC, SLC11A1, IL23A, TAP1, HLA-DRB4, BCL3, FCER1G, IL1B, HLA-DRB5, INPP5D, C2, SPN, CD28, ICAM1, PTPRC, CR1, IL6, C4BPB, RFTN1, WAS, NCR1, CLC, VAV1, ARRB2, RIPK3, EMP2, SASH3
					GO:0000165~MAPK cascade	0.000539845	MEF2C, SH3RF1, LPAR3, TLR4, CTNNB1, KISS1, MAP3K4, CCL3L1, PAK3, SAA1, GAB1, ILK, CCL3L3, IL1B, CSF2RB, ADAM8, TNIP1, ERRFI1, CSF2RA, SYK, MT3, MAP2K5, PIK3CG, ICAM1, C5AR2, C5AR1, ELANE, CCL4L1, ACKR3, CCL4L2, OSM, PRKD2, CCR7, CD36, RASGRF2, RELT, ARRB2, MAP3K13, PLA2G5, CCL1, WNT5A, CSF2, GPR183, CCL3, GCNT2, TNF, FPR1, CDH2, CCL5, CCL4, TIMP3, IGF1R, CCL22, TNFRSF1B, FGB, PTK2B, C1QTNF1, RASA…
					GO:0034113~heterotypic cell-cell adhesion	0.000544211	TNF, GCNT2, ITGAX, FGB, IL1RN, IL1B, ITGAD, ITGB2, ITGA4, CD1D, MAP2K5
					GO:0045926~negative regulation of growth	0.000552131	WNT5A, CGA, NOG, TNF, PPARG, CDKN2A, MT1A, BCL2, SERTAD3, CDA, SOX17, LBP, SERTAD1, ZC3H12D, SPP1, MT3, IP6K2, SERTAD2, MT1L, BST2, CAMP, ELANE, MT1X, PLAC8, CD36, ULK2, MT2A, SEMA4B, MPO, EAF2, SCGB3A1
					GO:1903901~negative regulation of viral life cycle	0.000555637	CCL3, TNF, BST2, CCL4L1, TRIM26, TRIM25, CCL5, CCL4, RNF103-CHMP3, APOBEC3A, OASL, ISG15, FCN1, LTF, SLPI, TNIP1
					GO:0002286~T cell activation involved in immune response	0.000555637	ICAM1, GPR183, ITGAL, IL6, CCL19, SLC11A1, CD86, IL23A, CLEC4E, CD80, IFNA5, BCL3, FCER1G, CLEC4D, MYB, LCP1
					GO:0051241~negative regulation of multicellular organismal process	0.00056114	MEF2C, CGA, HNF1B, NOG, NRG3, CRHBP, PPARG, PGLYRP1, TLR4, C1QC, CTNNB1, GATA1, NLRC3, CDKN2A, MYOCD, ISG15, HAMP, TIA1, IL1B, LTF, STK39, RARB, SOX17, LBP, ERRFI1, TERT, MT3, IHH, MAP2K5, PIK3CG, C5AR2, BST2, ELANE, SIX4, MEPE, TNFRSF9, CD38, CHGA, CD86, THBD, ARRB2, TACSTD2, LILRB3, SERPINB2, SEMA4B, STC1, VSIG4, ADAMTS18, WNT5A, FUOM, IRX3, CCL3, TNF, NFKBID, HLA-DRB1, APOC1, ACP5, PF4, FKBP1B…
					GO:0042119~neutrophil activation	0.000569805	CD300A, PRAM1, FCER1G, STXBP2, CCL5, PTAFR, SYK, TYROBP
					GO:0002544~chronic inflammatory response	0.000569805	VCAM1, TNF, S100A8, PTGES, CAMP, IL1B, VNN1, CCL5
					GO:0090023~positive regulation of neutrophil chemotaxis	0.000569805	C3AR1, CCR7, IL23A, C5AR1, CCL19, IL1B, LBP, DAPK2
					GO:2000400~positive regulation of thymocyte aggregation	0.000577269	IL1B, VNN1, ADAM8, IL7R, TESPA1, IHH
					GO:0035747~natural killer cell chemotaxis	0.000577269	PIK3CG, CCL3, PIK3CD, CCL4L1, CCL5, CCL4
					GO:0033089~positive regulation of T cell differentiation in thymus	0.000577269	IL1B, VNN1, ADAM8, IL7R, TESPA1, IHH
					GO:0030500~regulation of bone mineralization	0.000583065	MEF2C, WNT10B, CCL3, BGLAP, MGP, MEPE, GATA1, OMD, ISG15, PTK2B, IFITM5, PHOSPHO1, LTF, SRGN
					GO:0046209~nitric oxide metabolic process	0.000583065	ICAM1, IL6, TNF, NOS1AP, AIF1, SLC7A2, PTK2B, ACP5, IL1B, TLR4, ITGB2, TLR5, HBB, GCH1
					GO:0050801~ion homeostasis	0.000589686	SLC8A3, MCHR1, STEAP4, GNA15, S100A8, S100A9, LPAR3, CALB2, ATP2B2, KISS1, ALAS2, SAA1, HAMP, CCR10, IL1B, LTF, SLC4A1, SLC8B1, SLC4A4, RAB20, ATP6V0D2, MT3, PIK3CG, C5AR2, C5AR1, CA12, ELANE, PRKCB, CD38, CCR7, CD36, RHCG, PTGDR, STC1, CA2, KCNH2, CCL1, TF, C3AR1, CCL3, KEL, PTH1R, FPR1, GPR65, XK, FPR3, FPR2, CCL5, FKBP1B, SLC11A1, PTK2B, BCL2, C1QTNF1, CD4, SCO2, PTPRC, EPB42, CCL19, RHAG, MT1…
					GO:0045637~regulation of myeloid cell differentiation	0.000605611	MEF2C, CCL3, TNF, SPI1, PF4, TLR4, CCL5, C1QC, CTNNB1, GATA1, OCSTAMP, IL23A, ISG15, FAM213A, PTK2B, LTF, CSF3R, INPP5D, TYROBP, CSF1R, TESC, BGLAP, TNFSF11, ETS1, LILRB3, CA2
					GO:0007584~response to nutrient	0.000610583	MEF2C, ALPL, KYNU, PPARG, ACP5, LTC4S, CCL5, TIMP3, FKBP1B, VCAM1, ARG1, ACSL1, HAMP, IL1B, CD4, C2, SPP1, DNMT3A, BGLAP, PIM1, TRIM25, F7, SLC6A19, CYBB, PKLR, STC1, ALOX5, LCT
					GO:0030890~positive regulation of B cell proliferation	0.000644747	MEF2C, PTPRC, CD38, GPR183, VAV3, IL7, BCL2, TLR4, TCF3, SASH3
					GO:0002532~production of molecular mediator involved in inflammatory response	0.000644747	IL17B, MEFV, SLC7A2, ALOX5AP, GPSM3, FCER1G, TLR4, ALOX5, LBP, SYK
					GO:0043900~regulation of multi-organism process	0.000647266	CLDN7, MTSS1, SPINK1, APOBEC3A, ISG15, LTF, LSM4, LBP, TNIP1, FCGR3B, SPN, PHYHIP, ASTL, BST2, CAMP, ELANE, CCL4L1, ACKR3, CD36, SLPI, TREM1, PTAFR, PPY, CCL3, TNF, CCL5, CCL4, DOCK2, IL23A, BCL2, FCN1, TSPAN32, TAP1, SERPINB10, PYCARD, PEX13, CD4, CD28, ARHGDIB, IL2RA, HCK, TRIM26, HILPDA, TRIM25, RNF103-CHMP3, AIM2, FAM131B, CYBA, OASL, MPO, HIST1H3H
					GO:0050792~regulation of viral process	0.000688517	MTSS1, CLDN7, CCL3, PPY, TNF, CCL5, CCL4, APOBEC3A, DOCK2, IL23A, ISG15, BCL2, TAP1, FCN1, TSPAN32, SERPINB10, PYCARD, LTF, LSM4, CD4, PEX13, FCGR3B, TNIP1, SPN, CD28, PHYHIP, IL2RA, BST2, HCK, TRIM26, CCL4L1, ACKR3, TRIM25, HILPDA, RNF103-CHMP3, AIM2, FAM131B, OASL, SLPI, TREM1, HIST1H3H
					GO:2000379~positive regulation of reactive oxygen species metabolic process	0.000705335	ICAM1, IL6, TNF, NOS1AP, AIF1, DUOXA1, TLR4, ITGB2, TLR5, CYBA, CD36, PTK2B, RIPK3, ACE2, IL1B, HBB
					GO:0010543~regulation of platelet activation	0.000725937	ADAMTS18, DMTN, THBD, PLEK, C1QTNF1, FCER1G, TLR4, TEC, SYK
					GO:0002227~innate immune response in mucosa	0.000748058	BPIFB1, DEFA1B, RNASE3, CAMP, HIST1H2BJ, DEFA3, LTF, DEFA1
					GO:0098581~detection of external biotic stimulus	0.000748058	HLA-DRB1, TLR1, HLA-DRB4, PGLYRP1, HLA-DRB5, TLR4, LBP, CD1D
