# Supplementary material for: Mapping molecular landmarks of human skeletal ontogeny and pluripotent stem cell-derived articular chondrocytes
Source: Nat Commun. 2018 Sep 7;9:3634. doi: 10.1038/s41467-018-05573-y (PMC6128860; doi:10.1038/s41467-018-05573-y)
Supplement: Supplementary file 9 — Supplementary Data 7 [file 41467_2018_5573_MOESM9_ESM.xlsx]

## Sheet: Sheet13
Supplementary Data 7: Expression levels (transcripts per million, TPM) for membrane proteins and transcription factors as well as GO terms enriched in the tenocyte (blue) module
Tenocyte (Blue) Module
Membrane	Expression (TPM)	TF	Expression (TPM)		GO Term (BP FAT)	PValue	Genes
HSP90AA1	6563.4	FOS	1327.86		GO:0051240~positive regulation of multicellular organismal process	2.32826e-14	FGF18, UTS2, EDN2, LRTM2, F2RL1, CRABP2, FST, EDN1, LRRC4B, POSTN, ITPKB, TNFSF12, GDNF, CXCL12, WNT2, GATA2, IFNL1, AGTR2, BDNF, GATA6, GATA3, GATA4, IFNG, CREB3L1, RAB25, SPON2, NEGR1, ISLR2, TWIST1, IL26, TNFRSF14, BASP1, IL21, IL20, HES1, SLITRK1, SLITRK3, KRT17, CD34, JUN, PDGFRB, ADAMTS1, HAS2, COL1A1, PRDM1, SLITRK6, TNFAIP3, PALM, PANX1, ENPP2, HSPA1A, SOX6, IL33, HSPA1B, RIMS2, IL34, EPH…
RHOB	228.987	MYC	648.08		GO:0007267~cell-cell signaling	2.71724e-14	FGF18, LYPD1, UTS2, GABRB2, SLC6A2, SYT5, LTBP4, EDN1, SYT6, ENPEP, CXCL11, GDNF, CXCL10, WNT2, S1PR2, AGTR2, PTGIR, BDNF, GRIN2B, GRIN2D, GATA3, SOSTDC1, GATA4, IFNG, CHRNA6, HTR1D, WWOX, HTR1E, GJD2, SLC12A7, SCN2B, PTPRN2, GRIN2A, IL26, GRHL3, NTSR1, PDYN, HES1, TNFAIP6, SSTR3, CD34, HTR7, ROR1, C2CD4C, COL1A1, LRRK2, SNAP91, PANX1, GPR149, KCNA1, SOX4, CACNB4, BICC1, KCNA5, RIMS2, DAAM1, TRH,…
BASP1	202.56	JUN	381.393		GO:2000026~regulation of multicellular organismal development	3.6348e-13	GDF3, UTS2, FST, EDN1, S1PR2, OGN, S1PR3, AGTR2, BDNF, IFNG, ISLR2, TWIST1, THY1, HES1, KRT17, CD34, JUN, LILRB4, ROR1, PDGFRB, ADAMTS1, PRDM1, PALM, ENPP2, RIMS2, EPHB3, DAAM1, CALR, ADA, PFN1, ACE, BMP4, KLF10, SPHK1, HGF, SMAD1, KDR, EPHA3, SHOX2, EPHA4, LAMA1, EPHA7, LAMA4, SFRP2, SFRP4, NTRK2, HOPX, BCL6B, TLL2, RBPJ, OPRM1, FGF8, NRP1, FGF7, FGF9, TBX20, MITF, GLI2, FLT3LG, HLX, SEMA3C, NOS…
BDKRB1	179.98	HES1	366.75		GO:0072001~renal system development	5.98512e-13	LZTS2, FGF8, NRP1, ENPEP, GLI2, LGR5, GDNF, HOXD11, AGTR1, AGTR2, OSR1, GATA3, IFNG, RGN, FGF1, MYC, FGF2, EMX2, SLC34A1, BASP1, GLCCI1, SLIT2, HES1, DACT2, CD34, WNT9B, PDGFRB, HAS2, ADAMTS1, LRRK2, FRAS1, GLIS2, MME, SOX4, DCN, WT1, ALDH1A2, ACE, REN, AGT, TEK, CD24, SIM1, BMP4, FBN1, RPGRIP1L, NID1, SMAD1, WNT2B, PROM1, EPHA4, EPHA7, RDH10, KCNJ8, NPHS2, SULF1, PECAM1, ID3
RASD1	132.447	KLF10	327.577		GO:0001822~kidney development	6.29291e-13	LZTS2, FGF8, NRP1, ENPEP, GLI2, GDNF, HOXD11, AGTR1, AGTR2, OSR1, GATA3, IFNG, RGN, FGF1, MYC, FGF2, SLC34A1, BASP1, GLCCI1, SLIT2, HES1, DACT2, CD34, WNT9B, PDGFRB, HAS2, ADAMTS1, LRRK2, FRAS1, GLIS2, MME, SOX4, DCN, WT1, ALDH1A2, ACE, REN, AGT, TEK, CD24, SIM1, BMP4, FBN1, RPGRIP1L, NID1, SMAD1, WNT2B, PROM1, EPHA4, EPHA7, RDH10, KCNJ8, NPHS2, SULF1, PECAM1, ID3
KCTD12	126.66	JUNB	325.347		GO:0051094~positive regulation of developmental process	1.07298e-12	FGF18, UTS2, LRTM2, CRABP2, FST, EDN1, LRRC4B, TNFSF14, ITPKB, TNFSF12, GDNF, CXCL12, WNT2, S1PR2, GATA2, AGTR2, BDNF, GATA6, GATA3, GATA4, IFNG, NEGR1, ISLR2, TWIST1, BASP1, IL20, CTNNA2, HES1, SLITRK1, SLITRK3, KRT17, CD34, JUN, PDGFRB, ADAMTS1, HAS2, COL1A1, PRDM1, SLITRK6, TNFAIP3, NEK5, PALM, ENPP2, SOX6, RIMS2, CALR, EPHB3, IL34, WT1, ADA, RASAL1, TEK, ADRA2C, AXIN2, BMP4, GSX2, KLF10, SPHK…
MYLIP	111.483	ATF3	236.87		GO:0001655~urogenital system development	3.67737e-12	LZTS2, FGF8, NRP1, ENPEP, GLI2, LGR5, GDNF, HOXD11, GATA2, AGTR1, AGTR2, OSR1, GATA3, IFNG, RGN, FGF1, MYC, FGF2, EMX2, SLC34A1, BASP1, GLCCI1, SLIT2, HES1, DACT2, SERPINB5, CD34, WNT9B, PDGFRB, HAS2, ADAMTS1, LRRK2, FRAS1, GLIS2, MME, SOX4, DCN, EPHB3, WT1, ALDH1A2, ACE, REN, AGT, TEK, CD24, SIM1, BMP4, FBN1, RPGRIP1L, NID1, SMAD1, WNT2B, PROM1, EPHA4, EPHA7, RDH10, KCNJ8, NPHS2, SULF1, PECAM1, …
ANTXR1	99.1567	ID3	190.913		GO:0003008~system process	5.24703e-12	CALHM1, UTS2, ADCY1, ADCY8, SLC9A4, EDN2, EDN1, UTRN, AQP4, RORB, POSTN, HOXD10, AGTR1, AGTR2, HMCN1, GRIN2B, STAC, GRIN2D, IFNG, HTR1D, GUCA2B, CDH23, GJD2, CLRN1, SCN2B, SCN2A, GRIN2A, SERPING1, SSPN, PDYN, OR1D2, PTPRQ, CTNNA2, CD34, HTR7, TMPRSS11E, JUN, HSD11B2, HAS2, GJA10, RTP4, MME, BDKRB1, CACNB4, OTOR, ADA, KCNMB2, SORCS3, ACE, OR52N4, OPN1MW2, OR56B1, GFY, LHX8, OR2C3, BMP4, OR2A5, SPH…
PANX1	96.0467	NFKB1	189.66		GO:0007166~cell surface receptor signaling pathway	6.48885e-12	GDF3, PEAR1, GDF1, LTBP4, EDN2, FST, EDN1, FSTL1, S1PR2, OGN, S1PR3, AGTR2, BDNF, GRIN2B, GRIN2D, SOSTDC1, IFNG, CLEC4A, PELI2, HTRA3, IFNK, WWOX, GRID1, LRRC4, GRIN2A, THY1, HES1, BTN3A1, JUN, PDGFRL, ROR1, PDGFRB, ADAMTS1, PRDM1, IL1R2, PRLHR, OAS1, HSPA1A, FCGRT, ESM1, HSPA1B, CACNB4, RIMS2, EPHB3, DAAM1, ADA, SORCS3, IL17C, PFN1, IL1RAPL2, HIP1, BMP4, PTH2R, KLF10, SPHK1, HGF, SMAD1, SLAMF1, …
FLRT3	92.4167	PLAGL1	169.247		GO:0009887~organ morphogenesis	8.61839e-12	ASPN, FGF18, EDN1, RORB, MMP2, GDNF, HOXD10, ZIC3, HOXD11, WNT2, BSX, GATA2, AGTR2, GATA6, GATA3, SOSTDC1, GATA4, IFNG, WWOX, TWIST1, SLC34A1, GRHL3, BASP1, PTPRQ, THY1, CTNNA2, HES1, CD34, JUN, ROR1, COL1A2, PDGFRB, ADAMTS1, HAS2, PRDM1, COL1A1, SLITRK6, TNFAIP3, LRRK2, ADAMTS5, FRAS1, SOX4, DAAM1, OTOR, WT1, PFN1, HOXA3, HOXA6, TEK, AXIN2, LHX8, HCN1, BMP4, GSX2, ROGDI, NEUROG1, TEAD2, HGF, NR4…
EPB41L3	82.9667	CCRN4L	105.26		GO:0010646~regulation of cell communication	2.52941e-11	GDF3, LYPD1, UTS2, PEAR1, GDF1, LTBP4, FST, EDN1, POSTN, S1PR2, BDNF, AGTR2, SOSTDC1, IFNG, CREB3L1, PELI2, HTRA3, IFNK, WWOX, TWIST1, LRRC4, PRAME, F10, TAF4B, GRIN2A, UNC5CL, CYP26A1, THY1, HES1, JUN, PDGFRB, PRDM1, IL1R2, PALM, GATSL2, ARHGEF25, AKAP12, HSPA1A, ESM1, HSPA1B, RIMS2, CALR, ADA, SORCS3, DUSP16, DHX58, HIP1, BMP4, ARHGEF37, SPHK1, CIDEB, HGF, SLAMF1, KDR, SHOX2, EPHA4, EPHA7, CBLB…
PTRF	82.57	CSRNP1	102.587		GO:0001568~blood vessel development	4.57649e-11	FGF18, UTS2, FGF8, NRP1, FGF9, EDN1, TBX20, FASLG, ENPEP, TNFSF12, MMP2, CXCL10, WNT2, GATA2, OSR1, GATA6, HPSE, GATA4, IFNG, SEMA3C, RHOB, NOS3, CALCRL, TIE1, TMEM100, LOX, FGF1, FGF2, TWIST1, RAMP2, PTGER4, SOCS3, TNMD, ARHGAP24, JUNB, SLIT2, THY1, HES1, CD34, JUN, COL1A2, PDGFRB, HAS2, PRDM1, COL1A1, TNFAIP3, C3, COL3A1, SOX4, ESM1, DCN, EPHB3, SUFU, CDH5, WT1, ALDH1A2, HOXA3, AGT, TEK, THBS2,…
AGTR1	74.3933	CREB3L1	82.7833		GO:0023051~regulation of signaling	6.68027e-11	GDF3, LYPD1, UTS2, PEAR1, GDF1, LTBP4, FST, EDN1, POSTN, S1PR2, BDNF, AGTR2, SOSTDC1, IFNG, CREB3L1, PELI2, HTRA3, IFNK, WWOX, TWIST1, LRRC4, PRAME, F10, TAF4B, GRIN2A, UNC5CL, CYP26A1, THY1, HES1, JUN, PDGFRB, PRDM1, IL1R2, PALM, GATSL2, ARHGEF25, AKAP12, HSPA1A, ESM1, HSPA1B, RIMS2, CALR, ADA, SORCS3, DUSP16, DHX58, HIP1, BMP4, ARHGEF37, SPHK1, CIDEB, HGF, SLAMF1, KDR, SHOX2, EPHA4, EPHA7, CBLB…
PCDH18	74.35	RBPJ	82.3467		GO:0001944~vasculature development	6.69363e-11	FGF18, UTS2, FGF8, NRP1, FGF9, EDN1, TBX20, FASLG, ENPEP, TNFSF12, MMP2, CXCL10, WNT2, GATA2, OSR1, GATA6, HPSE, GATA4, IFNG, SEMA3C, RHOB, NOS3, CALCRL, TIE1, TMEM100, LOX, FGF1, FGF2, TWIST1, RAMP2, PTGER4, SOCS3, TNMD, ARHGEF15, ARHGAP24, JUNB, SLIT2, THY1, HES1, CD34, JUN, COL1A2, PDGFRB, HAS2, PRDM1, COL1A1, TNFAIP3, PPP1R15A, C3, ENPP2, COL3A1, SOX4, ESM1, DCN, EPHB3, SUFU, CDH5, WT1, ALDH1…
MARCKSL1	65.46	KLF11	68.5667		GO:0060429~epithelium development	1.24962e-10	LOR, GDF3, SLC9A4, F2RL1, EDN1, FST, BMP15, GDNF, ZIC3, HOXD11, WNT2, S1PR2, S1PR3, AGTR2, GATA6, GATA3, SOSTDC1, GATA4, IFNG, RALA, RAB25, TWIST1, CYP1A1, SOCS3, GRHL3, BASP1, PTPRQ, IL20, HES1, KRT17, CD34, JUN, MCIDAS, ROR1, PRDM1, SLITRK6, FRAS1, ADAMTSL4, SOX4, FAM212A, DAAM1, WT1, KRT25, PFN1, AXIN2, BMP4, MAFF, RFX6, RPGRIP1L, TEAD2, HGF, SMAD1, CPS1, PSMB8, KDR, EPHA4, EPHA7, SFRP2, LCE1C…
RHOU	64.9767	IFI16	65.7133		GO:0009966~regulation of signal transduction	1.59036e-10	GDF3, LYPD1, PEAR1, GDF1, LTBP4, FST, EDN1, POSTN, S1PR2, BDNF, AGTR2, SOSTDC1, IFNG, CREB3L1, PELI2, HTRA3, IFNK, WWOX, TWIST1, LRRC4, PRAME, F10, TAF4B, UNC5CL, CYP26A1, THY1, HES1, JUN, PDGFRB, PRDM1, IL1R2, PALM, GATSL2, ARHGEF25, AKAP12, HSPA1A, ESM1, HSPA1B, RIMS2, CALR, ADA, DUSP16, DHX58, HIP1, BMP4, ARHGEF37, SPHK1, CIDEB, HGF, SLAMF1, KDR, SHOX2, EPHA4, EPHA7, CBLB, SFRP2, RGS4, NTRK2, …
CD24	61.4133	MEOX2	58.5167		GO:0007399~nervous system development	1.71692e-10	ADCY1, RORB, POSTN, MYLIP, HOXD10, OGN, AGTR2, BDNF, IFNG, C17ORF96, CDH23, ISLR2, TWIST1, SH3GL3, SCN2B, MDGA1, EMX2, SCN2A, GRIN2A, CTNNA2, THY1, PTPRQ, HES1, PRDM8, SSTR3, JUN, FOXG1, ADAMTS1, PRDM1, EXT1, GJA10, PALM, FAM212A, RIMS2, EPHB3, CALR, SLC32A1, PFN1, LHX8, IL1RAPL2, BMP4, SPHK1, ROGDI, HGF, SMAD1, PCDH19, PCDH18, EPHA3, SHOX2, EPHA4, EPHA7, SFRP2, NTRK2, BCL6B, RBPJ, OPRM1, FGF5, P…
PCDH9	59.8633	SMAD1	53.9467		GO:0072358~cardiovascular system development	4.73489e-10	FGF19, FGF18, UTS2, EDN1, TNFSF12, ENPEP, MMP2, ZIC3, CXCL10, WNT2, GATA2, AGTR2, GATA6, GATA3, GATA4, IFNG, LOX, TWIST1, SOCS3, BASP1, JUNB, THY1, HES1, CD34, JUN, COL1A2, PDGFRB, ADAMTS1, HAS2, PRDM1, COL1A1, TNFAIP3, ENPP2, SOX4, BICC1, SOX6, ESM1, CALR, EPHB3, WT1, HOXA3, TEK, AXIN2, BMP4, DRC1, SPHK1, RPGRIP1L, NR4A1, TEAD2, HGF, SMAD1, KDR, SHOX2, LAMA4, KCNJ8, SFRP2, NTRK2, HOPX, ANTXR1, R…
ARL4C	59.61	EBF1	49.22		GO:0072359~circulatory system development	4.73489e-10	FGF19, FGF18, UTS2, EDN1, TNFSF12, ENPEP, MMP2, ZIC3, CXCL10, WNT2, GATA2, AGTR2, GATA6, GATA3, GATA4, IFNG, LOX, TWIST1, SOCS3, BASP1, JUNB, THY1, HES1, CD34, JUN, COL1A2, PDGFRB, ADAMTS1, HAS2, PRDM1, COL1A1, TNFAIP3, ENPP2, SOX4, BICC1, SOX6, ESM1, CALR, EPHB3, WT1, HOXA3, TEK, AXIN2, BMP4, DRC1, SPHK1, RPGRIP1L, NR4A1, TEAD2, HGF, SMAD1, KDR, SHOX2, LAMA4, KCNJ8, SFRP2, NTRK2, HOPX, ANTXR1, R…
FNBP1L	53.71	REL	43.8		GO:0007186~G-protein coupled receptor signaling pathway	9.03407e-10	QRFPR, ADCY1, ADCY8, GABRB2, OR2J3, F2RL1, EDN1, CXCL11, CXCL12, CXCL10, S1PR2, FNTB, S1PR3, AGTR1, PTGIR, AGTR2, HTR1D, HTR1E, OR4F17, OR2K2, NTSR1, PDYN, OR1D2, SSTR3, HTR7, PDGFRL, MC2R, PDGFRB, LRRK2, PALM, PRLHR, CYSLTR1, ENPP2, GPR149, AKAP12, GAST, BDKRB1, ABCA1, CACNB4, SORCS2, ADA, SORCS3, OR52N4, OPN1MW2, OR56B1, GPR25, OR51B5, ADRA2C, OR2C3, ENTPD2, OR2A5, PTH2R, GABRA3, SPHK1, GABRA5,…
RRAS2	50.5367	SOX4	38.1133		GO:0022008~neurogenesis	1.01247e-09	ADCY1, KERA, GABRB2, LRTM2, CRABP2, POSTN, RORB, HOXD1, LRRC4C, GDNF, CXCL12, HOXD10, WNT2, APOA4, GATA2, OGN, BDNF, ANK3, CDNF, GATA3, IFNG, UNC5D, SCRT1, SPON2, IFRD1, NEGR1, C17ORF96, ISLR2, CDH23, TWIST1, MDGA1, EMX2, STMN4, GRIN2A, VAX1, PTPRQ, THY1, CTNNA2, PRDM8, HES1, SLITRK1, SKOR2, SLITRK3, JUN, MNX1, ADAMTS1, PRDM1, SLITRK6, EXT1, LRRK2, PALM, KCNA1, ASTN1, SOX4, SOX6, IL33, RIMS2, EPH…
DCUN1D3	49.4867	MAFF	36.73		GO:0099537~trans-synaptic signaling	1.04607e-09	OPRM1, LYPD1, JPH4, UTS2, JPH3, SYT5, SLC6A2, GABRB2, TACR1, EDN1, SYT6, VGF, GDNF, S1PR2, SLC1A3, KCNQ3, GRIN2B, GRIN2D, IFNG, CHRNA6, HTR1D, KCNQ2, HTR1E, GJD2, SLC12A7, PTGER4, SCN2B, CNTNAP4, PTPRN2, GRIN2A, PCDH8, PDYN, NTSR1, GRM1, GRM5, EIF4A3, SSTR3, CHRM3, CHRM2, GRM8, HTR7, C2CD4C, CNTN4, CUX2, LRRK2, PPFIA2, CPLX4, SNAP91, OPRK1, NPY2R, GPR149, KCNA1, TH, CACNB4, RIMS2, SORCS3, KCNMB2,…
NRP1	49.23	IRF8	34.97		GO:0007268~chemical synaptic transmission	1.04607e-09	OPRM1, LYPD1, JPH4, UTS2, JPH3, SYT5, SLC6A2, GABRB2, TACR1, EDN1, SYT6, VGF, GDNF, S1PR2, SLC1A3, KCNQ3, GRIN2B, GRIN2D, IFNG, CHRNA6, HTR1D, KCNQ2, HTR1E, GJD2, SLC12A7, PTGER4, SCN2B, CNTNAP4, PTPRN2, GRIN2A, PCDH8, PDYN, NTSR1, GRM1, GRM5, EIF4A3, SSTR3, CHRM3, CHRM2, GRM8, HTR7, C2CD4C, CNTN4, CUX2, LRRK2, PPFIA2, CPLX4, SNAP91, OPRK1, NPY2R, GPR149, KCNA1, TH, CACNB4, RIMS2, SORCS3, KCNMB2,…
THY1	45.44	NR4A3	33.2667		GO:0099536~synaptic signaling	1.04607e-09	OPRM1, LYPD1, JPH4, UTS2, JPH3, SYT5, SLC6A2, GABRB2, TACR1, EDN1, SYT6, VGF, GDNF, S1PR2, SLC1A3, KCNQ3, GRIN2B, GRIN2D, IFNG, CHRNA6, HTR1D, KCNQ2, HTR1E, GJD2, SLC12A7, PTGER4, SCN2B, CNTNAP4, PTPRN2, GRIN2A, PCDH8, PDYN, NTSR1, GRM1, GRM5, EIF4A3, SSTR3, CHRM3, CHRM2, GRM8, HTR7, C2CD4C, CNTN4, CUX2, LRRK2, PPFIA2, CPLX4, SNAP91, OPRK1, NPY2R, GPR149, KCNA1, TH, CACNB4, RIMS2, SORCS3, KCNMB2,…
PROM1	44.59	TWIST2	31.3		GO:0098916~anterograde trans-synaptic signaling	1.04607e-09	OPRM1, LYPD1, JPH4, UTS2, JPH3, SYT5, SLC6A2, GABRB2, TACR1, EDN1, SYT6, VGF, GDNF, S1PR2, SLC1A3, KCNQ3, GRIN2B, GRIN2D, IFNG, CHRNA6, HTR1D, KCNQ2, HTR1E, GJD2, SLC12A7, PTGER4, SCN2B, CNTNAP4, PTPRN2, GRIN2A, PCDH8, PDYN, NTSR1, GRM1, GRM5, EIF4A3, SSTR3, CHRM3, CHRM2, GRM8, HTR7, C2CD4C, CNTN4, CUX2, LRRK2, PPFIA2, CPLX4, SNAP91, OPRK1, NPY2R, GPR149, KCNA1, TH, CACNB4, RIMS2, SORCS3, KCNMB2,…
PTGER4	44.5	ZNF436	22.5233		GO:0048468~cell development	1.29801e-09	GDF3, ADCY1, GDF1, SLC9A4, EDN1, RORB, POSTN, RADIL, HOXD10, S1PR2, OGN, S1PR3, AGTR2, BDNF, IFNG, RAB25, ISLR2, CDH23, TWIST1, TAF4B, THY1, PTPRQ, CTNNA2, PRDM8, HES1, JUN, PDGFRB, ADAMTS1, HAS2, PRDM1, EXT1, PALM, GPR149, CACNB4, RIMS2, EPHB3, CALR, LHX8, BMP4, SPHK1, HGF, EPHA3, SHOX2, EPHA4, EPHA7, SFRP2, NTRK2, BCL6B, RBPJ, OPRM1, FGF8, NRP1, GLI2, LATS2, SEMA3C, FANCG, TMEM100, FGF2, TNMD, …
CSF1	44.0267	TBX3	21.79		GO:0070848~response to growth factor	2.55833e-09	ASPN, OPRM1, FGF19, GDF3, FGF5, FGF18, FGF8, GDF1, FGF7, NRP1, FGF9, LTBP4, EDN1, FASLG, FSTL1, POSTN, NFKB1, BMP15, WNT2, FOS, AGTR2, GATA6, GATA3, SOSTDC1, GATA4, HTRA3, TMEM100, FGF1, FGF2, MYC, FGF3, WWOX, FGF4, TWIST1, ZCCHC12, ZFP36, RAMP2, TNMD, SLIT2, HES1, EIF4A3, CHRDL1, SKOR2, JUN, COL1A2, PDGFRB, SORT1, HAS2, UBB, COL1A1, FSHB, WFIKKN2, PARD3, COL3A1, TH, DCN, SOX6, GREM2, CDH5, SORCS…
NTRK2	42.54	TEAD2	21.4933		GO:0071363~cellular response to growth factor stimulus	3.19253e-09	ASPN, FGF19, GDF3, FGF5, FGF18, FGF8, GDF1, FGF7, NRP1, FGF9, LTBP4, EDN1, FSTL1, POSTN, NFKB1, BMP15, WNT2, FOS, AGTR2, GATA6, GATA3, SOSTDC1, GATA4, HTRA3, TMEM100, FGF1, FGF2, FGF3, WWOX, FGF4, TWIST1, ZCCHC12, ZFP36, RAMP2, TNMD, SLIT2, HES1, EIF4A3, CHRDL1, SKOR2, JUN, COL1A2, PDGFRB, SORT1, HAS2, UBB, COL1A1, FSHB, WFIKKN2, PARD3, COL3A1, TH, DCN, SOX6, GREM2, CDH5, SORCS3, PFN1, PRDM14, IN…
FZD1	42.29	TAF4B	20.3867		GO:0045595~regulation of cell differentiation	4.50149e-09	FGF18, GDF3, UTS2, LMO3, LTBP4, CRABP2, EDN1, TNFSF14, POSTN, ITPKB, RORB, LRRC4C, GDNF, CXCL12, CXCL10, WNT2, S1PR2, GATA2, AGTR1, S1PR3, OGN, MEDAG, IFNL1, BDNF, GATA6, GATA3, SOSTDC1, GATA4, IFNG, UNC5D, SCRT1, IFRD1, NEGR1, TWIST2, ISLR2, TWIST1, PRAME, SOCS3, VAX1, JUNB, PTPRQ, CTNNA2, THY1, PRAMEF11, IL20, HES1, SKOR2, CD34, AAMDC, JUN, LILRB4, ADAMTS1, HAS2, COL1A1, PRDM1, LRRK2, NEK5, PAL…
PARD3	41.6033	MKX	20.09		GO:0035295~tube development	5.10559e-09	FGF18, FGF8, NRP1, FGF7, FGF9, EDN2, EDN1, TBX20, GLI2, GDNF, LGR5, ZIC3, HOXD11, WNT2, GATA2, AGTR2, OSR1, GATA6, GATA3, HLX, SOSTDC1, GATA4, RSPO2, RALA, RHOB, SEMA3C, NOS3, PAK1, LOX, ALX4, FGF1, FGF2, MYC, IPMK, TWIST1, GSC, CYP1A1, RXFP1, GRHL3, BASP1, SLIT2, HES1, DACT2, WNT9B, PRDM1, ADAMTS2, CSF1, COL3A1, SOX4, FAM212A, EPHB3, SUFU, ADA, WT1, ALDH1A2, PFN1, AGT, CD24, SIM1, BMP4, CEBPA, T…
ANTXR2	41.0133	RUNX1T1	19.81		GO:0048699~generation of neurons	5.94617e-09	ADCY1, KERA, GABRB2, LRTM2, CRABP2, POSTN, RORB, HOXD1, LRRC4C, GDNF, CXCL12, HOXD10, WNT2, APOA4, GATA2, OGN, BDNF, ANK3, CDNF, GATA3, IFNG, UNC5D, SCRT1, SPON2, IFRD1, NEGR1, C17ORF96, ISLR2, CDH23, TWIST1, MDGA1, STMN4, EMX2, VAX1, PTPRQ, THY1, CTNNA2, HES1, SLITRK1, SKOR2, SLITRK3, JUN, MNX1, ADAMTS1, PRDM1, SLITRK6, EXT1, LRRK2, PALM, KCNA1, ASTN1, SOX4, RIMS2, CALR, EPHB3, PAQR3, RASAL1, BL…
SGCD	40.2133	GLIS2	19.1833		GO:0030182~neuron differentiation	6.19931e-09	ADCY1, KERA, GABRB2, LRTM2, CRABP2, POSTN, RORB, HOXD1, LRRC4C, GDNF, CXCL12, HOXD10, WNT2, APOA4, GATA2, OGN, BDNF, CDNF, ANK3, GATA3, IFNG, UNC5D, SPON2, IFRD1, NEGR1, C17ORF96, ISLR2, CDH23, MDGA1, STMN4, EMX2, VAX1, PTPRQ, THY1, CTNNA2, HES1, SLITRK1, SKOR2, SLITRK3, JUN, MNX1, ADAMTS1, PRDM1, SLITRK6, EXT1, LRRK2, PALM, SOX4, RIMS2, CALR, EPHB3, PAQR3, RASAL1, BLOC1S1, MTCH1, ADRA2C, LRFN5, …
SCARA5	39.29	IKZF4	18.6067		GO:1902531~regulation of intracellular signal transduction	6.88396e-09	ASPN, FGF19, GDF3, FGF18, GDF1, LMO3, F2RL1, EDN1, LRRC4B, TNFSF14, ITPKB, LRRC4C, BMP15, CXCL11, CXCL12, CXCL10, S1PR2, GSTM2, IFNL1, PTGIR, GATA3, IFNG, RGN, CREB3L1, PELI2, IFNK, TWIST1, LRRC4, F10, SOCS3, TAF4B, SOCS1, UNC5CL, IL26, TNFRSF14, IL21, IL20, HES1, JUN, PDGFRB, LRRK2, TNFAIP3, SPATA13, GATSL2, ARHGEF25, AKAP12, HSPA1A, ABCA1, HSPA1B, CALR, PAQR3, ADA, RASAL1, MEIS3, TEK, DUSP16, A…
S1PR3	38.6367	MEOX1	12.0267		GO:0040011~locomotion	8.01397e-09	FGF19, FGF18, UTS2, EDN2, F2RL1, EDN1, TNFSF14, POSTN, ENPEP, TNFSF12, CXCL11, GDNF, CXCL12, CXCL10, GATA2, AGTR1, OGN, AGTR2, BDNF, ANK3, GATA3, CH25H, IFNG, RGN, RALA, UNC5D, RAB25, SCRT1, SPON2, TWIST1, CLRN1, F10, MDGA1, EMX2, GRIN2A, TNFRSF14, VAX1, OR1D2, CTNNA2, THY1, HES1, TNFAIP6, PODXL2, CD34, JUN, COL1A2, PDGFRB, HAS2, COL1A1, EXT1, LRRK2, SPATA13, CYSLTR1, ENPP2, ASTN1, BDKRB1, IL33, …
UTRN	38.3233	CBFA2T3	10.1533		GO:0007610~behavior	9.09522e-09	OPRM1, LYPD1, JPH4, ADCY1, UTS2, JPH3, ADCY8, TACR1, PREX2, GDNF, CXCL12, HOXD10, BSX, FOS, AGTR2, SLC1A3, GRIN2B, GRIN2D, NEGR1, DPP4, GRID1, CDH23, PTGER4, CNTNAP4, GRIN2A, SDK1, GAL, NTSR1, GRM1, GRM5, SLITRK1, EIF4A3, JUN, CUX2, LRRK2, SLITRK6, VIP, PRLHR, CCK, PTCHD1, OPRK1, NPY2R, TH, ASTN1, CNTFR, CACNB4, GPRC5B, TRH, ADA, SORCS3, REN, AGT, ALDH1A3, LHX8, APBA1, GABRA5, SPTBN4, NLGN1, GJB4…
RALA	38.2133	GLI2	8.38		GO:0045597~positive regulation of cell differentiation	3.25022e-08	FGF18, UTS2, LMO3, EDN1, CRABP2, TNFSF14, ITPKB, CXCL12, GDNF, S1PR2, WNT2, GATA2, AGTR1, MEDAG, BDNF, GATA6, GATA3, GATA4, IFNG, NEGR1, TWIST1, ISLR2, SOCS3, JUNB, IL20, CTNNA2, HES1, CD34, JUN, AAMDC, ADAMTS1, HAS2, PRDM1, COL1A1, NEK5, PALM, SOX6, RIMS2, CALR, IL34, ADA, RASAL1, ADRA2C, AXIN2, BMP4, GSX2, KLF10, SPHK1, NEUROG1, SMAD1, HGF, SHANK3, KDR, EPHA3, SHOX2, EPHA4, SFRP2, NTRK2, SFRP4,…
PLEKHH2	37.56	HLF	7.16333		GO:0010033~response to organic substance	3.81928e-08	GDF3, LYPD1, ADCY1, UTS2, GDF1, ADCY8, LTBP4, EDN2, EDN1, AQP4, FSTL1, RORB, POSTN, AGTR1, AGTR2, GRIN2B, SOSTDC1, LCAT, IFNG, CREB3L1, CHRNA6, HTRA3, IFNK, WWOX, TWIST1, LRRC4, CYP1A1, GRIN2A, HNF4G, HES1, SSTR3, JUN, HSD11B2, PDGFRB, HAS2, ADAMTS1, PRDM1, IL1R2, MME, OAS1, BDKRB1, HSPA1A, HSPA1B, CALR, ADA, SORCS3, HSPA1L, PFN1, IL1RAPL2, BMP4, KLF10, KLF11, SPHK1, HGF, SMAD1, EPHA3, KDR, ABCG2…
PDGFRB	37.09	SATB1	6.64667		GO:0048514~blood vessel morphogenesis	4.76577e-08	FGF18, UTS2, FGF8, NRP1, FGF9, EDN1, TBX20, FASLG, ENPEP, TNFSF12, MMP2, CXCL10, GATA2, GATA6, HPSE, GATA4, RHOB, NOS3, CALCRL, TIE1, TMEM100, FGF1, FGF2, TWIST1, RAMP2, PTGER4, TNMD, ARHGAP24, JUNB, SLIT2, THY1, HES1, CD34, JUN, PDGFRB, HAS2, PRDM1, TNFAIP3, C3, COL3A1, SOX4, ESM1, DCN, EPHB3, WT1, HOXA3, AGT, TEK, THBS2, BMP4, NOX5, TBX2, FLT4, SPHK1, NR4A1, NPR1, TEAD2, HGF, ISL1, KDR, CCL11, …
FCGRT	36.0933	ZNF155	6.36333		GO:0003013~circulatory system process	4.9864e-08	UTS2, EDN2, TACR1, F2RL1, EDN1, TBX20, POSTN, ENPEP, CXCL12, CXCL10, GSTM2, AGTR1, AGTR2, LPA, GATA4, IFNG, NOS3, HTR1D, GUCA2B, RAMP2, HSP90AA1, SCN2B, CACNG4, SERPING1, CLIC2, NTSR1, SLIT2, ADRB1, CHRM3, CD34, CHRM2, HTR7, COL1A2, HSD11B2, SGCD, CASQ1, VIP, CYSLTR1, TH, MME, BDKRB1, KCNA5, CACNB4, TAC4, ADA, KCNMB2, ACE, REN, AGT, TEK, ADRA2C, SLC8A1, CACNA2D1, TBX2, SPTBN4, ASIC2, NPR1, CYP4F1…
DPP4	36.0067	MITF	5.9		GO:0000904~cell morphogenesis involved in differentiation	6.61217e-08	ADCY1, FGF8, NRP1, KERA, LRTM2, PREX2, CRABP2, POSTN, LRRC4C, RADIL, GLI2, GDNF, CXCL12, LATS2, WNT2, OGN, BDNF, SLC1A3, ANK3, GATA3, SEMA3C, RAB25, UNC5D, PAK1, TMEM100, SPON2, IFRD1, ISLR2, TWIST1, GSC, TNMD, BASP1, VAX1, SLIT2, PTPRQ, THY1, CTNNA2, HES1, SLITRK1, SLITRK3, SKOR2, DACT2, WNT9B, HAS2, CNTN4, COL1A1, CUX2, SERPINB3, SLITRK6, EXT1, LRRK2, GAP43, PARD3, CCK, EPHB3, CALR, WT1, LINGO2…
ARL4D	34.2	GATA2	5.61667		GO:0007167~enzyme linked receptor protein signaling pathway	6.72074e-08	ASPN, FGF19, FGF18, GDF3, GDF1, LTBP4, FST, FSTL1, BMP15, MMP2, BDNF, PTGIR, AGTR2, GRIN2B, GATA6, GATA3, SOSTDC1, GATA4, HTRA3, SOCS3, SOCS1, HES1, SKOR2, JUN, PDGFRL, ROR1, COL1A2, PDGFRB, AKAP2, EPHA10, ESM1, EPHB3, GREM2, SORCS3, TEK, ANGPTL1, ADRA2C, HIP1, BMP4, KLF10, SMAD1, HGF, KDR, EPHA3, EPHA4, CBLB, EPHA7, SFRP2, CSRNP1, NTRK2, ABL1, RBPJ, ABL2, FGF5, FGF8, FGF7, NRP1, FGF9, TBX20, FAS…
SPHK1	32.25	PRDM1	4.91667		GO:0009719~response to endogenous stimulus	7.34826e-08	ASPN, FGF19, QRFPR, FGF18, LYPD1, GDF3, ADCY1, GDF1, GABRB2, LMO3, ADCY8, LTBP4, EDN1, POSTN, FSTL1, RORB, BMP15, MMP2, AGXT, CXCL12, WNT2, AGTR1, GSTM2, AGTR2, PTGIR, GATA6, GATA3, SOSTDC1, LCAT, GATA4, LOX, HTRA3, CHRNA6, WWOX, TUB, SOCS3, SOCS1, GRIN2A, PDXP, SLC34A1, HNF4G, JUNB, HES1, SSTR3, SKOR2, JUN, COL1A2, HSD11B2, PDGFRB, ADAMTS1, HAS2, COL1A1, LRRK2, TNFAIP3, PANX1, SOX6, ABCA1, TRH, …
GPRC5B	30.0467	CSRNP3	4.7		GO:0044057~regulation of system process	7.37748e-08	OPRM1, UTS2, EDN2, TACR1, F2RL1, EDN1, APOA4, GSTM2, AGTR1, AGTR2, GRIN2D, GATA4, IFNG, NOS3, CALCRL, TMEM100, HSP90AA1, SCN2B, PTGER4, GRIN2A, CACNG4, CLIC2, GAL, NTSR1, GRM1, INHBB, ADRB1, HSPB6, CHRM3, CHRM2, CASQ1, VIP, PARD3, CCK, OPRK1, NPY2R, KCNA1, TH, KCNA5, CACNB4, TAC4, ADA, KCNMB2, ACE, INPP5K, AGT, ADRA2C, TLX3, SLC8A1, CACNA2D1, GSX2, TBX2, SPHK1, SPTBN4, NLGN1, LMCD1, ASIC2, NPR1, …
TTYH3	29.25	GATA6	4.50333		GO:0022603~regulation of anatomical structure morphogenesis	7.84302e-08	ASPN, FGF18, UTS2, CRABP2, EDN1, TNFSF14, POSTN, TNFSF12, LRRC4C, GDNF, CXCL12, CXCL10, WNT2, GATA2, OGN, BDNF, AGTR2, GATA6, GATA3, GATA4, IFNG, IFRD1, ISLR2, TWIST1, GRHL3, BASP1, THY1, HES1, SKOR2, CD34, ROR1, HAS2, COL1A1, TNFAIP3, LRRK2, PALM, ENPP2, RIMS2, DAAM1, CALR, EPHB3, ADA, WT1, PFN1, RASAL1, TEK, AXIN2, TBC1D30, CDC42EP4, FGD5, BMP4, SPHK1, GAS2, HGF, SHANK3, PSMB8, KDR, EPHA3, SHOX…
AGTR2	28.6967	MEIS3	3.69333		GO:0008015~blood circulation	8.12698e-08	UTS2, EDN2, TACR1, F2RL1, EDN1, TBX20, POSTN, ENPEP, CXCL12, CXCL10, GSTM2, AGTR1, AGTR2, LPA, GATA4, IFNG, NOS3, GUCA2B, HTR1D, RAMP2, HSP90AA1, SCN2B, CACNG4, SERPING1, CLIC2, NTSR1, SLIT2, ADRB1, CHRM3, CD34, CHRM2, HTR7, COL1A2, HSD11B2, SGCD, CASQ1, VIP, TH, MME, BDKRB1, KCNA5, CACNB4, TAC4, ADA, KCNMB2, ACE, REN, AGT, TEK, ADRA2C, SLC8A1, CACNA2D1, TBX2, SPTBN4, ASIC2, NPR1, CYP4F12, NPY1R,…
ARHGAP10	28.4267	HOXA6	3.68		GO:0009790~embryo development	9.48276e-08	GDF3, EDN1, CRABP2, HOXD1, MMP2, GDNF, HOXD10, ZIC3, WNT2, GATA2, GATA6, GATA3, GATA4, RALA, TWIST1, CYP1A1, SOCS3, GRHL3, BASP1, JUNB, PTPRQ, HES1, PRDM1, COL1A1, EXT1, SLITRK6, FRAS1, SOX4, SOX6, FAM212A, GREM2, ADA, WT1, PFN1, HOXA3, HOXA6, AXIN2, BMP4, MAFF, RPGRIP1L, NEUROG1, TEAD2, SMAD1, NR4A3, KDR, ABCG2, SHOX2, UBTFL1, SFRP2, HOPX, RBPJ, MYH10, FGF8, NRP1, FGF9, TBX20, GLI2, LATS2, FLT3L…
EPHA7	25.31	TBX2	3.34333		GO:0018108~peptidyl-tyrosine phosphorylation	1.0157e-07	FGF18, FGF5, FGF8, NRP1, FGF7, FGF9, HSPH1, IFNL1, IFNG, TIE1, FGF1, FGF2, FGF3, FGF4, HSP90AA1, PTGER4, SOCS3, SOCS1, TNFRSF14, IL21, IL20, TYK2, HES1, ROR1, CNTN1, PDGFRB, FRK, CCK, ENPP2, EPHA10, GPRC5B, EPHB3, SGK223, ACE, AGT, TEK, ADRA2C, CD24, FLT4, IGF1, HGF, ISL1, EPHA3, KDR, EPHA4, EPHA7, CBLB, EPGN, SFRP2, NTRK2, PECAM1, ABL1, ABL2, IL2
SSPN	25.1033	HOXD10	3.20667		GO:0018212~peptidyl-tyrosine modification	1.22489e-07	FGF18, FGF5, FGF8, NRP1, FGF7, FGF9, HSPH1, IFNL1, IFNG, TIE1, FGF1, FGF2, FGF3, FGF4, HSP90AA1, PTGER4, SOCS3, SOCS1, TNFRSF14, IL21, IL20, TYK2, HES1, ROR1, CNTN1, PDGFRB, FRK, CCK, ENPP2, EPHA10, GPRC5B, EPHB3, SGK223, ACE, AGT, TEK, ADRA2C, CD24, FLT4, IGF1, HGF, ISL1, EPHA3, KDR, EPHA4, EPHA7, CBLB, EPGN, SFRP2, NTRK2, PECAM1, ABL1, ABL2, IL2
CYTH3	25.0467	TRIM22	2.92667		GO:0016477~cell migration	1.27769e-07	FGF19, FGF18, UTS2, EDN2, F2RL1, EDN1, TNFSF14, POSTN, TNFSF12, ENPEP, CXCL11, GDNF, CXCL12, CXCL10, GATA2, AGTR1, AGTR2, GATA3, CH25H, IFNG, UNC5D, RAB25, SCRT1, TWIST1, F10, MDGA1, EMX2, TNFRSF14, VAX1, THY1, CTNNA2, HES1, TNFAIP6, PODXL2, CD34, JUN, COL1A2, PDGFRB, HAS2, COL1A1, LRRK2, SPATA13, ENPP2, ASTN1, BDKRB1, IL33, CALR, EPHB3, ADA, PFN1, ACE, PROCR, FOLR2, TEK, BMP4, SPHK1, NR4A1, HGF,…
LGR5	24.2633	CEBPA	2.80333		GO:0010647~positive regulation of cell communication	1.61768e-07	FGF19, FGF18, GDF3, UTS2, GDF1, LMO3, F2RL1, EDN1, TSPAN5, TNFSF14, ITPKB, TNFSF12, CXCL11, BMP15, CXCL10, WNT2, S1PR2, GSTM2, IFNL1, AGTR2, PTGIR, BDNF, GATA6, ANK3, GATA3, GATA4, IFNG, PELI2, WWOX, F10, SOCS3, SOCS1, GRIN2A, UNC5CL, HRK, IL26, TNFRSF14, NTSR1, IL21, IL20, HES1, SKOR2, JUN, PDGFRB, COL1A1, LRRK2, AKAP12, SOX4, HSPA1A, ESM1, HSPA1B, RIMS2, TRH, CALR, ADA, MEIS3, TEK, ADRA2C, AXIN…
PAK1	23.56	CARF	2.73333		GO:0035556~intracellular signal transduction	2.08966e-07	GDF3, ADCY1, GDF1, ADCY8, EDN2, EDN1, S1PR2, AGTR1, AGTR2, GRIN2B, STAC, DIRAS3, GRIN2D, IFNG, CREB3L1, PELI2, RAB25, IFNK, WWOX, TWIST1, LRRC4, F10, TAF4B, SCN2A, GRIN2A, UNC5CL, HES1, RND3, JUN, PDGFRB, GATSL2, ARHGEF25, AKAP12, HSPA1A, HSPA1B, RIMS2, CALR, ADA, ASB18, PLAGL1, DUSP16, CDC42EP4, DHX58, HIP1, BMP4, ARHGEF37, SPHK1, CIDEB, HGF, SMAD1, SLAMF1, KDR, EPHA4, EPHA7, SFRP2, RGS4, NTRK2,…
EPHA3	22.4333	TBX20	2.47		GO:0048878~chemical homeostasis	2.73165e-07	SLC9A9, UTS2, ADCY1, SLC9A4, ADCY8, EDN2, F2RL1, SLC9A2, EDN1, AQP4, MYLIP, CXCL11, CXCL12, CXCL10, APOA4, GATA2, GSTM2, S1PR3, AGTR1, PTGIR, AGTR2, PVALB, ANK3, LCAT, GATA4, RGN, HTR1D, CDH23, HTR1E, SCN2B, PTPRN2, SLC34A1, GRHL3, NAPSA, NTSR1, THY1, HAS2, SLC30A10, LRRK2, CYSLTR1, KCNA1, SOX4, BDKRB1, OAS1, CACNB4, ABCA1, KCNA5, CALR, APOC4, PPP1R3G, BMP4, CACNA2D1, RFX6, CPS1, ABCG2, KDR, SLC4…
ACVR1B	22.02	RCOR2	2.26		GO:0023056~positive regulation of signaling	3.3673e-07	FGF19, FGF18, GDF3, UTS2, GDF1, LMO3, F2RL1, EDN1, TSPAN5, TNFSF14, ITPKB, TNFSF12, CXCL11, BMP15, CXCL10, WNT2, S1PR2, GSTM2, IFNL1, AGTR2, PTGIR, BDNF, GATA6, GATA3, GATA4, IFNG, PELI2, WWOX, F10, SOCS3, SOCS1, GRIN2A, UNC5CL, HRK, IL26, TNFRSF14, NTSR1, IL21, IL20, HES1, SKOR2, JUN, PDGFRB, COL1A1, LRRK2, AKAP12, SOX4, HSPA1A, ESM1, HSPA1B, RIMS2, TRH, CALR, ADA, MEIS3, TEK, ADRA2C, AXIN2, DHX…
KCNA1	21.6933	ZNF14	1.81667		GO:0048585~negative regulation of response to stimulus	3.45585e-07	ASPN, GDF3, PEAR1, MASP1, LMO3, F2RL1, FST, EDN1, LRRC4B, TSPAN8, LRRC4C, GDNF, CXCL12, S1PR2, GATA2, GSTM2, IFNL1, AGTR2, PTGIR, GATA3, SOSTDC1, CREB3L1, HTRA3, WWOX, TWIST1, LRRC4, PRAME, SOCS3, SOCS1, CYP26A1, SERPING1, THY1, PRAMEF11, CTNNA2, TNFAIP6, SKOR2, CD34, PRDM1, LRRK2, TNFAIP3, PALM, IL1R2, GATSL2, HSPA1A, HSPA1B, IL33, BICC1, CALR, GREM2, PAQR3, ADA, PRAMEF4, RASAL1, MEIS3, TEK, DUS…
NEGR1	20.5133	ZNF624	1.65667		GO:0050877~neurological system process	3.7339e-07	CALHM1, ADCY1, KERA, GABRB2, ADCY8, OR2J3, EDN1, RORB, HOXD1, CNGB3, HOXD10, ZIC2, AGTR2, HMCN1, GRIN2B, ST3GAL4, ANK3, GRIN2D, IFNG, CDH23, GJD2, TUB, CLRN1, MYO3A, SCN2A, GRIN2A, OR4F17, OR2K2, NTSR1, PDYN, OR1D2, CNGA4, PTPRQ, CTNNA2, CNGA2, PRCD, TMPRSS11E, JUN, COL1A1, SLITRK6, GJA10, RTP4, KCNA1, MME, BDKRB1, CACNB4, OTOR, SORCS3, KCNMB2, OR52N4, OPN1MW2, OR56B1, OR51B5, GFY, ADRA2C, LHX8, …
ARHGAP32	20.4967	ZSCAN23	1.42		GO:0071310~cellular response to organic substance	4.1697e-07	GDF3, ADCY1, GDF1, ADCY8, LTBP4, EDN2, EDN1, AQP4, RORB, POSTN, FSTL1, AGTR1, AGTR2, SOSTDC1, IFNG, CREB3L1, IFNK, HTRA3, WWOX, TWIST1, LRRC4, CYP1A1, HNF4G, HES1, SSTR3, JUN, PDGFRB, ADAMTS1, HAS2, PRDM1, IL1R2, MME, HSPA1A, OAS1, HSPA1B, CALR, SORCS3, PFN1, IL1RAPL2, BMP4, KLF10, SPHK1, KLF11, HGF, SMAD1, ABCG2, KDR, EPHA3, SFRP2, NTRK2, RBPJ, OPRM1, FGF5, FGF8, NRP1, FGF7, FGF9, CPEB4, NFKB1, …
CNTFR	20.2533	HIC1	1.33333		GO:0051480~regulation of cytosolic calcium ion concentration	4.2813e-07	OPRM1, JPH4, JPH3, UTS2, CYSLTR1, TACR1, EDN2, NPY2R, F2RL1, EDN1, GPR6, BDKRB1, NMB, KCNA5, TAC4, CXCL11, CXCL10, AGTR1, GATA2, GSTM2, S1PR3, PTGIR, PVALB, AGT, CD24, HTR1D, FGF2, HTR1E, CDH23, BMP4, CACNA2D1, SLC8A1, PTGER4, CLIC2, NPY1R, NTSR1, GRM1, ITPR1, TRPM2, THY1, P2RY10, CD19, ABL1, CASQ1, HTR2C, ABL2, IL2
TMEM100	19.6833	ALX4	1.32333		GO:0009605~response to external stimulus	4.81894e-07	GDF3, MASP1, EDN2, EDN1, POSTN, FSTL1, AGTR1, OGN, BDNF, GRIN2D, CH25H, IFNG, IFNK, CYP1A1, GRIN2A, SERPING1, MAP1LC3B2, OR1D2, PTPRQ, CTNNA2, SSTR3, CD34, JUN, HSD11B2, PDGFRB, ADAMTS1, PRDM1, EXT1, ADAMTS5, GJA10, IL1R2, ENPP2, BDKRB1, OAS1, GAST, CACNB4, EPHB3, CALR, ADA, KIAA1549L, OPN1MW2, DHX58, BMP4, AGBL4, KLF10, SPHK1, HGF, KDR, ABCG2, EPHA4, EPHA7, CD207, SFRP2, KCNJ8, NTRK2, HOPX, RBPJ…
S1PR2	19.29	RORB	1.20333		GO:0007507~heart development	5.00216e-07	FGF19, FGF8, NRP1, FGF9, EDN1, TBX20, GLI2, ZIC3, WNT2, GATA2, AGTR2, OSR1, GATA6, GATA3, GATA4, SEMA3C, CALCRL, TMEM100, LOX, FGF2, FGF3, TWIST1, RAMP2, BASP1, HES1, XIRP1, JUN, SGCD, PDGFRB, HAS2, ADAMTS1, PRDM1, NPY2R, COL3A1, TH, SOX4, BICC1, SOX6, CALR, SUFU, WT1, ALDH1A2, AGT, TEK, AXIN2, WNT8A, FLRT3, BMP4, SLC8A1, TBX3, TBX2, DRC1, FBN1, RPGRIP1L, FZD1, IGF1, TEAD2, SMAD1, NPY1R, ISL1, CO…
SLC8A1	19.0167	ZNF182	1.01667		GO:0048870~cell motility	5.09757e-07	FGF19, FGF18, UTS2, EDN2, F2RL1, EDN1, TNFSF14, POSTN, TNFSF12, ENPEP, CXCL11, GDNF, CXCL12, CXCL10, GATA2, AGTR1, AGTR2, GATA3, CH25H, IFNG, RGN, UNC5D, RAB25, SCRT1, TWIST1, CLRN1, F10, MDGA1, EMX2, TNFRSF14, VAX1, THY1, CTNNA2, HES1, TNFAIP6, PODXL2, CD34, JUN, COL1A2, PDGFRB, HAS2, COL1A1, LRRK2, SPATA13, ENPP2, ASTN1, BDKRB1, IL33, CALR, EPHB3, ADA, PFN1, ACE, PROCR, FOLR2, TEK, BMP4, GSX2, …
EPHA4	17.9067	DACH1	0.92		GO:0051674~localization of cell	5.09757e-07	FGF19, FGF18, UTS2, EDN2, F2RL1, EDN1, TNFSF14, POSTN, TNFSF12, ENPEP, CXCL11, GDNF, CXCL12, CXCL10, GATA2, AGTR1, AGTR2, GATA3, CH25H, IFNG, RGN, UNC5D, RAB25, SCRT1, TWIST1, CLRN1, F10, MDGA1, EMX2, TNFRSF14, VAX1, THY1, CTNNA2, HES1, TNFAIP6, PODXL2, CD34, JUN, COL1A2, PDGFRB, HAS2, COL1A1, LRRK2, SPATA13, ENPP2, ASTN1, BDKRB1, IL33, CALR, EPHB3, ADA, PFN1, ACE, PROCR, FOLR2, TEK, BMP4, GSX2, …
CALCRL	17.85	TRIM29	0.763333		GO:0019220~regulation of phosphate metabolic process	5.88116e-07	ASPN, FGF19, GDF3, FGF18, ADCY1, GDF1, LMO3, ADCY8, F2RL1, EDN1, LRRC4B, ITPKB, LRRC4C, BMP15, CXCL11, CXCL10, S1PR2, IFNL1, AGTR2, PTGIR, DIRAS3, IFNG, RGN, PELI2, IFNK, GUCA2B, HTR1E, TWIST1, LRRC4, SOCS3, SOCS1, UNC5CL, IL26, TNFRSF14, NTSR1, IL21, THY1, IL20, HES1, JUN, MC2R, PDGFRB, LRRK2, TNFAIP3, PALM, ENPP2, AKAP12, BDKRB1, ABCA1, IL34, PAQR3, ACE, TEK, DUSP16, ADRA2C, PPP1R42, AXIN2, NYX…
MME	17.4133	SOX6	0.733333		GO:0009967~positive regulation of signal transduction	6.00152e-07	FGF19, FGF18, GDF3, GDF1, LMO3, F2RL1, EDN1, TSPAN5, TNFSF14, ITPKB, TNFSF12, CXCL11, BMP15, CXCL10, WNT2, S1PR2, GSTM2, IFNL1, AGTR2, PTGIR, BDNF, GATA6, GATA3, GATA4, IFNG, PELI2, WWOX, F10, SOCS3, SOCS1, HRK, UNC5CL, IL26, TNFRSF14, NTSR1, IL21, IL20, HES1, SKOR2, JUN, PDGFRB, COL1A1, LRRK2, AKAP12, SOX4, HSPA1A, ESM1, HSPA1B, RIMS2, CALR, ADA, MEIS3, TEK, ADRA2C, AXIN2, DHX58, HIP1, BMP4, GSX…
VSTM4	17.1767	NR5A2	0.723333		GO:0042127~regulation of cell proliferation	6.04865e-07	FGF19, FGF18, UTS2, EDN2, EDN1, TNFSF12, CXCL11, MMP2, GDNF, CXCL12, CXCL10, WNT2, FNTB, S1PR2, GATA2, AGTR1, S1PR3, OGN, IFNL1, AGTR2, PTGIR, GATA6, GATA3, IFNG, RGN, RAB25, IFNK, TWIST1, PRAME, TAF4B, IL26, ZNF503, TNFRSF14, VAX1, IL21, JUNB, PRAMEF11, HES1, SSTR3, SKOR2, JUN, PDGFRB, ADAMTS1, HAS2, PRDM1, LRRK2, TNFAIP3, ENPP7, SOX4, CNTFR, ESM1, KCNA5, IL34, CALR, WT1, ADA, PRAMEF4, ACE, HOXA…
NTNG1	17.0433	GATA3	0.666667		GO:1901342~regulation of vasculature development	6.19113e-07	FGF18, UTS2, C3, ENPP2, FASLG, DCN, TNFSF12, WT1, CXCL10, GATA2, GATA6, AGT, GATA4, IFNG, TEK, RHOB, NOS3, TMEM100, TIE1, FGF1, FGF2, THBS2, TWIST1, BMP4, RAMP2, PTGER4, TNMD, SPHK1, NPR1, HGF, ISL1, KDR, CCL11, MEOX2, SFRP2, CD34, SULF1, AMOT, TNFAIP3, PPP1R15A, HDAC7
CLDN4	16.71	HOXC13	0.61		GO:0051174~regulation of phosphorus metabolic process	6.20733e-07	ASPN, FGF19, GDF3, FGF18, ADCY1, GDF1, LMO3, ADCY8, F2RL1, EDN1, LRRC4B, ITPKB, LRRC4C, BMP15, CXCL11, CXCL10, S1PR2, IFNL1, AGTR2, PTGIR, DIRAS3, IFNG, RGN, PELI2, IFNK, GUCA2B, HTR1E, TWIST1, LRRC4, SOCS3, SOCS1, UNC5CL, IL26, TNFRSF14, NTSR1, IL21, THY1, IL20, HES1, JUN, MC2R, PDGFRB, LRRK2, TNFAIP3, PALM, ENPP2, AKAP12, BDKRB1, ABCA1, IL34, PAQR3, ACE, TEK, DUSP16, ADRA2C, PPP1R42, AXIN2, NYX…
LYPD1	15.14	HOXA3	0.563333		GO:0001525~angiogenesis	6.3998e-07	FGF18, FGF8, UTS2, NRP1, FGF9, EDN1, TBX20, FASLG, ENPEP, TNFSF12, MMP2, CXCL10, GATA2, GATA6, HPSE, GATA4, RHOB, NOS3, TMEM100, TIE1, CALCRL, FGF1, FGF2, TWIST1, RAMP2, TNMD, ARHGAP24, SLIT2, THY1, CD34, JUN, PDGFRB, TNFAIP3, C3, ESM1, DCN, EPHB3, HOXA3, AGT, TEK, THBS2, BMP4, NOX5, FLT4, SPHK1, NR4A1, NPR1, HGF, ISL1, KDR, CCL11, MEOX2, EPGN, SFRP2, SULF1, AMOT, RBPJ, HDAC7
CNTN1	14.11	WT1	0.55		GO:0007423~sensory organ development	7.15982e-07	GDF3, FGF8, NRP1, KERA, GABRB2, FGF9, EDN1, FASLG, RORB, GLI2, LGR5, WNT2, GATA2, OSR1, GATA3, CDH23, TWIST1, RS1, TUB, GSC, RAX, CYP1A1, OTX1, PTF1A, SDK1, GRHL3, VAX1, ARHGEF15, PTPRQ, THY1, HES1, C1QB, CHRDL1, SLC26A5, HOXC13, JUN, WNT9B, PDGFRB, PRDM1, SLITRK6, TH, MFRP, WT1, ALDH1A2, GPM6A, ALDH1A3, HCN1, BMP4, CEBPA, NOX3, TBX2, GABRA5, FBN1, RPGRIP1L, NEUROG1, NR4A3, COL5A1, RD3, WNT2B, PR…
RNF144A	14.1067	ZIC3	0.36		GO:0009792~embryo development ending in birth or egg hatching	7.23726e-07	GDF3, FGF8, FGF9, EDN1, HOXD1, GLI2, HOXD10, LATS2, WNT2, GATA2, ACVR1B, OSR1, GATA6, GATA3, SEMA3C, RALA, NOS3, TIE1, TMEM100, ALX4, FGF2, IPMK, TWIST1, GSC, CYP1A1, SOCS3, PCDH8, GRHL3, JUNB, HES1, EIF4A3, WNT9B, RIPPLY2, KIAA1217, NRK, PRDM1, COL1A1, EXT1, SOX4, SOX6, FAM212A, SUFU, ADA, ALDH1A2, PFN1, PRDM14, HOXA3, INPP5K, HOXA6, AXIN2, WNT8A, APBA1, BMP4, CEBPA, MAFF, TBX3, RPGRIP1L, FZD1, …
TUB	13.6967	ZIC5	0.34		GO:0001763~morphogenesis of a branching structure	7.27727e-07	FGF8, FGF7, NRP1, CSF1, TBX20, EDN1, GLI2, GDNF, WT1, HOXD11, WNT2, AGTR2, AGT, RSPO2, SEMA3C, PAK1, FGF1, MYC, FGF2, BMP4, TBX3, SOCS3, COL13A1, HGF, SLIT2, WNT2B, SHOX2, CCL11, EPHA7, RDH10, SFRP2, SULF1, WNT9B, PRDM1, LRRK2
PCDH19	12.6	ZIC2	0.273333		GO:0035239~tube morphogenesis	7.59015e-07	FGF8, NRP1, CSF1, TBX20, EDN1, SOX4, GLI2, EPHB3, GDNF, LGR5, SUFU, ZIC3, WT1, HOXD11, WNT2, PFN1, AGTR2, OSR1, GATA6, GATA3, SOSTDC1, AGT, HLX, GATA4, RSPO2, RALA, RHOB, PAK1, FGF1, FGF2, MYC, IPMK, TWIST1, BMP4, TBX3, TBX2, FZD1, TEAD2, GRHL3, NR4A3, SLIT2, WNT2B, SHOX2, CCL11, HES1, EPHA4, RDH10, EPHA7, SFRP2, WNT9B, RBPJ
NPY1R	12.51	ZNF726	0.27		GO:0071495~cellular response to endogenous stimulus	7.63763e-07	ASPN, FGF19, QRFPR, FGF18, GDF3, ADCY1, GDF1, LMO3, ADCY8, GABRB2, LTBP4, EDN1, POSTN, FSTL1, RORB, BMP15, MMP2, WNT2, GSTM2, AGTR1, PTGIR, AGTR2, GATA6, GATA3, SOSTDC1, GATA4, HTRA3, WWOX, SOCS3, SOCS1, SLC34A1, PDXP, HNF4G, JUNB, HES1, SSTR3, SKOR2, JUN, COL1A2, PDGFRB, ADAMTS1, HAS2, COL1A1, LRRK2, SOX6, TRH, CALR, GREM2, WT1, FOLR2, HCN1, BMP4, KLF10, KLF11, NR4A1, SMAD1, NR4A3, CPS1, ABCG2, …
CNNM4	12.5067	OTX1	0.25		GO:0072006~nephron development	8.18132e-07	FGF8, ENPEP, GDNF, WT1, HOXD11, AGTR2, OSR1, AGT, GATA3, IFNG, TEK, CD24, FGF1, FGF2, MYC, BMP4, NID1, GLCCI1, BASP1, WNT2B, HES1, PROM1, CD34, NPHS2, SULF1, PECAM1, WNT9B, PDGFRB
LRRC4C	12.2567	GRHL3	0.236667		GO:0009612~response to mechanical stimulus	8.19838e-07	TACR1, KCNA1, EDN1, COL3A1, TNFRSF8, TNFSF14, NFKB1, POSTN, BDKRB1, DCN, KCNA5, GLI2, CXCL12, CXCL10, FOS, SLC1A3, AGT, BAG3, GATA4, ANO3, CASP1, PIEZO2, ENTPD2, BMP4, SLC8A1, PTGER4, ASIC2, IGF1, JUNB, SHANK3, PTPRQ, INHBB, SLC26A5, JUN, NTRK2, COL1A1, SLITRK6, HDAC7
TEK	11.9867	FOXG1	0.19		GO:0048666~neuron development	8.24018e-07	ADCY1, KERA, GABRB2, LRTM2, CRABP2, POSTN, RORB, LRRC4C, GDNF, CXCL12, HOXD10, APOA4, GATA2, OGN, BDNF, CDNF, ANK3, GATA3, UNC5D, SPON2, IFRD1, NEGR1, CDH23, ISLR2, STMN4, VAX1, PTPRQ, THY1, CTNNA2, HES1, SLITRK1, SLITRK3, SKOR2, JUN, MNX1, ADAMTS1, PRDM1, LRRK2, EXT1, SLITRK6, PALM, RIMS2, EPHB3, PAQR3, RASAL1, BLOC1S1, MTCH1, LRFN5, LHX8, HCN1, BMP4, GABRA5, SPTBN4, SPHK1, NR4A3, HGF, SHANK3, N…
SLC16A9	11.8133	HNF4G	0.173333		GO:0045165~cell fate commitment	8.75752e-07	FGF8, NRP1, SOX6, GLI2, HOXD10, WT1, LATS2, SUFU, WNT2, GATA2, PRDM14, GATA6, GATA3, SOSTDC1, GATA4, TLX3, IFRD1, FGF2, WNT8A, C17ORF96, BMP4, GSC, TBX3, GSX2, TBX2, PTF1A, NEUROG1, SMAD1, ISL1, WNT2B, HES1, SFRP2, EBF2, MNX1, WNT9B, NEUROD1, PRDM1, PTCH2, RBPJ, GAP43
PTCHD1	10.86	RAX	0.106667		GO:0009628~response to abiotic stimulus	8.83778e-07	UTS2, EDN1, TNFSF14, POSTN, MMP2, CXCL12, CXCL10, STAC, GATA6, GATA3, GATA4, TWIST1, CLCA1, CYP1A1, SOCS3, SCN2A, GRIN2A, NTSR1, JUNB, PTPRQ, NABP1, CD34, JUN, PDGFRB, HSD11B2, COL1A1, DCUN1D3, MFAP4, SLITRK6, GJA10, PALM, KCNA1, MME, BDKRB1, HSPA1A, HSPA1B, CACNB4, KCNA5, TRH, ADA, OPN1MW2, TEK, ENTPD2, BMP4, SHANK3, CBLB, NPS, SLC4A10, KCNJ8, SFRP2, NTRK2, HSPD1, RBPJ, SCARA5, SST, HDAC7, OPRM1…
ATP11A	10.5467	ZNF750	0.103333		GO:0040012~regulation of locomotion	9.46265e-07	FGF18, UTS2, FGF7, NRP1, EDN2, TACR1, F2RL1, SORL1, EDN1, TNFSF14, POSTN, MMP28, CXCL11, CXCL12, CXCL10, ACVR1B, AGTR2, GSN, GATA3, IFNG, RGN, SEMA3C, RHOB, RAB25, UNC5D, PAK1, TIE1, SCRT1, FGF1, HTR1D, EPPIN-WFDC6, FGF2, FGF4, TWIST1, F10, PTGER4, LDB2, TNFRSF14, SLIT2, THY1, TNFAIP6, SLC26A5, JUN, RRAS2, SRGAP3, PDGFRB, HAS2, SERPINB3, COL1A1, LRRK2, FSHB, SPATA13, ENPP2, OPRK1, CSF1, COL3A1, B…
LRRC4	9.76667	MNX1	0.07		GO:2000021~regulation of ion homeostasis	1.04454e-06	JPH4, JPH3, UTS2, CCK, TACR1, EDN1, BDKRB1, DCN, CXCL11, CXCL10, AGTR1, GSTM2, AGTR2, ANK3, AGT, HTR1D, FGF2, MYOC, HTR1E, BMP4, SLC8A1, PTGER4, SCN2B, NPR1, CLIC2, NTSR1, ITPR1, TRPM2, KDR, THY1, CD19, LRRK2, ABL1, SLC30A10, CASQ1, HTR2C
TENM1	9.76	NEUROD1	0.0466667		GO:2000145~regulation of cell motility	1.04773e-06	FGF18, UTS2, FGF7, NRP1, EDN2, TACR1, F2RL1, SORL1, EDN1, TNFSF14, POSTN, MMP28, CXCL11, CXCL12, CXCL10, ACVR1B, AGTR2, GSN, GATA3, IFNG, RGN, SEMA3C, RHOB, RAB25, UNC5D, PAK1, TIE1, SCRT1, FGF1, EPPIN-WFDC6, FGF2, FGF4, TWIST1, F10, PTGER4, LDB2, TNFRSF14, SLIT2, THY1, TNFAIP6, SLC26A5, JUN, RRAS2, SRGAP3, PDGFRB, HAS2, SERPINB3, COL1A1, FSHB, SPATA13, ENPP2, CSF1, COL3A1, BDKRB1, DCN, IL33, CAL…
TNFSF12	9.62333	GATA4	0.04		GO:0006928~movement of cell or subcellular component	1.05841e-06	FGF19, FGF18, UTS2, EDN2, F2RL1, EDN1, TNFSF14, POSTN, ENPEP, MYLIP, TNFSF12, CXCL11, GDNF, CXCL12, CXCL10, GATA2, AGTR1, OGN, AGTR2, BDNF, ANK3, GATA3, CH25H, GATA4, IFNG, RGN, UNC5D, RAB25, SCRT1, SPON2, TWIST1, CLRN1, F10, SCN2B, MDGA1, EMX2, TNFRSF14, VAX1, OR1D2, CTNNA2, THY1, HES1, TNFAIP6, PODXL2, FNBP1L, CD34, JUN, COL1A2, PDGFRB, HAS2, COL1A1, EXT1, DYNLRB2, LRRK2, SPATA13, PALM, ENPP2, …
SLITRK6	9.04	VAX1	0.04		GO:0002009~morphogenesis of an epithelium	1.1192e-06	FGF8, NRP1, FGF7, EDN1, TBX20, GLI2, GDNF, LGR5, ZIC3, HOXD11, WNT2, AGTR2, OSR1, GATA3, SOSTDC1, GATA4, RSPO2, RHOB, SEMA3C, RALA, PAK1, FGF1, IPMK, MYC, FGF2, TWIST1, SOCS3, PCDH8, GRHL3, SLIT2, HES1, KRT17, SERPINB5, ROR1, WNT9B, UBB, FRAS1, CSF1, SOX4, DAAM1, SUFU, WT1, ALDH1A2, KRT25, PFN1, AGT, ALDH1A3, FLRT3, BMP4, PLET1, TBX3, TBX2, RPGRIP1L, FZD1, TEAD2, HGF, PSMB8, COL5A1, WNT2B, CCL11,…
KDR	8.91333	SCRT1	0.03		GO:0032835~glomerulus development	1.12027e-06	BMP4, NID1, ENPEP, BASP1, GLCCI1, WT1, HES1, PROM1, AGTR2, OSR1, CD34, NPHS2, PECAM1, SULF1, IFNG, TEK, PDGFRB, CD24
CDH18	8.5				GO:0050801~ion homeostasis	1.12245e-06	OPRM1, SLC9A9, JPH4, UTS2, JPH3, SLC9A4, TACR1, EDN2, F2RL1, SLC9A2, EDN1, FASLG, CXCL11, CXCL12, CXCL10, GATA2, S1PR3, GSTM2, AGTR1, PTGIR, AGTR2, PVALB, ANK3, RGN, HTR1D, FGF2, MYC, HTR1E, CDH23, SCN2B, PTGER4, SLC34A1, CLIC2, NTSR1, GRM1, TRPM2, THY1, SLC26A5, SLC26A7, SLC30A10, LRRK2, CASQ1, CCK, CYSLTR1, NPY2R, KCNA1, PRND, GPR6, NMB, BDKRB1, KCNA5, DCN, CACNB4, TAC4, CALR, CALCB, AMELX, AGT…
EPHB3	7.70667				GO:0008284~positive regulation of cell proliferation	1.39418e-06	FGF19, FGF18, UTS2, EDN2, EDN1, TNFSF12, CXCL12, GDNF, MMP2, CXCL10, S1PR2, FNTB, WNT2, S1PR3, AGTR2, GATA6, IFNG, RAB25, TWIST1, PRAME, TAF4B, IL21, PRAMEF11, HES1, JUN, PDGFRB, HAS2, TNFAIP3, SOX4, CNTFR, KCNA5, ESM1, CALR, IL34, ADA, PRAMEF4, HOXA3, FOLR2, TEK, BMP4, SPHK1, ROGDI, NR4A1, NR4A3, HGF, SLAMF1, KDR, SHOX2, ATF3, SFRP2, NTRK2, ABL1, RBPJ, FGF5, FGF8, FGF7, NRP1, FGF9, MARCKSL1, TAC…
SLC12A7	7.64333				GO:0048584~positive regulation of response to stimulus	1.45264e-06	GDF3, GDF1, MASP1, EDN2, EDN1, S1PR2, AGTR1, AGTR2, BDNF, IFNG, CLEC4A, PELI2, IFNK, WWOX, F10, UNC5CL, COLEC10, SERPING1, THY1, HES1, C1QB, BTN3A1, JUN, PDGFRB, AKAP12, HSPA1A, HSPA1B, CACNB4, ESM1, RIMS2, CALR, ADA, DHX58, HIP1, BMP4, SPHK1, CIDEB, HGF, TRIL, SLAMF1, KDR, SHOX2, EPHA4, SFRP2, SFRP4, NTRK2, HOPX, RBPJ, OPRM1, FGF8, NRP1, FGF9, NFKB1, SH2D1A, HLX, FGF1, FGF2, MYC, FGF4, ZP4, ICAM…
ADA	7.51				GO:0007204~positive regulation of cytosolic calcium ion concentration	1.55194e-06	OPRM1, JPH4, JPH3, UTS2, CYSLTR1, TACR1, EDN2, NPY2R, F2RL1, EDN1, GPR6, BDKRB1, NMB, TAC4, CXCL11, CXCL10, AGTR1, GATA2, GSTM2, S1PR3, PTGIR, AGT, CD24, HTR1D, FGF2, HTR1E, BMP4, CACNA2D1, SLC8A1, PTGER4, CLIC2, NTSR1, GRM1, ITPR1, TRPM2, THY1, P2RY10, CD19, ABL1, CASQ1, HTR2C, ABL2, IL2
SDK1	7.23				GO:0001932~regulation of protein phosphorylation	1.60561e-06	ASPN, FGF19, FGF18, GDF3, ADCY1, GDF1, LMO3, ADCY8, F2RL1, EDN1, LRRC4B, ITPKB, LRRC4C, BMP15, CXCL10, S1PR2, IFNL1, DIRAS3, IFNG, RGN, PELI2, IFNK, TWIST1, LRRC4, SOCS3, SOCS1, UNC5CL, IL26, TNFRSF14, IL21, THY1, IL20, HES1, JUN, PDGFRB, LRRK2, TNFAIP3, ENPP2, BDKRB1, IL34, PAQR3, ACE, TEK, DUSP16, ADRA2C, AXIN2, NYX, BMP4, SPHK1, SPTBN4, HGF, SLAMF1, KDR, EPHA4, CBLB, EPHA7, ATF3, SFRP2, RGS4, …
PALM	7.07333				GO:0060562~epithelial tube morphogenesis	1.69566e-06	FGF8, NRP1, CSF1, TBX20, EDN1, SOX4, GLI2, LGR5, GDNF, WT1, SUFU, ZIC3, HOXD11, WNT2, PFN1, AGTR2, OSR1, AGT, GATA3, SOSTDC1, GATA4, RSPO2, RHOB, RALA, PAK1, FGF1, IPMK, MYC, FGF2, TWIST1, BMP4, TBX3, TBX2, FZD1, TEAD2, GRHL3, SLIT2, WNT2B, CCL11, HES1, EPHA4, RDH10, EPHA7, SFRP2, WNT9B, RBPJ
FGD5	6.98333				GO:0070887~cellular response to chemical stimulus	2.04809e-06	GDF3, ADCY1, GDF1, ADCY8, LTBP4, EDN2, EDN1, AQP4, RORB, POSTN, FSTL1, AGTR1, AGTR2, SOSTDC1, CH25H, IFNG, CREB3L1, IFNK, HTRA3, WWOX, TWIST1, LRRC4, CLCA1, CYP1A1, CYP26A1, HNF4G, HES1, AADAC, SSTR3, CD34, JUN, PDGFRB, ADAMTS1, HAS2, PRDM1, IL1R2, MME, OAS1, HSPA1A, HSPA1B, CALR, SORCS3, PFN1, IL1RAPL2, BMP4, KLF10, SPHK1, KLF11, HGF, SMAD1, EPHA3, KDR, ABCG2, SFRP2, NTRK2, RBPJ, PON3, OPRM1, FG…
BTN3A1	6.95667				GO:0010562~positive regulation of phosphorus metabolic process	2.23299e-06	FGF19, FGF18, GDF3, ADCY1, GDF1, ADCY8, F2RL1, EDN1, CXCL11, BMP15, CXCL10, S1PR2, IFNL1, PTGIR, AGTR2, IFNG, RGN, PELI2, IFNK, GUCA2B, SOCS3, SOCS1, UNC5CL, IL26, TNFRSF14, NTSR1, IL21, IL20, HES1, JUN, MC2R, PDGFRB, LRRK2, ENPP2, AKAP12, ABCA1, IL34, ACE, TEK, ADRA2C, AXIN2, BMP4, SPHK1, HGF, SLAMF1, KDR, EPHA4, EPHA7, SFRP2, NTRK2, ABL1, XCL2, MTNR1A, OPRM1, IFNA21, FGF8, FGF7, NRP1, FGF9, FLT…
AMIGO2	6.81333				GO:0045937~positive regulation of phosphate metabolic process	2.23299e-06	FGF19, FGF18, GDF3, ADCY1, GDF1, ADCY8, F2RL1, EDN1, CXCL11, BMP15, CXCL10, S1PR2, IFNL1, PTGIR, AGTR2, IFNG, RGN, PELI2, IFNK, GUCA2B, SOCS3, SOCS1, UNC5CL, IL26, TNFRSF14, NTSR1, IL21, IL20, HES1, JUN, MC2R, PDGFRB, LRRK2, ENPP2, AKAP12, ABCA1, IL34, ACE, TEK, ADRA2C, AXIN2, BMP4, SPHK1, HGF, SLAMF1, KDR, EPHA4, EPHA7, SFRP2, NTRK2, ABL1, XCL2, MTNR1A, OPRM1, IFNA21, FGF8, FGF7, NRP1, FGF9, FLT…
ZP4	6.74333				GO:0030334~regulation of cell migration	2.37781e-06	FGF18, UTS2, FGF7, NRP1, EDN2, TACR1, F2RL1, EDN1, SORL1, TNFSF14, POSTN, MMP28, CXCL11, CXCL12, CXCL10, ACVR1B, AGTR2, GSN, GATA3, IFNG, RHOB, SEMA3C, RAB25, UNC5D, PAK1, TIE1, SCRT1, FGF1, FGF2, FGF4, F10, PTGER4, LDB2, TNFRSF14, SLIT2, THY1, TNFAIP6, JUN, RRAS2, SRGAP3, PDGFRB, HAS2, SERPINB3, COL1A1, FSHB, SPATA13, ENPP2, CSF1, COL3A1, BDKRB1, DCN, IL33, CALR, ADA, PFN1, ACE, AGT, TEK, MYOC, …
ANK3	6.41667				GO:0044708~single-organism behavior	2.45606e-06	OPRM1, JPH4, LYPD1, JPH3, UTS2, ADCY1, ADCY8, TACR1, PREX2, CXCL12, GDNF, HOXD10, FOS, AGTR2, SLC1A3, GRIN2B, GRIN2D, DPP4, PTGER4, SDK1, GRIN2A, NTSR1, GRM5, EIF4A3, SLITRK1, JUN, CUX2, LRRK2, SLITRK6, VIP, CCK, NPY2R, OPRK1, TH, CACNB4, TRH, ADA, SORCS3, LHX8, SPTBN4, GABRA5, GJB4, IGF1, NR4A3, LMX1A, DBH, SHANK3, RGS14, EPHA4, NPS, SLC4A10, NTS, NTRK2, ADAM22, ABL1, HTR2C
CNTN3	6.09				GO:0051241~negative regulation of multicellular organismal process	2.82357e-06	ASPN, UTS2, F2RL1, EDN1, TSPAN8, ITPKB, RORB, MYLIP, CXCL10, GATA2, AGTR2, IFNL1, GATA6, GATA3, IFNG, RGN, IFRD1, TWIST2, TWIST1, SERPING1, VAX1, THY1, HES1, CD34, LILRB4, TNFAIP3, SSC5D, IL1R2, GPR149, UBA7, IL33, SOX6, CALR, PAQR3, ADA, WT1, PROCR, HIST1H4A, TEK, ADRA2C, AXIN2, DHX58, BMP4, SPTBN4, HGF, SLAMF1, EPHA4, EPHA7, SFRP2, TLL2, RBPJ, HDAC7, FGF8, NRP1, SORL1, FASLG, NFKB1, GLI2, OSR1,…
DIRAS3	6.07				GO:0019932~second-messenger-mediated signaling	2.9409e-06	OPRM1, JPH4, JPH3, ADCY1, ADCY8, EDN2, NPY2R, EDN1, RIMS2, CXCL11, ADA, CXCL10, AGTR1, GSTM2, JMJD7-PLA2G4B, AGTR2, PTGIR, AGT, NOS3, CD24, SLC8A1, SPHK1, LMCD1, IGF1, CLIC2, GPRC6A, GAL, ITPR1, TRPM2, KDR, ADRB1, PDE7A, TENM2, NTRK2, NEUROD1, LRRK2, CASQ1, RASD1
CNTNAP4	5.99333				GO:0007626~locomotory behavior	2.96378e-06	OPRM1, OPRK1, NPY2R, PREX2, TH, ASTN1, CACNB4, GPRC5B, TRH, CXCL12, GDNF, HOXD10, BSX, GRIN2D, ALDH1A3, NEGR1, DPP4, APBA1, CDH23, SPTBN4, LMX1A, NPY1R, IDO1, DBH, NTSR1, GRM1, GRM5, EPHA4, SLC4A10, ADAM22, LRRK2, SLITRK6, HTR2C
ADCY1	5.89333				GO:0040017~positive regulation of locomotion	3.09504e-06	FGF18, UTS2, NRP1, FGF7, EDN2, TACR1, F2RL1, EDN1, TNFSF14, POSTN, CXCL11, CXCL12, CXCL10, ACVR1B, GATA3, IFNG, RHOB, SEMA3C, RAB25, PAK1, FGF1, FGF2, TWIST1, F10, PTGER4, TNFRSF14, SLIT2, TNFAIP6, SLC26A5, JUN, RRAS2, PDGFRB, HAS2, COL1A1, SERPINB3, FSHB, ENPP2, OPRK1, CSF1, BDKRB1, CALR, PFN1, AGT, TEK, MYOC, PIK3R1, BMP4, SLC8A1, PLET1, FLT4, SPHK1, IGF1, HGF, KDR, CCL11, CXCL14, AMOT, HDAC7
PEAR1	5.87667				GO:0072507~divalent inorganic cation homeostasis	3.21396e-06	OPRM1, JPH4, JPH3, UTS2, EDN2, TACR1, F2RL1, EDN1, CXCL11, CXCL12, CXCL10, GATA2, GSTM2, S1PR3, AGTR1, PTGIR, PVALB, ANK3, RGN, HTR1D, FGF2, CDH23, HTR1E, PTGER4, CLIC2, NTSR1, GRM1, TRPM2, THY1, CASQ1, CYSLTR1, NPY2R, KCNA1, GPR6, BDKRB1, NMB, CACNB4, KCNA5, CALR, TAC4, CALCB, AGT, CD24, BMP4, CNNM4, SLC8A1, CACNA2D1, KL, NPY1R, ITPR1, CCL11, P2RY10, CD19, ATP2A3, TMTC2, ABL1, ABL2, HTR2C, IL2
SPATA13	5.7				GO:0048646~anatomical structure formation involved in morphogenesis	3.21601e-06	FGF18, GDF3, UTS2, EDN1, TNFSF14, TNFSF12, ENPEP, MMP2, GDNF, CXCL10, WNT2, GATA2, GATA6, GATA3, GATA4, RALA, TWIST1, SLC34A1, GRHL3, JUNB, THY1, HES1, SKOR2, CD34, FNBP1L, JUN, MCIDAS, PDGFRB, ADAMTS1, COL1A1, TNFAIP3, SOX4, ESM1, EPHB3, ADA, WT1, PFN1, HOXA3, TEK, AXIN2, TBC1D30, BMP4, DRC1, SPHK1, RPGRIP1L, NR4A1, TEAD2, HGF, SMAD1, NR4A3, KDR, SFRP2, FJX1, HOPX, RBPJ, HDAC7, MYH10, FGF8, NRP1…
CDH23	5.65333				GO:0003018~vascular process in circulatory system	3.28963e-06	VIP, UTS2, TACR1, EDN2, F2RL1, EDN1, KCNA5, KCNMB2, AGTR1, AGTR2, ACE, AGT, TEK, ADRA2C, NOS3, HTR1D, RAMP2, SLC8A1, ASIC2, NPR1, NPY1R, DBH, CPS1, SLIT2, ADRB1, CHRM3, NTS, KCNJ8, HTR7, AMOT, ABL1
SLCO5A1	5.60667				GO:0043009~chordate embryonic development	3.36947e-06	GDF3, FGF8, FGF9, EDN1, HOXD1, GLI2, HOXD10, LATS2, WNT2, GATA2, ACVR1B, OSR1, GATA6, GATA3, SEMA3C, RALA, NOS3, TIE1, TMEM100, ALX4, IPMK, TWIST1, GSC, SOCS3, PCDH8, GRHL3, JUNB, HES1, EIF4A3, WNT9B, RIPPLY2, KIAA1217, NRK, PRDM1, COL1A1, EXT1, SOX4, SOX6, FAM212A, SUFU, ADA, ALDH1A2, PFN1, PRDM14, HOXA3, INPP5K, HOXA6, AXIN2, WNT8A, APBA1, BMP4, CEBPA, MAFF, TBX3, RPGRIP1L, FZD1, IGF1, TEAD2, I…
BTN3A3	5.53667				GO:1902533~positive regulation of intracellular signal transduction	3.6239e-06	FGF19, FGF18, EDN1, F2RL1, TNFSF14, ITPKB, CXCL11, CXCL10, S1PR2, GSTM2, PTGIR, IFNL1, GATA3, IFNG, PELI2, F10, SOCS3, SOCS1, UNC5CL, IL26, TNFRSF14, IL21, IL20, HES1, JUN, PDGFRB, LRRK2, AKAP12, HSPA1A, HSPA1B, CALR, ADA, MEIS3, TEK, ADRA2C, DHX58, HIP1, BMP4, SPHK1, LMCD1, HGF, SLAMF1, KDR, EPHA4, TNFSF10, NTRK2, ABL1, XCL2, OPRM1, FGF8, NRP1, FGF9, FASLG, FRMD7, HPSE, PAK1, FGF1, CASP1, ARHGAP…
ARHGEF25	5.42333				GO:0010648~negative regulation of cell communication	3.98053e-06	ASPN, GDF3, UTS2, PEAR1, LMO3, F2RL1, FST, EDN1, LRRC4B, LRRC4C, GDNF, CXCL12, S1PR2, GATA2, GSTM2, PTGIR, AGTR2, GATA3, SOSTDC1, CREB3L1, HTRA3, WWOX, TWIST1, LRRC4, PRAME, SOCS3, SOCS1, CYP26A1, THY1, PRAMEF11, SKOR2, PRDM1, LRRK2, TNFAIP3, PALM, IL1R2, GATSL2, HSPA1A, HSPA1B, BICC1, CALR, GREM2, PAQR3, ADA, PRAMEF4, RASAL1, MEIS3, DUSP16, ADRA2C, AXIN2, DHX58, NYX, BMP4, RPGRIP1L, HGF, SLAMF1,…
CACNG4	5.42333				GO:0055074~calcium ion homeostasis	4.08232e-06	OPRM1, JPH4, JPH3, UTS2, EDN2, TACR1, F2RL1, EDN1, CXCL11, CXCL12, CXCL10, GATA2, AGTR1, GSTM2, S1PR3, PTGIR, PVALB, RGN, HTR1D, FGF2, CDH23, HTR1E, PTGER4, CLIC2, NTSR1, GRM1, TRPM2, THY1, CASQ1, CYSLTR1, NPY2R, GPR6, BDKRB1, NMB, CACNB4, KCNA5, CALR, TAC4, CALCB, AGT, CD24, BMP4, SLC8A1, CACNA2D1, KL, NPY1R, ITPR1, CCL11, P2RY10, CD19, ATP2A3, TMTC2, ABL1, ABL2, HTR2C, IL2
GAP43	5.4				GO:0035150~regulation of tube size	4.37179e-06	VIP, UTS2, TACR1, EDN2, EDN1, F2RL1, KCNA5, KCNMB2, AGTR1, ACE, AGTR2, AGT, ADRA2C, NOS3, HTR1D, SLC8A1, ASIC2, NPR1, NPY1R, DBH, CPS1, ADRB1, CHRM3, NTS, KCNJ8, HTR7, WNT9B, ABL1
NLGN1	5.4				GO:0051965~positive regulation of synapse assembly	4.38165e-06	FLRT3, LRTM2, LRRN3, ASIC2, LRRC4B, NLGN1, EPHB3, LINGO2, AMIGO2, SLITRK1, BDNF, SLITRK3, LRRTM3, NTRK2, CUX2, SLITRK6, THBS2
CDH5	5.23				GO:0009968~negative regulation of signal transduction	4.5866e-06	ASPN, GDF3, PEAR1, LMO3, F2RL1, FST, LRRC4B, LRRC4C, GDNF, CXCL12, S1PR2, GATA2, GSTM2, PTGIR, AGTR2, GATA3, SOSTDC1, CREB3L1, HTRA3, WWOX, TWIST1, LRRC4, PRAME, SOCS3, SOCS1, CYP26A1, THY1, PRAMEF11, SKOR2, PRDM1, LRRK2, TNFAIP3, PALM, IL1R2, GATSL2, HSPA1A, HSPA1B, BICC1, CALR, PAQR3, GREM2, ADA, PRAMEF4, RASAL1, MEIS3, DUSP16, AXIN2, DHX58, NYX, BMP4, RPGRIP1L, HGF, SLAMF1, PSMB8, TNFSF10, CBL…
LRRTM3	5.01333				GO:0007187~G-protein coupled receptor signaling pathway, coupled to cyclic nucleotide second messenger	4.6618e-06	VIP, OPRM1, ADCY1, ADCY8, GPR149, NPY2R, OPRK1, S1PR3, AGTR2, PTGIR, AGT, GPR101, ADRA2C, CALCRL, HTR1D, HTR1E, PTGER4, RXFP1, GPR78, OR10H1, NPY1R, FSHR, GCG, GNAL, SSTR3, ADRB1, CHRM3, GRM8, CHRM2, HTR7, MC2R, HTR2C, MTNR1A
NPFFR2	4.77667				GO:0072073~kidney epithelium development	4.73061e-06	FGF8, GDNF, WT1, HOXD11, AGTR2, OSR1, AGT, GATA3, CD24, FGF1, MYC, FGF2, SIM1, BMP4, SMAD1, GLCCI1, BASP1, SLIT2, WNT2B, HES1, PROM1, EPHA4, EPHA7, CD34, NPHS2, PECAM1, WNT9B
CNTN4	4.71				GO:0023057~negative regulation of signaling	4.75716e-06	ASPN, GDF3, UTS2, PEAR1, LMO3, F2RL1, FST, EDN1, LRRC4B, LRRC4C, GDNF, CXCL12, S1PR2, GATA2, GSTM2, PTGIR, AGTR2, GATA3, SOSTDC1, CREB3L1, HTRA3, WWOX, TWIST1, LRRC4, PRAME, SOCS3, SOCS1, CYP26A1, THY1, PRAMEF11, SKOR2, PRDM1, LRRK2, TNFAIP3, PALM, IL1R2, GATSL2, HSPA1A, HSPA1B, BICC1, CALR, GREM2, PAQR3, ADA, PRAMEF4, RASAL1, MEIS3, DUSP16, ADRA2C, AXIN2, DHX58, NYX, BMP4, RPGRIP1L, HGF, SLAMF1,…
AJAP1	4.58667				GO:2000147~positive regulation of cell motility	5.35385e-06	FGF18, UTS2, NRP1, FGF7, EDN2, TACR1, F2RL1, EDN1, TNFSF14, POSTN, CXCL11, CXCL12, CXCL10, ACVR1B, GATA3, IFNG, RHOB, SEMA3C, RAB25, PAK1, FGF1, FGF2, TWIST1, F10, PTGER4, TNFRSF14, TNFAIP6, SLC26A5, JUN, RRAS2, PDGFRB, HAS2, COL1A1, SERPINB3, FSHB, ENPP2, CSF1, BDKRB1, CALR, PFN1, AGT, TEK, MYOC, PIK3R1, BMP4, SLC8A1, PLET1, FLT4, SPHK1, IGF1, HGF, KDR, CCL11, CXCL14, AMOT, HDAC7
PECAM1	4.57667				GO:0001990~regulation of systemic arterial blood pressure by hormone	6.00585e-06	EDN2, TACR1, F2RL1, EDN1, MME, ENPEP, AGTR1, AGTR2, ACE, AGT, REN, HSD11B2, NOS3
PDXP	4.57333				GO:2000027~regulation of organ morphogenesis	6.1099e-06	ASPN, FGF8, FGF7, CSF1, EDN1, DAAM1, GDNF, WT1, WNT2, PFN1, AGTR2, AMELX, AGT, GATA3, RSPO2, IFNG, FGF1, MYC, FGF2, TWIST1, BMP4, TBX2, FZD1, GRHL3, BASP1, HGF, ISL1, PSMB8, WNT2B, HES1, SFRP2, CD34, SULF1, ROR1, WNT9B, UBB, RBPJ, TNFAIP3, ABL1
FRAS1	4.42				GO:0045765~regulation of angiogenesis	6.48935e-06	FGF18, UTS2, ENPP2, C3, FASLG, DCN, TNFSF12, CXCL10, GATA2, GATA6, AGT, GATA4, TEK, RHOB, NOS3, TIE1, FGF1, FGF2, THBS2, TWIST1, RAMP2, TNMD, SPHK1, NPR1, HGF, ISL1, KDR, CCL11, MEOX2, SFRP2, CD34, SULF1, AMOT, TNFAIP3, PPP1R15A, HDAC7
ASTN1	4.38333				GO:0006874~cellular calcium ion homeostasis	7.1669e-06	OPRM1, JPH4, JPH3, UTS2, EDN2, TACR1, F2RL1, EDN1, CXCL11, CXCL12, CXCL10, GATA2, AGTR1, GSTM2, S1PR3, PTGIR, PVALB, RGN, HTR1D, FGF2, CDH23, HTR1E, PTGER4, CLIC2, NTSR1, GRM1, TRPM2, THY1, CASQ1, CYSLTR1, NPY2R, GPR6, BDKRB1, NMB, CACNB4, KCNA5, CALR, TAC4, CALCB, AGT, CD24, BMP4, SLC8A1, CACNA2D1, NPY1R, ITPR1, CCL11, P2RY10, CD19, ATP2A3, ABL1, ABL2, HTR2C, IL2
COL13A1	4.31				GO:0051270~regulation of cellular component movement	7.40978e-06	FGF18, UTS2, FGF7, NRP1, EDN2, TACR1, F2RL1, SORL1, EDN1, TNFSF14, POSTN, MMP28, CXCL11, CXCL12, CXCL10, ACVR1B, AGTR2, GSN, GATA3, GATA4, IFNG, RGN, SEMA3C, RHOB, RAB25, UNC5D, PAK1, TIE1, SCRT1, FGF1, EPPIN-WFDC6, FGF2, FGF4, TWIST1, F10, PTGER4, LDB2, TNFRSF14, SLIT2, THY1, TNFAIP6, SLC26A5, JUN, RRAS2, SRGAP3, PDGFRB, HAS2, SERPINB3, COL1A1, FSHB, SPATA13, ENPP2, CSF1, COL3A1, BDKRB1, DCN, IL…
ENTPD2	4.30667				GO:0030001~metal ion transport	7.89359e-06	OPRM1, SLC9A9, CALHM1, JPH4, JPH3, SLC5A4, CACHD1, SLC9A4, SLC5A1, UTRN, SLC9A2, CXCL11, CXCL12, CNGB3, KCNK12, CXCL10, KCNU1, GSTM2, KCNQ3, OSR1, STAC, ANK3, RGN, NOS3, CALCRL, NALCN, DPP6, HTR1D, EPPIN-WFDC6, KCNQ2, FGF2, HTR1E, CDH23, RAMP2, SLC12A7, CLCA1, SCN2B, ZP2, SCN2A, GRIN2A, SLC34A1, CACNG4, CLIC2, GAL, TCN2, NTSR1, CNGA4, TRPM2, THY1, CNGA2, CD84, PDGFRB, CNTN1, SLC30A10, CASQ1, VIP,…
QRFPR	4.25667				GO:0048667~cell morphogenesis involved in neuron differentiation	8.3194e-06	ADCY1, FGF8, NRP1, KERA, LRTM2, PREX2, CRABP2, GLI2, CXCL12, OGN, BDNF, SLC1A3, ANK3, GATA3, SEMA3C, UNC5D, PAK1, SPON2, IFRD1, ISLR2, VAX1, SLIT2, PTPRQ, THY1, CTNNA2, HES1, SLITRK1, SLITRK3, CNTN4, CUX2, LRRK2, EXT1, SLITRK6, GAP43, PARD3, CCK, EPHB3, LINGO2, NPTX1, NEFH, LRFN5, NEFL, DCLK1, FLRT3, PTPRD, LRRN2, MAP1B, SPTBN4, NLGN1, NTNG1, NR4A3, LMX1A, ISL1, SHANK3, NTN3, SHOX2, EPHA4, EPHA7,…
CNTNAP3	4.07333				GO:0030335~positive regulation of cell migration	8.86101e-06	FGF18, UTS2, NRP1, FGF7, EDN2, TACR1, F2RL1, EDN1, TNFSF14, POSTN, CXCL11, CXCL12, CXCL10, ACVR1B, GATA3, IFNG, RHOB, SEMA3C, RAB25, PAK1, FGF1, FGF2, F10, PTGER4, TNFRSF14, TNFAIP6, JUN, RRAS2, PDGFRB, HAS2, COL1A1, SERPINB3, FSHB, ENPP2, CSF1, BDKRB1, CALR, PFN1, AGT, TEK, MYOC, PIK3R1, BMP4, SLC8A1, PLET1, FLT4, SPHK1, IGF1, HGF, KDR, CCL11, CXCL14, AMOT, HDAC7
OPRK1	3.84667				GO:0061564~axon development	9.32051e-06	ADCY1, FGF8, NRP1, KERA, LRTM2, CRABP2, GLI2, CXCL12, OGN, BDNF, ANK3, GATA3, SEMA3C, UNC5D, PAK1, SPON2, IFRD1, ISLR2, VAX1, SLIT2, THY1, CTNNA2, SLITRK1, SLITRK3, JUN, CNTN4, EXT1, SLITRK6, GAP43, PARD3, CCK, EPHB3, SCARF1, LINGO2, NPTX1, NEFH, LRFN5, NEFL, NEFM, DCLK1, FLRT3, LRRN2, MAP1B, SPTBN4, NTNG1, NR4A3, LMX1A, ISL1, NTN3, EPHA3, SHOX2, EPHA4, EPHA7, ISPD, TENM2, NTRK2, ABL1, MYH10
TMEM231	3.71333				GO:0042325~regulation of phosphorylation	9.54845e-06	ASPN, FGF19, FGF18, GDF3, ADCY1, GDF1, LMO3, ADCY8, F2RL1, EDN1, LRRC4B, ITPKB, LRRC4C, BMP15, CXCL10, S1PR2, IFNL1, DIRAS3, IFNG, RGN, PELI2, IFNK, TWIST1, LRRC4, SOCS3, SOCS1, UNC5CL, IL26, TNFRSF14, IL21, THY1, IL20, HES1, JUN, PDGFRB, LRRK2, TNFAIP3, ENPP2, BDKRB1, IL34, PAQR3, ACE, TEK, DUSP16, ADRA2C, AXIN2, NYX, BMP4, SPHK1, SPTBN4, HGF, SLAMF1, KDR, EPHA4, CBLB, EPHA7, ATF3, SFRP2, RGS4, …
XPNPEP2	3.55				GO:0048812~neuron projection morphogenesis	9.69275e-06	ADCY1, FGF8, NRP1, KERA, LRTM2, PREX2, CRABP2, POSTN, GLI2, CXCL12, OGN, BDNF, ANK3, GATA3, SEMA3C, UNC5D, PAK1, SPON2, IFRD1, ISLR2, VAX1, SLIT2, THY1, CTNNA2, EPB41L3, SLITRK1, SLITRK3, MNX1, CNTN4, UBB, CUX2, LRRK2, EXT1, SLITRK6, GAP43, PARD3, CCK, RIMS2, EPHB3, LINGO2, RASAL1, NPTX1, GPM6A, NEFH, LRFN5, NEFL, DCLK1, FLRT3, PTPRD, LRRN2, MAP1B, SPTBN4, NLGN1, NTNG1, NR4A3, LMX1A, ISL1, SHANK3…
GABRB2	3.32333				GO:0048645~organ formation	1.06942e-05	BMP4, FGF8, GLI2, ISL1, GDNF, WNT2B, HES1, WNT2, RDH10, HOXA3, GATA6, SULF1, AXIN2, RBPJ, FGF1, FGF2
XG	3.23				GO:0048729~tissue morphogenesis	1.08628e-05	FGF8, NRP1, FGF7, EDN1, TBX20, GLI2, GDNF, LGR5, ZIC3, HOXD11, WNT2, AGTR2, OSR1, GATA3, SOSTDC1, GATA4, RSPO2, RHOB, SEMA3C, RALA, PAK1, TMEM100, FGF1, FGF2, IPMK, MYC, TWIST1, SOCS3, PCDH8, GRHL3, SLIT2, HES1, KRT17, SERPINB5, ROR1, WNT9B, UBB, FRAS1, CSF1, COL3A1, SOX4, DAAM1, SUFU, WT1, ALDH1A2, KRT25, PFN1, AGT, ALDH1A3, FLRT3, BMP4, PLET1, TBX3, TBX2, RPGRIP1L, FZD1, TEAD2, SMAD1, NR4A3, HG…
IL1R2	3.11667				GO:0007178~transmembrane receptor protein serine/threonine kinase signaling pathway	1.08728e-05	ASPN, GDF3, WFIKKN2, PARD3, FGF8, GDF1, FGF9, LTBP4, TBX20, FST, COL3A1, FSTL1, BMP15, GREM2, CDH5, FOS, ACVR1B, GATA6, SOSTDC1, GATA4, TMEM100, HTRA3, ZCCHC12, BMP4, NCEH1, KLF10, FBN1, FZD1, SMAD1, HES1, INHBB, CHRDL1, SKOR2, DACT2, SFRP2, JUN, SULF1, COL1A2, GDF10, UBB, RBPJ, GDF15, FSHB, ABL1, AKAP2
ANO3	3.01				GO:1901700~response to oxygen-containing compound	1.15127e-05	QRFPR, UTS2, ADCY1, ADCY8, EDN1, POSTN, RORB, CXCL11, MMP2, AGXT, CXCL12, CXCL10, WNT2, APOA4, AGTR1, AGTR2, PTGIR, GRIN2B, GATA3, GATA4, IFNG, RGN, SPON2, CYP1A1, SOCS3, PTPRN2, SOCS1, GRIN2A, SLC34A1, PDXP, TNFRSF14, JUNB, SSTR3, JUN, COL1A2, PDGFRB, HSD11B2, ADAMTS1, COL1A1, PRDM1, LRRK2, TNFAIP3, PANX1, SOX4, BDKRB1, ABCA1, KCNA5, TRH, CALR, WT1, ADA, FOLR2, TEK, ENTPD2, HCN1, BMP4, RFX6, KLF…
CYSLTR1	2.89667				GO:0050880~regulation of blood vessel size	1.16686e-05	VIP, UTS2, TACR1, EDN2, EDN1, F2RL1, KCNA5, KCNMB2, AGTR1, ACE, AGTR2, AGT, ADRA2C, NOS3, HTR1D, SLC8A1, ASIC2, NPR1, NPY1R, DBH, CPS1, ADRB1, CHRM3, NTS, KCNJ8, HTR7, ABL1
CHRM3	2.83667				GO:0009266~response to temperature stimulus	1.18722e-05	TACR1, CETN1, HSPA1A, HSPA1B, TRH, VGF, CXCL12, CXCL10, CDH8, FOS, HSPA2, STAC, HSPA6, ANO3, NOS3, FGF1, HSP90AA1, SOCS3, IGF1, NTSR1, TRPM2, ADRB1, CD34, HSPD1, CASQ1, SCARA5, SST, TP53INP1
ARHGEF4	2.83				GO:0001503~ossification	1.24243e-05	ASPN, FGF18, FGF9, TACR1, RORB, GLI2, MMP2, OSR1, RSPO2, CREB3L1, FGF2, WWOX, TWIST2, TWIST1, PTGER4, INPPL1, SLC34A1, JUNB, CHRDL1, RRAS2, SORT1, RIPPLY2, COL1A1, EXT1, CSF1, SUFU, AMELX, TEK, AXIN2, MN1, MYOC, BMP4, CEBPA, SLC8A1, COL13A1, KL, KLF10, FZD1, IGF1, SMAD1, HGF, SHOX2, SFRP2, CLEC3B, KAZALD1, RASSF2, GDF10, ID3, RBPJ, HDAC7
TACR1	2.72333				GO:0051272~positive regulation of cellular component movement	1.24421e-05	FGF18, UTS2, NRP1, FGF7, EDN2, TACR1, F2RL1, EDN1, TNFSF14, POSTN, CXCL11, CXCL12, CXCL10, ACVR1B, GATA3, IFNG, RHOB, SEMA3C, RAB25, PAK1, FGF1, FGF2, TWIST1, F10, PTGER4, TNFRSF14, TNFAIP6, SLC26A5, JUN, RRAS2, PDGFRB, HAS2, COL1A1, SERPINB3, FSHB, ENPP2, CSF1, BDKRB1, CALR, PFN1, AGT, TEK, MYOC, PIK3R1, BMP4, SLC8A1, PLET1, FLT4, SPHK1, IGF1, HGF, KDR, CCL11, CXCL14, AMOT, HDAC7
LRRC4B	2.63667				GO:0010634~positive regulation of epithelial cell migration	1.2647e-05	BMP4, FGF18, NRP1, FGF7, ENPP2, FLT4, TACR1, EDN1, KDR, PFN1, AGT, JUN, GATA3, IFNG, TEK, RHOB, AMOT, RAB25, HAS2, FGF1, FGF2, HDAC7
SYT6	2.55333				GO:0071772~response to BMP	1.31985e-05	GDF3, FGF8, GDF1, FSTL1, BMP15, GREM2, GATA6, SOSTDC1, GATA3, GATA4, ADAMTS12, HTRA3, TMEM100, ZCCHC12, BMP4, TNMD, FBN1, FZD1, SMAD1, HES1, CHRDL1, SKOR2, SFRP2, SULF1, GDF10, RBPJ, ABL1
ADRA2C	2.53				GO:0071773~cellular response to BMP stimulus	1.31985e-05	GDF3, FGF8, GDF1, FSTL1, BMP15, GREM2, GATA6, SOSTDC1, GATA3, GATA4, ADAMTS12, HTRA3, TMEM100, ZCCHC12, BMP4, TNMD, FBN1, FZD1, SMAD1, HES1, CHRDL1, SKOR2, SFRP2, SULF1, GDF10, RBPJ, ABL1
PTGIR	2.48				GO:0008283~cell proliferation	1.32044e-05	FGF19, FGF18, UTS2, EDN2, F2RL1, EDN1, TNFSF14, ITPKB, ENPEP, TNFSF12, MMP2, GDNF, CXCL12, CXCL10, WNT2, FNTB, S1PR2, GATA2, S1PR3, OGN, IFNL1, AGTR2, PTGIR, GATA6, GATA3, IFNG, RGN, RAB25, IFNK, TWIST1, SATB1, PRAME, CYP1A1, TAF4B, EMX2, IL26, ZNF503, TNFRSF14, VAX1, IL21, JUNB, PRAMEF11, HES1, BTN3A1, SSTR3, SKOR2, CD34, JUN, PDGFRB, ADAMTS1, HAS2, PRDM1, LRRK2, TNFAIP3, ENPP7, KCNA1, SOX4, CNT…
C9	2.34333				GO:0061138~morphogenesis of a branching epithelium	1.32421e-05	FGF8, FGF7, NRP1, CSF1, TBX20, EDN1, GLI2, GDNF, WT1, HOXD11, WNT2, AGTR2, AGT, RSPO2, SEMA3C, PAK1, FGF1, MYC, FGF2, BMP4, TBX3, SOCS3, HGF, SLIT2, WNT2B, CCL11, RDH10, SFRP2, SULF1, WNT9B
F2RL1	2.32333				GO:0031175~neuron projection development	1.36964e-05	ADCY1, FGF8, NRP1, KERA, LRTM2, PREX2, CRABP2, POSTN, LRRC4C, GLI2, GDNF, CXCL12, APOA4, OGN, BDNF, CDNF, ANK3, GATA3, SEMA3C, UNC5D, PAK1, SPON2, IFRD1, NEGR1, ISLR2, STMN4, SDK1, VAX1, SLIT2, THY1, CTNNA2, EPB41L3, SLITRK1, SLITRK3, SKOR2, JUN, MNX1, CNTN1, CNTN4, ADAMTS1, UBB, CUX2, SLITRK6, EXT1, LRRK2, GAP43, PALM, PARD3, CCK, GPRC5B, RIMS2, EPHB3, PAQR3, SCARF1, LINGO2, RASAL1, NPTX1, GPM6A…
ABCG2	2.22				GO:0046425~regulation of JAK-STAT cascade	1.49085e-05	ASPN, IFNA21, LRRC4B, DCN, LRRC4C, IFNL1, LRRTM3, AGT, IFNG, IFNK, PRL, NYX, LRRC4, FLRT3, PTGER4, SOCS3, SOCS1, IGF1, IL26, IL21, ISL1, CISH, IL20, HES1, PECAM1, NEUROD1, IL2
SORT1	2.21				GO:1904892~regulation of STAT cascade	1.49085e-05	ASPN, IFNA21, LRRC4B, DCN, LRRC4C, IFNL1, LRRTM3, AGT, IFNG, IFNK, PRL, NYX, LRRC4, FLRT3, PTGER4, SOCS3, SOCS1, IGF1, IL26, IL21, ISL1, CISH, IL20, HES1, PECAM1, NEUROD1, IL2
NKD2	2.20667				GO:0051962~positive regulation of nervous system development	1.50384e-05	OPRM1, NRP1, LRTM2, CRABP2, LRRC4B, GLI2, CXCL12, WNT2, GATA2, BDNF, IFNG, NEGR1, FGF2, ISLR2, SLIT2, HES1, SLITRK1, AMIGO2, SLITRK3, CNTN1, ADAMTS1, CUX2, SLITRK6, PALM, PARD3, CSF1, GPRC5B, RIMS2, EPHB3, SCARF1, LINGO2, RASAL1, LRRTM3, ADRA2C, CD24, THBS2, NEFL, FLRT3, BMP4, PTPRD, GSX2, LRRN3, MAP1B, SPHK1, NLGN1, ASIC2, NEUROG1, DPYSL3, HGF, SHANK3, RGS14, EPHA3, SHOX2, EPHA4, NTRK2, NEUROD1,…
NKAIN1	2.17667				GO:0031644~regulation of neurological system process	1.53979e-05	VIP, OPRM1, PARD3, CCK, NPY2R, OPRK1, EDN1, GRIN2A, HGF, NTSR1, GRM1, AGT, GRIN2D, IFNG, ADRA2C, TMEM100, HTR2C
GPRC5D	2.07333				GO:0009187~cyclic nucleotide metabolic process	1.55601e-05	VIP, OPRM1, PALM, ADCY1, ADCY8, NPY2R, EDN1, AKAP12, ABCA1, CACNB4, CXCL11, CXCL10, PTGIR, PDE1A, NPFFR2, NOS3, CALCRL, GUCA2B, HTR1E, RAMP2, PTGER4, NPR1, FSHR, GCG, GNAL, ADRB1, PDE7A, MB21D1, GRM8, MC2R, HTR2C, MTNR1A
MDGA1	2.04667				GO:0098771~inorganic ion homeostasis	1.60281e-05	OPRM1, SLC9A9, JPH4, UTS2, JPH3, SLC9A4, EDN2, TACR1, F2RL1, EDN1, SLC9A2, FASLG, CXCL11, CXCL12, CXCL10, GATA2, S1PR3, GSTM2, AGTR1, PTGIR, AGTR2, PVALB, ANK3, RGN, HTR1D, FGF2, MYC, HTR1E, CDH23, PTGER4, SLC34A1, CLIC2, NTSR1, GRM1, TRPM2, THY1, SLC26A5, SLC26A7, LRRK2, CASQ1, CYSLTR1, NPY2R, KCNA1, PRND, GPR6, NMB, BDKRB1, KCNA5, CACNB4, TAC4, CALR, CALCB, AGT, CD24, BMP4, CNNM4, SLC8A1, CACNA…
SLC6A2	2.01667				GO:0042476~odontogenesis	1.61626e-05	BMP4, ASPN, CNNM4, FGF8, CSF1, EDN1, SLC34A1, ROGDI, GLI2, OSR1, AMELX, CD34, SOSTDC1, RSPO2, COL1A2, ADAMTS1, COL1A1, ID3, LHX8, AXIN2, ADAMTS5, FGF4, TWIST1
CALN1	2.00667				GO:0003044~regulation of systemic arterial blood pressure mediated by a chemical signal	1.62025e-05	EDN2, TACR1, F2RL1, EDN1, MME, ENPEP, AGTR1, AGTR2, ACE, ADRB1, REN, AGT, HSD11B2, NOS3
SLCO2A1	1.92333				GO:0007409~axonogenesis	1.63645e-05	FGF8, ADCY1, NRP1, KERA, LRTM2, CRABP2, GLI2, CXCL12, OGN, BDNF, ANK3, GATA3, SEMA3C, UNC5D, PAK1, SPON2, IFRD1, ISLR2, VAX1, SLIT2, THY1, CTNNA2, SLITRK1, SLITRK3, CNTN4, EXT1, SLITRK6, GAP43, PARD3, CCK, EPHB3, LINGO2, NPTX1, NEFH, LRFN5, NEFL, DCLK1, FLRT3, LRRN2, MAP1B, SPTBN4, NTNG1, NR4A3, LMX1A, ISL1, NTN3, SHOX2, EPHA4, EPHA7, ISPD, TENM2, NTRK2, ABL1, MYH10
SLC13A3	1.91333				GO:0060993~kidney morphogenesis	1.78575e-05	BMP4, FRAS1, FGF8, SOX4, BASP1, GDNF, WT1, HOXD11, WNT2B, HES1, AGTR2, OSR1, AGT, GATA3, WNT9B, PDGFRB, FGF1, LRRK2, FGF2, MYC
CDH8	1.86333				GO:0051960~regulation of nervous system development	1.81705e-05	OPRM1, NRP1, LRTM2, SORL1, CRABP2, LRRC4B, LRRC4C, GLI2, CXCL12, WNT2, OGN, GATA2, BDNF, FRMD7, GATA3, IFNG, SEMA3C, UNC5D, SCRT1, FGF2, IFRD1, NEGR1, ISLR2, SDK1, GRHL3, VAX1, ARHGEF15, SLIT2, THY1, HES1, SLITRK1, AMIGO2, SLITRK3, SKOR2, CNTN1, CNTN4, ADAMTS1, CUX2, SLITRK6, LRRK2, PALM, PARD3, CSF1, COL3A1, GPRC5B, RIMS2, EPHB3, CALR, PAQR3, SUFU, SCARF1, LINGO2, RASAL1, LRRTM3, ADRA2C, CD24, T…
CNTN6	1.52				GO:0006812~cation transport	1.93589e-05	SLC9A9, CALHM1, SLC9A4, SLC9A2, UTRN, SLC22A14, CXCL11, COX5B, CXCL12, CNGB3, CXCL10, KCNU1, GSTM2, STAC, ANK3, RGN, NALCN, CHRNA6, HTR1D, CDH23, TWIST1, HTR1E, SLC12A7, CLCA1, SCN2B, SCN2A, GRIN2A, SLC34A1, NTSR1, TCN2, CNGA4, THY1, CNGA2, PDGFRB, SLC30A10, SLC2A13, PANX1, CYSLTR1, KCNA1, NKAIN1, BDKRB1, KCNA5, CACNB4, KCNMB2, HCN1, BMP4, CACNA2D1, SPTBN4, SLC4A10, ATP2A3, KCNJ8, SLC13A3, ABL1, …
CDH20	1.47667				GO:0072009~nephron epithelium development	1.9677e-05	BMP4, FGF8, GLCCI1, BASP1, GDNF, WT1, HOXD11, WNT2B, HES1, PROM1, AGTR2, OSR1, CD34, AGT, GATA3, NPHS2, PECAM1, WNT9B, CD24, FGF1, FGF2, MYC
P2RY14	1.44667				GO:0043583~ear development	2.01602e-05	FGF8, NRP1, GABRB2, FGF9, EDN1, GLI2, LGR5, GATA2, OSR1, GATA3, ALDH1A3, TWIST1, CDH23, BMP4, CEBPA, NOX3, GSC, OTX1, GABRA5, RPGRIP1L, NEUROG1, GRHL3, NR4A3, PTPRQ, HES1, C1QB, RDH10, SLC26A5, CXCL14, PDGFRB, NEUROD1, RBPJ, SLITRK6
RGS14	1.43				GO:0051931~regulation of sensory perception	2.08798e-05	OPRM1, VIP, CCK, OPRK1, GRIN2D, NPY2R, EDN1, GRIN2A, ADRA2C, TMEM100, NTSR1, GRM1
FLT3LG	1.40667				GO:0051930~regulation of sensory perception of pain	2.08798e-05	OPRM1, VIP, CCK, OPRK1, GRIN2D, NPY2R, EDN1, GRIN2A, ADRA2C, TMEM100, NTSR1, GRM1
GABRA3	1.40667				GO:0009408~response to heat	2.09432e-05	HSP90AA1, SOCS3, TACR1, IGF1, CETN1, HSPA1A, HSPA1B, CXCL12, CXCL10, HSPA2, STAC, CD34, HSPA6, NOS3, HSPD1, FGF1, CASQ1, SST, SCARA5, TP53INP1
SHANK3	1.39333				GO:0090183~regulation of kidney development	2.09445e-05	BMP4, BASP1, GDNF, WT1, WNT2B, PROM1, AGTR2, OSR1, AGT, GATA3, IFNG, WNT9B, PDGFRB, CD24, MYC
JPH4	1.35667				GO:0001934~positive regulation of protein phosphorylation	2.29496e-05	FGF19, FGF18, GDF3, ADCY1, GDF1, ADCY8, EDN1, F2RL1, BMP15, S1PR2, IFNL1, IFNG, PELI2, IFNK, SOCS3, SOCS1, UNC5CL, IL26, TNFRSF14, IL21, IL20, HES1, JUN, PDGFRB, LRRK2, ENPP2, IL34, ACE, TEK, ADRA2C, AXIN2, BMP4, SPHK1, HGF, SLAMF1, KDR, EPHA4, EPHA7, SFRP2, NTRK2, ABL1, XCL2, OPRM1, IFNA21, FGF8, NRP1, FGF7, FGF9, FLT3LG, HSPH1, ACVR1B, TRIM6, PAK1, ARHGAP8, FGF1, SHC2, FGF2, FGF4, PTGER4, ZP4, …
TNFRSF8	1.26333				GO:0055080~cation homeostasis	2.33197e-05	OPRM1, SLC9A9, JPH4, UTS2, JPH3, SLC9A4, EDN2, TACR1, F2RL1, EDN1, SLC9A2, FASLG, CXCL11, CXCL12, CXCL10, GATA2, S1PR3, GSTM2, AGTR1, PTGIR, AGTR2, PVALB, ANK3, RGN, HTR1D, FGF2, MYC, HTR1E, CDH23, PTGER4, CLIC2, NTSR1, GRM1, TRPM2, THY1, SLC26A5, SLC26A7, LRRK2, CASQ1, CYSLTR1, NPY2R, KCNA1, PRND, GPR6, NMB, BDKRB1, KCNA5, CACNB4, TAC4, CALR, CALCB, AGT, CD24, BMP4, CNNM4, SLC8A1, CACNA2D1, KL, …
VEPH1	1.26				GO:0060537~muscle tissue development	2.44134e-05	HLF, FGF8, FGF9, TBX20, EDN1, HOXD10, WNT2, SAP30, FOS, AGTR2, OSR1, GATA6, HLX, GATA4, SEMA3C, FGF2, IFRD1, FGF3, TWIST1, VAX1, PDGFRB, SGCD, CASQ1, COL3A1, DCN, SOX6, CALR, WT1, PLAGL1, ALDH1A2, ANKRD33, AGT, WNT8A, BMP4, MAFF, SLC8A1, TBX3, TBX2, IGF1, NR4A1, SMAD1, ISL1, SHOX2, ATF3, MEOX2, KLHL31, TLL2, RBPJ, MYH10
KL	1.22333				GO:0043269~regulation of ion transport	2.54701e-05	OPRM1, CALHM1, JPH4, JPH3, EDN1, UTRN, CXCL11, KCNK12, CXCL12, CXCL10, KCNU1, GSTM2, AGTR2, KCNQ3, OSR1, STAC, ANK3, RGN, NOS3, NALCN, DPP6, EPPIN-WFDC6, KCNQ2, TWIST1, SCN2B, SCN2A, SLC34A1, CACNG4, CLIC2, CTSS, GAL, NTSR1, THY1, CD84, SLC26A5, CNTN1, PDGFRB, CASQ1, VIP, CCK, OPRK1, KCNA1, NKAIN1, BDKRB1, KCNA5, CACNB4, TRH, INPP5K, HSPA2, AGT, HTR3A, HCN1, BMP4, SLC8A1, CACNA2D1, NOX5, SPTBN4, …
MTNR1A	1.21				GO:0006468~protein phosphorylation	2.62025e-05	ASPN, FGF19, STK33, GDF3, FGF18, ADCY1, GDF1, LMO3, ADCY8, F2RL1, EDN1, LRRC4B, ITPKB, LRRC4C, BMP15, GDNF, CXCL10, S1PR2, IFNL1, GRIN2B, DIRAS3, GRIN2D, IFNG, RGN, PELI2, IFNK, TWIST1, LRRC4, MYO3A, SOCS3, SOCS1, GRIN2A, UNC5CL, IL26, TNFRSF14, IL21, CDKL4, THY1, IL20, HES1, JUN, ROR1, PDGFRB, LRRK2, TNFAIP3, NEK5, ENPP2, BDKRB1, EPHA10, IL34, EPHB3, PAQR3, SGK223, RASAL1, ACE, TEK, DUSP16, ADRA…
PCDH8	1.16667				GO:0090596~sensory organ morphogenesis	2.71692e-05	FGF8, NRP1, FGF9, EDN1, TH, FASLG, RORB, GLI2, MFRP, WNT2, GATA2, OSR1, GATA3, ALDH1A3, TWIST1, RS1, HCN1, BMP4, GSC, TBX2, OTX1, FBN1, PTF1A, SDK1, NEUROG1, GRHL3, NR4A3, COL5A1, PTPRQ, THY1, WNT2B, PROM1, HOXC13, NTRK2, FJX1, PRDM1, SLITRK6
KCNA5	1.10667				GO:0072503~cellular divalent inorganic cation homeostasis	2.76626e-05	OPRM1, JPH4, JPH3, UTS2, EDN2, TACR1, F2RL1, EDN1, CXCL11, CXCL12, CXCL10, GATA2, AGTR1, GSTM2, S1PR3, PTGIR, PVALB, RGN, HTR1D, FGF2, CDH23, HTR1E, PTGER4, CLIC2, NTSR1, GRM1, TRPM2, THY1, CASQ1, CYSLTR1, NPY2R, GPR6, BDKRB1, NMB, CACNB4, KCNA5, CALR, TAC4, CALCB, AGT, CD24, BMP4, SLC8A1, CACNA2D1, NPY1R, ITPR1, CCL11, P2RY10, CD19, ATP2A3, ABL1, ABL2, HTR2C, IL2
GPR149	1.07333				GO:0050808~synapse organization	2.87013e-05	GJA10, PALM, LRTM2, UTRN, LRRC4B, CACNB4, EPHB3, GDNF, LINGO2, BDNF, GPM6A, LRRTM3, ANK3, THBS2, LRRC4, FLRT3, PTPRD, LRRN3, NLGN1, SDK1, FZD1, ASIC2, ARHGEF15, LMX1A, SHANK3, CTNNA2, ELFN1, SLITRK1, AMIGO2, EPHA7, SLITRK3, NTRK2, CUX2, SLITRK6, LRRK2
GPM6A	1.06				GO:0001654~eye development	2.87242e-05	GDF3, NRP1, KERA, FGF9, TH, FASLG, RORB, WT1, MFRP, WNT2, ALDH1A2, GPM6A, GATA3, ALDH1A3, RS1, TWIST1, HCN1, BMP4, TUB, RAX, CYP1A1, TBX2, FBN1, PTF1A, SDK1, RPGRIP1L, GRHL3, VAX1, ARHGEF15, COL5A1, RD3, THY1, WNT2B, PROM1, RDH10, CHRDL1, JUN, NTRK2, FJX1, WNT9B, PDGFRB, NEUROD1, PRDM1, SLITRK6, MYH10, MTNR1A
GPR85	1.04667				GO:0003073~regulation of systemic arterial blood pressure	2.89784e-05	UTS2, EDN2, TACR1, EDN1, F2RL1, ASIC2, MME, POSTN, CYP4F12, ENPEP, NTSR1, AGTR1, AGTR2, ACE, ADRB1, AGT, REN, HSD11B2, NOS3
UNC5D	1.01667				GO:0048015~phosphatidylinositol-mediated signaling	3.11251e-05	FGF19, FGF18, FGF5, FGF8, FGF7, FGF9, F2RL1, EDN1, PREX2, DCN, GSN, AGT, GATA3, TEK, FGF1, FGF2, MYOC, PIK3R1, FGF3, TWIST1, FGF4, PIK3C2G, KL, IGF1, HGF, FSHR, KDR, CD19, NTRK2, PDGFRB
DPP6	0.98				GO:0046622~positive regulation of organ growth	3.16925e-05	FGF8, FGF9, TBX2, TBX20, EDN1, IGF1, BASP1, WT1, WNT2, GATA6, HLX, RBPJ, FGF2
PRND	0.98				GO:0006811~ion transport	3.17282e-05	SLC9A9, CALHM1, SLC9A4, GABRB2, SLC9A2, EDN1, UTRN, SLC22A14, AQP4, SLC22A10, CXCL11, AGXT, CXCL12, CNGB3, COX5B, CXCL10, KCNU1, GSTM2, AGTR2, GRIN2B, STAC, ANK3, GRIN2D, RGN, NALCN, CHRNA6, HTR1D, GRID1, HTR1E, CDH23, TWIST1, SLC12A7, CLCA2, CLCA1, SCN2B, SLC22A24, SCN2A, GRIN2A, SLC34A1, NTSR1, TCN2, CNGA4, THY1, CNGA2, SLC37A1, PDGFRB, SLC30A10, SLC2A13, CYSLTR1, PANX1, KCNA1, NKAIN1, BDKRB1, …
SNAP91	0.96				GO:0051963~regulation of synapse assembly	3.38555e-05	FLRT3, LRTM2, LRRN3, ASIC2, LRRC4B, NLGN1, EPHB3, LINGO2, AMIGO2, SLITRK1, EPHA7, BDNF, SLITRK3, LRRTM3, NTRK2, CUX2, SLITRK6, THBS2
TMEFF1	0.96				GO:0046058~cAMP metabolic process	3.39524e-05	VIP, OPRM1, PALM, ADCY1, ADCY8, NPY2R, EDN1, AKAP12, ABCA1, CACNB4, CXCL11, CXCL10, PTGIR, PDE1A, NPFFR2, CALCRL, HTR1E, RAMP2, PTGER4, FSHR, GCG, GNAL, ADRB1, GRM8, PDE7A, MC2R
TIE1	0.96				GO:0014706~striated muscle tissue development	3.45139e-05	HLF, FGF8, FGF9, TBX20, EDN1, SOX6, DCN, CALR, HOXD10, WT1, PLAGL1, WNT2, ALDH1A2, FOS, SAP30, AGTR2, ANKRD33, GATA6, AGT, HLX, GATA4, SEMA3C, IFRD1, FGF2, FGF3, WNT8A, TWIST1, BMP4, MAFF, SLC8A1, TBX3, TBX2, NR4A1, IGF1, VAX1, SMAD1, ISL1, SHOX2, ATF3, MEOX2, KLHL31, SGCD, PDGFRB, RBPJ, TLL2, CASQ1, MYH10
OR2K2	0.943333				GO:1901698~response to nitrogen compound	3.50676e-05	QRFPR, LYPD1, ADCY1, ADCY8, GABRB2, EDN1, MMP2, CXCL12, AGXT, GSTM1, GSTM2, AGTR1, AGTR2, IFNK, CHRNA6, SOCS3, SOCS1, GRIN2A, SLC34A1, PDXP, JUNB, JUN, COL1A2, HSD11B2, COL1A1, TNFAIP3, LRRK2, PANX1, ADA, WT1, FOLR2, TEK, HCN1, BMP4, KLF10, KLF11, SPHK1, NR4A1, SMAD1, NR4A3, CPS1, ABCG2, TNFSF10, KCNJ8, NTRK2, HSPD1, ABL1, SST, OPRM1, IFNA21, TACR1, CPEB4, NFKB1, VGF, FOS, GSN, TPO, PAK1, CASP1, …
GRIN2B	0.936667				GO:0030003~cellular cation homeostasis	3.56449e-05	OPRM1, SLC9A9, JPH4, UTS2, JPH3, SLC9A4, EDN2, TACR1, F2RL1, EDN1, SLC9A2, FASLG, CXCL11, CXCL12, CXCL10, GATA2, S1PR3, GSTM2, AGTR1, PTGIR, AGTR2, PVALB, RGN, HTR1D, FGF2, MYC, CDH23, HTR1E, PTGER4, CLIC2, NTSR1, GRM1, TRPM2, THY1, SLC26A5, SLC26A7, LRRK2, CASQ1, CYSLTR1, NPY2R, PRND, GPR6, NMB, BDKRB1, KCNA5, CACNB4, TAC4, CALR, CALCB, AGT, CD24, BMP4, SLC8A1, CACNA2D1, NPY1R, ITPR1, ABCG2, CCL…
GRIN2D	0.936667				GO:0007631~feeding behavior	3.67581e-05	OPRM1, PRLHR, CCK, NPY2R, OPRK1, TACR1, TH, CNTFR, NPY1R, NR4A3, DACH1, TRH, GAL, GCG, BSX, FOS, AGT, REN, NTRK2, HTR2C, NEGR1
SLC16A14	0.936667				GO:0042391~regulation of membrane potential	3.70782e-05	OPRM1, CCK, TACR1, NPY2R, KCNA1, EDN1, DCN, CACNB4, KCNA5, RIMS2, KCNK12, CNGB3, KCNMB2, S1PR2, KCNQ3, ANK3, AGT, IFNG, NALCN, CHRNA6, CASP1, MYOC, HCN1, GJD2, CACNA2D1, SLC8A1, SCN2B, SCN2A, NLGN1, GRIN2A, ASIC2, SLC34A1, CACNG4, NTSR1, CNGA4, SHANK3, KDR, CNGA2, EIF4A3, NPS, SLC26A5, SLC26A7, JUN, CUX2, UBB, LRRK2, ABL1
GPC5	0.923333				GO:0007416~synapse assembly	3.74934e-05	GJA10, FLRT3, PTPRD, LRTM2, LRRN3, NLGN1, ASIC2, FZD1, SDK1, LRRC4B, EPHB3, SHANK3, LINGO2, AMIGO2, SLITRK1, EPHA7, BDNF, SLITRK3, GPM6A, LRRTM3, NTRK2, CUX2, SLITRK6, THBS2
PTH2R	0.896667				GO:0061437~renal system vasculature development	3.90401e-05	HES1, BMP4, NRP1, OSR1, CD34, PECAM1, TEK, IFNG, PDGFRB, WT1
LIPE	0.783333				GO:0061440~kidney vasculature development	3.90401e-05	HES1, BMP4, NRP1, OSR1, CD34, PECAM1, TEK, IFNG, PDGFRB, WT1
JPH3	0.78				GO:0050807~regulation of synapse organization	3.94294e-05	LRRC4, FLRT3, LRTM2, LRRN3, NLGN1, ASIC2, LRRC4B, ARHGEF15, EPHB3, SHANK3, CTNNA2, LINGO2, AMIGO2, SLITRK1, EPHA7, BDNF, SLITRK3, LRRTM3, NTRK2, CUX2, SLITRK6, THBS2
CDH10	0.73				GO:1903522~regulation of blood circulation	3.94857e-05	VIP, UTS2, TACR1, EDN2, F2RL1, EDN1, TH, KCNA5, CACNB4, ADA, KCNMB2, AGTR1, GSTM2, AGTR2, ACE, AGT, GATA4, IFNG, ADRA2C, NOS3, CACNA2D1, SLC8A1, HSP90AA1, SCN2B, TBX2, SPTBN4, ASIC2, NPR1, CACNG4, CLIC2, NPY1R, DBH, CPS1, ITPR1, ADRB1, CHRM3, ATP2A3, CHRM2, HOPX, ABL1, CASQ1, IL2
ADRB1	0.653333				GO:0043408~regulation of MAPK cascade	4.05963e-05	OPRM1, FGF19, GDF3, FGF18, FGF8, GDF1, NRP1, FGF9, LMO3, F2RL1, EDN1, SORL1, BMP15, S1PR2, HSPH1, PELI2, PAK1, FGF1, ARHGAP8, FGF2, SHC2, MYC, FGF4, UNC5CL, IL26, TNFRSF14, GRM1, FSHR, INHBB, PPEF2, JUN, GADD45G, PDGFRB, NRK, UBB, SERPINB3, LRRK2, GADD45B, MAP3K11, C3, OPRK1, PAQR3, INPP5K, REN, DUSP16, TEK, NPFFR2, ADRA2C, CD24, MYOC, THPO, BMP4, KL, FLT4, IGF1, HGF, MID1, SLAMF1, RGS14, KDR, CC…
TBC1D30	0.646667				GO:0060485~mesenchyme development	4.09984e-05	FGF19, FGF8, NRP1, FGF9, TBX20, EDN1, GDNF, WT1, WNT2, ALDH1A2, OSR1, AMELX, GATA4, SEMA3C, TMEM100, AXIN2, MYC, WNT8A, TWIST1, BMP4, GSC, TBX2, TEAD2, BASP1, HGF, ISL1, HES1, RDH10, SFRP2, MEOX1, PDGFRB, HAS2, COL1A1, SERPINB3, RBPJ
GABRA5	0.63				GO:0006873~cellular ion homeostasis	4.13155e-05	OPRM1, SLC9A9, JPH4, UTS2, JPH3, SLC9A4, EDN2, TACR1, F2RL1, EDN1, SLC9A2, FASLG, CXCL11, CXCL12, CXCL10, GATA2, S1PR3, GSTM2, AGTR1, PTGIR, AGTR2, PVALB, RGN, HTR1D, FGF2, MYC, CDH23, HTR1E, PTGER4, SLC34A1, CLIC2, NTSR1, GRM1, TRPM2, THY1, SLC26A5, SLC26A7, LRRK2, CASQ1, CYSLTR1, NPY2R, PRND, GPR6, NMB, BDKRB1, KCNA5, CACNB4, TAC4, CALR, CALCB, AGT, CD24, BMP4, SLC8A1, CACNA2D1, NPY1R, ITPR1, A…
HTR7	0.626667				GO:0030799~regulation of cyclic nucleotide metabolic process	4.20796e-05	OPRM1, VIP, RAMP2, PALM, ADCY1, PTGER4, ADCY8, NPY2R, EDN1, AKAP12, NPR1, ABCA1, CXCL11, FSHR, CXCL10, GCG, GNAL, PTGIR, ADRB1, GRM8, MC2R, NPFFR2, NOS3, CALCRL, GUCA2B, MTNR1A, HTR1E
FRRS1L	0.603333				GO:0048017~inositol lipid-mediated signaling	4.21741e-05	FGF19, FGF18, FGF5, FGF8, FGF7, FGF9, F2RL1, EDN1, PREX2, DCN, GSN, AGT, GATA3, TEK, FGF1, FGF2, MYOC, PIK3R1, FGF3, TWIST1, FGF4, PIK3C2G, KL, IGF1, HGF, FSHR, KDR, CD19, NTRK2, PDGFRB
PLET1	0.6				GO:0014066~regulation of phosphatidylinositol 3-kinase signaling	4.28443e-05	FGF19, FGF5, FGF18, FGF8, FGF7, KL, FGF9, F2RL1, IGF1, HGF, DCN, FSHR, KDR, CD19, AGT, TEK, NTRK2, PDGFRB, FGF1, FGF2, FGF3, MYOC, PIK3R1, FGF4, TWIST1
NTSR1	0.57				GO:0060421~positive regulation of heart growth	5.37522e-05	WNT2, TBX2, FGF9, GATA6, TBX20, EDN1, IGF1, BASP1, RBPJ, FGF2, WT1
GNRHR2	0.563333				GO:0006935~chemotaxis	5.65311e-05	FGF18, FGF8, NRP1, FGF7, EDN2, F2RL1, EDN1, TNFSF14, MMP28, CXCL11, GLI2, CXCL12, CXCL10, OGN, AGTR1, BDNF, CXCR5, ANK3, GATA3, CH25H, IFNG, RALA, SEMA3C, UNC5D, SPON2, FGF1, FGF2, FGF4, PIK3C2G, ACKR2, VAX1, OR1D2, SLIT2, TRPM2, PDGFRB, CNTN4, EXT1, GAP43, CYSLTR1, HSD3B7, ENPP2, CSF1, CALR, EPHB3, FOLR2, FLRT3, BMP4, SPTBN4, NR4A1, NR4A3, LMX1A, HGF, ISL1, NTN3, KDR, CCL11, EPHA4, EPHA7, CXCL14…
PCDH11Y	0.56				GO:0031346~positive regulation of cell projection organization	5.81468e-05	PALM, NRP1, ENPP2, CRABP2, F2RL1, GPRC5B, RIMS2, CXCL12, SCARF1, RASAL1, PFN1, BDNF, FRMD7, GPM6A, RALA, CD24, CDC42EP4, NEFL, NEGR1, ISLR2, BMP4, PTPRD, CLRN1, HSP90AA1, SPHK1, MAP1B, NLGN1, DPYSL3, HGF, SHANK3, SLIT2, EPHA3, SHOX2, EPHA4, TENM1, FNBP1L, TENM2, NTRK2, CNTN1, ADAMTS1, CUX2, ABL1, ABL2, IL2
ISLR2	0.52				GO:0042330~taxis	5.93312e-05	FGF18, FGF8, NRP1, FGF7, EDN2, F2RL1, EDN1, TNFSF14, MMP28, CXCL11, GLI2, CXCL12, CXCL10, OGN, AGTR1, BDNF, CXCR5, ANK3, GATA3, CH25H, IFNG, RALA, SEMA3C, UNC5D, SPON2, FGF1, FGF2, FGF4, PIK3C2G, ACKR2, VAX1, OR1D2, SLIT2, TRPM2, PDGFRB, CNTN4, EXT1, GAP43, CYSLTR1, HSD3B7, ENPP2, CSF1, CALR, EPHB3, FOLR2, FLRT3, BMP4, SPTBN4, NR4A1, NR4A3, LMX1A, HGF, ISL1, NTN3, KDR, CCL11, EPHA4, EPHA7, CXCL14…
GRID1	0.506667				GO:0009190~cyclic nucleotide biosynthetic process	5.96628e-05	OPRM1, VIP, RAMP2, PALM, ADCY1, PTGER4, ADCY8, NPY2R, EDN1, AKAP12, NPR1, ABCA1, FSHR, GCG, GNAL, PTGIR, ADRB1, MB21D1, GRM8, MC2R, NPFFR2, NOS3, CALCRL, GUCA2B, HTR2C, MTNR1A
P2RY10	0.506667				GO:0048568~embryonic organ development	6.14885e-05	GDF3, FGF8, NRP1, FGF9, TBX20, EDN1, GLI2, ZIC3, HOXD10, FLT3LG, WNT2, GATA2, OSR1, HLX, GATA3, GATA4, TPO, ALX4, TWIST1, GSC, SOCS3, OTX1, GRHL3, JUNB, PTPRQ, HES1, EIF4A3, WNT9B, NRK, PRDM1, SLITRK6, TH, ADA, SUFU, ALDH1A2, HOXA3, ALDH1A3, HOXA6, BMP4, CEBPA, TBX3, TBX2, FBN1, NEUROG1, TEAD2, NR4A3, KDR, SHOX2, RDH10, NEUROD1, ID3, RBPJ
CXCR5	0.486667				GO:0055065~metal ion homeostasis	6.22878e-05	OPRM1, JPH4, UTS2, JPH3, EDN2, TACR1, F2RL1, EDN1, CXCL11, CXCL12, CXCL10, GATA2, GSTM2, S1PR3, AGTR1, PTGIR, AGTR2, PVALB, ANK3, RGN, HTR1D, FGF2, MYC, CDH23, HTR1E, PTGER4, CLIC2, NTSR1, GRM1, TRPM2, THY1, CASQ1, CYSLTR1, NPY2R, KCNA1, PRND, GPR6, NMB, BDKRB1, KCNA5, CACNB4, TAC4, CALR, CALCB, AGT, CD24, BMP4, CNNM4, SLC8A1, CACNA2D1, KL, NPR1, CYP4F12, NPY1R, ITPR1, ABCG2, CCL11, P2RY10, CD19,…
SLC16A12	0.433333				GO:0048598~embryonic morphogenesis	6.22878e-05	GDF3, FGF8, NRP1, FGF9, EDN1, CRABP2, TBX20, GLI2, MMP2, GDNF, HOXD10, LATS2, ZIC3, GATA2, OSR1, GATA6, GATA3, HLX, GATA4, RSPO2, RALA, ALX4, IPMK, FGF2, TWIST1, FGF4, GSC, SOCS3, OTX1, PCDH8, GRHL3, PTPRQ, HES1, EIF4A3, WNT9B, EXT1, SLITRK6, FRAS1, TH, SOX4, GREM2, SUFU, ALDH1A2, PFN1, HOXA3, ALDH1A3, HOXA6, FLRT3, BMP4, TBX3, TBX2, FBN1, RPGRIP1L, FZD1, NEUROG1, TEAD2, SMAD1, NR4A3, COL5A1, SHO…
OR51B5	0.426667				GO:0046903~secretion	6.60702e-05	UTS2, SLC9A4, SYT5, LTBP4, F2RL1, EDN1, POSTN, SYT6, GDNF, CXCL12, AGXT, GATA2, AGTR1, AGTR2, GATA3, IFNG, RALA, CREB3L1, CHRNA6, GUCA2B, TWIST1, PTPRN2, SOCS1, IL26, SERPING1, TNFRSF14, NTSR1, CBLN4, BTN3A1, CD34, SYCN, C2CD4C, LRRK2, SSC5D, IL1R2, PANX1, SOX4, KCNA5, ABCA1, IL33, KRT20, CACNB4, RIMS2, TRH, ADA, SLC32A1, ACE, GAD2, ADRA2C, RFX6, SPHK1, NR4A3, HGF, SLAMF1, NTRK2, SYT16, HSPD1, AB…
NOXO1	0.423333				GO:0030198~extracellular matrix organization	6.69351e-05	ADAMTSL4, COL3A1, POSTN, DCN, MMP2, WT1, GSN, HPSE, AGT, CREB3L1, LOX, FGF2, DPP4, RAMP2, NOXO1, RXFP1, EGFL6, COL13A1, ICAM3, FBN1, CTRB2, NID1, CTSS, PLG, COL5A1, KDR, LAMA1, VWF, LAMA4, SERPINB5, SFRP2, KAZALD1, SULF1, PECAM1, COL1A2, HAS2, COL1A1, ANTXR1, TLL2, ABL1, MFAP4, ADAMTS2, MFAP5, ADAMTS5
RAB25	0.403333				GO:0030802~regulation of cyclic nucleotide biosynthetic process	6.83264e-05	OPRM1, VIP, PALM, RAMP2, ADCY1, PTGER4, ADCY8, NPY2R, EDN1, AKAP12, NPR1, ABCA1, FSHR, GCG, GNAL, PTGIR, ADRB1, GRM8, MC2R, NPFFR2, NOS3, CALCRL, GUCA2B, MTNR1A
NOS3	0.4				GO:0001823~mesonephros development	6.84876e-05	BMP4, FGF8, SMAD1, BASP1, GDNF, SLIT2, WT1, HOXD11, WNT2B, HES1, AGTR2, OSR1, AGT, REN, GATA3, WNT9B, FGF1, FGF2, MYC, SIM1
GPR101	0.396667				GO:0043062~extracellular structure organization	7.0539e-05	ADAMTSL4, COL3A1, POSTN, DCN, MMP2, WT1, GSN, HPSE, AGT, CREB3L1, LOX, FGF2, DPP4, RAMP2, NOXO1, RXFP1, EGFL6, COL13A1, ICAM3, FBN1, CTRB2, NID1, CTSS, PLG, COL5A1, KDR, LAMA1, VWF, LAMA4, SERPINB5, SFRP2, KAZALD1, SULF1, PECAM1, COL1A2, HAS2, COL1A1, ANTXR1, TLL2, ABL1, MFAP4, ADAMTS2, MFAP5, ADAMTS5
VN1R5	0.393333				GO:0003156~regulation of organ formation	7.14355e-05	WNT2, HES1, BMP4, FGF8, SULF1, ISL1, FGF1, GDNF, FGF2, WT1, WNT2B
FLT4	0.38				GO:0061061~muscle structure development	7.39244e-05	GDF3, HLF, FGF8, FGF9, UTRN, EDN1, TBX20, TNFSF14, HOXD10, FLT3LG, CXCL10, WNT2, SAP30, FOS, AGTR2, GATA6, HLX, GATA4, MKX, ALX4, FGF2, IFRD1, FGF3, TWIST1, RAMP2, GSC, BASP1, VAX1, CTNNA2, HES1, SGCD, SORT1, PDGFRB, CASQ1, NEK5, WFIKKN2, COL3A1, CNTFR, SOX6, CACNB4, DCN, CALR, WT1, PLAGL1, ANKRD33, AGT, WNT8A, BMP4, MAFF, SLC8A1, TBX3, TBX2, FZD1, NR4A1, IGF1, ISL1, SHOX2, ATF3, MEOX2, CXCL14, K…
CHRM2	0.343333				GO:0003151~outflow tract morphogenesis	7.52247e-05	BMP4, FGF8, TBX3, TBX2, NPY2R, TBX20, FZD1, NPY1R, ISL1, HES1, SFRP2, GATA6, JUN, SEMA3C, RBPJ, TWIST1
TENM2	0.34				GO:0048754~branching morphogenesis of an epithelial tube	7.58017e-05	FGF8, NRP1, CSF1, TBX20, EDN1, GLI2, GDNF, WT1, HOXD11, WNT2, AGTR2, AGT, RSPO2, PAK1, FGF1, FGF2, MYC, BMP4, TBX3, SLIT2, WNT2B, CCL11, RDH10, SFRP2, WNT9B
RXFP1	0.333333				GO:0030509~BMP signaling pathway	7.66983e-05	ZCCHC12, BMP4, GDF3, FGF8, GDF1, FBN1, FZD1, FSTL1, SMAD1, BMP15, GREM2, HES1, CHRDL1, SKOR2, SFRP2, GATA6, SOSTDC1, SULF1, GATA4, GDF10, TMEM100, HTRA3, RBPJ, ABL1
GABRG3	0.323333				GO:0098660~inorganic ion transmembrane transport	7.89965e-05	OPRM1, SLC9A9, CALHM1, JPH4, JPH3, SLC9A4, GABRB2, UTRN, SLC9A2, CXCL11, COX5B, KCNK12, CNGB3, CXCL10, KCNU1, GSTM2, KCNQ3, OSR1, STAC, ANK3, ANO3, RGN, NALCN, HTR1D, KCNQ2, FGF2, HTR1E, SLC12A7, CLCA2, GABRG3, CLCA1, SCN2B, SCN2A, GRIN2A, SLC34A1, CACNG4, CLIC2, GAL, NTSR1, CNGA4, TRPM2, CNGA2, THY1, SLC26A5, SLC26A7, SLC37A1, SLC30A10, CASQ1, PANX1, OPRK1, KCNA1, BDKRB1, KCNA5, CACNB4, KCNMB2, …
GAD2	0.32				GO:0090184~positive regulation of kidney development	7.95716e-05	PROM1, BMP4, AGTR2, AGT, GATA3, PDGFRB, CD24, BASP1, GDNF, MYC, WT1, WNT2B
OR6V1	0.31				GO:0032940~secretion by cell	8.68011e-05	UTS2, SYT5, LTBP4, EDN1, F2RL1, POSTN, SYT6, CXCL12, GDNF, GATA2, AGTR2, GATA3, IFNG, RALA, CREB3L1, CHRNA6, TWIST1, PTPRN2, SOCS1, IL26, TNFRSF14, SERPING1, NTSR1, CBLN4, BTN3A1, CD34, SYCN, C2CD4C, LRRK2, SSC5D, IL1R2, PANX1, SOX4, KCNA5, KRT20, ABCA1, IL33, RIMS2, TRH, SLC32A1, GAD2, ADRA2C, RFX6, SPHK1, NR4A3, HGF, SLAMF1, NTRK2, SYT16, HSPD1, RBPJ, ABL1, MYH10, MTNR1A, OPRM1, FGF7, TACR1, VG…
ACE	0.29				GO:0010243~response to organonitrogen compound	9.01649e-05	OPRM1, QRFPR, LYPD1, ADCY1, ADCY8, GABRB2, TACR1, CPEB4, EDN1, NFKB1, VGF, MMP2, CXCL12, AGXT, GSTM2, FOS, AGTR1, AGTR2, GSN, CHRNA6, PAK1, CASP1, PRL, GPIHBP1, HSP90AA1, PTGER4, CYP11A1, INPPL1, SOCS3, SOCS1, GRIN2A, PDXP, SLC34A1, SDK1, GAL, JUNB, SLIT2, TRPM2, INHBB, JUN, COL1A2, HSD11B2, SORT1, COL1A1, TNFAIP3, LRRK2, PPP1R15A, PANX1, OPRK1, COL3A1, TH, ADA, WT1, INPP5K, FOLR2, REN, AGT, TEK,…
OXGR1	0.276667				GO:0003002~regionalization	9.15492e-05	GDF3, FGF8, NRP1, TBX20, EDN1, GLI2, GREM2, HOXD10, WT1, SUFU, ZIC3, HOXD11, WNT2, ALDH1A2, HOXA3, LRP5L, OSR1, HOXA6, GATA4, SEMA3C, AXIN2, ALX4, WNT8A, BMP4, GSC, GSX2, TBX3, OTX1, EMX2, RPGRIP1L, PCDH8, BASP1, ISL1, WNT2B, HES1, RGS20, MEOX2, SFRP2, HOXC13, MEOX1, NEUROD1, RIPPLY2, RBPJ
ASAH2	0.273333				GO:0001657~ureteric bud development	9.6539e-05	BMP4, FGF8, BASP1, SMAD1, GDNF, SLIT2, WT1, HOXD11, WNT2B, HES1, AGTR2, OSR1, AGT, GATA3, WNT9B, FGF1, FGF2, MYC, SIM1
SPACA4	0.253333				GO:0010941~regulation of cell death	9.78243e-05	PNMA5, GDF3, PNMA3, GDF1, GABRB2, EDN1, TNFSF14, ITPKB, TNFSF12, BMP15, GDNF, CXCL12, AGTR2, BDNF, GATA6, GATA3, IFNG, RGN, CREB3L1, WWOX, TWIST2, TWIST1, PRAME, SOCS3, GRIN2A, HRK, TNFRSF14, NTSR1, JUNB, PRAMEF11, CD34, AAMDC, JUN, PDGFRB, LRRK2, DCUN1D3, TNFAIP3, ADAMTSL4, SOX4, CNTFR, HSPA1A, HSPA1B, CALR, WT1, ADA, PRAMEF4, MEIS3, TEK, MTCH1, AXIN2, HIP1, BMP4, SPHK1, KLF11, GABRA5, CIDEB, NR…
GPR25	0.24				GO:0036092~phosphatidylinositol-3-phosphate biosynthetic process	0.000100306	FGF19, FGF18, FGF5, FGF8, FGF7, PIK3C2G, FGF9, KL, FGF1, FGF2, PIK3R1, FGF3, FGF4
PRLHR	0.223333				GO:0043010~camera-type eye development	0.00010093	NRP1, KERA, TH, RORB, WT1, MFRP, WNT2, ALDH1A2, GPM6A, GATA3, ALDH1A3, RS1, TWIST1, HCN1, BMP4, TUB, RAX, CYP1A1, TBX2, FBN1, PTF1A, SDK1, RPGRIP1L, GRHL3, VAX1, ARHGEF15, RD3, THY1, WNT2B, PROM1, RDH10, JUN, NTRK2, FJX1, WNT9B, PDGFRB, NEUROD1, SLITRK6, MYH10, MTNR1A
CTNNA2	0.216667				GO:0050886~endocrine process	0.000101839	TBX3, OPRK1, EDN2, TACR1, EDN1, F2RL1, MME, ENPEP, GAL, INHBB, AGTR1, ACE, AGTR2, AGT, GATA3, REN, HSD11B2, NOS3
FOLR2	0.206667				GO:0051899~membrane depolarization	0.000101839	CACNA2D1, SLC8A1, CCK, SCN2B, EDN1, SCN2A, CACNG4, CACNB4, DCN, KDR, ANK3, JUN, NALCN, CHRNA6, CASP1, LRRK2, ABL1, MYOC
GRIN2A	0.196667				GO:0072010~glomerular epithelium development	0.000101927	PROM1, BMP4, CD34, NPHS2, PECAM1, GLCCI1, CD24, BASP1, WT1
OR2J3	0.196667				GO:0072171~mesonephric tubule morphogenesis	0.000102363	BMP4, FGF8, GDNF, WT1, WNT2B, HOXD11, HES1, AGTR2, OSR1, AGT, GATA3, WNT9B, FGF1, MYC, FGF2
TECTB	0.196667				GO:0021953~central nervous system neuron differentiation	0.000102442	FGF8, NRP1, TBX20, SOX4, EPHB3, GLI2, HOXD10, SUFU, WNT2, GATA2, UNC5D, LHX8, DCLK1, GSX2, MDGA1, SPTBN4, FZD1, LMX1A, ISL1, SLIT2, SHANK3, HES1, EPHA4, SLC4A10, SKOR2, NTRK2, MNX1, WNT9B
TNFSF14	0.196667				GO:0006875~cellular metal ion homeostasis	0.00010794	OPRM1, JPH4, JPH3, UTS2, EDN2, TACR1, F2RL1, EDN1, CXCL11, CXCL12, CXCL10, GATA2, GSTM2, S1PR3, AGTR1, AGTR2, PTGIR, PVALB, RGN, HTR1D, MYC, FGF2, CDH23, HTR1E, PTGER4, CLIC2, NTSR1, GRM1, TRPM2, THY1, CASQ1, CYSLTR1, NPY2R, PRND, GPR6, BDKRB1, NMB, KCNA5, CACNB4, CALR, TAC4, CALCB, AGT, CD24, BMP4, SLC8A1, CACNA2D1, NPY1R, ITPR1, ABCG2, CCL11, P2RY10, CD19, ATP2A3, ABL1, SCARA5, ABL2, HTR2C, IL2
HTR1D	0.19				GO:0072163~mesonephric epithelium development	0.000110957	BMP4, FGF8, BASP1, SMAD1, GDNF, SLIT2, WT1, HOXD11, WNT2B, HES1, AGTR2, OSR1, AGT, GATA3, WNT9B, FGF1, FGF2, MYC, SIM1
FCAMR	0.183333				GO:0072164~mesonephric tubule development	0.000110957	BMP4, FGF8, BASP1, SMAD1, GDNF, SLIT2, WT1, HOXD11, WNT2B, HES1, AGTR2, OSR1, AGT, GATA3, WNT9B, FGF1, FGF2, MYC, SIM1
CALHM1	0.176667				GO:0052652~cyclic purine nucleotide metabolic process	0.000116854	OPRM1, VIP, RAMP2, PALM, ADCY1, PTGER4, ADCY8, NPY2R, EDN1, AKAP12, NPR1, ABCA1, FSHR, GCG, GNAL, PTGIR, ADRB1, GRM8, MC2R, NPFFR2, NOS3, CALCRL, GUCA2B, HTR2C, MTNR1A
KCNV1	0.173333				GO:0001656~metanephros development	0.000117858	BMP4, FRAS1, FGF8, FBN1, BASP1, GDNF, WT1, HES1, RDH10, AGTR2, OSR1, CD34, GATA3, NPHS2, WNT9B, PDGFRB, ID3, MYC
OPN1MW2	0.17				GO:0007188~adenylate cyclase-modulating G-protein coupled receptor signaling pathway	0.000119021	VIP, OPRM1, ADCY1, ADCY8, NPY2R, OPRK1, S1PR3, PTGIR, GPR101, ADRA2C, CALCRL, HTR1D, HTR1E, RXFP1, PTGER4, GPR78, OR10H1, NPY1R, FSHR, GCG, GNAL, ADRB1, CHRM3, GRM8, CHRM2, HTR7, HTR2C
ASIC2	0.166667				GO:0042327~positive regulation of phosphorylation	0.000127271	FGF19, FGF18, GDF3, ADCY1, GDF1, ADCY8, EDN1, F2RL1, BMP15, S1PR2, IFNL1, IFNG, PELI2, IFNK, SOCS3, SOCS1, UNC5CL, IL26, TNFRSF14, IL21, IL20, HES1, JUN, PDGFRB, LRRK2, ENPP2, IL34, ACE, TEK, ADRA2C, AXIN2, BMP4, SPHK1, HGF, SLAMF1, KDR, EPHA4, EPHA7, SFRP2, NTRK2, ABL1, XCL2, OPRM1, IFNA21, FGF8, NRP1, FGF7, FGF9, FLT3LG, HSPH1, ACVR1B, TRIM6, PAK1, ARHGAP8, FGF1, SHC2, FGF2, FGF4, PTGER4, ZP4, …
OR2A25	0.166667				GO:0060541~respiratory system development	0.000132557	FGF18, FGF8, FGF7, FGF9, EDN2, GLI2, WT1, ZIC3, ADA, WNT2, ALDH1A2, GATA6, ALDH1A3, RSPO2, NOS3, LOX, FGF1, FGF2, CEBPA, BMP4, RXFP1, FLT4, FZD1, RPGRIP1L, BASP1, WNT2B, HES1, RDH10, HOPX, RBPJ, ADAMTS2
PCDHA7	0.166667				GO:0030814~regulation of cAMP metabolic process	0.000136647	VIP, OPRM1, PALM, RAMP2, ADCY1, PTGER4, ADCY8, NPY2R, EDN1, AKAP12, ABCA1, CXCL11, FSHR, CXCL10, GCG, GNAL, PTGIR, ADRB1, GRM8, MC2R, NPFFR2, CALCRL, HTR1E
OR1D2	0.16				GO:0003014~renal system process	0.000136841	BMP4, UTS2, ADCY1, PTGER4, ADCY8, TACR1, EDN1, F2RL1, AQP4, NPR1, CYP4F12, AGTR1, AGTR2, INPP5K, GSN, CD34, AGT, REN, SULF1, HSD11B2, HAS2
OR1Q1	0.156667				GO:0034765~regulation of ion transmembrane transport	0.000140966	OPRM1, CALHM1, JPH4, JPH3, OPRK1, KCNA1, UTRN, BDKRB1, CACNB4, KCNA5, CXCL11, KCNK12, CXCL10, KCNU1, GSTM2, KCNQ3, HSPA2, OSR1, STAC, ANK3, AGT, RGN, NALCN, KCNQ2, DPP6, HTR3A, HCN1, BMP4, CACNA2D1, SLC8A1, SCN2B, SCN2A, NLGN1, SLC34A1, ASIC2, CACNG4, CLIC2, CTSS, GAL, NTSR1, SHANK3, KCNV1, THY1, CD19, SLC26A5, KCNJ8, KCNN2, ABL1, CASQ1
NPHS2	0.153333				GO:1903532~positive regulation of secretion by cell	0.000141059	CCK, PANX1, OPRK1, TACR1, NPY2R, F2RL1, EDN1, NNAT, SOX4, POSTN, NMB, IL33, TRH, GDNF, CXCL12, GATA2, AGTR2, AGT, GATA3, TRIM6, IFNG, CD2, CASP1, TWIST1, TNFSF4, PTGER4, RFX6, SPHK1, NLGN1, IGF1, IL26, TNFRSF14, GAL, NTSR1, ISL1, SLAMF1, TRPM2, GCG, INHBB, MYRIP, CD34, HSPD1, ABL1, IL2
OR1L8	0.153333				GO:0000902~cell morphogenesis	0.000141334	ADCY1, KERA, LRTM2, CRABP2, POSTN, LRRC4C, RADIL, GDNF, CXCL12, WNT2, OGN, BDNF, ANK3, GATA3, RAB25, UNC5D, SPON2, IFRD1, ISLR2, TWIST1, VAX1, BASP1, PTPRQ, THY1, CTNNA2, HES1, SLITRK1, SLITRK3, SKOR2, FNBP1L, MCIDAS, MNX1, HAS2, COL1A1, SLITRK6, LRRK2, EXT1, PALM, ENPP2, SOX6, RIMS2, CALR, EPHB3, WT1, RASAL1, TEK, GFY, CDC42EP4, AXIN2, TBC1D30, LRFN5, FGD5, BMP4, SPTBN4, DRC1, RPGRIP1L, GAS2, HG…
OR5H2	0.15				GO:0034220~ion transmembrane transport	0.000141746	SLC9A9, CALHM1, GABRB2, SLC9A4, SLC9A2, UTRN, AQP4, CXCL11, COX5B, CNGB3, CXCL10, KCNU1, GSTM2, GRIN2B, STAC, ANK3, GRIN2D, RGN, NALCN, CHRNA6, HTR1D, HTR1E, GRID1, SLC12A7, CLCA2, CLCA1, SCN2B, SCN2A, SLC34A1, GRIN2A, NTSR1, CNGA4, THY1, CNGA2, SLC37A1, SLC30A10, PANX1, KCNA1, BDKRB1, KCNA5, CACNB4, ABCA1, KCNMB2, TTYH3, BMP4, HCN1, CACNA2D1, GABRA3, GABRA5, SHANK3, SLC4A10, KCNJ8, ATP2A3, SLC13…
OR8G5	0.15				GO:0009952~anterior/posterior pattern specification	0.000142944	GDF3, FGF8, GLI2, HOXD10, ZIC3, WT1, ALDH1A2, HOXA3, OSR1, HOXA6, GATA4, SEMA3C, AXIN2, ALX4, WNT8A, BMP4, TBX3, OTX1, EMX2, PCDH8, BASP1, HES1, RGS20, MEOX2, HOXC13, MEOX1, SFRP2, NEUROD1, RIPPLY2, RBPJ
SLC29A2	0.15				GO:0072012~glomerulus vasculature development	0.000143616	HES1, BMP4, OSR1, CD34, PECAM1, TEK, IFNG, PDGFRB, WT1
SLC30A10	0.143333				GO:0007600~sensory perception	0.000145843	CALHM1, KERA, GABRB2, OR2J3, EDN1, RORB, HOXD1, CNGB3, ZIC2, HMCN1, GRIN2D, IFNG, CDH23, GJD2, TUB, CLRN1, MYO3A, OR4F17, GRIN2A, OR2K2, PDYN, NTSR1, OR1D2, CNGA4, CNGA2, PTPRQ, PRCD, COL1A1, SLITRK6, GJA10, RTP4, KCNA1, MME, BDKRB1, CACNB4, OTOR, OR52N4, OPN1MW2, OR56B1, OR51B5, GFY, ADRA2C, OR2C3, NYX, OR2A5, SPTBN4, GABRA5, OR1Q1, OR6B1, OR11H6, NIPSNAP1, OR8B12, OPRM1, OR5H2, TACR1, OR2V1, OR…
OR13D1	0.136667				GO:1900371~regulation of purine nucleotide biosynthetic process	0.000149044	OPRM1, VIP, PALM, RAMP2, ADCY1, PTGER4, ADCY8, NPY2R, EDN1, AKAP12, NPR1, ABCA1, FSHR, GCG, GNAL, PTGIR, ADRB1, GRM8, MC2R, NPFFR2, NOS3, CALCRL, GUCA2B, MTNR1A
GJA10	0.13				GO:0010632~regulation of epithelial cell migration	0.000159207	FGF18, FGF7, NRP1, ENPP2, TACR1, EDN1, DCN, PFN1, AGTR2, AGT, GATA3, IFNG, TEK, RHOB, RAB25, FGF1, FGF2, FGF4, BMP4, FLT4, SLIT2, KDR, MEOX2, JUN, AMOT, HAS2, HDAC7
GRM8	0.13				GO:0033993~response to lipid	0.000161901	OPRM1, ADCY1, UTS2, CLDN4, LMO3, TACR1, EDN1, FASLG, POSTN, RORB, NFKB1, CXCL11, AGXT, CXCL10, WNT2, GATA2, FOS, PTGIR, AGTR2, OSR1, TRIM6, LCAT, GATA4, IFNG, TPO, NOS3, PAK1, LOX, TIE1, CASP1, SPON2, ZFP36, RAMP2, CYP1A1, PTGER4, SOCS3, SOCS1, SLC34A1, TNFRSF14, HNF4G, NTSR1, JUNB, SLIT2, SSTR3, JUN, WNT9B, PDGFRB, HSD11B2, AICDA, ADAMTS1, PRDM1, COL1A1, TNFAIP3, C3, OPRK1, TH, TNFRSF8, ZNF366, …
ACKR2	0.123333				GO:0048839~inner ear development	0.00016436	FGF8, NRP1, GABRB2, FGF9, GLI2, LGR5, GATA2, ALDH1A3, GATA3, CDH23, CEBPA, BMP4, NOX3, OTX1, GABRA5, RPGRIP1L, NEUROG1, GRHL3, NR4A3, PTPRQ, HES1, C1QB, SLC26A5, CXCL14, NEUROD1, PDGFRB, RBPJ, SLITRK6
GPIHBP1	0.116667				GO:0030808~regulation of nucleotide biosynthetic process	0.000165721	OPRM1, VIP, PALM, RAMP2, ADCY1, PTGER4, ADCY8, NPY2R, EDN1, AKAP12, NPR1, ABCA1, FSHR, GCG, GNAL, PTGIR, ADRB1, GRM8, MC2R, NPFFR2, NOS3, CALCRL, GUCA2B, MTNR1A
OR2V2	0.113333				GO:0050679~positive regulation of epithelial cell proliferation	0.000168238	VIP, BMP4, NRP1, FGF7, FGF9, FLT4, TACR1, NR4A1, IGF1, TNFSF12, NR4A3, CXCL12, KDR, CCL11, WNT2, OSR1, EPGN, JUN, TEK, TGM1, HAS2, FGF1, TNFAIP3, FGF2, MYC, TWIST1
RIMS2	0.113333				GO:0034762~regulation of transmembrane transport	0.000170231	CALHM1, OPRM1, JPH4, JPH3, UTRN, CXCL11, KCNK12, CXCL10, KCNU1, GSTM2, KCNQ3, OSR1, STAC, ANK3, RGN, NALCN, KCNQ2, DPP6, TWIST1, SCN2B, SCN2A, SLC34A1, CACNG4, CLIC2, CTSS, NTSR1, GAL, THY1, SLC26A5, CASQ1, OPRK1, KCNA1, BDKRB1, CACNB4, KCNA5, HSPA2, AGT, HTR3A, BMP4, HCN1, SLC8A1, CACNA2D1, ASIC2, NLGN1, SHANK3, KCNV1, CD19, KCNJ8, KCNN2, ABL1
TMEM114	0.113333				GO:0055082~cellular chemical homeostasis	0.000174878	OPRM1, SLC9A9, JPH4, UTS2, JPH3, SLC9A4, EDN2, TACR1, F2RL1, EDN1, SLC9A2, AQP4, FASLG, CXCL11, CXCL12, CXCL10, GATA2, S1PR3, GSTM2, AGTR1, PTGIR, AGTR2, PVALB, GATA4, RGN, HTR1D, FGF2, MYC, HTR1E, CDH23, PTGER4, PTPRN2, SLC34A1, CLIC2, NTSR1, GRM1, TRPM2, THY1, SLC26A5, SLC26A7, LRRK2, CASQ1, CYSLTR1, NPY2R, TH, PRND, GPR6, SOX4, NMB, BDKRB1, KCNA5, CACNB4, TAC4, CALR, CALCB, AGT, CD24, PIK3R1, …
HTR3B	0.11				GO:0007259~JAK-STAT cascade	0.000175063	ASPN, IFNA21, LRRC4B, DCN, LRRC4C, IFNL1, LRRTM3, AGT, IFNG, IFNK, PRL, NYX, LRRC4, FLRT3, PTGER4, SOCS3, SOCS1, IGF1, IL26, IL21, ISL1, CISH, IL20, HES1, PECAM1, NEUROD1, IL2
CD84	0.11				GO:0000165~MAPK cascade	0.000178176	OPRM1, FGF19, FGF5, FGF18, FGF8, FGF7, NRP1, FGF9, LMO3, F2RL1, SORL1, EDN1, ITPKB, NFKB1, GDNF, S1PR2, HSPH1, GRIN2B, GRIN2D, PELI2, PAK1, FGF1, ARHGAP8, FGF2, MYC, SHC2, FGF3, FGF4, ZFP36, PTGER4, GRIN2A, UNC5CL, IL26, TNFRSF14, GRM1, FSHR, PPEF2, JUN, GADD45G, PDGFRB, NRK, UBB, SERPINB3, LRRK2, GADD45B, MAP3K11, C3, OPRK1, PAQR3, RASAL1, INPP5K, AGT, DUSP16, TEK, ADRA2C, CD24, NEFL, THPO, BMP4…
CYP2W1	0.11				GO:0014070~response to organic cyclic compound	0.000179105	LYPD1, ADCY1, UTS2, LMO3, GABRB2, EDN1, POSTN, RORB, AGXT, CXCL10, APOA4, FNTB, GSTM2, AGTR2, LCAT, IFNK, LOX, CHRNA6, CYP1A1, SOCS3, SOCS1, SLC34A1, PDXP, HNF4G, JUNB, SSTR3, JUN, PDGFRB, HSD11B2, ADAMTS1, COL1A1, LRRK2, PANX1, ABCA1, CALR, TRH, ADA, WT1, FOLR2, TEK, AXIN2, HCN1, BMP4, SPHK1, NR4A1, SMAD1, NR4A3, CPS1, ABCG2, KCNJ8, DSG1, HSPD1, ABL1, SST, OPRM1, IFNA21, FGF8, CLDN4, TACR1, NFKB…
ZP2	0.11				GO:0048639~positive regulation of developmental growth	0.000185466	FGF8, NRP1, C3, FGF9, CSF1, TBX20, EDN1, CRABP2, RIMS2, CXCL12, WT1, WNT2, RASAL1, BDNF, GATA6, HLX, FGF2, ISLR2, PTGER4, TBX2, MAP1B, SPTBN4, IGF1, BASP1, HOPX, RBPJ
GPR62	0.106667				GO:0007155~cell adhesion	0.000187117	F2RL1, UTRN, TNFSF14, POSTN, ITPKB, RADIL, CXCL12, APOA4, IFNL1, KIAA1462, CDH20, ANK3, GATA3, IFNG, CLEC4A, UNC5D, IFNK, SPON2, NEGR1, CDH23, SATB1, CLCA2, CRISP2, TNFRSF14, AJAP1, IL21, SSPN, THY1, CTNNA2, HES1, TNFAIP6, RND3, PODXL2, BTN3A1, CD34, FNBP1L, HAS2, COL1A1, PRDM1, MFAP4, ASTN1, NEDD9, SOX4, HSPA1A, CALR, EPHB3, ADA, PFN1, TEK, PCDHA10, BMP4, MYO1B, NR4A3, EMILIN2, SLAMF1, PCDH19, K…
GRM5	0.106667				GO:0007218~neuropeptide signaling pathway	0.000189314	QRFPR, OPRM1, PRLHR, CYSLTR1, NPY2R, GPR149, OPRK1, NMB, NPY1R, PDYN, NTSR1, GAL, SORCS2, SORCS3, NPS, TENM1, MC2R, NPFFR2, SORT1
SLC4A10	0.106667				GO:0048562~embryonic organ morphogenesis	0.000190146	FGF8, NRP1, FGF9, TBX20, EDN1, TH, GLI2, HOXD10, SUFU, ZIC3, GATA2, HOXA3, OSR1, GATA3, ALDH1A3, HOXA6, HLX, GATA4, ALX4, TWIST1, BMP4, GSC, TBX3, TBX2, OTX1, FBN1, NEUROG1, TEAD2, GRHL3, NR4A3, PTPRQ, SHOX2, HES1, EIF4A3, RDH10, WNT9B, NEUROD1, SLITRK6
OR10H1	0.103333				GO:0008217~regulation of blood pressure	0.000192308	UTS2, TACR1, EDN2, EDN1, F2RL1, MME, POSTN, BDKRB1, ENPEP, TAC4, AGTR1, ACE, AGTR2, AGT, REN, NOS3, GUCA2B, RAMP2, ASIC2, NPR1, NPY1R, CYP4F12, NTSR1, ADRB1, CD34, COL1A2, HSD11B2
CLRN1	0.0966667				GO:0042981~regulation of apoptotic process	0.000192837	PNMA5, GDF3, PNMA3, GDF1, GABRB2, EDN1, TNFSF14, ITPKB, TNFSF12, BMP15, GDNF, CXCL12, BDNF, AGTR2, GATA6, GATA3, IFNG, RGN, CREB3L1, WWOX, TWIST2, TWIST1, PRAME, SOCS3, GRIN2A, HRK, TNFRSF14, NTSR1, PRAMEF11, AAMDC, JUN, PDGFRB, TNFAIP3, LRRK2, DCUN1D3, ADAMTSL4, SOX4, HSPA1A, CNTFR, HSPA1B, CALR, ADA, WT1, PRAMEF4, MEIS3, TEK, MTCH1, HIP1, BMP4, SPHK1, KLF11, GABRA5, CIDEB, NR4A1, HGF, NR4A3, KD…
HCN1	0.0966667				GO:0003081~regulation of systemic arterial blood pressure by renin-angiotensin	0.000198401	AGTR1, ACE, AGTR2, REN, AGT, TACR1, F2RL1, MME, ENPEP
CLCA2	0.0866667				GO:0061333~renal tubule morphogenesis	0.000199972	BMP4, FGF8, GDNF, LGR5, WT1, WNT2B, HOXD11, HES1, AGTR2, OSR1, AGT, GATA3, WNT9B, FGF1, FGF2, MYC
OR10Z1	0.0833333				GO:0001501~skeletal system development	0.000200485	GDF3, FGF18, FGF8, FGF9, EDN1, POSTN, HOXD1, GLI2, MMP2, HOXD10, OSR1, RSPO2, RGN, ALX4, FGF2, WWOX, TWIST1, FGF4, GSC, PTGER4, INPPL1, EIF4A3, COL1A2, WNT9B, HAS2, RIPPLY2, KIAA1217, COL1A1, EXT1, WFIKKN2, COL3A1, SOX4, SOX6, OTOR, SUFU, HOXA3, AMELX, HOXA6, TEK, ADAMTS12, AXIN2, MYOC, BMP4, TBX3, COL13A1, KLF10, FBN1, IGF1, SMAD1, WNT2B, SHOX2, RDH10, SFRP2, CSRNP1, SULF1, RASSF2, GDF10
OR2A5	0.0833333				GO:0043067~regulation of programmed cell death	0.000205691	PNMA5, GDF3, PNMA3, GDF1, GABRB2, EDN1, TNFSF14, ITPKB, TNFSF12, BMP15, GDNF, CXCL12, BDNF, AGTR2, GATA6, GATA3, IFNG, RGN, CREB3L1, WWOX, TWIST2, TWIST1, PRAME, SOCS3, GRIN2A, HRK, TNFRSF14, NTSR1, PRAMEF11, AAMDC, JUN, PDGFRB, TNFAIP3, LRRK2, DCUN1D3, ADAMTSL4, SOX4, HSPA1A, CNTFR, HSPA1B, CALR, ADA, WT1, PRAMEF4, MEIS3, TEK, MTCH1, HIP1, BMP4, SPHK1, KLF11, GABRA5, CIDEB, NR4A1, HGF, NR4A3, KD…
OR6X1	0.0833333				GO:0030801~positive regulation of cyclic nucleotide metabolic process	0.000219553	VIP, RAMP2, ADCY1, PTGER4, ADCY8, AKAP12, NPR1, ABCA1, CXCL11, FSHR, CXCL10, GCG, GNAL, PTGIR, ADRB1, MC2R, NOS3, CALCRL, GUCA2B, MTNR1A
OR3A3	0.08				GO:0007417~central nervous system development	0.000227845	FGF8, NRP1, FGF9, TBX20, RORB, GLI2, CXCL12, HOXD10, ZIC2, WNT2, GATA2, ACVR1B, AGTR2, GSN, BAG3, UNC5D, FGF2, SH3GL3, RAX, GSC, CNTN6, OTX1, MDGA1, PTF1A, EMX2, PCDH9, GRHL3, BASP1, VAX1, SLIT2, CTNNA2, PRDM8, HES1, VCX3A, SSTR3, SKOR2, FOXG1, MNX1, WNT9B, CNTN1, CNTN4, EXT1, LRRK2, PTCHD1, KCNA1, COL3A1, NNAT, TH, SOX4, SOX6, EPHB3, SUFU, SLC32A1, ALDH1A2, NPTX1, ALDH1A3, NEFH, LHX8, IL1RAPL2, …
GPR6	0.0766667				GO:0022610~biological adhesion	0.000228765	F2RL1, UTRN, TNFSF14, POSTN, ITPKB, RADIL, CXCL12, APOA4, IFNL1, KIAA1462, CDH20, ANK3, GATA3, IFNG, CLEC4A, UNC5D, IFNK, SPON2, NEGR1, CDH23, SATB1, CLCA2, CRISP2, TNFRSF14, AJAP1, IL21, SSPN, THY1, CTNNA2, HES1, TNFAIP6, RND3, PODXL2, BTN3A1, CD34, FNBP1L, HAS2, COL1A1, PRDM1, MFAP4, ASTN1, NEDD9, SOX4, HSPA1A, CALR, EPHB3, ADA, PFN1, TEK, PCDHA10, BMP4, MYO1B, NR4A3, EMILIN2, SLAMF1, PCDH19, K…
NPY2R	0.0766667				GO:0072028~nephron morphogenesis	0.000232635	BMP4, FGF8, GDNF, WT1, WNT2B, HOXD11, HES1, AGTR2, OSR1, AGT, GATA3, WNT9B, PDGFRB, FGF1, FGF2, MYC
OR11H6	0.0766667				GO:0043588~skin development	0.000233033	LOR, FRAS1, FGF7, CLDN4, FST, COL3A1, LGR5, CDSN, SUFU, LATS2, KRT25, ACVR1B, HPSE, SOSTDC1, TGM1, ALX4, LDB2, GRHL3, GAL, COL5A1, DKK4, IL20, DACT2, KRT17, HOXC13, CASP14, LCE1C, CNFN, COL1A2, COL1A1, PTCH2, RBPJ, ADAMTS2
OR6B1	0.0766667				GO:0061326~renal tubule development	0.000235602	BMP4, FGF8, GDNF, LGR5, WT1, HOXD11, WNT2B, HES1, PROM1, AGTR2, OSR1, AGT, GATA3, WNT9B, CD24, FGF1, FGF2, MYC
OR8B12	0.0766667				GO:1904035~regulation of epithelial cell apoptotic process	0.000238717	ZFP36, BMP4, RAMP2, CD248, FASLG, IGF1, KDR, GSN, GATA3, SFRP4, TEK, NEUROD1, SORT1, TNFAIP3, ABL1
OR52N4	0.0733333				GO:0035115~embryonic forelimb morphogenesis	0.000239755	SHOX2, ALDH1A2, RDH10, TBX3, OSR1, CRABP2, RSPO2, RPGRIP1L, ALX4, TWIST1
HTR3A	0.07				GO:0046426~negative regulation of JAK-STAT cascade	0.000243719	ASPN, LRRC4, FLRT3, LRRTM3, SOCS3, SOCS1, LRRC4B, NEUROD1, DCN, LRRC4C, CISH, NYX
OR2C3	0.07				GO:1904893~negative regulation of STAT cascade	0.000243719	ASPN, LRRC4, FLRT3, LRRTM3, SOCS3, SOCS1, LRRC4B, NEUROD1, DCN, LRRC4C, CISH, NYX
NCR3	0.0666667				GO:0050731~positive regulation of peptidyl-tyrosine phosphorylation	0.000246908	NRP1, FGF7, CCK, PTGER4, ENPP2, SOCS3, IGF1, TNFRSF14, HGF, GPRC5B, IL21, ISL1, IL20, HES1, HSPH1, IFNL1, ACE, EPGN, AGT, PECAM1, IFNG, CNTN1, ADRA2C, CD24, ABL1, IL2
TAAR3	0.0666667				GO:0007169~transmembrane receptor protein tyrosine kinase signaling pathway	0.000257215	FGF19, FGF5, FGF18, FGF8, NRP1, FGF7, FGF9, FASLG, MMP2, PTGIR, AGTR2, BDNF, GRIN2B, GATA3, PAK1, FGF1, FGF2, SHC2, PRL, FGF3, FGF4, HSP90AA1, SOCS3, SOCS1, TYK2, PDGFRL, ROR1, SORT1, PDGFRB, UBB, FRK, CSF1, EPHA10, DCN, ESM1, EPHB3, SORCS3, PRDM14, INPP5K, AGT, TEK, ANGPTL1, ADRA2C, ADAMTS12, MYOC, PIK3R1, CD7, HIP1, FLRT3, KL, FLT4, IGF1, HGF, CISH, RGS14, EPHA3, KDR, EPHA4, CBLB, EPHA7, EPGN, …
OR56B1	0.0633333				GO:0051047~positive regulation of secretion	0.000268442	CCK, PANX1, OPRK1, TACR1, NPY2R, F2RL1, EDN1, NNAT, SOX4, POSTN, NMB, IL33, TAC4, TRH, GDNF, CXCL12, GATA2, AGTR2, AGT, GATA3, TRIM6, IFNG, CD2, CASP1, TWIST1, TNFSF4, PTGER4, RFX6, SPHK1, NLGN1, NPR1, IGF1, IL26, TNFRSF14, GAL, NTSR1, ISL1, SLAMF1, TRPM2, GCG, INHBB, MYRIP, CD34, HSPD1, ABL1, IL2
TMPRSS11E	0.0633333				GO:0051283~negative regulation of sequestering of calcium ion	0.000276395	JPH4, SLC8A1, JPH3, CLIC2, BDKRB1, CXCL11, NTSR1, TRPM2, ITPR1, THY1, CXCL10, GSTM2, CD19, ABL1, HTR1D, CASQ1, FGF2, HTR2C, HTR1E
OR13C2	0.06				GO:0051209~release of sequestered calcium ion into cytosol	0.000276395	JPH4, SLC8A1, JPH3, CLIC2, BDKRB1, CXCL11, NTSR1, TRPM2, ITPR1, THY1, CXCL10, GSTM2, CD19, ABL1, HTR1D, CASQ1, FGF2, HTR2C, HTR1E
OR13C9	0.06				GO:0003007~heart morphogenesis	0.000276578	FGF8, NPY2R, TBX20, TH, SOX4, ZIC3, SUFU, WNT2, ALDH1A2, GATA6, GATA3, TEK, GATA4, SEMA3C, TMEM100, AXIN2, TWIST1, BMP4, TBX3, TBX2, FZD1, TEAD2, NPY1R, ISL1, COL5A1, HES1, SHOX2, SFRP2, JUN, ADAMTS1, HAS2, RBPJ
PCDHA10	0.06				GO:0097696~STAT cascade	0.000277333	ASPN, IFNA21, LRRC4B, DCN, LRRC4C, IFNL1, LRRTM3, AGT, IFNG, IFNK, PRL, NYX, LRRC4, FLRT3, PTGER4, SOCS3, SOCS1, IGF1, IL26, IL21, ISL1, CISH, IL20, HES1, PECAM1, NEUROD1, IL2
GJD2	0.0533333				GO:0023014~signal transduction by protein phosphorylation	0.00028093	OPRM1, FGF19, FGF5, FGF18, FGF8, FGF7, NRP1, FGF9, LMO3, F2RL1, SORL1, EDN1, ITPKB, NFKB1, GDNF, S1PR2, ACVR1B, HSPH1, GRIN2B, OSR1, GRIN2D, PELI2, PAK1, FGF1, ARHGAP8, FGF2, MYC, SHC2, FGF3, FGF4, ZFP36, PTGER4, GRIN2A, UNC5CL, IL26, TNFRSF14, GRM1, FSHR, PPEF2, JUN, GADD45G, PDGFRB, NRK, UBB, SERPINB3, LRRK2, GADD45B, MAP3K11, C3, OPRK1, PAQR3, RASAL1, INPP5K, AGT, DUSP16, TEK, ADRA2C, CD24, NE…
FSHR	0.05				GO:0050663~cytokine secretion	0.000297273	IL1R2, PANX1, F2RL1, POSTN, ABCA1, IL33, AGTR2, AGT, TRIM6, GATA3, IFNG, CD2, CASP1, TWIST1, TNFSF4, NOX5, PTGER4, IL26, TNFRSF14, SLAMF1, BTN3A1, CD34, HSPD1, RBPJ, ABL1, SSC5D
HTR2C	0.0433333				GO:0065009~regulation of molecular function	0.000297291	LYPD1, ADCY1, ADCY8, EDN2, EDN1, UTRN, S1PR2, AGTR1, AGTR2, RUNDC1, GRIN2B, STAC, DIRAS3, GRIN2D, IFNG, PI16, GUCA2B, TWIST1, LRRC4, SCN2B, GRIN2A, SERPING1, THY1, HES1, JUN, PDGFRB, NEK5, C3P1, PALM, ARHGEF25, OAS1, HSPA1A, HSPA1B, CACNB4, EPHB3, PFN1, ACE, PPP1R3B, PPP1R3G, DUSP16, PPP1R42, CDC42EP4, HIP1, BMP4, ARHGEF37, SPHK1, CIDEB, HGF, SLAMF1, EPHA3, EPHA4, EPHA7, CBLB, CSRNP3, SFRP2, RGS4…
CLCA1	0.0433333				GO:0046847~filopodium assembly	0.000298434	ARHGEF4, S1PR2, PALM, GPM6A, FNBP1L, TENM1, TENM2, NLGN1, RALA, DPYSL3, FGD5, SPATA13
MFRP	0.04				GO:0006816~calcium ion transport	0.000303655	OPRM1, CALHM1, JPH4, JPH3, PANX1, CACHD1, CYSLTR1, BDKRB1, CACNB4, CXCL11, CXCL12, CXCL10, GSTM2, HSPA2, STAC, GPM6A, INPP5K, RGN, NOS3, NALCN, CALCRL, EPPIN-WFDC6, HTR1D, FGF2, HTR1E, CDH23, BMP4, RAMP2, CACNA2D1, SLC8A1, CLCA1, GRIN2A, CACNG4, CLIC2, NTSR1, ITPR1, TRPM2, THY1, CD84, GCG, CD19, ATP2A3, PDGFRB, ABL1, CASQ1, HTR2C
OR2V1	0.04				GO:0036072~direct ossification	0.000311582	FGF18, COL1A1, AXIN2, MN1, MMP2
HTR1E	0.0366667				GO:0001957~intramembranous ossification	0.000311582	FGF18, COL1A1, AXIN2, MN1, MMP2
CD1A	0.0366667				GO:0097553~calcium ion transmembrane import into cytosol	0.000312303	JPH4, SLC8A1, JPH3, CLIC2, BDKRB1, CXCL11, NTSR1, TRPM2, ITPR1, THY1, CXCL10, GSTM2, CD19, ABL1, HTR1D, CASQ1, FGF2, HTR2C, HTR1E
FASLG	0.0366667				GO:1902656~calcium ion import into cytosol	0.000312303	JPH4, SLC8A1, JPH3, CLIC2, BDKRB1, CXCL11, NTSR1, TRPM2, ITPR1, THY1, CXCL10, GSTM2, CD19, ABL1, HTR1D, CASQ1, FGF2, HTR2C, HTR1E
DSG1	0.0366667				GO:0035136~forelimb morphogenesis	0.000315019	SHOX2, ALDH1A2, RDH10, TBX3, OSR1, CRABP2, RSPO2, RPGRIP1L, ALX4, HOXD10, TWIST1
KIR3DL2	0.0366667				GO:0042592~homeostatic process	0.000320868	SLC9A9, UTS2, ADCY1, SLC9A4, ADCY8, EDN2, F2RL1, EDN1, SLC9A2, TNFSF14, AQP4, ITPKB, MYLIP, CXCL11, CXCL12, CXCL10, APOA4, GATA2, AGTR1, GSTM2, S1PR3, AGTR2, PTGIR, PVALB, ANK3, GATA3, LCAT, GATA4, IFNG, RGN, HTR1D, HTR1E, CDH23, TUB, SLC12A7, CLRN1, SCN2B, PTPRN2, SLC34A1, GRHL3, NAPSA, NTSR1, THY1, SLITRK1, CD34, HAS2, SLC30A10, LRRK2, TNFAIP3, CYSLTR1, KCNA1, SOX4, HSPA1A, BDKRB1, OAS1, SOX6, …
LILRB4	0.0366667				GO:0007389~pattern specification process	0.000331144	GDF3, FGF8, NRP1, TBX20, EDN1, GLI2, ZIC3, HOXD10, HOXD11, WNT2, OSR1, SOSTDC1, GATA4, SEMA3C, ALX4, RAX, GSC, OTX1, EMX2, GRHL3, PCDH8, BASP1, HES1, HOXC13, RIPPLY2, BICC1, GREM2, SUFU, WT1, ALDH1A2, HOXA3, LRP5L, HOXA6, AXIN2, WNT8A, BMP4, TBX3, GSX2, TBX2, DRC1, RPGRIP1L, SMAD1, MID1, ISL1, WNT2B, RGS20, MEOX2, MEOX1, SFRP2, NEUROD1, RBPJ
SLAMF1	0.0366667				GO:0060675~ureteric bud morphogenesis	0.000331626	BMP4, FGF8, GDNF, WT1, WNT2B, HOXD11, HES1, AGTR2, AGT, GATA3, WNT9B, FGF1, MYC, FGF2
GRM1	0.0333333				GO:0050678~regulation of epithelial cell proliferation	0.000340158	VIP, FGF18, FGF7, NRP1, FGF9, TACR1, TNFSF12, CXCL12, WNT2, ALDH1A2, OSR1, GATA3, TEK, TGM1, IFNG, RGN, A4GNT, FGF1, MYC, FGF2, TWIST1, ZFP36, BMP4, FLT4, TNMD, NR4A1, IGF1, IL26, NR4A3, KDR, CCL11, HES1, EPGN, SFRP2, SERPINB5, JUN, SULF1, HAS2, TNFAIP3
PRAME	0.0333333				GO:0051093~negative regulation of developmental process	0.00035966	ASPN, GDF3, FGF8, NRP1, SORL1, FASLG, ITPKB, POSTN, GLI2, CXCL10, GATA2, S1PR3, IFNL1, OSR1, GATA3, HLX, RSPO2, IFNG, RGN, SEMA3C, TIE1, IFRD1, MYC, FGF3, TWIST1, ZFP36, PTGER4, TNMD, VAX1, ARHGEF15, GAL, SLIT2, THY1, HES1, ADRB1, LILRB4, WNT9B, CNTN4, COL3A1, DCN, SOX6, CALR, PAQR3, SUFU, WT1, HIST1H4A, AGT, TEK, ADAMTS12, CD24, TLX3, TBC1D30, THBS2, PIK3R1, BMP4, TNFSF4, TBX3, TBX2, DTX1, FBN1,…
CHRNA6	0.03				GO:1905114~cell surface receptor signaling pathway involved in cell-cell signaling	0.000370795	OPRM1, LZTS2, FGF8, FGF9, IGFBP6, NFKB1, GLI2, LGR5, LATS2, S1PR2, WNT2, GATA3, SOSTDC1, RSPO2, FRAT1, MYC, FGF2, WWOX, GSC, GRIN2A, GRHL3, NTSR1, EIF4A3, ROR1, WNT9B, UBB, CUX2, COL1A1, LRRK2, NKD2, NPY2R, SOX4, BICC1, GPRC5B, RIMS2, DAAM1, HIC1, PFN1, LRP5L, CD24, AXIN2, MYOC, WNT8A, BMP4, NLGN1, FZD1, ISL1, SHANK3, PSMB8, DKK4, WNT2B, DKK2, RGS20, SFRP2, SULF1, SFRP4, WIF1, RBPJ, ABL1
OPN4	0.03				GO:0002237~response to molecule of bacterial origin	0.000378586	OPRM1, OPRK1, EDN1, TH, FASLG, TNFRSF8, NFKB1, BDKRB1, DCN, ABCA1, CXCL11, CXCL10, FOS, PTGIR, TRIM6, REN, IFNG, NOS3, CD24, CASP1, SPON2, ENTPD2, ZFP36, TNFSF4, PTGER4, CYP1A1, SOCS3, SOCS1, IGF1, TNFRSF14, IDO1, CPS1, JUNB, PCK1, KCNJ8, JUN, IRF8, AICDA, PRDM1, HSPD1, TNFAIP3, ABL1, SSC5D
SLCO1B7	0.03				GO:0072078~nephron tubule morphogenesis	0.000379582	BMP4, FGF8, GDNF, WT1, WNT2B, HOXD11, HES1, AGTR2, OSR1, AGT, GATA3, WNT9B, FGF1, MYC, FGF2
CD300LG	0.0266667				GO:0048638~regulation of developmental growth	0.00038874	FGF8, NRP1, C3, FGF9, CSF1, TBX20, CRABP2, EDN1, RIMS2, CXCL12, WT1, LATS2, WNT2, RASAL1, BDNF, GATA6, HLX, SEMA3C, IFRD1, PRL, FGF2, ISLR2, BMP4, PTGER4, TBX2, MAP1B, SPTBN4, IGF1, BASP1, NPY1R, GAL, EPHA7, ADRB1, SFRP2, HOPX, NRK, RBPJ, TLL2, ABL1
GPRC6A	0.0233333				GO:0051208~sequestering of calcium ion	0.0003927	JPH4, SLC8A1, JPH3, CLIC2, BDKRB1, CALR, CXCL11, NTSR1, TRPM2, ITPR1, THY1, CXCL10, GSTM2, CD19, ABL1, HTR1D, CASQ1, FGF2, HTR2C, HTR1E
CDH9	0.0233333				GO:0030324~lung development	0.00039403	FGF18, FGF8, FGF7, FGF9, EDN2, GLI2, ZIC3, ADA, WNT2, ALDH1A2, GATA6, RSPO2, NOS3, LOX, FGF1, FGF2, CEBPA, BMP4, RXFP1, FLT4, FZD1, WNT2B, HES1, RDH10, HOPX, RBPJ, ADAMTS2
SLC22A9	0.0233333				GO:0090132~epithelium migration	0.000405021	FGF18, FGF8, FGF7, NRP1, ENPP2, TACR1, EDN1, DCN, TNFSF12, PFN1, AGTR2, AGT, GATA3, IFNG, TEK, RHOB, RAB25, NOS3, FGF1, FGF2, DPP4, FGF4, BMP4, FLT4, NR4A1, SLIT2, KDR, MEOX2, JUN, AMOT, HAS2, HDAC7
GPR78	0.02				GO:0006939~smooth muscle contraction	0.000434654	SLC8A1, PTGER4, NPY2R, EDN2, TACR1, SPHK1, EDN1, NPY1R, GDNF, ADA, CHRM3, AGT, HTR7, SULF1, ADRA2C, CALCRL, HTR1D
GJB4	0.02				GO:0030817~regulation of cAMP biosynthetic process	0.000438888	VIP, OPRM1, PALM, RAMP2, ADCY1, PTGER4, ADCY8, NPY2R, EDN1, AKAP12, ABCA1, FSHR, GCG, GNAL, PTGIR, ADRB1, GRM8, MC2R, NPFFR2, CALCRL
MC2R	0.02				GO:0060419~heart growth	0.000440091	TBX2, FGF9, TBX20, EDN1, IGF1, BASP1, SMAD1, WT1, WNT2, AGTR2, GATA6, AGT, GATA4, RBPJ, FGF2
OR4F17	0.02				GO:0050715~positive regulation of cytokine secretion	0.000444623	PANX1, PTGER4, F2RL1, IL26, TNFRSF14, POSTN, IL33, SLAMF1, AGTR2, CD34, TRIM6, GATA3, IFNG, CD2, HSPD1, ABL1, CASP1, TWIST1
OR4F4	0.02				GO:0055085~transmembrane transport	0.000456753	SLC9A9, CALHM1, SLC9A4, SLC6A2, GABRB2, SLC9A2, UTRN, SLC22A14, AQP4, SLC22A10, CXCL11, COX5B, CNGB3, CXCL10, KCNU1, SLC2A7, GSTM2, GRIN2B, STAC, ANK3, GRIN2D, RGN, NALCN, CHRNA6, HTR1D, GRID1, TWIST1, HTR1E, GJD2, SLC12A7, CLCA2, CLCA1, SCN2B, SLC22A24, SCN2A, GRIN2A, SLC34A1, NTSR1, CNGA4, THY1, CNGA2, SLC37A1, SLC30A10, GJA10, SLC2A13, ABCA9, PANX1, KCNA1, BDKRB1, KCNA5, ABCA1, CACNB4, ABCA6, …
OR4F5	0.02				GO:0032844~regulation of homeostatic process	0.000459668	JPH4, JPH3, UTS2, TACR1, EDN1, ITPKB, CXCL11, CXCL10, GATA2, GSTM2, AGTR1, ACVR1B, AGTR2, ANK3, TRIM6, HTR1D, MYC, FGF2, HTR1E, ZFP36, PTGER4, SCN2B, CLIC2, NTSR1, TRPM2, THY1, LRRK2, FSHB, TNFAIP3, SLC30A10, CASQ1, CCK, OPRK1, BDKRB1, DCN, ADA, INPP5K, AGT, CD24, MYOC, BMP4, SLC8A1, RFX6, NPR1, NR4A3, ITPR1, KDR, GCG, CD19, NEUROD1, ABL1, HTR2C, IL2
SCN2A	0.02				GO:0045995~regulation of embryonic development	0.000489714	BMP4, TBX2, FZD1, IGF1, GRHL3, GDNF, SUFU, COL5A1, WNT2B, WNT2, HES1, LAMA1, GATA2, LAMA4, OSR1, SFRP2, GATA3, SULF1, AMOT, NRK
FCRL4	0.0166667				GO:0003206~cardiac chamber morphogenesis	0.000489714	BMP4, FGF8, TBX3, TBX2, NPY2R, TBX20, FZD1, SOX4, ISL1, WNT2, HES1, SHOX2, SFRP2, GATA6, GATA3, GATA4, TEK, SEMA3C, ADAMTS1, RBPJ
KCNU1	0.0166667				GO:0006357~regulation of transcription from RNA polymerase II promoter	0.000490863	GDF3, GDF1, F2RL1, FST, EDN1, FSTL1, TCEAL7, BMP15, GDNF, HOXD10, ZIC3, CXCL10, WNT2, BSX, GATA2, GATA6, GATA3, SOSTDC1, GATA4, IFNG, CREB3L1, HTRA3, SCRT1, WWOX, TWIST1, SATB1, MBD3L3, MAGEA2B, RCOR2, TAF4B, IL26, GRHL3, VAX1, HNF4G, JUNB, CARF, HES1, SKOR2, AAMDC, JUN, MCIDAS, LILRB4, FOXG1, MNX1, PRDM1, TSHZ2, SOX4, SOX6, IL33, CALR, GREM2, WT1, PLAGL1, PFN1, MEIS3, BMP4, MAFF, IKZF4, BHLHE22,…
SLC9A4	0.0166667				GO:0072080~nephron tubule development	0.000493966	BMP4, FGF8, GDNF, WT1, WNT2B, HOXD11, HES1, PROM1, AGTR2, OSR1, AGT, GATA3, WNT9B, CD24, FGF1, FGF2, MYC
SSTR3	0.0166667				GO:0048738~cardiac muscle tissue development	0.000507997	FGF8, FGF9, TBX20, EDN1, SOX6, CALR, WT1, WNT2, ALDH1A2, AGTR2, GATA6, AGT, GATA4, FGF2, WNT8A, FGF3, BMP4, SLC8A1, TBX3, TBX2, IGF1, SMAD1, ISL1, SGCD, PDGFRB, RBPJ, MYH10
EPHA10	0.0133333				GO:0002016~regulation of blood volume by renin-angiotensin	0.000522702	AGTR1, ACE, AGTR2, REN, AGT, TACR1
OPRM1	0.00666667				GO:0061005~cell differentiation involved in kidney development	0.000528205	PROM1, HES1, BMP4, OSR1, CD34, GLIS2, NPHS2, GATA3, GLCCI1, CD24, BASP1, WT1
					GO:0044089~positive regulation of cellular component biogenesis	0.000529089	TACR1, EDN1, MIT
