# Supplementary material for: Mapping molecular landmarks of human skeletal ontogeny and pluripotent stem cell-derived articular chondrocytes
Source: Nat Commun. 2018 Sep 7;9:3634. doi: 10.1038/s41467-018-05573-y (PMC6128860; doi:10.1038/s41467-018-05573-y)
Supplement: Supplementary file 10 — Supplementary Data 8 [file 41467_2018_5573_MOESM10_ESM.xlsx]

## Sheet: Sheet1
Supplementary Data 8: Transcription factor binding motifs enriched in week 17 WGCNA modules using OPPOSUM. Z scores and Fisher score as measures of significance are listed.
Tuquoise module (muscle)
TF	JASPAR ID	Class	Family	Z-score	Fisher score
MZF1_1-4	MA0056.1	Zinc-coordinating	BetaBetaAlpha-zinc finger	11.521	45.293
EBF1	MA0154.1	Zipper-Type	Helix-Loop-Helix	10.64	33.138
Myf	MA0055.1	Zipper-Type	Helix-Loop-Helix	10.855	29.141
TEAD1	MA0090.1	Helix-Turn-Helix	Homeo	13.703	21.633
MEF2A	MA0052.1	Other Alpha-Helix	MADS	11.898	17.119
SRF	MA0083.1	Other Alpha-Helix	MADS	11.004	10.257
Yellow module (chondrocyte)
TF	JASPAR ID	Class	Family	Z-score	Fisher score
MZF1_1-4	MA0056.1	Zinc-coordinating	BetaBetaAlpha-zinc finger	21.163	33.689
SP1	MA0079.2	Zinc-coordinating	BetaBetaAlpha-zinc finger	19.349	35.888
Zfx	MA0146.1	Zinc-coordinating	BetaBetaAlpha-zinc finger	18.528	27.082
Klf4	MA0039.2	Zinc-coordinating	BetaBetaAlpha-zinc finger	16.786	33.643
INSM1	MA0155.1	Zinc-coordinating	BetaBetaAlpha-zinc finger	15.442	21.243
PLAG1	MA0163.1	Zinc-coordinating	BetaBetaAlpha-zinc finger	14.925	12.617
CTCF	MA0139.1	Zinc-coordinating	BetaBetaAlpha-zinc finger	14.58	12.38
MZF1_5-13	MA0057.1	Zinc-coordinating	BetaBetaAlpha-zinc finger	14.28	22.355
Tcfcp2l1	MA0145.1	Other	CP2	13.41	15.73
Zfp423	MA0116.1	Zinc-coordinating	BetaBetaAlpha-zinc finger	12.735	11.582
EBF1	MA0154.1	Zipper-Type	Helix-Loop-Helix	11.728	17.656
NF-kappaB	MA0061.1	Ig-fold	Rel	10.7	13.556
Brown module (bone)
TF	JASPAR ID	Class	Family	Z-score	Fisher score
RUNX1	MA0002.2	Ig-fold	Runt	10.043	11.644
Blue module (tendon)
TF	JASPAR ID	Class	Family	Z-score	Fisher score
SRY	MA0084.1	Other Alpha-Helix	High Mobility Group	18.845	54.076
ARID3A	MA0151.1	Helix-Turn-Helix	Arid	17.207	40.219
Gata1	MA0035.2	Zinc-coordinating	GATA	16.809	37.502
FOXO3	MA0157.1	Winged Helix-Turn-Helix	Forkhead	16.567	47.813
FOXI1	MA0042.1	Winged Helix-Turn-Helix	Forkhead	15.535	29.827
TBP	MA0108.2	Beta-sheet	TATA-binding	15.144	44.737
FOXA1	MA0148.1	Winged Helix-Turn-Helix	Forkhead	14.936	40.427
Prrx2	MA0075.1	Helix-Turn-Helix	Homeo	13.314	37.055
HOXA5	MA0158.1	Helix-Turn-Helix	Homeo	13.083	29.534
Sox5	MA0087.1	Other Alpha-Helix	High Mobility Group	12.524	40.927
Foxa2	MA0047.2	Winged Helix-Turn-Helix	Forkhead	12.22	25.692
FOXD1	MA0031.1	Winged Helix-Turn-Helix	Forkhead	11.718	40.657
IRF1	MA0050.1	Winged Helix-Turn-Helix	IRF	11.455	20.363
FOXF2	MA0030.1	Winged Helix-Turn-Helix	Forkhead	11.281	16.798
Nobox	MA0125.1	Helix-Turn-Helix	Homeo	10.962	24.142
Pdx1	MA0132.1	Helix-Turn-Helix	Homeo	10.596	30.771
Gfi	MA0038.1	Zinc-coordinating	BetaBetaAlpha-zinc finger	10.577	26.998
Nkx2-5	MA0063.1	Helix-Turn-Helix	Homeo	10.216	30.086
