# Supplementary material for: Mapping molecular landmarks of human skeletal ontogeny and pluripotent stem cell-derived articular chondrocytes
Source: Nat Commun. 2018 Sep 7;9:3634. doi: 10.1038/s41467-018-05573-y (PMC6128860; doi:10.1038/s41467-018-05573-y)
Supplement: Supplementary file 11 — Supplementary Data 9 [file 41467_2018_5573_MOESM11_ESM.xlsx]

## Sheet: Sheet1
Supplementary Data 9: Gene modules defined by WGCNA performed across 4 stages of human cartilage ontogeny
black	blue	brown	green	magenta	pink	red	turquoise	yellow
PDE8A	PSMD2	HBG1	VCAN	CMAS	IFI27	TPX2	ZNF460	PNN
C1QL1	ZNF853	ST8SIA2	MXRA5	RBMS1	HERC6	UBE2C	GBP2	ODF3B
AQP5	SNRNP70	HBG2	OLFML3	CXXC5	OAS2	HIST1H3B	SCML2	FMNL3
ATP6V0A4	GRWD1	CRABP1	UPP1	TUSC3	SPINK13	HIST1H2AL	IGF2BP3	LY96
IL1RL1	ZNF598	TMSB15A	CLMP	GLUD1	IFIT1	DLGAP5	AGO3	LUM
DIP2C	SLC39A3	UNC5D	BMP6	SDF2	OAS1	SPC25	CCNT2	BIRC2
RNU11	TCOF1	HUNK	CD248	DGUOK	THEMIS2	TOP2A	PGAP1	HNRNPA1
UCMA	ATAD3B	ZFR2	THRB	SERINC1	STEAP4	KIF11	PCDH7	AMD1
ADGRG1	SURF6	ADGRB3	SOCS2	CPNE8	WISP2	HJURP	FBN2	HSPB7
PPP1R14C	KLC2	NES	SRPRA	CLDND1	OAS3	LDB2	PABPC4L	AKR1C3
RDH11	NOC2L	IGLON5	TOMM34	SFT2D1	IFIT2	CENPF	PCDH10	RBM14
TGFB3	PPP6R1	EYA1	VGLL3	ITGAV	PTGDS	CCNA2	GPC3	MYH14
CDCP1	TAOK2	KERA	PNP	MED14	MT3	NCAPH	MRGBP	ILF3
TFPI2	MAP7D1	EBF2	ARHGAP28	RBX1	IFIT3	HIST1H3J	SF3B1	CP
NGF	GATAD2A	KANK4	RFFL	SRI	OASL	KIF23	TPR	DOT1L
P4HA3	LETM1	TSPAN18	C1orf54	STT3A	RSAD2	HIST1H2AI	CADM2	NASP
LGALSL	CD3EAP	HBE1	ITPR2	CD164	CXCL6	ASPM	EDNRA	RBM33
ACVR1	FBRS	MAP3K1	MME	TWSG1	C2	KIF4A	ZNF280C	RPUSD2
MPZL1	MYBBP1A	DKK2	DDAH2	GPC6	SAMHD1	NEK2	COL25A1	IFITM2
TNFRSF18	PHRF1	COL23A1	TMSB10	BBIP1	LINC01133	CENPE	ZBTB34	PPRC1
SC5D	U2AF2	FBN3	OLFML2B	DYNLL1	PODN	MKI67	H3F3A	RTKN
MYO5B	TOMM40	EPHA7	BMP2	ATP5EP2	SDK2	SOD3	GNAI1	YES1
RYK	UBE2N	NEFL	SNX8	SS18L2	GBP1P1	MFAP2	TSC1	LBP
B3GAT2	METAP2	MEX3B	ADAMTSL1	SCD	PTGFR	TCEAL6	KRT19	KDM6B
MAST4	EIF5A	CYYR1	SMOX	H2AFZ	IFIH1	KNL1	WNK3	CTSA
TMEM158	PMM2	LRRC4C	ITGB5	ATP11B	CCL8	NUSAP1	NKX6-2	NR2C2
PDE10A	ABHD17A	GAS2	BRINP1	RABAC1	DPP4	RRM2	RPSA	HNRNPH1
PPARD	DAZAP1	CBLN2	SYT11	TCP11L2	ADCY4	TYMS	CCNT1	GBA
PAX1	BRMS1	TMEFF2	PTPRE	CHP1	B4GALNT3	MEST	EPYC	MSH6
SPATA19	CNOT3	SKIDA1	CAP2	NECTIN3	GPNMB	CKAP2	MMP16	TRA2B
ZNF385D	UPF1	KCNQ2	PCDH18	TCTN3	UBA7	CDK1	LRRTM1	FBXO11
FZD10	KCTD5	PCDH17	TCN2	LRP11	STAT4	RACGAP1	ARID2	BRD2
SEMA6D	BCAR1	FRAS1	MAP1B	HSD17B12	IL13RA2	MAD2L1	ARL5B	NIPAL1
SPARC	PSMC3	BCL11A	RAB11FIP4	USO1	MGARP	NCAPG	APBB2	LRP4
CRADD	ESF1	DACH1	MYEF2	DPY19L1	RIPK3	MELK	TOP2B	PITPNC1
GCSAM	PELP1	EGFL6	XBP1	RNF24	RARRES3	NUF2	RPL6	NOP58
MDK	HNRNPM	F2RL2	THAP7	SH3KBP1	LINC00968	GAS2L3	PEG3	GCN1
SYTL4	RBM19	HOXD13	SLC1A5	ANAPC16	CA12	GLT8D2	ZDBF2	PCSK1
HSPA12A	DHX37	MAB21L1	NLGN1	TBC1D23	LINC00511	NID1	TRIM61	RASGRP3
RBPMS2	CCDC124	IQGAP2	ZNF404	RNU11	AOX1	NRM	EPC1	ETS2
MICALL2	EIF3B	RNF150	COMP	PAM	SOX9	OSGIN2	HSF2	PLCG1
CHST1	E2F4	VANGL2	GLIPR2	MANBA	FGF7	CDCA3	ZC3H11A	SFPQ
GPR87	BOP1	PPFIA2	FBLN2	ALDH2	SPRY4	LRIG3	COL9A1	EPHB4
ISG20	MTRNR2L3	COL6A6	CSGALNACT2	POMK	CASP1	HIST1H2AJ	AFF2	STAG3
RAET1L	KLF16	GAP43	CDR1	TMEM181	ISG15	CIT	AIF1L	IFI27L2
ZNF385D-AS1	MAP2K7	CECR2	UBE2L6	LEPROT	B3GNT7	CCNB2	ITGA9	GNRHR2
SFRP5	CBWD3	ASXL3	SERPINA3	CLDN12	PI3	PPP4R4	NLRP1	PLCB4
INSC	CDC37	NELL2	FAM83G	CRIP2	SAMD9	PRR11	LINGO1	DGKH
VAMP8	REXO4	CDH2	CEBPB	CXCL3	CHST3	SERPINH1	SNAP25	SRPK1
SLC35E4	ABCF1	PHYHIPL	HSD17B11	CEBPD	CH25H	KIF18B	DMTF1	COL27A1
UHRF1BP1L	POLR2J3	PURG	NR1D1	HIST1H1E	DRAM1	KIF15	MATN1	GAS7
FXYD2	UBALD1	PROKR2	TFRC	GABARAPL2	CTSS	HIST1H1B	TTC39A	POMT2
ZNF468	RANBP1	NEFM	NKX3-1	NDUFB5	IFI44	SHCBP1	RPS8	RGN
SNX9	GNL2	SOSTDC1	ARHGAP6	RPPH1	ITGA10	CHEK1	ZNF548	SRGN
EVA1A	WDR46	SELE	FNDC3B	UNC50	CERK	MCM10	LSAMP	POLR3E
IL1R1	CCDC86	TOX3	ITGA5	ATP5G3	SOX5	SLC2A3	S100P	HEXB
TM7SF3	NOP14	DCHS2	GAMT	TRNP1	CHD7	DTL	PROM1	PIM3
C3orf52	BRD4	ACRBP	GSTM5	METTL4	MFAP5	RAD51AP1	CAMK4	RSL24D1
RP11-135A24.2	ATP13A1	DCX	TWIST1	MRPS14	DHX58	LEF1	ANKDD1A	SPX
BCL2A1	POLR2E	NR2F2-AS1	SELENBP1	SPTLC2	IFI44L	NDC80	POGZ	CNTNAP3
NDNF	RRP7A	CHODL	LRRC32	MTERF1	IFI6	CDH11	CCND2	KLF10
POU3F3	SCARNA7	MIR181A2HG	ITGA7	DPAGT1	RAB4B	HIST1H2BF	ARHGEF40	GJC1
HAS3	HNRNPAB	CSRP2	FHIT	BNIP3L	PQLC2L	SFRP1	TIAM1	PPP1R10
CCDC80	MTRNR2L12	SPARCL1	SGCD	C14orf119	PSMB9	EBF1	C1QTNF3	SQRDL
WFDC3	ZNF768	ZNF467	SLC39A14	XPOT	PARP9	COL3A1	FLNC	TMEM51
RGL1	NACC1	HGF	NPR3	NEK7	ANPEP	MEDAG	CASP4	PRUNE2
SUN1	IPO4	EPHA4	LGR5	HEBP1	XAF1	CRTAC1	TANC2	CTPS1
LRP8	CENPB	HIF3A	PHLDA2	PAPSS2	TGFA	MID1	ZADH2	ZCCHC3
COL14A1	SSRP1	PLPP4	RDH5	AC009501.4	VEGFC	UCHL1	ZNF493	UTP15
NR4A2	KMT2D	SRGAP3	FAM198B	CKS1B	EIF2AK3	CACNA1C	SEC61A2	SNHG17
RASA3	MLXIP	TRIL	KDM7A	FKBP8	FZD9	FMC1	EZH2	WDR37
NFKB1	C6orf47	TNFRSF19	TSTD1	CDK2AP1	CMPK2	POSTN	ADNP	ZNF146
RCVRN	PELI3	ALDOB	PDF	DUSP11	TVP23B	ADGRA2	KDM1A	SAA1
MAMLD1	EIF4G1	ERC2	PDE4B	COMMD3	GGT5	ADD3	ZNF92	IPO7
PAPPA2	RAVER1	ZIC3	STK17B	GPX8	PREX1	RMI2	ZKSCAN2	ZNF788
GPC1	CHERP	MMP3	GDF5	ADM2	STX1A	PTTG1	SFMBT2	H19
KIAA1549	KHSRP	LIX1	FGFRL1	ANAPC11	ACAN	FAM83D	ANO6	TMEM2
TM4SF1	SET	RASL11B	ZFP36L1	RAP1A	ACLY	DIAPH3	PANK3	UCK2
ADRB2	MRTO4	ADAMTS7	TGFBI	KIAA1143	GFPT1	LDHB	SYNE2	TCERG1
CPZ	SCAF1	TMEM108	LAMB1	SERINC3	NFASC	CLU	RYBP	ITGBL1
LCTL	MIR663AHG	ARPP21	ITPR3	ULBP1	MX1	BUB1B	DLK1	AEN
ELOVL1	CCDC9	CASC15	TAF10	SLC36A1	DDX60L	STMN1	RPS4X	CHST10
TMEM43	PTGES2	TBX3	CC2D2A	FADS1	SCIN	CKS2	TIGD1	SMO
RASL12	DDX23	PCDH11X	SERINC2	LARS	GFOD1	ARHGAP11A	TUBB3	KIAA1211
HIPK2	AAMP	LRRN3	MYH9	TMBIM6	TLR3	PRC1	KIAA1328	SPRED1
NRP1	SP100	SELENOM	EIF4EBP1	LSM8	EPSTI1	CKAP2L	LRRC8C	PAK1IP1
CCDC126	SF3A1	C8orf4	MEGF6	COL6A3	LRRC8A	SKA3	ZBTB5	CFI
RP11-18H21.1	RPS17	CNTN4	SYNJ2	PLCD1	MIA	TROAP	PTCHD1	CEP85
DSCAML1	ITPKC	SORCS2	BASP1	SNRPN	PARP14	FLNB	SND1-IT1	NRBP2
OTUD4	MRPS18C	PCP4	MMP14	MAP3K5	CCL5	AURKA	RPL13A	IGSF3
C16orf91	DHX30	CTB-22K21.2	COL1A1	WDR19	MFAP3L	ANLN	ZNF559	POLB
KCNMA1	C7orf43	SLIT3	SLC35G2	ENPP1	CSRNP1	PBK	LUC7L	RELB
ADGRD1	SNORA68	SEMA5A	GAL3ST4	GGPS1	THY1	NOTCH3	CAPN6	FGFR4
CALM2	SF3A2	THSD7A	COL8A1	TRIM47	ANK3	PLCE1	CAMLG	PSD
PITRM1-AS1	PES1	AMOT	SPTLC3	USP9X	SAA2	CCNB1	SNHG1	NQO1
IFNE	PITPNA	NNAT	OSR1	C11orf71	CXCL5	PLEKHG2	CLCN5	CRY1
CAPN2	PPAN	MAP2	EFEMP1	CASC2	PLTP	FOXD1	DCP2	TMEM255B
CELSR1	TRAF2	ST6GAL2	SLC9B2	CMKLR1	PYCR1	GGH	SOX11	CPS1
ITGB3	EIF4A1	ADAM22	KCNK1	MKKS	LGALS3BP	BUB1	NKTR	C1S
MID2	RIC8A	MYCN	ARHGAP20	PSAT1	TIAM2	MFAP4	METTL7A	SEMA7A
FRMD6	ATAD3A	GABRG3	MAP2K3	PENK	NGEF	AURKB	NF1	ZFP91-CNTF
PRRX1	DHX34	ADAM23	LIMS2	TMEM59	GBP1	TRIP13	PTK7	RAI1
LRRC6	PXDC1	RBP4	MMP10	CTBS	PALD1	SERPINA1	MPP3	MAST2
CDC42EP3	PDAP1	ZFHX4-AS1	TNFRSF12A	MSC	ATE1	PRKX	ZNF93	PEX5
HAPLN3	LRP3	HOXD11	ITGB1	BBS9	WFDC21P	NCALD	PPP1CC	PLEKHA3
IRF4	CD2BP2	KCNMB4	DAPK1	TRAM1	TBC1D2	GXYLT2	AASS	PYCARD
MYL10	CCDC137	ADGRL3	MPP6	MAP1LC3B2	STON2	AGAP4	ADAMTS3	SESN2
FIBCD1	DUS3L	SALL2	RECQL	TRIQK	TNFRSF10D	CDCA5	CERS6	COL18A1
UNC13B	MBD3	WNT11	MAP1A	AKNAD1	ABCB9	ANKRD12	PYGO1	ZBED6
HR	YKT6	CXCR4	FAM98A	TMEM251	NLRC5	UBE2T	JMJD1C	WDR83
MPZL3	HMGB1	CA10	CDC37L1	CXCL8	ANKH	YTHDC2	BMPR1B	MYO9B
SLFN5	PTPN23	SH3GL3	PDLIM4	TGM2	CPA4	NDP	KDM5B	SETDB1
SLC26A2	CCM2	KAT6B	LDLRAD3	VPS9D1	GALE	SGCE	RPL5	WIF1
TP53INP2	MOB2	CTSL	CAV1	TMEM50A	BMPER	ESCO2	ADGRL1	RRP7BP
COL16A1	FBRSL1	TENM4	FHOD3	TSPAN6	FMO2	PARM1	PTN	GLIPR1
SH3TC2	RNF126	TSHZ2	AHR	ULBP2	SEMA3E	CDCA8	WFDC2	IZUMO2
DPYSL3	ZNF408	TNMD	MIR22HG	EDIL3	HLA-DMA	PLK4	SNAI2	SAMD9L
FGD4	NOP16	SVBP	SPPL2A	SMIM14	QPCT	USP53	RAVER2	SULT1C4
DLX3	EPN1	TNNI1	LAYN	IDH1	SUSD2	SGO1	RPL22	MFSD2A
LMO2	SCARNA2	MEOX2	CLCF1	TMEM117	TMSB4X	CDC20	HIST1H1D	ISOC1
KCNQ5	GADD45GIP1	OPRK1	ERN1	SLC39A10	TRANK1	MARCKS	PTP4A1	PLA2R1
TIFA	GPATCH4	PWRN1	VEGFA	PRRC1	SLC20A1	PPP1R9A	MEG9	NCK2
C9orf72	PUS1	NTM	ABCA1	PCDHGC4	ANGPT2	TP53I13	FBXL20	CYP4V2
CAPN1	GTF2F1	ISYNA1	KAZN	BATF	PSMB8-AS1	ARHGAP19	SLC25A17	PRDM11
KIAA0232	RSPH10B	F2R	PLAUR	ORMDL2	IL11	CDCA7	ZNF518B	TJAP1
ZFP69B	GPANK1	HEY1	ANGPT1	BTC	GPSM1	KIAA0922	ACSM2A	SLC12A2
TNFRSF10B	RNA5-8S5	IGF2BP1	IFI27L1	APOO	S100A4	HIST1H3E	TTC21B	CYBRD1
NRP2	RNA5-8S5	PELI2	RIN1	SOWAHC	C1QTNF5	SMOC1	EEF1A1	ZCCHC10
RBMS3	RNA5-8S5	COL13A1	KIAA1217	TMEM246	IER3IP1	IQGAP3	BACH1	SLC7A5
FST	RNA5-8S5	STK33	GSTM2	PYROXD1	SSR3	RCN3	MIB1	SORL1
ADTRP	CSK	ZSCAN23	SELENOP	TSPAN2	FEZ1	APOD	TRO	AKAP8L
ZP4	DMWD	2017-09-03	PHLDA1	CRLF1	RARRES1	CCDC7	CLIC6	C14orf178
TNP1	ZPR1	PDE3A	ITIH5	GRPEL2	SERINC5	NFATC4	FMNL2	VAMP5
UBXN2B	EBNA1BP2	FLRT3	KALRN	TRAM2	CHAD	HHIPL2	MAPKAPK5-AS1	RRP15
RCL1	ARL8A	NUPR1	ZNF267	MFSD1	PLPP1	FAM134B	RP11-44F14.2	NPC2
DUSP10	SNORA49	CACNA1G	KCNK5	CD9	PDZK1IP1	SLC4A3	SNX5	NFKBIE
PIGK	SNORA12	ADAMTS12	IGFBP4	APCDD1L	C15orf48	IL11RA	ALKAL2	PLCXD1
TAGLN3	DNAJC14	LPAR2	C2orf82	PERP	PDGFA	HN1	ZNF721	TIMP2
FBLN7	PHC2	ADAM33	ANKRD29	HERC3	C3	GABRE	KDM6A	U2AF1
CHSY3	NAT9	EPHA3	TENM2	BEND7	PDLIM2	NXN	ZNF154	ZNF551
KANK2	UBTD1	AFAP1L1	NR2F1-AS1	GPRC5A	COL15A1	C1QTNF8	MTPAP	MIR17HG
MICA	RRP1	RAB3B	CTSC	ALDH1L2	LY6E	SPRYD3	PEG10	CYBA
ZEB2	KRT10	GRIN2B	SH3TC1	GALNT7	ANO1	CD55	TBC1D1	EMSY
GREM1	RELT	ST6GALNAC3	PFKP	GPRC5C	STAT1	ARHGAP11B	RPL10A	NME5
TNFSF15	CAPN15	EYA4	TMEM30A	PRSS23	FZD8	CENPW	NOL4L	BVES
EGR3	C1orf35	SEZ6L2	IGHMBP2	ZNF428	PKNOX2	HOXA5	BEX1	FMO4
FXYD6-FXYD2	RHBDF2	PWRN3	NR1H2	RSC1A1	SGCA	PCLAF	COL11A1	CDK11A
SPCS3	KIF1C	NAALAD2	MSN	SFXN3	MYBL1	CENPU	HMBOX1	CITED2
ABCA8	AATF	NRXN1	REEP3	SGK1	PPP1CB	MT1A	MEG3	MVK
FOXF2	SNORD15B	GRIK2	SLC22A18	VMP1	RARG	MELTF	OCLM	NPIPB13
UCN2	ZNF787	ENPP6	SLC25A23	CARD19	KYNU	BHLHE41	SQLE	ITGA3
TMX4	ADRM1	GFRA1	VASN	AKAP12	MSI2	CCNG2	CSF1	SOX7
PXYLP1	MAP3K10	EDN3	EDA2R	SOAT1	BST2	SKP2	MIR503HG	GATS
PCOLCE	SNORA57	DPP7	TRPV4	SLC2A4RG	MDFI	FOXM1	FAM135A	INPPL1
TMEM88	SUGP1	LRCH2	LMCD1	SORT1	LINC01207	CCDC150	FZD7	COPS3
MAN2A1	LUZP6	HPSE2	BTN3A3	SDC2	ING1	MTSS1	ZNF423	MVD
WISP1	WDR4	TMEM132C	DHRS1	TMEM99	APOL1	S100A16	C10orf11	SRF
GLIS3	KRI1	NYNRIN	RBPMS	DNAJC10	RP11-161M6.2	RP11-986E7.7	POPDC3	PRDM16
SNTB1	UXT-AS1	CNTN3	DKK1	BLOC1S5-TXNDC5	AOC3	CLDN11	TCFL5	ERF
LOX	R3HDM4	MCF2L	USP6NL	CDC25B	GDF15	JHDM1D-AS1	RP11-30K9.6	RGPD5
MRAS	STK11	ZNF711	RHOF	CCDC14	PSMB8	CDC45	STARD4-AS1	RAET1G
TCEA3	IRF2BP1	BACH2	ZNF385A	S100A10	CYP7B1	BLM	NLGN3	GBP3
RCSD1	HIRA	SPRY1	IFI16	DSTN	SH3RF2	ARHGEF9	ROBO2	DCAF4
PSD4	NBPF20	COL4A5	LAMB3	GOLGA6L5P	PILRA	FGF2	RP11-440L14.1	PPP2CA
FMOD	RASGEF1B	TNNC2	COL1A2	HYPK	ANGPTL5	STEAP3	FAXC	TBC1D30
NRN1	CMSS1	NR2F2	COBL	FAM107B	EDEM3	RAB43	MDM4	COPZ2
TMEM189	PLPPR2	RCOR2	HSPB1	TPM4	ZNF669	PDE5A	MAP4K3	CTD-3252C9.4
TAGLN2	CLUH	E2F5	SPRY2	DKK3	ID4	PDGFRB	PTENP1	NFKBIA
TP53I11	EHD1	JAKMIP2	TNFRSF1A	RPA3	NFXL1	IGFBP2	RPL7	PRKCD
LAMC2	FOXA2	ZNF185	FAM13C	FOXP1	XRRA1	EMB	TXNL4B	SPTY2D1
MAGI1	RPL36A	MCAM	ABRACL	GRIA3	LNX1	BIRC5	AGPAT4	MYOC
MYOF	AES	CHI3L1	PLXNA4	SNORA5C	MGAT5	LTBP3	ZNF561	SPAG9
C10orf35	SH3BP2	SEMA6A	EXPH5	LINC01711	SNAI1	SLC38A4	RNMT	STRA6
DLG1	REXO1	HEPH	PLXDC1	SPINT2	IGSF10	SETD7	SHISA9	MAK16
FLJ20021	VPS37B	THSD4	ABLIM1	KIAA1644	CFB	STK17A	EPM2AIP1	MGST2
ALPK3	NFKBIB	HOXD10	S100A3	ERLIN1	CDH13	RAB30	HSPB6	GOT1
HOXB2	GOLGA3	NCKAP5	PRNP	SESN1	EHD3	SYTL2	N4BP2	TRAF4
OTOS	CHMP4B	CHI3L2	ITPRIPL2	IFI35	LIMA1	ATAD2	CTSD	RAB15
FLOT2	CCT3	NR2F1	ENPP2	ANKS1B	SETD9	NT5E	MAN2B2	C1orf106
SH3BGRL3	MAGOH	HLA-C	BMP4	SLC7A11	EGLN3	GLA	BRWD3	SGK494
EMP1	FTSJ3	NRG1	UCHL3	CCL2	CEP104	LHX9	PMAIP1	ASAH1
IL17RC	ARRDC2	TOX	SHMT2	SYNJ2BP-COX16	HS3ST3B1	RP11-428J1.5	CCT6P3	CNOT6
FAM212B	SBNO2	TUBA1A	PIEZO1	SLC43A1	PLA2G12A	MSRB1	COL2A1	LIF
FGD5	MRPL12	HBZ	IL6R	FAIM2	FAM84A	FAM20C	CCNB1IP1	ARC
ALOX12P2	FGFR1	HLA-B	BAALC	SULT1A4	TXNIP	HIST1H3I	BTBD3	ELK3
VCAM1	GMPPB	MEX3A	SRXN1	PAX8-AS1	CLEC3B	MCTP2	G2E3	SNORA3B
PDK2	SBF1	ZMYM3	ANTXR1	LYPD5	YPEL2	TACC3	GNAS	WISP3
C1QTNF12	AKT1S1	FNBP1L	GPR1	CREB3L1	HOXC10	SLC31A2	HLA-F	NFATC2
DNAJC27	IKBKG	NUDT10	GARS		MT1B	CENPA	CNMD	OAF
EVL	BIN3	C1QTNF7	PPARG		CDKN2C	APOC1	ATP23	TNIK
SPRY4-IT1	BCL9L	IL17RD	PTGIS			FAM27C	AFF4	ADPGK
SLC7A8	SUN2	HIST3H2A	CTSK			GLDN	ZBTB10	ZSCAN2
SLITRK4	ZFP41	EPAS1	SLC8A1			TK2	SETMAR	GPT2
KCNMA1-AS1	TNIP2	EBF3	ARL4C			EFHD1	ZNF43	CALML4
PLAU	ZGPAT	PCDH8	MANF			SIRT1	YOD1	F8
RFX8	SLIRP	FAM161A	TEP1			MRPL24	ING3	SLPI
MET	SIRT7	ANXA3	GPAT3			FBXL2	VIT	FAM229B
TEKT4P2	UBE2J2	TCF7L1	NEGR1			KLHDC8B	PAFAH1B1	HTRA1
MYLK	ANKRD30BL	HIST1H2BH	PRR16			LINC02202	GTF2IP4	VAT1
BTG2	GOLGA2	DPP6	LIPA			LONRF3	TRAPPC2B	TNFSF10
OSBPL5	PRMT1	CD68	APOBEC3C			STC1	CEP97	VEPH1
GEM	WIZ	FOLH1	RP11-14N7.2			MYO1B	RPS15A	WRAP53
DNAJC25-GNG10	SNRPF	KCTD12	TPM1			BNC2	ZNF543	TPRG1
LTBP1	SNHG22	GPR161	RPS6KA2			FRRS1	VCPKMT	COMT
CDON	TRMT61A	KCNMB2	DNAJB9			MND1	SEMA3F	MR1
MSMP	AXIN1	CRABP2	GSTM4			ANOS1	RPS13	SPHK1
PDE1C	GNL3L	LY6G6C	FRZB			NPNT	ZNF322	CLUHP3
THBS2	DDX19A	LMX1B	RECK			CKLF-CMTM1	DCAF10	C4orf3
PXK	PAK4	KCNS1	FAM111A			GAB2	GLCE	ERCC8
SEC11C	TEAD4	RAB3A	GLRX2			ZNF229	PTPN22	ACSS3
MEI1	TBL2	LRRN1	NAPG			BMP7	HNRNPA1P48	SLC7A1
ARHGAP42	MSTO1	OSTN	FERMT1			KPNA2	APOL3	STAC2
ODF3L1	ALKBH2	SGIP1	SRPRB			NSUN5P2	FBXO5	SERTAD1
DHCR24	SMARCD1	PCDH19	RHOU			CDKN2B	GABBR1	MTHFD2
LINC01433	KPNB1	BMP3	MMP19			RAC2	GPBP1	ELOVL5
BSCL2	THOP1	FAM60A	WARS			FMN1	ZNF562	SCN8A
RHOD	NOP2	ZIM2-AS1	RND3			KCNIP3	GPX3	ORC2
SCG5	TFAP4	LHX2	FAM180A			NEDD4L	IGF2BP2-AS1	B2M
MKX	BCL2L1	TMEM59L	RDH10			NUCB2	MED13	DNPEP
ALDH1A2	VARS	ARID3A	SLC41A2			SLC9A3R2	GLRX	NAV2
TPD52	CLPTM1L	HELB	TNFSF9			LTBP2	CEBPG	SFRP4
CCDC92	DDT	SOD2	TP53I3			JAM2	TIA1	IGFBP6
AGXT	GRK6	PRKG2	LOXL1			HIST1H2BG	PUM2	HS3ST3A1
APCDD1	C9orf78	TNNT1	MRAP2			NPPC	CYP51A1	NSDHL
TLR2	PDCD11	SLC9A3R1	WNT9A			ACVRL1	SETD5	DPYD
EPHX1	RPUSD1	FREM1	TK1			TRPV2	FAM169A	GRK3
BDNF	FOXC2	PLEKHG1	SIGIRR			MEIS1	MOB1B	RASL10B
LYPD3	DPP3	SLC16A9	PLA2G4A			PLCD3	ZNF254	TRIM21
SPATA7	UPF3B	COL26A1	CACNB3			FGF1	PHLPP1	EPDR1
SLC30A1	PRKACA	TICRR	MYEOV			ST6GALNAC4	GNG4	STK10
KLHL3	DGKZ	ZFHX4	CASP7			PTPN18	SUPT3H	LINC02043
ADGRG2	UGT8	FCGR1B	PQLC3			ITGB6	TMEM39A	ZBTB46
JAG1	MAN2C1	HRC	SLC26A7			MT1G	KLF7	RCAN2
HSD17B7	MAFK	CITED1	YDJC			TNFRSF6B	HIVEP1	RNASE4
GJB2	AC005324.8	RNF165	SYBU			IMPA2	MEX3C	RCC1
RPA2	TUBB4B	CA14	PPOX			RASD1	EML4	C1GALT1C1
GNG12	FAM27E3	DMRT2	KLHL2			LYZ	PDE9A	HSPB8
BLID	LSM4	ERBB3	TUBA1C			RRAGB	MARK3	CYGB
MATR3	TRMT6	POLG2	CORO2B			SLC1A4	ETNK1	SNORA33
CIDEB	WDR3	C7orf61	FBLN5			DEPDC1	NSUN7	STEAP2
HEG1	PGAM5	GREB1	MAOA			GPR137	MANSC1	SYNGAP1
	SDF2L1	RP11-15A1.3	TWF1			COMMD3-BMI1	PIP5K1A	DTX3L
	TIMM44	ZNF618	ACTA2			NOV	EPCAM	AZIN1
	ZSCAN25	JARID2	WEE1			MSH5-SAPCD1	IGF2BP2	DDX60
	CRCP	FILIP1L	COL12A1			PAPPA	KCNQ1OT1	TEX41
	MFSD10	PEAR1	MAL2				SPIN4	IKBKE
	ELL	LRP10	FGF10				TENM1	KLF5
	SNORA54	SLIT2	ALPL				EFNB3	GLI2
	TWNK	RCBTB2	TMEM200A				PARD6G	GABRR2
	EML1	RBM24	PTPRF				BMP5	ANXA4
	ALG3	HAND2	FAM3C				KLHL15	PSMB10
	VCP	CGA	TTF2				RPS6KA6	B3GNT4
	AKAP7	ZC2HC1A	DNAJB4				CCDC88A	SNHG19
	DHRS11	GALNT15	PAG1				CAMK2N1	WASHC3
	INO80E	CCNJ	ADAMTS1				FDFT1	LENG8
	PNO1	COL21A1	CHEK2				ZIM2	STAT2
	EWSR1	TNFRSF21	FAM20A				CLMN	HSPA8
	TIMM23B	CSRNP3	KLK10				MATN3	ADORA2A
	SNORA60	FIGN	ANKRD36BP1				VWCE	GALNT9
	MROH1	SULT1E1	LXN				THUMPD3-AS1	FAM157C
	DDA1	PLP1	ADAMTS5				EP300	SFXN2
	RPTOR	TAPBP	LGALS9				H3F3B	MCM3AP-AS1
	NSA2	MAGED4B	SMAD1-AS1				TUBB2B	WDR90
	RANGAP1	CELF2	ANGPTL1				NRIP3	CMTM8
	SF1	ACTC1	ARL4D				RANBP6	DUOX1
	C1orf109	RP3-399L15.3	DIO2				C3orf58	ZSCAN5A
	PPP1R37	QPRT	SIX2				SCUBE3	HDAC2
	SCARNA13	SMPX	EPS8L2				SRSF12	CNKSR1
	HN1L	OLFM2	CD274				IGSF11	ZNF195
	BYSL	2017-09-06	CD72				C10orf10	CNKSR2
	HIP1R	CHN1	SNORA28				MATN4	GPR61
	UQCR11	LIN28B	PLCE1-AS1				WRN	LINC01619
	UBE2S	FGF12	IL7R				CHTOP	PRCD
	SNORD89	CERS1	TRIB3				RPS3A	TAS1R1
	ZMYND19	LRRC4					HMGCR	HINT2
	ZNF653	CPED1					MTF2	SNORA26
	WDR1	TCF4					WDCP	LPL
	RRS1	LSMEM1					ZNF516	SPTY2D1-AS1
	NF2	STAC					ZNF585A	F8A1
	SLC35F2	RUNX1T1					CHCHD10	NFATC1
	FPGS	TMEM198B					CDHR3	BCAR3
	DDX21	KIAA0895L					ADORA2B	FASN
	LAPTM4A	FXYD5					FGFR2	SNHG12
	SLC39A7	DENND2D					LINC01697	KSR1
	PRR12	ADAM15					SUPT20H	DEFB1
	ZMAT2	LINC01819					RFX3	PGPEP1
	ITPK1	LINC00982					TCF12	GAS6
	ABHD14B	BAZ2B					EGR2	ZNF566
	KLHDC4	SNHG18					SERPING1	JUND
	CMPK1	PPP1R14A					CPXM1	PAWR
	CEP170B	ADAMTS9					GLCCI1	AUH
	RPS19BP1	CBR3					ETV3	PRPF40B
	ZNF579	LCN2					SETBP1	FABP3
	SETD1A	ASGR1					MARCKSL1	NPIPB11
	TOP1	SSBP2					LBR	PICK1
	BRF1	GRASP					PCNX1	SNORA65
	SNRPA	DHDH					NHSL2	WWC1
	SMN1	ADGRL2					RNF144A	DGKI
	PILRB	ZNF772					SREBF2	IQCA1
	EMILIN1	BOC					CD83	RP11-626G11.5
	DKC1	CDKN1C					IKZF5	PALM2-AKAP2
	WDR74	BGN					NUP160	RGS5
	VPS9D1-AS1	PLCL2					PDZD2	SNORA55
	CSNK1G2	TCEAL7					HIST1H4E
	MICALL1	SERPINE2					BLMH
	LSR	TMTC2					HS6ST2
	EIF4E2	FCGR1A					VCL
	INO80B	CYP1B1					KLF2
	DNAJC9-AS1	NCAM1					SMG1P1
	GYPC	PANX3					SH3PXD2A
	RRP12	FAT4					ZDHHC9
	METTL1	MGC32805					DNMT3A
	NFKB2	NEDD9					GPC4
	TRAF3IP1	NFIC					FXYD6
	SNRPB	QSOX1					SLC25A3
	NOB1	SALL1					NNMT
	PPP4R3A	MT2A					EIF4A2
	RIN3	PDE7A					SKIL
	SMYD5	BEND5					LINC-PINT
	PDGFC	ROBO1					STARD4
	NMT1	PLXNC1					NRAS
	DRAP1	ZNF713					SMAD1
	JMJD4	G0S2					AGTR2
	ZNF580	AEBP1					LINC01909
	GTPBP6	ADAMTS10					KLF11
	ZBTB7A	DUSP16					IRF2BP2
	HGH1	HIC2					KDM5A
	RHOC	ST3GAL5					TMEM41B
	HGS	FAM69B					MBOAT2
	ZNF316	PAFAH1B3					UBE2E3
	ARHGAP23	AK5					HAS2
	ZNF668	S1PR3					KIF1A
	ZNF302	TTYH1					FAT1
	DOK3	ZNF704					MLLT10
	TRIM35	CD59					HIST1H4I
	ZC3H4	CRISPLD1					SNHG16
	BANP	MT1X					USP33
	ARMC6	ZFHX3					GRIA2
	ELAC2	TBX18					CCDC28B
	GNL1	HRASLS					RPS12
	SRRT	MT1E					APPBP2
	FARSA	AVPR1A					SRSF3
	UBE2M	GUCY1B3					LINC01761
	LINC00273	LAMA5					PLBD2
	MIRLET7BHG	CACNA1H					GTF3C3
	POLR1A	ANKRD50					BAMBI
	DOHH	CTTNBP2					FZD2
	GIGYF1	LRRC17					RPL15
	SCARNA12	FOXP2					ECM1
	SCARNA9	DLGAP1					RP13-726E6.2
	MEPCE	CD24					ZNF714
	SCARNA6	PRSS12					IDI1
	ZBTB47	ZNF350-AS1					SFRP2
	MGAT2	ANXA1					MSMO1
	CCDC85B	PHLDB2					ZNF542P
	RP11-182L21.6	ADGRB2					COL9A3
	GPAT4	SCAI					NID2
	TGFB2-AS1	ASS1					NREP
	ANKMY1	PTP4A3					ZNF790-AS1
	COPE	HSPA1L					RPL35A
	DDX11	MYL4					BIN1
	SNORA48	WASF1					TMEM163
	DDX10	ITGA4					PITX2
	PIGY	LMO3					TTC21A
	SNORA36B	TNNT3					RAP2A
	ARIH2	MT1L					PELI1
	KMT5A	USPL1					SLC7A3
	RMRP	KCTD1					NET1
	KLHL21	TBX5					CEP78
	DOC2B	GPM6A					ZNF430
	TUBB6	UBE2QL1					TDRP
	ANAPC2	PTPRD					CNOT6L
	AC007163.6	APLP1					MSANTD3-TMEFF1
	MAPK8IP3	ZNF608					ZNF180
	MTFR1	SHC2					ARHGAP32
	NUFIP2	DLC1					KLHL24
	SCARNA16	ZNF211					PIAS2
	PTDSS1	TWIST2					HIST1H2BK
	DBNL	EFNB2					REV3L
	RPS6KA4	RERGL					SELENOI
	RAB35	AIF1					TNFSF13
	IMP4	TMEM54					RIMKLB
	FBXO46	TMEM182					THOC6
	PTRHD1	STAU2					MFSD11
	STK40	MBNL2					TP53BP2
	ACTN4	MOB4					BTAF1
	BAZ2A	MARK1					ZBTB39
	DDX54	PLA2G2A					DSG2
	PIGW	MBD5					AC007099.1
	SLC38A2	CXCL12					SLC1A3
	NOP56	TSPAN11					GTF2I
	HYOU1	TTYH2					CASP2
	FOSL1	RNF157					SOCS6
	COL6A2	SPOCK3					DDX18
	FUS	PNMAL1					CEP95
	HSPBP1	CDH10					RPSAP52
	UBALD2	CD82					PRKD3
	PSENEN	PRTFDC1					ITM2A
	RRP9	SALL4					KLF12
	PITPNM2	SLC18B1					CDKL5
	STX5	HECW2					DUSP2
	BEGAIN	CREG1					TSC22D2
	SRM	PTPRG					PRKCI
	LIG3	TRAF3IP2					RASEF
	PLEKHN1	AKR1C1					RABGGTB
	DHX38	EMX2					GOLGA6L4
	SH3BGRL	ROR1					NPIPB4
	PLK3	ARSB					RALGAPA1
	MGST3	ICAM1					ATL2
	SNORD17	HSPA6					HSPA4L
	CXXC1	SH2D3C					CHST11
	HMGA1	TET1					HSD11B1
	RNU12	EPHB6					ZNF281
	TUSC2	CMYA5					SRSF7
	SULF1	TNFRSF25					ST7-OT4
	FAM222A	ANGEL1					OVOS2
	PFDN4	CALCRL					GHRLOS
	TAF1C	DCN					ART3
	SMC5	HDX					SORBS1
	LRWD1	EFNA3					CDK2
	ZNF707	FAM184A					LPAR4
	HIGD2A	SEMA4A					RPS9
	ERICH1	TBX5-AS1					PPP1R15B
	P2RY11	FSCN1					PPTC7
	FBXL19	SLC8A3					ZNF266
	UBTF	PTH1R					SACS
	RP11-1212A22.4	KLHL41					AADAT
	STRN4	HIBCH					KLHL28
	MAP3K11	NPTX2					NPIPB5
	SURF2	GATA2					EFNB1
	TRMT1	AKR1C2					EFCAB3
	SERF1A	COPG2					CCDC28A
	VTI1A	MYLPF					RPL23
	ADH7	PIK3C2B					DCP1A
	ATG4B	DOCK4					PTPRZ1
	CLTB	MAML3					SCUBE2
	TOLLIP	CHRNA7					LIPG
	LMNB2	FLRT2					PID1
	PARP1	HES1					CEMIP
	GNL3	HLA-A					IGDCC4
	RNU4ATAC	CDC14B					INPP4B
	MIER2	SEMA4G					CREB1
	GTPBP4	PRKCG					KIN
	SNORD15A	DUSP8					PRPF39
	RASSF8	ATP10D					ZNF90
	TLE3	PCAT6					SNORA70G
	SNORA2A	ENO3					ELP2
	TATDN2	DNAJB1					ZNF85
	ARFGAP1	SERPINF1					RGS2
	PASK	ZFAND2A					TENM3
	FKBP9	GRM4					RPS20
	PYCR2	TSPAN12					RPS16
	LYAR	TRIM5					B4GALNT4
	TPP1	CHRDL2					KLHDC10
	FAM43A	HLA-E					PDZD8
	HMGB3	IHH					HMGCS1
	CD93	FSIP2					GAS5
	MON1A	DNAJA4					CADM1
	FYTTD1	ELL2					CPE
	SMARCB1	HSPA1B					PLGLB1
	SPOCK1	EPHB3					DHX36
	DUS2	TMTC4					RP11-72I8.1
	VEGFB	OLFML1					ACVR2A
	RPS27L	HIST1H2BM					IPO9
	DNAJC11	NNT					TOMM20
	PSMD14	PSAP					NBPF9
	POLE3	SP7					TRERF1
	MIDN	HIST1H2AE					DACT3
	PFDN6	GSE1					HMGA2
	RTEL1	EMX2OS					SUV39H2
	ZNF414	KIAA1683					FLJ27354
	TBC1D10A	BEX3					PWAR5
	MYC	LDAH					RAP2C
	GOLIM4	HSPD1					FLVCR1
	ST6GALNAC6	NAT14					TTC28-AS1
	MRPS9	NFE2L3					ATXN1
	NLE1	ZNF439					INPP5F
	OGFR	CFH					SCARA3
	MAPKBP1	HSPH1					PRSS35
	SLC5A6	RUNX1					GPATCH2L
	FLNA	HSPA1A					EIF1B
	EIF1AX	ALDH7A1					PTK2
	SNRNP40	PALM					LINC00967
	SNORD97	FNDC5					DISP1
	CES2	GINS2					MERTK
	EVI5L	UBD					SRGAP2
	FAP	PNLDC1					AGO2
	TNRC18	FAM66C					HIST1H2AG
	MRNIP	DMXL2					TCF3
	NCOA5	TCP1					ADIRF
	PARVB	RAMP2					PMP22
	NCOR2	SENP7					CDK6
	LINC01139	KCNA1					SMG1P2
	ACAA2	PDGFD					HS3ST1
	DPP9	LPAR6					MVP
	IFITM3	ZNF586					TPT1
	POLR2J	LANCL2					PNPLA2
	COX19	MLLT3					TBCK
	AFG3L2	HCFC2					FAR1
	MTG1	S100A6					SUSD5
	DNTTIP2	MPDZ					RPL31
	NUDT6	CPT1C					SLC35D1
	SMIM4	HOMER2					KCTD4
	PRDM6	CD44					COL24A1
	AP5Z1	USP32P1					GPX7
	UNKL	ASPN					THAP9-AS1
	CHFR	CYFIP2					NTN4
	ARHGEF18	NBEA					DDX17
	NSMF	SNCA					HIST2H2AA4
	SLC25A32	PRRG3					SNHG5
	CILP2	OPN3					DANCR
	NME1	HIST1H2BO					RIC3
	GNPNAT1	ZNF571-AS1					CAB39
	CITED4	PCDH1					DOCK10
	USP19	STEAP1					VSNL1
	FAM58A	MSX2					TMEM170A
	TMEM14C	MOB3B					HBP1
	NOLC1	TRAF1					RP11-366L20.2
	RELA	ZC4H2					C14orf1
	PITPNM1	LUCAT1					ZNF814
	NDUFA13	HSP90AA1					CXCL16
	TBC1D3B	NHSL1					PALMD
	FAM129B	TARBP1					PTHLH
	PUS7	ID3					TMEM131
	LAMP2	SORCS1					PPAT
	LRFN3	GNG12-AS1					CSPG4P12
	SPHK2	PRKAR2B					LINC00622
	TBC1D9B	AQP1					SLC25A5
	SBDSP1	FGFBP1					TRIO
	QTRT2	ZNF681					COL9A2
	POLR3D	ARL15					N4BP1
	TRIM62	HIST1H1A					LINC01609
	VWA5A	CABYR					LTA4H
	RPP40	ANKRD37					LINC01410
	LINC00910	SCARA5					RB1CC1
	TSNARE1	AJUBA					PLAGL1
	SLC7A5P1	C4orf46					ADAM19
	UBE2Q1	SMARCD3					ATP1B2
	TCF7	PRIMPOL					REL
	FLAD1	MURC					STARD9
	SNORA11	SHROOM3					IL10
	AMDHD1	SLC6A15					RPS6KA5
	SNORA74B	DNAJA1					ZFYVE16
	TAP2	SMYD3					DMD
	KMT2B	PTCH1					ARHGEF3
	SLC17A5	MINDY2					CST3
	FAM207A	GYG2					RPS14
	POLR1C	NDN					MMP13
	IFITM1	PIK3R3					TET3
	LPAL2	HMOX1					SMAD7
	SNORA44	PRAC1					IL16
	MRPS25	AZI2					CENPO
	VASP	PI4KAP1					GAREM1
	FADD	PANX2					KCNT2
	RFLNB	SMC2					PDXP
	KDELR3	CHORDC1					PLAG1
	SNORD90	IER3					COL11A2
	BZW1	EMILIN2					HSPA13
	ZC3H6	GLI1					SCD5
	CIC	TMBIM1					DAAM1
	LGALS1	CCNJL					ZNF697
	BAX	ZWINT					SRPX
	SNORA23	CD151					ACVR1C
	PIN1	NAV3					SMAD9
	DPH2	HS3ST5					SNORA70B
	BARX1	SEMA6A-AS1					FAM110C
	PRR14	MYLIP					RPL21
	DNAJC19	FAM72B					ZDHHC20
	PRKAR2A	STX11					NRXN2
	SNORA81	SPIN2B					IFNGR2
	PKN3	THBS4					COL5A1
	PLCG2	MEF2C					SOX8
	MSI1	ATP2C1					EFNA4
	RP4-758J18.2	FTH1					SMARCA1
	TRNT1	BMP8B					MGEA5
	GRAMD4	RP11-713P17.3					TYMP
	LINC00324	STAT5A					ZNF81
	SNORA7B	CA2					IGF2
	SNHG9	CBX8					CTSZ
	ZNF469	CENPV					COL19A1
	GSK3A	PDPN					KIF21A
	DSP	PREX2					IER2
	SVIL	CLEC18A					LIN7A
	MYL5	NRCAM					F3
	MCM3	HHIP					SPSB4
	CAMTA2	HMCN1					KCNAB3
	DCAF13	STIM2					RPS10
	HINT3	DEDD2					ZNF529
	PHLDB3	TRIM32					DACT1
	DDX49	NOTUM					DPH3
	DAPK3	FANCL					FAM171A1
	AP1B1	ABCB6					EZR
	IDH3A	IRX3					AGPAT5
	INHBA-AS1	FBLIM1					LINC00908
	ORMDL3	HMGN3					KLHDC2
	PMEPA1	OSR2					FRY
	NUFIP1	TNNC1					ZIK1
	ABCF2	CDC25A					PRKCE
	TMED9	JUP					RNF217
	TIPIN	PIEZO2					DLG4
	PIGF	CXCL14					MPZL2
	MLEC	ZC3HAV1L					RUNX2
	SNORA75	CD200					EPHB2
	CMIP	SQSTM1					ADCYAP1R1
	IQCE	DNASE1					KBTBD8
	C19orf48	DNAJC4					SLC7A2
	CDC42EP5	MRPL18					RNFT1
	GALK1	PODNL1					CCNL1
	CYTL1	ATF3					CRYAB
	CD46	TMEM261					ZNF486
	CDC42EP1	GALNT3					ZNF385B
	ALCAM	DHRS3					ZNF567
	RSPO3	P4HA1					GGA2
	TMEM199	PTGER2					EFR3B
	COX14	KLF3-AS1					CST6
	AMPD2	ATRNL1					ITGA6
	LPCAT2	GADD45G					GNG5
	CPSF4	C11orf74					LGR4
	GIPC1	TMEM254					ADGRA3
	CROCC	DPYSL2					ELOVL6
	RNF187	MPPED2					SLC25A29
	CISH	WNT5A					SUGT1
	TIMM10	CPVL					LSP1
	ZBTB16	EXTL2					ISM1
	BRSK1	CDC6					SCARB1
	SNORA38B	BDKRB2					ACAT2
	RNF19B	SLC6A16					PRICKLE1
	SCARB2	PDGFRA					SLC25A36
	MLLT6	HSPE1-MOB4					PKN1
	SDF4	SOX4					YRDC
	PSME3	DNM3OS					TRIM24
	HMGN5	RP11-318A15.2					CYCSP52
	UBA2	KIF20A					EME1
	FBXW5	SULF2					MAP3K2
	DNAJC9	HSD17B4					NOCT
	PRICKLE3	ACSF2					EBLN2
	C7orf50	IL15RA					PKIA
	MICAL2	TMLHE					MEG8
	WDR43	LINC00937					GATSL3
	SNORA41	KCNE4					WSB1
	CSF2RA	BRIP1					GPR3
	WNT5B	GCLM					NDUFA4L2
	Telomerase-vert	METRN					WLS
	WASH5P	FHL3					B3GNT5
	POLR3H	TXNRD1					PRKAB2
	DCHS1	ZNF418					DENND5B
	FAM109A	CHURC1-FNTB					SUCO
	LINC01384	MMP1					PAPOLG
	PLD1	HIST1H3A					BOLA3-AS1
	AC004980.7	NCOA2					GNG2
	RPL36	C3orf14					NEO1
	VARS2	HHLA1					NDUFAF5
	NAP1L4	PCED1A					LINC01158
	OXT	ZNF836					GPR162
	SOCS1	GPM6B					ORAI1
	HERC2P3	TAP1					C1orf53
	LTV1	FAM72A					RASGRP1
	C6orf48	ZNF33B					ZNF217
	ZNF286B	KHDRBS3					SRGAP2B
	ENTPD6	ZSWIM6					IFRD1
	TMEM14A	SLC25A28					LRFN5
	SLC25A25	NEAT1					BCL9
	NEURL4	MTMR11					CAND1
	GLRB	OSMR					PAK3
	SNORA24	HIVEP2					WHRN
	SLC27A4	MCM4					EPHA1
	KIAA0930	HSF4					ST8SIA4
	NCLN	TLN2					ZNF616
	AC141586.5	TRIB2					GPCPD1
	UNC93B1	STOX2					RNF175
	ADAMTSL2	WWP2					NRK
	TMEM105	NHS					CYCS
	RGS14	DHFR					AC007743.1
	ITGA2	BIVM					FLI1
	DBN1	SEMA4D					SPR
	SPP2	LRRC28					JAM3
	KLF9	DNAJC13					CEP85L
	LINC01503	ASIC1					IL1RAP
	INHBA	NKAIN2					PGM2
	AKAP1	ZNF827					ZNF789
	SNORA61	ESD					TSC22D3
	C7orf55-LUC7L2	FER1L4					ZNF140
	TGFB1	DNM3					RTN4R
	RXFP4	BICC1					NR4A1
	BOLA3	CLDN1					RHOB
	PPP1R15A	C15orf41					EIF1
	WEE2-AS1	DOK6					ENOX1
	FABP5	ZNF667-AS1					DCC
	CUEDC1	JUN					TMEM81
	FHL1	TNFRSF11B					SYCP1
	C17orf107	TMC6					OGT
	SNORA16A	IFITM5					FRMD4A
	GFER	ACYP1					FDPS
	SCARNA5	LZTFL1					ZNF33A
	SPINT1	TREX1					TLL1
	RRBP1	HELLS					ZNF708
	THBD	TBC1D19					MYH10
	ATOX1	ADORA1					ERI1
	RNF25	TCL6					SYNGR3
	LRRC75A-AS1	WDR61					E2F6
	PWP2	CUTA					SNX7
	SF3B4	SMTN					GAL
	GSTA4	POLR2L					SLC19A1
	CCDC51	DNAJB6					XIRP1
	WBSCR17	NINJ1					COL4A1
	RND1	PGK1					RCN1
	NEDD8-MDP1	NOS2					MASP2
	GPR173	PLXNA3					OMG
	H2AFX	GM2A					KLHL23
	TBXAS1	RHOJ					ATP8B1
	MMP2	SLC2A12					LINC01719
	RPL41	FKBP1B					NETO2
	MCM5	MYB					HAPLN1
	TNK2	BAG3					MAP9
	AP1AR	ZNF426					CTH
	SLX1B	RAD51B					PFKFB2
	ZNF778	AC005592.2					DES
	TMEM204	FANCA					XYLT1
	SCARNA1	CLDN23					TMEM263
	TMEM110	MYL1					SOX6
	ZNF35	BIRC3					NCAM2
	CSMD2	2017-09-11					BMF
	PAGR1	GYG2P1					RBBP6
	NDUFS6	LINC00426					ZSCAN18
	RBP5	ZNF776					THAP2
	ASAP1	HMMR					NCBP1
	ULK3	WRB					DIO1
	EFHD2	SLC25A37					OBSCN
	PRKCZ	DPH5					PROC
	SNORD8	ITPR1					FAM19A5
	SNORA29	PPFIBP1					ZNF571
	TLE2	SMPD1					EDRF1-AS1
	ATP6V1G2-DDX39B	RP1-152L7.5					TRADD
	ENGASE	COL5A2					PLA2G16
	KLHL26	TIMP1					RPL30
	TEF	ZNF135					TSEN34
	CARNMT1	CHN2					FAM89A
	CEP70	TNC					JPH1
	LRRC59	GBAP1					TRAF5
	ADAM9	PLK1					ELN
	SNORA27	TRIM52-AS1					BAIAP2L1
	ATP13A3	FAM19A2					KIF18A
	CD8B	EOMES					CADM4
	ZNF276	WNK4					KCNK2
	SNORA8	FAM162A					C8orf76
	MYO15B	SYDE2					SRSF6
	KRT8	CYP1B1-AS1					GALNT13
	LRRC38	MTFR2					SERTAD4
	NRGN	ATG9B					ZFAS1
	TMUB1	ITFG2					LRRC8B
	FOXP4	CDH18					FARP1
	AHNAK2	TBC1D9					CAMK1G
	GLDC	INSIG2					PTBP3
	MGST1	HSPE1					WDR27
	IGF1	HOXC8					C1R
	SMN2	CHKB					ODC1
	LINC00504	LYSMD2					ITGB1BP2
	FAM49B	ARSI					DONSON
	TSPYL2	LMNB1					SIK3
	LINC00106	AMPH					TMEM97
	LINC01465	POMT1					NPIPB9
	TRAPPC1	CCND1					MCTP1
	DSC2	MYH3					AC034220.3
	MAPK1IP1L	GDF10					UNC5C
	SNORA20	SSBP3					ELOVL4
	SNORA9	AHSA1					IDI2-AS1
	MPV17	ZNF138					CDADC1
	ADH5	AQP3					GATAD2B
	XYLT2	ENC1					KLHL42
	SS18L1	WNT10B					DEPDC1B
	PTRF	HIST1H2AK					CDK19
	RAB23	SHOX2					ACPP
	IL12RB2	NDRG2					ETV1
	MLPH	DTX4					SHISA2
	FANCD2OS	RP11-696N14.1					ZNF660
	ZNF202	MXD1					PARD6G-AS1
	CHST2	SNCAIP					RPS6KA1
	L3HYPDH	ESYT1					CCNI
	ANG	CYP26B1					FBL
	SCARNA11	CYP27A1					KMT5B
	TSPO	RAPGEF4					KIAA0586
	ZNF362	P4HA2					TOPBP1
	MTAP	ESRG					CLEC4A
	WNK2	HILPDA					NAIP
	MGLL	CACYBP					KCNQ5-AS1
	MCM2	MAP3K7CL					PLAC1
	TRIM59	ARHGAP24					NCKAP1
	IMPDH1	RARB					ATP1B3
	RSRC1	LRIF1					SPA17
	FURIN	SRD5A3					LINC01011
	TNFAIP6	IFT27					TGFB2
	GIMAP2	GCH1					SOX9-AS1
	BORCS8-MEF2B	CKB					ZNF415
	GNRH1	SCGB3A2					LINC01588
	SCARNA8	C11orf96					EFNA1
	MIR210HG	TINAGL1					ZNF527
	DYX1C1	PDZD11					GPRC5B
	ALS2CL	NR4A3					SCHIP1
	SEC14L2	N6AMT1					FAM104B
	ZNF611	EPB41					HIST1H2BJ
	NPM3	RP11-403I13.8					HIST2H2BE
	GTF2H2C	GALNT5					MLH3
	CD63	SPAG17					ASNS
	ACY1	FBXL14					COX6B2
	AXIN2	FKBP4					ZNF121
	DYNC1I1	PDK1					CBX5
	NTN1	MAP2K6					ANKRD46
	SNORA32	ZNF253					PRDM10
	GCSH	SKA2					NFIL3
	SMPD2	KDELC2					THOC3
	LILRB3	ABC7-42404400C24.1					DIO3
	PPIC	H2AFY2					ZNF300
	SCNN1A	RNASEH2A					HELZ
	METTL25	PPP1R3C					PAK1
	ABTB1	FJX1					SYT15
	WDR78	LINC00680					ZNF354B
	GS1-124K5.4	STK36					CENPN
	PIR	CREB3L4					NSG1
	RNF207	EGLN1					CCNDBP1
	BCL2	BNIP3					RPS25
	TNXB	NXT2					PARP8
	GINS3	CDKN3					SSC5D
	NKX3-2	ARG2					LAPTM4B
	ENTPD7	LYN					ZBTB2
	SNAP47	SMDT1					TMED11P
	HHLA3	STEAP1B					HSD17B7P2
	AFDN	LOXL3					CYSTM1
	SSR4	LURAP1L					MOXD1
	TVP23C-CDRT4	MTRNR2L8					LDLR
	WTAP	EHD2					MIRLET7DHG
	FAM227B	RGMB-AS1					PCDH9
	RPL13P5	HIST1H2AD					MCOLN2
	STK38L	CLHC1					FIBIN
	AQP7	OPTN					SHOX
	SNORA19	RBFA					CSPG4
	FTL	CALD1					SERPINE3
	TNIP1	CA9					RPS5
	FBXO32	AFAP1L2					LINC01844
	MPND	TTLL1					MIS12
	ACSL1	LINC01023					XPO1
	PLEC	TPGS2					MSX1
	SNORA77	LCP2					SLC13A5
	TMEM106C	TMEM26					CD101
	FAM19A3	MAGED4					PRG4
	SNORD22	ANKRD36B					PEBP4
	PPP1R3F	PCSK6					LINC00665
	SVIP	PGF					MED12L
	SH3D21	TRIM69					CEP83
	LINC00998	AHRR					ECM2
	ALKBH7	SLC44A3					SORD
	KIAA1462	SLC35B4					PTGFRN
	ICAM2	MCOLN1					LEMD1
	SNORA53	TTN					INSIG1
	FAM49A	TTLL7					SESTD1
	SNORA71B	GOLGA8A					PCGF3
	WFS1	LVRN					ID1
	GATSL2	HIST1H2BL					NR1D2
	ACP2	RAPGEF5					FAM171B
	SNORA51	SDHAF3					RPGR
	PDLIM5	PLK2					CCND2-AS1
	NIPSNAP3A	FKBP2					CES1
	CEP164	BCL3					NPW
	HIST2H2AC	MYL3					WDYHV1
	SNORA74A	PCDHB2					TESK2
	PRDX2						UBE2Q2P2
	ZBTB7B						KRT15
	RIDA						FAM126B
	PKIB						GZF1
	MPV17L2						MLF1
	SLC4A11						ARFGAP3
	PFAS						NUDT17
	HIST1H4C						ZNF671
	STIP1						CYP27C1
	SSTR5-AS1						GPR50
	SNORA50						ZNF431
	RGMA						RCN2
	CLEC3A						ATP2B1
	NPAS3						ITGB7
	BACE2						KANK1
	PKD1P6-NPIPP1						GPR183
	CENPT						GNB4
	PIK3IP1-AS1						GABRP
	C1GALT1						RUNX3
	KIF16B						ABCA11P
	CTB-60B18.10						ADNP2
	FAM229A						ZNF112
	PODXL						ACTN2
	SLC16A4						CHADL
	RNF213						ZNF256
	FAM47E-STBD1						ZNF844
	WASHC2A						SERTAD4-AS1
	SPNS2						SORBS2
	ACTN1						LINC01314
	TPRN						CCDC107
	CD99P1						ARFRP1
	DDIT4L						FUOM
	SNORA2C						PPP1R13B
	ACCS						GRP
	MECOM						HERC2P2
	FBN1						ZNF550
	AFF3						SNHG15
	SNORD12B						PCSK5
	BARX2						RIPK4
	RNU6ATAC						ZSWIM7
	CSTB						UTS2B
	KIAA0513						SLC10A7
	UBE2Q2L						ZNF667
	DHTKD1						ZBTB21
	KRT18						CENPJ
	EIF3CL						SLC15A3
	SNORA7A						GPAA1
	SNORA22						KDELC1
	SNORA18						NDC1
	RASAL2						EBP
	SNORD67						HERPUD1
	SNORA2B						GAS5-AS1
	MREG						CA13
	NBPF19						NBPF1
	DNAJC24						HES6
	TOPORS-AS1						ITGB8
	SNORA37						RGPD6
	CENPP						KDM3A
	CPAMD8						CD14
	TMEM52B						MC1R
	BCL6B						LINC00641
	RP11-262H14.4						C17orf49
	LINGO1-AS1						KCNN3
	CABLES1						OMD
	RP11-49I11.1						LPCAT1
	RP11-298I3.1						ZNF615
	MAMDC2-AS1						FAT3
	SCX						ATP2B1-AS1
	HIST1H4K						TJP2
	ALDH1A3						CAMK2D
	SNORA13						USP24
	NDUFC2-KCTD14						CDA
	BX255923.2						ADGRG6
	AIMP2						RFLNA
	CFHR3						EXT1
	CRACR2B						FNTB
	STX1B						CDKN2D
	ADAMTS17						FSTL4
	ABCC10						ZNF506
	SNORD94						LINC00852
	MT1H						LINC00632
	SNORA56						PDLIM1
	C11orf1						GAPLINC
	SNORA72						HLA-DPA1
	NTRK2						HIST2H2AA3
	LMO7						NPTX1
	MUC12						ETV5
	HOXC4						ABTB2
	NBEAL1						PRH1
	CX3CL1						ATP2B4
	RNASET2						SPDYE2
	DIAPH2-AS1						FADS2
	CNTFR						LRRC37B
	BCL2L2-PABPN1						ZC3H8
	FOXC2-AS1						GDF6
	DDX41						MYL9
	SNORA5A						CDHR1
	CTRL						CASP3
	TMEM42						MEF2A
	SNORA4						HADH
	AMOTL2						OMA1
	FAM156A						IL10RA
	ROGDI						MFSD7
	EPHB1						CSRP1
	HIST1H2AH						FANCG
	CDKN1A						SIX5
	FXYD1						COL7A1
	FLYWCH2						ZFPM2
	LINC00545						RLBP1
	GUCY1A3						NEIL3
	FERMT3						LOXL2
	RASA4						TBC1D8
	RP11-705C15.2						DTNA
	SNORA14B						ZNF841
	SNORA71A						C1QTNF1
	ID2						DCLK1
	DNAJC27-AS1						CCNA1
	LBHD1						ITGA11
	MTFP1						DIRAS2
	SPAG4						FYN
	SYN1						NLGN4X
	RANBP3L						PIGH
	PALM2						HSP90AB1
	LIMS3						NIM1K
	HMBS						RNF114
	FCGR2A						ITIH6
	TNS4						DHCR7
	GABRA4						MMP7
	DIRAS3						PLXNB3
							MYRF
							CSTF1
							EGFR
							CHAC1
							TIMP4
							EGR1
							ZNF417
							FGFR3
							SNHG8
							TGIF2-C20orf24
							NLK
							DENND3
							SNORA66
							CCDC71L
							C3orf67
							MOSPD2
							CLSTN3
							TTLL10
							PLXDC2
							APCDD1L-AS1
							FAM13A
							WNT16
							ZNF680
							SLC35D2
							NKRF
							SSX2IP
							TMEM107
							IGF1R
							SH3PXD2B
							ADIPOR2
							SPACA6
							FGF18
							HIST1H2BD
							MPHOSPH9
							PPP2R5A
							ECHDC2
							TUBB2A
							CA8
							H1F0
							LINC01140
							RAP1GAP
							FGGY
							ZNF382
							ZNF10
							RPS6KA3
							LINC02095
							KCNN4
							LINC01840
							TRIB1
							CNKSR3
							RERG
							OXCT1
							MTSS1L
							ARHGAP8
							TSC22D1
							LRRTM4
							GHDC
							ZNF385C
							LINC01426
							GPR88
							ZNF544
							REST
							DPT
							FABP7
							EBF4
							TTL
							LYST
							CDH19
							FOXA3
							RAPGEF3
							HAND2-AS1
							KLF4
							HHIPL1
							COX7A1
							TNFRSF14
							JAZF1
							ADM
							RP11-230G5.2
							SUGT1P3
							HTRA3
							AHSA2
							TAGLN
							RPL9
							BCL2L11
							COX17
							CD79B
							XG
							NDUFAF4
							RPL24
							KIF26B
							RPS11
							UXS1
							FOS
							ST8SIA1
							PIM1
							ERAP2
							SLC26A4
							TRIM9
							DDIT4
							FAM160A1
							HIST1H4F
							ZNF626
							PROX1
							TAPBPL
							RFPL3S
							HSPA4
							TERB2
							KCNQ5-IT1
							GAS1
							TCEAL5
							NUP58
							ETFB
							S100A9
							TBC1D3D
							ZNF354A
							EFCAB1
							ABI3BP
							CTHRC1
							ARG1
							HHIP-AS1
							IGFBP7
							TM6SF1
							SNORA31
							RFTN2
							TFPI
							ZNF525
							IGSF9B
							RGS16
							RP11-411K7.1
							ABHD12B
							DPY19L2
							MUC1
							ANKZF1
							C4orf26
							IGFBP5
							ZNF283
							NPRL2
							TMC8
							PSPH
							AVIL
							GTF2IP1
							HECTD2
							FAM156B
							A4GALT
							SMG1P3
							SNORA67
							CBWD7
							DGUOK-AS1
							FAM83B
							CILP
							DNM1
							GFAP
							PSORS1C1
							MT1M
							RBM14-RBM4
							CSGALNACT1
							ZNF701
							CGREF1
							MAFB
							XPO5
							LYNX1
							SERF1B
							ENG
							DUSP6
							BEND6
							WSCD2
							KCNK9
							STRIP2
							CGRRF1
							GPR176
							ABHD3
							HIST1H4L
							CALB1
							GSKIP
							SNORA16B
							STK32B
							CACNA2D3
							PEA15
							LAG3
							ZFP30
							HEXIM2
							FYB
							B3GAT1
							DOCK5
							SLC16A3
							SLAIN1
							RUBCNL
							CREB5
							SLC2A1
							ZNF334
							ST20-MTHFS
							SAXO2
							TUBA4A
							BHLHE40
							CBS
							ERICH6-AS1
							USP3-AS1
							PAX8
							MT1F
							MYO1E
							SNORA30
							PITX1
							HOXC-AS1
							EGFLAM
							SERPINB8
							FOSB
							TRIM36
							CBWD2
							SMIM11A
							CRELD1
							SLC38A5
							POLD4
							MEIS2
							SLC8A1-AS1
							SLC26A10
							SDC1
							IFI30
							RPL17-C18orf32
							HIST2H2BC
							LIPE-AS1
							SYNC
							SCN1A
							LBH
							CST1
							MRGPRF
							IER5
							TMEM14EP
							TMEM154
							MDGA1
							STC2
							CBSL
							PRRT2
