# Supplementary material for: Mapping molecular landmarks of human skeletal ontogeny and pluripotent stem cell-derived articular chondrocytes
Source: Nat Commun. 2018 Sep 7;9:3634. doi: 10.1038/s41467-018-05573-y (PMC6128860; doi:10.1038/s41467-018-05573-y)
Supplement: Supplementary file 12 — Supplementary Data 10 [file 41467_2018_5573_MOESM12_ESM.xlsx]

## Sheet: Sheet1
Supplementary Data 10: Genes significantly differentially enriched in Fetal 17 WPC vs Adolescent chondrocytes (p<0.01). Negative sign indicates enrichment in fetal cells.
Fetal vs Adolescent Differential Expression
Gene Name	fold change	p value
ADCYAP1R1	-56881.4	0
UCMA	-3924.17	0
DLK1	-2038.77	0
XIST	-1372	2.9873e-11
PCDH7	-558.934	4.39981e-13
GPR87	-517.355	5.95521e-07
MATN1	-473.283	3.17019e-09
GPC3	-407.139	3.44169e-15
COL9A1	-377.667	0
TMEM51	-299.551	1.57024e-07
SFRP2	-196.853	0.000650521
SOX11	-174.945	0
IGF2	-138.539	0
CCL4	-118.288	7.61796e-05
EPYC	-118.184	5.55112e-16
INSC	-118.037	9.00496e-09
COL25A1	-114.064	1.11022e-16
TMEM88	-113.47	1.90503e-05
CCL3	-110.594	7.98915e-05
TNP1	-105.396	8.86225e-06
KIF26B	-101.27	0.00036897
LSAMP	-97.0607	0
ATP6V0A4	-95.0822	0
PAX1	-89.8801	3.31196e-09
GAL	-80.9691	0.000245856
MMP13	-79.5826	7.28105e-10
TENM3	-78.3723	0
SOX7	-71.5955	0.00251811
ACPP	-70.6342	1.5532e-13
B3GAT1	-67.0775	0.000179695
BMPR1B	-65.5236	2.25037e-09
TNFRSF18	-64.3909	6.51674e-06
COL2A1	-64.3493	3.71512e-11
AJAP1	-56.3439	7.00598e-05
POU3F3	-51.6336	1.86341e-10
XIRP1	-49.4387	0.003861
CHADL	-44.3347	1.83048e-08
COL9A2	-43.8549	5.53446e-13
ADGRG1	-42.6337	1.24789e-13
EDNRA	-41.3008	4.16888e-11
IL11	-41.0203	0
CPXM1	-40.7703	6.71029e-05
IGSF11	-40.1502	1.72051e-09
LAMC2	-37.1681	1.27997e-09
FBN2	-35.9506	0
IGF2BP3	-35.354	9.19076e-12
CDHR1	-35.0205	0.00981875
PTPRZ1	-34.7567	1.5946e-05
LIF	-32.9124	7.52644e-06
GNG4	-32.6287	3.75829e-05
PTHLH	-32.2327	1.08247e-13
B4GALNT4	-31.8117	0.00761828
FZD2	-31.6255	4.54265e-05
COL9A3	-31.428	8.5826e-08
TGFB3	-31.0063	1.85743e-05
IL1RL1	-30.7715	3.2922e-11
PEG3	-30.3423	2.01e-08
PDE10A	-30.0144	1.02208e-07
TFPI2	-29.8798	3.49145e-09
CD93	-29.446	0.00433647
CAPN6	-29.1255	1.22241e-11
EPHB2	-29.0559	0
ARC	-27.7343	0.00014731
LRRC8C	-27.1839	0
FZD10	-26.0036	0.00442335
FGFR4	-25.5443	2.35508e-08
LIPG	-24.2964	0.000140665
KIF1A	-23.6651	1.00408e-07
ITGA9	-21.7408	2.44181e-09
GCSAM	-20.9247	1.3263e-06
STRA6	-20.6521	4.24743e-07
COL11A1	-20.4254	5.55112e-16
DUSP2	-20.0808	2.41874e-09
MMP16	-19.7168	3.33067e-16
COL14A1	-19.3488	3.827e-09
COL19A1	-19.1798	0
RAP1GAP	-18.7364	0.000118111
TMEM158	-18.6432	0
PCDH10	-18.453	0
C1QTNF3	-17.8838	1.32117e-14
PPP1R14C	-17.8672	0
TENM4	-17.3485	0.00791134
DCC	-17.035	0.00984328
ITM2A	-16.7678	0
SHISA2	-16.4304	6.30112e-05
SCUBE3	-16.3177	8.02379e-05
BMP5	-16.0478	1.22364e-08
PTCHD1	-15.8849	0.000375912
CDCP1	-15.6886	0
ITGB7	-15.3776	0.00107882
SPSB4	-15.2792	2.81604e-08
B3GAT2	-15.1935	4.81483e-08
SEMA7A	-15.1504	0.000109842
ROBO2	-15.132	0.000352801
MATN3	-15.023	0
HAS3	-14.9959	0.00238238
ADAMTS3	-14.6154	3.16734e-06
EVA1A	-14.4864	3.97924e-09
SPATA19	-14.1718	0.00545188
F3	-13.6573	1.71442e-11
KCNK2	-13.6213	1.11988e-12
MED12L	-13.2965	0.00220308
EFR3B	-12.7931	6.54915e-06
TMEM163	-12.7114	0.00820427
INSIG1	-12.3382	4.62722e-09
NIPAL1	-12.2306	2.22045e-16
IRF4	-12.1453	0.00257334
ST8SIA4	-12.0365	0.00167779
HMGCR	-11.8917	1.01244e-10
NID2	-11.8592	4.36173e-12
COL11A2	-11.5378	2.18335e-10
SCUBE2	-11.4507	0.000309813
GALNT13	-11.4194	0.000138739
PEG10	-11.2777	2.98793e-06
RUNX2	-11.1309	6.09512e-13
TIAM1	-11.0779	0
COL27A1	-10.8638	0
LPL	-10.8087	0.00322241
AGPAT5	-10.7065	9.45039e-05
HMGCS1	-10.5885	1.59213e-11
CYP27B1	-10.4352	0.00931319
SFMBT2	-10.3598	0
PITPNC1	-10.1167	5.38595e-09
RCSD1	-10.0664	4.85887e-06
LEF1	-9.82242	4.60854e-13
TMEM97	-9.41127	1.23324e-05
STAC2	-9.31282	3.83211e-06
NGF	-9.13737	1.42468e-11
LPAR4	-9.11744	5.19202e-08
AFF2	-8.97185	1.08802e-14
PLCB4	-8.83052	0.00382197
AGPAT4	-8.79611	0.000899453
GPC1	-8.77443	0
MYO5B	-8.62365	0.0002521
KIF21B	-8.51556	9.75708e-07
SHISA9	-8.33049	0.000927142
MSI1	-8.27874	1.85192e-07
RIPK4	-8.13486	7.04112e-05
MERTK	-8.07665	0.00824665
UNC5C	-7.80068	6.06995e-06
HIST1H1D	-7.72236	1.24533e-08
LGALSL	-7.66044	1.31535e-05
HS3ST1	-7.57269	0.00419193
GNAI1	-7.50954	3.33508e-07
KDM6B	-7.02136	2.1263e-05
ATP1B2	-6.95156	5.73932e-07
GJC1	-6.94605	8.44991e-13
ZFPM2	-6.92095	2.0577e-06
GALNT9	-6.7257	0.00214163
GREM1	-6.70049	3.93421e-08
TET3	-6.68516	5.44009e-15
GNG2	-6.58958	1.36557e-13
WNK4	-6.55594	0.00014789
PDZD2	-6.51548	0.0012457
FMNL3	-6.50041	0
LRP4	-6.49532	4.85363e-08
CHAC1	-6.44907	2.38587e-06
MYH14	-6.39357	3.72603e-08
PELI1	-6.32526	0.00191405
ELOVL6	-6.3091	0
ADGRL1	-6.29678	0
B3GNT7	-6.26927	0
CHST11	-6.25899	3.56382e-14
PMAIP1	-6.23861	1.9198e-12
LAMB3	-6.21019	0.00055196
DSCAML1	-6.15515	1.17268e-05
GAS7	-6.14824	3.73638e-09
NR4A2	-6.1149	3.66747e-08
NHSL2	-6.09965	2.08709e-11
MPZL2	-6.07062	2.88449e-05
SORL1	-5.94101	0.00851227
SQLE	-5.93359	5.15747e-07
TOX	-5.89727	0.00144355
SEMA6D	-5.79537	0.00189648
MSMO1	-5.77938	4.11129e-06
IDI1	-5.67538	5.03935e-08
RASGRP3	-5.66869	0.0010982
PTN	-5.62758	3.54161e-13
MEG3	-5.56226	0.000213206
SUSD5	-5.54118	0
LGR4	-5.48925	2.60261e-11
COBL	-5.47372	0.00838596
FAT3	-5.45946	0.00148365
NR4A1	-5.36793	0.00391034
SRPX	-5.36627	0.000655309
COL7A1	-5.32402	0.000656913
ACAT2	-5.19755	0.00346423
ZBTB39	-5.17611	1.34337e-13
AEN	-5.16511	0.000246807
COL16A1	-5.11495	0.0011661
SDK2	-5.10948	1.30729e-12
LRRC8B	-5.07138	1.02235e-05
SORBS2	-5.02406	2.04139e-05
SC5D	-4.99624	0.000318189
INPP4B	-4.97087	9.58427e-05
FLNC	-4.97063	0.000139311
PPARD	-4.94166	8.68712e-06
EFNB1	-4.91522	2.39342e-09
BAIAP2L1	-4.89048	0.000865645
PPAT	-4.88843	7.73357e-10
MARCKSL1	-4.83633	0.00175289
WHRN	-4.77086	5.22457e-05
AGO2	-4.75722	3.23017e-09
DIO3	-4.75644	0.00138292
RAB11FIP4	-4.75345	4.89565e-07
SRSF12	-4.73428	2.08272e-05
P4HA3	-4.71039	1.46249e-08
SOX8	-4.69954	0.000482723
KBTBD8	-4.64891	0.000392788
HR	-4.63742	4.65004e-07
SNAI2	-4.59793	1.0996e-07
KANK1	-4.56063	0.000136823
ZKSCAN2	-4.54961	5.46525e-06
HAS2	-4.51469	2.31021e-09
HSPA12A	-4.43576	4.19927e-05
ISG20	-4.38393	0.000270232
TENM1	-4.33807	1.66925e-09
MPZL3	-4.32713	0.000309287
POLG	-4.30488	4.70271e-10
CILP2	-4.28136	9.62231e-05
PRDM11	-4.22992	0.00022951
RCC1	-4.21747	1.73342e-05
RDH11	-4.20002	3.62904e-09
ZC3H8	-4.10254	0.00543318
PSD4	-4.08765	0.000324088
FDFT1	-4.04922	7.17565e-05
HMGA1	-4.04146	1.21212e-07
NIM1K	-4.03876	0.000542212
APBB2	-4.00553	0.000446041
DSG2	-3.99906	1.25507e-07
ITGB3	-3.99771	0.00157668
PEX5	-3.993	0.00760645
HMGA2	-3.99052	3.30121e-08
HIPK2	-3.97728	0.00518027
CHST1	-3.9723	7.94057e-05
IL1RAP	-3.97163	5.02183e-06
FMNL2	-3.94656	9.36361e-07
FXYD6	-3.94629	4.87219e-08
VPS37B	-3.94602	1.1474e-05
SCML2	-3.94164	6.72184e-08
FDPS	-3.92209	0.00310856
DIP2C	-3.91968	1.04526e-05
HIST1H2BK	-3.84789	3.54848e-08
FRY	-3.82032	6.2519e-11
VCPKMT	-3.81553	0.000810011
DHCR7	-3.79108	0.00466276
BIRC2	-3.78403	0
IGF2BP2	-3.7752	4.98508e-05
MPP3	-3.75689	0.00153614
RAVER2	-3.75569	3.00571e-05
RPS6KA6	-3.73464	2.81574e-05
ACVR1	-3.70913	0.000655809
RTKN	-3.65594	2.32702e-08
OTUD3	-3.65149	4.88265e-08
CSPG4	-3.64422	1.90948e-05
PANK3	-3.63704	5.11813e-14
SPARC	-3.62883	0.000263089
IL16	-3.60851	6.66723e-08
PPP1R15B	-3.58758	1.5388e-05
DNAJC9	-3.57944	0.00021289
PCSK5	-3.57666	1.28049e-08
EZH2	-3.55883	0.00115249
KLF5	-3.55832	0.00671592
FRZB	-3.54314	0.000132661
EIF1AX	-3.53953	1.90562e-07
MVD	-3.53194	0.000102752
HSPH1	-3.50628	1.07802e-08
STX1A	-3.48592	1.02953e-06
XYLT1	-3.47611	7.0608e-05
CHSY3	-3.47608	1.11162e-06
PCGF3	-3.47235	0
CPE	-3.46963	2.03212e-06
DOT1L	-3.46006	2.23858e-05
ZCCHC3	-3.45688	3.17064e-06
KLHL42	-3.38637	0.000265599
TCERG1	-3.37201	0.000279269
UXS1	-3.36758	0
AFG3L2	-3.343	0.000426507
MIB1	-3.34041	5.35995e-06
CLCN5	-3.3345	0.00232307
MEIS2	-3.32736	0.00396202
FBL	-3.32087	4.45328e-06
SCARB1	-3.3145	0.000285586
HIST2H2BE	-3.31449	0.000323127
LDLR	-3.28614	4.55191e-15
PGAP1	-3.26882	2.00772e-11
ZBTB5	-3.26466	0.00128043
FKBP4	-3.26274	0
STRIP2	-3.25637	0.00298884
ATP1B3	-3.23838	1.03829e-05
KLHL21	-3.22374	7.06663e-09
UHRF1BP1L	-3.22018	5.54453e-09
SPAG9	-3.20658	0.00964169
FZD7	-3.20583	6.90546e-08
SLC25A5	-3.16164	0.000266754
MRGBP	-3.15635	4.94484e-05
TANC2	-3.13886	1.59152e-08
BIN1	-3.13183	1.92368e-10
RAB4B	-3.12736	0.000643192
SLC5A6	-3.11818	0.00149308
AGO3	-3.11723	6.45631e-11
PAPPA2	-3.11337	1.19348e-05
PPRC1	-3.10818	1.5427e-06
PTGFRN	-3.10394	0
TRIO	-3.08597	9.16096e-05
MTF2	-3.05875	3.83638e-09
FAM212B	-3.02152	0.00372631
MICALL2	-3.01416	1.86821e-09
HSPD1	-2.99149	0
FAM135A	-2.97169	9.32181e-07
RIOK1	-2.9659	2.22045e-16
ATL2	-2.94544	4.41712e-05
TNIK	-2.94437	2.09893e-05
RPS6KA3	-2.94389	1.06532e-07
DLG4	-2.94148	0.00254153
RRP12	-2.94038	7.20774e-05
STARD4	-2.9145	1.59179e-05
MPZL1	-2.91059	0
YRDC	-2.88062	0.000404119
ITPR3	-2.86584	1.55451e-06
HIVEP1	-2.86357	0.00286969
ISOC1	-2.85819	0.000131799
GLIS3	-2.8574	3.47631e-06
ILF3	-2.85602	1.8338e-06
HNRNPA1	-2.8271	2.88658e-15
ENTPD7	-2.81673	0.000405232
GABBR1	-2.80601	0.00030232
THOC6	-2.79912	0.00363265
TRIM24	-2.77748	3.79455e-06
PAK1IP1	-2.76751	1.85418e-06
EFHD2	-2.75267	0.00906088
EIF2AK3	-2.74526	2.40475e-05
PTK2	-2.74318	1.87377e-11
CAPN2	-2.74177	1.30132e-05
TXNDC16	-2.73863	0.000463366
PDE8A	-2.73852	0
B3GALNT2	-2.7381	0.000672183
YES1	-2.73704	0
PLCG2	-2.73468	0.00965553
RBPMS2	-2.73437	0.0051123
HTRA3	-2.73313	4.89482e-05
SETBP1	-2.72354	0.000984038
PRKD1	-2.71366	6.66134e-16
UTP15	-2.71214	2.9573e-05
KLHL15	-2.70143	2.36033e-07
ETNK1	-2.69874	3.24614e-06
HSP90AB1	-2.69459	5.04501e-06
POLR3D	-2.69335	0.00029046
TSHZ1	-2.69191	3.94854e-07
WRN	-2.68254	0.000841787
MPV17L	-2.67943	0.00426334
TSC22D2	-2.66977	1.39729e-07
PRKCE	-2.6645	4.34825e-07
AMD1	-2.66021	8.99951e-11
SLC12A2	-2.65884	0.00285922
SYTL4	-2.6545	0.00328457
ING3	-2.62707	0.00617998
IPO4	-2.62278	0.00533621
ARHGEF40	-2.62097	1.11022e-16
CEBPG	-2.60892	0.000657173
LBR	-2.60272	0.000686059
GPATCH2L	-2.6013	0.000194994
CHORDC1	-2.59491	4.19526e-07
NASP	-2.57832	4.50799e-05
MCOLN2	-2.57751	1.99989e-08
CELSR1	-2.574	0.000542596
SH3PXD2A	-2.57015	0.000251798
DCP1A	-2.56411	0.000160393
ATP2B1	-2.56341	6.18642e-10
TBC1D1	-2.56197	6.39778e-05
RANGAP1	-2.55909	0.000146076
RNPS1	-2.55513	4.33776e-05
MAP3K2	-2.55186	8.87295e-05
LRP8	-2.55172	0.00459556
SORBS1	-2.55013	0.000217753
LIG3	-2.54873	2.30643e-07
HNRNPDL	-2.54679	0.00218503
RMND5A	-2.53415	0.00049827
TRO	-2.53384	0.000323468
PLEKHA3	-2.53373	0.000106732
CNKSR3	-2.53118	0.000177545
PRMT1	-2.52828	0.000132727
NOL4L	-2.52522	1.77931e-05
KIF21A	-2.51919	0.00302156
ERCC1	-2.51661	3.88789e-05
GNE	-2.51489	4.00995e-05
SMO	-2.51472	0.000485925
EPC1	-2.51141	0.00714709
SYNJ2	-2.51034	0
LTBP4	-2.5016	0.000781884
IL1R1	-2.4904	9.15714e-07
SUCO	-2.48744	3.51716e-05
WDR89	-2.4835	0.00495146
IRS1	-2.4749	0
DKC1	-2.47273	1.01655e-05
ERI1	-2.46883	1.11438e-05
MTHFD2	-2.45874	0.000377723
PIM3	-2.43496	0.00883794
EIF4A1	-2.43197	0.00638118
SPRED1	-2.42671	4.85659e-10
NCOA5	-2.42364	0.00033788
CNOT2	-2.40643	0.000537636
SFPQ	-2.40374	1.42584e-06
DDX21	-2.39958	0.00336253
NOP9	-2.39435	0.00279597
PDZD8	-2.39073	0
SREBF2	-2.38896	0.00499827
CCND2	-2.38891	2.81322e-05
DPY19L1	-2.38614	0.00046088
HNRNPH1	-2.38366	7.40179e-09
SNRPA1	-2.37419	0.00717521
ATP6V0A2	-2.37339	3.20323e-09
RSL24D1	-2.36755	0.00512676
SIAH2	-2.36342	8.329e-12
UIMC1	-2.36174	5.36524e-05
ISG20L2	-2.36078	0.000446737
TTF2	-2.35958	0.00425751
UCK2	-2.3509	0.000607352
PNN	-2.34309	0
NOLC1	-2.32868	0.00116799
SP4	-2.32063	0.00788204
KDM1A	-2.31763	2.26798e-05
SET	-2.31559	0
FUS	-2.31227	2.57146e-06
PRPF38B	-2.30404	4.76619e-08
ITGB1	-2.30035	0
IRF2BP2	-2.29755	1.05337e-07
MDM4	-2.29699	4.41597e-10
RABGGTB	-2.29678	0.00306303
ACLY	-2.29247	4.82845e-10
SRF	-2.28654	1.79956e-05
CHERP	-2.28479	0.00151604
MED13L	-2.28029	2.77319e-11
LDLRAD3	-2.27898	0.00242137
PURB	-2.27172	1.48424e-07
TATDN2	-2.26518	9.32244e-05
PER1	-2.25813	0.00336852
ARID2	-2.2569	1.38377e-07
PCBP2	-2.25596	0.00123552
SLC41A1	-2.25551	9.16423e-06
KLF2	-2.25528	0.00518687
GPATCH4	-2.25145	0.000290206
ARL5B	-2.2303	0.00344523
PPP1R13B	-2.23025	0.00380639
AACS	-2.22883	0.00112792
MYO19	-2.21422	0.000793151
NIP7	-2.21085	0.00710699
AMMECR1L	-2.20547	2.51058e-05
NOP16	-2.20517	0.00718223
EIF4EBP1	-2.20251	0.0083973
RYK	-2.20208	0.0010041
AKAP8	-2.19819	0.000397072
GAN	-2.18194	0.00407174
PTPRJ	-2.18103	0.00906785
CDK6	-2.18101	0.00275804
BRWD3	-2.17324	2.0147e-08
TMEM39A	-2.17295	2.49294e-06
POM121	-2.17261	0.00287812
EPM2AIP1	-2.16772	5.41142e-09
AHCY	-2.16764	9.42797e-09
GNL3	-2.16388	0.000437678
PNO1	-2.16348	0.000498285
SLMAP	-2.16124	1.1646e-06
CEBPZ	-2.15914	0.000167577
SNRPB	-2.15797	9.20544e-05
UBE2E3	-2.1478	1.47172e-06
MPHOSPH9	-2.14578	0.0021082
ODC1	-2.14329	0.000873592
NOP58	-2.14173	5.84213e-06
CCNT1	-2.13341	0.00159489
CDK2	-2.13118	0.000790763
SRSF3	-2.12383	4.19106e-06
ACACA	-2.10901	0.000185009
HMBOX1	-2.10887	0.0078672
YAF2	-2.10645	0.00479845
CRTC3	-2.10537	0.00117484
FAR1	-2.10189	4.01627e-08
MTMR10	-2.10024	6.3152e-07
ARHGEF1	-2.09864	0.0019675
CSNK1G3	-2.09847	0.00102653
MSANTD3	-2.09561	2.64884e-05
DNAJB11	-2.09091	1.19993e-12
GTPBP4	-2.08634	0.00203906
G3BP1	-2.08376	0
SOX6	-2.08222	0.00149311
SRSF10	-2.08156	1.85843e-07
PTMA	-2.08122	0.000161766
AKIRIN1	-2.0805	6.82921e-05
MTAP	-2.07028	0.000770085
PTP4A1	-2.0664	2.4176e-06
SUGT1	-2.06509	5.9619e-13
PRPF38A	-2.05963	0.00451912
DESI2	-2.05016	1.23358e-05
MDN1	-2.04153	4.3134e-07
EFTUD2	-2.03934	5.22845e-07
HMGB1	-2.03633	5.81309e-07
KLHL11	-2.03391	0.00563495
PPP1CC	-2.03192	0.00303094
UTP20	-2.03153	0.00467391
MICALL1	-2.0315	0.000970847
ATXN1L	-2.02863	0.00100619
DDX19A	-2.02243	4.17051e-05
MAPK6	-2.0219	0.00238833
ANO6	-2.01227	0.00743486
BRD3	-2.01049	0.000140167
DHX33	-2.00918	0.00924417
MSH6	-2.00428	5.92011e-07
CEP97	-2.00278	0.000216048
FGD1	-1.99993	0.00444104
ASAP1	-1.98656	7.28214e-06
SLC36A4	-1.98185	0.00905838
DHX38	-1.98179	0.00741323
GMEB1	-1.97788	0.00801278
ITGA5	-1.97427	0.000180963
ZADH2	-1.97233	0.00936878
SECISBP2	-1.95892	0.000562635
NONO	-1.957	0.00177323
GABPA	-1.95419	0.00238257
PPP1R10	-1.94974	0.000229078
PPM1B	-1.94933	0.00293348
PRPF3	-1.94621	0.000101358
ELOVL1	-1.94558	1.43303e-05
SMARCD1	-1.93355	5.32459e-05
RRP15	-1.93214	0.00782279
ATXN7L3B	-1.93144	8.27039e-07
NCL	-1.93047	3.50409e-09
MAPK1IP1L	-1.92839	2.04087e-07
EIF2B5	-1.92835	0.00771245
PHC1	-1.92525	6.68161e-08
PDCD11	-1.92523	0.00127967
RCN1	-1.92458	3.11748e-11
NOB1	-1.92268	0.0063965
KLF3	-1.92125	5.40521e-10
DCAF10	-1.91711	8.04404e-10
KDM5B	-1.91694	5.62361e-06
ELK3	-1.91594	0.00137215
MPRIP	-1.91493	2.1112e-08
MED14	-1.91362	0.00143209
CTCF	-1.913	8.13367e-05
KCMF1	-1.91031	1.00826e-05
RCAN3	-1.90438	0.00661724
PXN	-1.89544	0.00596961
TSC1	-1.89287	0.00175244
LRPPRC	-1.88872	2.29166e-06
POGK	-1.88703	0.000151367
MTMR9	-1.88598	0.00647713
DHX15	-1.87999	1.06979e-10
UBE3A	-1.8756	3.6614e-06
MAN2A1	-1.87429	1.13842e-06
CCT2	-1.86414	1.07319e-06
KCTD3	-1.86259	0.00447134
UQCRFS1	-1.86083	0.00232325
PAPD7	-1.85971	0.00108916
NUP153	-1.85168	0.00799844
ATXN2L	-1.84898	0.000128701
KAT6A	-1.84624	0.00302574
SERBP1	-1.84491	0.00173249
RBMX	-1.84466	0.00166529
CYCS	-1.84206	0.00529886
POLR2B	-1.8407	2.03619e-06
PSMD7	-1.83863	0.0062166
ZKSCAN8	-1.83742	0.00825851
LRRC58	-1.83236	0.000519861
SRGAP2	-1.83218	0.00178277
YARS	-1.83137	0.000140569
ADCY3	-1.83073	0.00473036
SMCHD1	-1.83007	5.55771e-05
MSL2	-1.82391	0.00015706
TOP1	-1.82107	0.000293839
ADNP	-1.81892	0.00100903
TAF1	-1.81628	0.00431692
DICER1	-1.81249	3.7703e-09
FBXO7	-1.80633	1.06318e-05
CUX1	-1.80521	3.1407e-11
RBM4	-1.80426	0.000583699
PUM2	-1.80384	0.0097639
CUL3	-1.80378	0.000382508
EIF4E	-1.79515	6.46174e-05
PTBP1	-1.79377	0.00681135
HNRNPA3	-1.79325	7.30341e-06
INTS10	-1.79184	0.000188113
SEC14L1	-1.78943	0.000891046
TMEM43	-1.78809	5.57332e-14
CDC42EP3	-1.78199	2.38587e-13
XPO5	-1.77452	0.0085841
DCAF13	-1.76832	0.00612044
DNAJC2	-1.76751	0.00958888
ABCE1	-1.76168	0.00165785
SUN1	-1.76155	0.00208887
SNX9	-1.75611	0.00644994
ATXN7	-1.75365	2.14919e-06
PSMD11	-1.74883	3.34811e-06
H2AFY	-1.74317	2.6637e-09
H3F3A	-1.74232	1.9095e-06
DDX10	-1.73971	0.00260333
RCC2	-1.73145	0.000691058
SRSF2	-1.73063	0.00191675
ARF6	-1.72976	0.000388776
ARIH2	-1.72836	0.00135499
BMS1	-1.71667	5.54183e-06
QSER1	-1.7142	0.000791507
HNRNPR	-1.71395	8.90733e-07
TPBG	-1.71378	0.000132787
RBSN	-1.71061	0.00368362
ZDBF2	-1.70677	0.0012225
ANKLE2	-1.70638	0.000336718
USP13	-1.70512	0.000851832
PTPN14	-1.70509	0
KLC1	-1.69366	0.00206542
EIF4E2	-1.69054	0.00167061
CCT3	-1.69028	6.82147e-05
RAD21	-1.68709	0.0042323
SLK	-1.67867	0.00765959
NSD1	-1.67748	3.53418e-07
POLR1D	-1.67338	0.00265118
PRRC1	-1.66952	0.0011738
CHTOP	-1.6599	0.000173629
RNF11	-1.65484	0.000252702
SRSF9	-1.65324	0.000643371
TET2	-1.65106	0.000128198
SMAD4	-1.64881	0.000924937
ELAVL1	-1.642	0.000274876
TRRAP	-1.63737	0.000135726
HNRNPD	-1.63136	0.000121667
PDLIM7	-1.62477	0.00808902
MED1	-1.61727	9.96051e-05
DNMT1	-1.61464	0.0097544
NCOA6	-1.60667	4.472e-07
MPHOSPH10	-1.60211	0.00157333
PPP6R3	-1.59902	8.32302e-07
IMPAD1	-1.59487	0.00231286
ZFP91	-1.58805	0.00012685
PTGES3	-1.58418	0.00653751
PAPOLA	-1.58241	0.000113715
TOP2B	-1.57258	0.00103477
TRIM44	-1.57008	0.000104477
LSM14A	-1.56729	0.000129252
TM9SF3	-1.56283	0.00380796
VCP	-1.55977	8.68538e-05
RIF1	-1.54671	0.00037324
TIAL1	-1.54622	0.000156367
LSM12	-1.5415	0.00126482
ICE1	-1.52236	0.00665242
LCOR	-1.50769	0.00469809
CCT8	-1.50702	2.09834e-07
CDK12	-1.46989	0.00107403
DYRK1A	-1.46231	0.00287301
EP300	-1.45685	7.95051e-05
CEP170	-1.44283	0.00559694
TCP1	-1.44149	0.0066898
HNRNPUL1	-1.43609	0.00566962
UBQLN1	-1.39071	0.0025323
HNRNPU	-1.38327	1.26013e-10
KPNA4	-1.38233	0.00321328
HACD3	-1.37489	0.000512879
UGP2	-1.34814	0.00219019
