# Supplementary material for: Mapping molecular landmarks of human skeletal ontogeny and pluripotent stem cell-derived articular chondrocytes
Source: Nat Commun. 2018 Sep 7;9:3634. doi: 10.1038/s41467-018-05573-y (PMC6128860; doi:10.1038/s41467-018-05573-y)
Supplement: Supplementary file 13 — Supplementary Data 11 [file 41467_2018_5573_MOESM13_ESM.xlsx]

## Sheet: Sheet1
Supplementary Data 11: Genes significantly differentially enriched in Adolescebt vs Fetal 17 WPC chondrocytes (p<0.01). Positive sign indicates enrichment in adolescent cells.
Adolescent vs Fetal Differential Expression
Gene Name	Fold Change	p value
FST	156411	0
SFRP4	82541	0
BST2	31201.6	0
LGR5	3244.58	5.21483e-09
CP	2388.01	9.48353e-12
SAA1	1274.48	1.40819e-07
NTN4	1100.67	0
CCL8	923.277	1.96816e-06
IFI44L	846.276	8.44435e-09
MME	786.913	7.24611e-09
PODN	645.016	4.09404e-08
IFI27	590.918	2.45924e-09
BRINP1	538.269	1.53287e-05
ADAMTSL1	495.425	2.84204e-08
IFI44	487.637	2.17769e-07
ADAMTS5	485.105	1.53862e-11
OAS2	441.729	9.40653e-08
PTGDS	381.65	0.00132917
TLR4	356.473	2.61861e-08
CST6	336.141	3.46608e-05
LRRK2	334.229	0.000450456
ODF3B	298.426	0.00123357
PRUNE2	227.851	8.43769e-15
RCAN2	227.415	0.000211537
GPR88	225.27	3.95439e-05
MDK	218.729	7.25938e-06
GUCY1A2	213.631	0.000108171
HSD11B1	208.844	2.30085e-07
FGF7	196.965	1.63679e-09
MX1	190.723	2.24859e-07
SNTB1	187.682	1.46813e-06
ISG15	186.832	2.18441e-07
LRRC32	181.095	8.09177e-07
CPA4	180.6	1.26987e-08
TENM2	180.335	2.69443e-05
CXCL5	169.935	6.00366e-05
RSPO2	163.312	1.11272e-06
POPDC3	155.408	1.1144e-11
COL10A1	149.849	2.99372e-07
CASP1	148.281	0.00380428
F5	145.835	0.000485884
HERC6	138.225	3.35753e-06
USP18	133.465	0.00245168
CILP	128.285	3.56803e-07
ITGA7	126.293	9.19748e-06
IFIT2	125.857	1.18772e-05
GPNMB	123.046	1.88847e-08
C3	122.71	8.85223e-07
AHR	121.543	1.22058e-10
IFIT1	115.779	1.30546e-06
CRYAB	115.465	0
CLVS2	115.003	0.00038165
DPP4	114.796	1.14414e-06
RIPK3	112.399	2.39926e-06
SLPI	109	1.24342e-08
SCG2	107.657	0.000576015
FGF10	107.233	0.0095766
OAS3	106.038	2.46178e-06
ECM2	103.247	4.05969e-07
NRN1	103.233	4.55738e-06
CH25H	102.385	0.000352629
EPDR1	102.054	1.16094e-07
CCDC80	101.274	2.46202e-11
RSAD2	101.101	5.63932e-06
EPSTI1	100.967	3.53041e-05
DKK1	98.7143	6.9707e-05
EFEMP1	96.004	9.3451e-10
APOD	94.1568	2.60748e-08
SUSD2	93.7178	9.19907e-05
XAF1	93.6353	3.30588e-06
ITGB8	93.5838	0
PDCD1LG2	93.5199	0.00140481
LRRC6	93.5038	0.00358522
SRGN	92.4111	1.09443e-07
GRIN2A	91.5845	0.00590424
TBC1D2	91.1764	3.11382e-06
ADCY4	91.146	4.35062e-07
RTN4RL1	89.8795	0.000319152
STAT4	87.9784	9.13396e-06
SAMD9L	78.9515	1.69738e-06
IBSP	78.5264	0.000401464
SCARA5	78.5045	0.00747038
RARRES1	74.7966	0.000250339
LUM	74.262	0
CD248	74.0334	1.47268e-05
STEAP4	73.6865	1.81392e-06
GBP2	73.6265	8.08201e-08
LGALS3BP	72.1814	0.000385887
CXCL12	71.8904	6.88281e-05
LIMS2	70.0409	4.03563e-05
PCSK1	69.9145	2.2744e-12
THY1	69.0071	1.68265e-07
MGARP	68.5875	0.00386357
SERPING1	68.3264	2.17826e-12
RERG	65.7453	2.19852e-07
COL8A1	61.9948	2.80888e-08
CEMIP	61.8665	1.97611e-07
F13A1	61.6538	1.19543e-05
ABCA1	61.3164	5.90887e-06
AGR2	59.2189	3.32761e-05
IGFBP7	58.8069	6.7809e-05
OLFML1	58.7632	0.00363523
ECM1	57.1347	2.38613e-07
HSPB7	56.5957	2.52337e-08
CDKN2B	56.4412	8.92217e-06
IL13RA2	55.106	0.00052772
NFASC	53.7103	3.61453e-07
ALPL	53.5789	0.00148609
VEGFC	53.4461	4.0286e-05
DLX3	52.4759	7.01836e-09
OLFML3	52.3063	6.10037e-05
TTC9	52.1944	0.00466903
WISP2	52.1685	5.89825e-05
THEMIS2	51.8076	0.00291731
SPP1	50.6306	0.0001379
MYLK	50.5776	2.07977e-06
PARD3B	50.5103	4.00867e-05
OMD	50.2505	8.96133e-05
IFIT3	50.1197	3.74506e-05
SSC5D	49.7435	8.72775e-06
VCAM1	49.3102	3.02724e-09
DDX60	48.9095	0.000115486
BMP4	48.8014	1.67312e-05
SAMD12	48.2433	0.000565159
ALDH1A2	48.0051	0.000612226
CCDC152	47.8101	0.00605368
ITGA11	47.7144	5.61431e-06
IFIH1	46.6908	7.03607e-05
SPATA18	46.3296	5.24773e-07
CASP4	46.2053	0.000154667
ITGBL1	46.1284	1.38066e-08
SCN8A	45.9518	2.80228e-05
GDF15	45.9492	8.45487e-11
A2M	45.2324	3.47382e-05
ARHGAP6	44.4768	0.00866443
MYPN	44.4453	0.00207595
MMP19	44.398	0.00266921
MFAP5	44.1738	0.000448971
CCL5	44.0381	8.50847e-05
TNFSF10	43.9733	0.000182753
TSTD1	43.7814	0.00831501
ANPEP	43.3356	0.000118334
PLXNB3	43.311	0.000517487
RAB27B	42.777	0.00825477
TMSB4X	42.7219	9.80376e-06
KCNA4	42.675	0.00537527
GLRX	42.6387	6.3648e-12
PTGER3	41.5827	0.00669792
FAM26E	40.9032	0.00837092
CLIC6	40.8907	4.39648e-14
HHIPL2	40.5221	0.000178923
ABI3BP	40.2029	7.82811e-07
SCUBE1	39.7409	8.1504e-05
STON2	38.941	0.00012227
PLA2G16	37.701	3.94207e-05
PTGFR	37.6117	9.50317e-05
MYOC	37.5754	5.24226e-06
SLFN5	37.3485	2.22191e-11
FAM13C	37.248	0.00949885
NNMT	36.9304	6.3111e-06
NQO1	36.2462	9.69055e-05
IL4I1	35.883	0.00871765
TNFAIP6	35.8615	0.000888459
CLU	35.3812	1.41761e-05
UBE2L6	35.2198	0.00012084
TNFRSF14	35.2086	0.00229193
RHOU	35.1896	0
PARP10	34.106	0.00978874
VEPH1	34.0776	0.00447191
CELF2	33.9099	0.00089977
ABRACL	33.5749	3.80711e-05
NLGN1	33.1591	0.00173125
ACSS3	32.9324	0.00387684
RNF152	32.8883	7.08314e-06
PLTP	32.73	0.00031327
LAMA1	32.205	0.000604768
GBP3	32.1742	7.55016e-05
CD14	31.0016	8.49911e-05
TDRD7	30.8837	0.000112354
IGF1	30.869	0.00260454
OSR1	30.6564	0.00891819
DRAM1	30.5366	0.000101765
CTSS	30.5134	0.000157006
HSPB8	30.4545	7.99361e-15
SELENBP1	30.2932	4.65128e-05
EDA2R	30.2914	0.00570923
UBA7	29.7775	0.000529714
ZMAT1	29.2191	0.000138383
GDF6	29.1055	0.000400346
FGD4	28.5701	7.3049e-08
IL6	28.5237	0.00103171
FYB	28.4379	0.00210818
MYOF	28.2102	1.06103e-05
SAMHD1	27.9934	0.000492228
CD55	27.6486	0.000545228
GLDN	27.3278	0.000206765
VGLL3	27.2408	3.58735e-05
GPX3	26.9919	0.00477132
MEGF6	26.7308	9.15069e-05
ARHGAP24	26.6435	0.00543477
AOX1	26.431	0.000236629
MGP	26.4061	0.00184282
RPS6KA2	26.2797	0.00215711
CYGB	26.2571	6.33571e-12
CMPK2	25.9569	0.00289334
CAP2	25.7274	8.89307e-05
MYL9	25.6484	5.58881e-06
CXCL1	25.6103	0.00133411
ZEB2	25.5895	7.87758e-06
GPR1	25.2955	0.0092108
ARHGAP20	25.0742	0.000236769
MAP1B	24.9929	1.56294e-05
SPX	24.4686	1.50125e-08
FAM198B	23.8871	0.00576749
MXRA8	23.6296	8.85918e-05
NTNG2	23.5378	0.00554613
PDGFD	23.4975	0.000272153
HSD17B11	23.3002	0.0025648
LOX	23.0662	0.00524028
IGFBP4	22.8441	0.000171169
VAV3	22.5806	0.00113954
NDUFA4L2	22.5251	0
LXN	21.9989	0.000648539
C1QTNF1	21.9948	0.00171283
NLRC5	21.5008	0.00154263
SLC8A1	21.4914	0.00053587
TMSB10	21.2756	5.94571e-05
HHIPL1	21.1157	3.80176e-05
DHX58	21.0228	0.00820332
BMPER	20.9572	3.67517e-05
ANGPT1	20.8256	0.00266765
CLEC3B	20.7746	0.00387797
RDH10	20.5346	0.00014747
CPS1	20.4692	3.80989e-06
NRP1	20.4359	0
CITED2	20.3823	0.00142195
TMEM255B	20.3621	2.18374e-11
TNFSF13	20.3138	0.000225463
PDE1C	20.2268	0.000265461
CDH13	19.9592	0.00676457
ARHGEF28	19.9258	3.04363e-07
ADM	19.864	0.000149594
PRELP	19.7632	0.000351575
CFB	19.7414	0.00666286
LY6E	19.5497	0.0015455
FILIP1	19.4144	0.00111192
DLX5	19.3968	1.49837e-06
PALMD	19.3124	0
SLC15A3	19.2326	0.00488511
FAM20A	19.1835	0.0035435
F8	19.1682	1.2446e-06
SEMA3D	19.0334	0.00145081
MAGI1	18.9917	0
RGS4	18.9562	0.00537245
CFI	18.8721	0.00142877
TAGLN	18.8642	7.04497e-05
DPYD	18.8034	8.08098e-12
DAPK1	18.5449	0.000237265
SAA2	18.5181	0.00574395
GBA	18.1681	0
SYT11	18.1497	0.0008373
DPYSL3	17.8755	9.79656e-05
TACSTD2	17.6877	0.00596157
IFITM1	17.6231	0.0015528
PLEKHA2	17.5214	0.00328984
TWIST1	17.4472	0.0016542
FGF1	17.3607	0.0075754
RGN	17.3131	0.000662223
SQRDL	17.1843	0.00911259
AKAP6	17.1402	0.0013031
ALPK3	17.1245	8.39123e-06
GLIPR1	17.0733	9.03099e-08
BASP1	16.7482	0.00257558
EGFR	16.6869	9.46015e-08
DNAJC6	16.5938	0.00160782
RAI2	16.5499	0.00781046
B3GALT4	16.4509	0.00182866
TLR1	16.4236	4.08199e-07
TM7SF3	16.4233	0
CCL2	16.3936	0.00945182
NRBP2	16.3151	0.0007075
CYSTM1	16.0486	0
HSPB6	15.9402	8.03525e-05
NDNF	15.8484	0
VAMP5	15.8122	6.70939e-08
MITF	15.679	0.00163025
CTSD	15.6563	0
MGST2	15.5636	0.000525663
RGL1	15.2108	0.000152093
LIMA1	15.2081	0.000182016
FBLN2	15.0242	0.000923269
LY75	14.9868	8.79179e-05
TRANK1	14.8804	0.00372602
PSMB9	14.8259	0.0086851
PYCARD	14.7658	2.92765e-06
MYBL1	14.708	0.00207146
KCNK15	14.5186	0.00117774
CTSK	14.2666	0.00170478
SH3RF2	14.2661	0.00234947
DDAH2	14.1415	4.00187e-06
ARHGAP42	13.8651	0.000519788
ABLIM1	13.7186	0.000521129
FEZ1	13.5485	0.00113781
GPR176	13.5413	0.000649915
S100A4	13.5342	0.00129679
OLFML2B	13.4565	0.00364069
SULF1	13.4499	0.00131037
PARP14	13.4316	0.00713505
OLFM1	13.3566	2.66214e-05
QPCT	13.2685	0.00990152
C2	13.2426	0.00679984
ADAMTS1	13.1837	0.00203632
PSMB8	13.082	0.00237771
SGCA	12.8215	2.69042e-06
PRR16	12.7081	0.00789299
CRIP1	12.6302	0.00618314
TLR3	12.5698	0.0037446
THSD1	12.5244	0.00850627
MPP7	12.3031	0.00860255
BEND7	12.1264	0.000188737
LTBP2	12.0939	0
HTRA1	12.0368	0.000206516
UNC13B	11.9257	0.00950359
FNDC1	11.8386	1.57342e-05
PARP9	11.7052	0.00881036
RND3	11.6604	0.00406413
LIPA	11.6215	0.00228276
TMEM140	11.6101	0.00421932
ATP8B1	11.534	4.44561e-05
SLC4A4	11.403	0.00906761
TNFSF12	11.3955	0.000606561
SVIP	11.3799	5.76057e-05
VAT1	11.234	8.12539e-10
ZFHX4	11.0835	2.21402e-05
PCDH18	11.0486	0.00403241
MVP	11.023	0.0045914
IFITM2	11.0109	0
ANTXR1	10.9793	0.00223561
PLXDC2	10.8845	0.000115249
CD68	10.8578	7.00733e-06
PTPN22	10.8095	0.000712504
ITGA3	10.7716	2.01265e-09
VCAN	10.6212	0.00921242
STAT1	10.6195	0.00843972
CSF1	10.6017	9.67796e-11
KCNQ3	10.2922	0.00340372
TIMP2	10.2816	0
CTSA	10.163	2.17896e-07
SPON2	9.97232	2.11609e-13
IGFBP6	9.96693	4.07872e-09
ENO2	9.86226	6.1134e-10
GLRB	9.86068	0.000391259
ARHGAP29	9.77051	1.03772e-06
PKN1	9.726	0.00449911
FABP3	9.68451	3.06702e-07
FGD5	9.66071	0.000962876
PLBD2	9.43511	3.3229e-13
GHDC	9.26341	0.00136039
CCDC71L	9.20977	8.3751e-11
COPZ2	9.13319	6.7779e-06
AGA	9.01642	0.00173753
MKX	9.00409	0.00253989
ZDHHC12	9.00284	0.00169215
PQLC3	8.93074	0.00226208
CHST15	8.88388	0.000403897
FHL1	8.83014	0.00505607
PTPRF	8.75855	0.00346296
MAF	8.73215	0.000235801
ABHD14B	8.66745	0
AGT	8.53141	6.2499e-06
FLOT2	8.43338	2.0617e-08
ZDHHC21	8.42151	7.16094e-14
ANTXR2	8.42047	8.44386e-11
SH3BGRL	8.4149	6.23095e-09
ITGA1	8.40462	0
DCN	8.3695	0.00200971
PLA2R1	8.36578	0.00107922
KANK2	8.28907	2.74379e-05
ASAH1	8.2816	1.47604e-05
CYBA	8.27319	0.000122696
TCEA3	8.16254	0.000118848
KCND3	8.15034	0.00615709
CAPN1	8.14796	0.00281583
NPC2	8.11333	0
ALDH3B1	8.09479	2.35264e-06
SCARA3	8.08756	1.59872e-14
JAG1	8.06358	0.00951153
MAOB	8.06184	1.23731e-05
BSCL2	7.99758	0.00889915
CCNDBP1	7.99362	0
RNASE4	7.9788	0.00010246
TSPAN4	7.97472	0.000212655
TUBA4A	7.90429	8.8729e-13
SLC25A23	7.8741	0.00103666
ISM1	7.82115	1.52088e-06
HSPB1	7.81563	3.79885e-06
CST3	7.8057	7.23865e-14
TMEM14A	7.69813	2.69618e-11
PRRX1	7.6513	7.7483e-10
BVES	7.63239	1.80677e-08
FAM229B	7.61072	0.000107097
VWA5A	7.57254	0.000607677
GBE1	7.55053	6.16093e-07
CALHM2	7.49754	0.000182942
CTSC	7.46081	1.68268e-07
NDP	7.42573	0.00232213
FRMD4B	7.36832	0.000269428
ADGRE5	7.32666	6.87896e-06
CTSZ	7.27061	0.00221613
PIGK	7.2404	0.0012554
EPHX2	7.20587	0.00537357
SLC39A11	7.17488	0.00027108
ARHGEF6	7.15013	9.01224e-11
PHKB	7.12187	1.88516e-06
COL5A2	7.0813	0
FAM111A	7.07626	0.00567904
AIFM2	7.01622	2.58869e-10
ATL1	6.98011	6.1241e-07
FIG4	6.96047	3.19078e-13
OSBPL5	6.95864	2.47275e-05
FUCA1	6.95291	1.16396e-06
NAAA	6.95076	1.05636e-07
NPDC1	6.94975	4.65085e-05
SPATA7	6.8734	8.70002e-05
STAMBPL1	6.85859	0.00979808
ARL4D	6.80884	5.39134e-05
AKAP12	6.80419	0
MANSC1	6.79764	0
BRE	6.76238	0.000156109
GAB2	6.71844	9.57006e-08
SERINC2	6.6913	4.9933e-05
OMA1	6.4836	2.25673e-08
TPP1	6.47806	0
TBC1D19	6.45565	0.00288348
SGCD	6.36346	1.01585e-13
FYCO1	6.25785	4.9443e-08
MIR99AHG	6.20134	0.00532498
BLVRB	6.19511	3.86686e-05
ADARB1	6.17535	1.66519e-10
GSTM4	6.16843	1.19756e-05
HEXB	6.10143	4.66899e-05
PCBD1	6.08252	0.000301315
CYB5D2	6.07645	0.000247068
MRAS	6.03605	1.73804e-08
MAN2B2	6.03474	0
TMEM200A	6.02551	9.33864e-06
UTRN	6.02068	0
PDK2	5.98307	0.00029746
ANXA4	5.97803	0.000393482
DAPK2	5.9661	5.26318e-09
HPS3	5.9547	9.24899e-05
PKIG	5.94774	0.000216388
FAM134B	5.9474	1.50091e-06
NBEA	5.94427	0.000274238
SLC9A3R1	5.92282	0.000659974
DPCD	5.77639	0.000411333
HPS1	5.76911	0.000445819
PTRF	5.75298	0.00368878
SLC12A6	5.75224	1.94996e-10
DBNDD2	5.73634	0.00117752
SMIM3	5.71763	0.00544531
RGS16	5.62434	1.12687e-08
PPP1R3C	5.47573	0.00843878
CYB5R3	5.37474	0
CYBRD1	5.33676	0
SIGIRR	5.32354	0.00957623
CTSO	5.29778	3.88578e-15
ARHGAP22	5.28907	0.00158248
SIL1	5.28396	1.63203e-14
PITX1	5.2831	0.00010571
GPAA1	5.24542	1.97912e-08
TGFBR3	5.22287	1.90414e-12
PDE7B	5.22045	6.41888e-10
PID1	5.22025	2.06255e-05
MUC1	5.21564	0.00729387
NHLRC3	5.2145	0.00239906
DOCK5	5.21296	0
CPEB2	5.20067	3.72591e-07
UBXN2B	5.18104	3.86983e-11
TAPBPL	5.16572	0.00676528
PIR	5.14625	0.000255769
TRAPPC1	5.08148	1.64666e-06
NHS	5.07807	0.000137389
VKORC1	5.07297	0
TMEM54	5.04343	1.85705e-07
NBL1	5.01317	0.00815484
MAPK3	4.9741	0
CCPG1	4.97077	0.00478196
PLSCR4	4.97001	0.000390044
OXCT1	4.95803	0.00315994
HMCN1	4.92914	5.50442e-06
NIPAL2	4.88564	0.000304099
RRAS	4.87784	2.59291e-06
SLC7A2	4.87687	1.16562e-12
PHLDA3	4.85039	0.00300938
SCPEP1	4.8436	0.00543878
FAM129A	4.82677	5.70357e-05
CAST	4.76183	2.38143e-13
ME3	4.76147	0.0086318
MGST3	4.68405	3.28378e-08
SUMF1	4.68308	0.00471421
TRPC1	4.66509	1.44738e-10
CDCA7L	4.65703	0.000971561
PSMB10	4.65555	0.000520226
HOXC10	4.64409	2.29433e-08
RPS27L	4.61843	0.000146191
MEGF9	4.60359	0.000286792
MXRA7	4.60042	0
CD151	4.57146	4.4929e-06
FAT4	4.57047	1.14353e-14
SUMF2	4.55151	0
CSRP1	4.52145	0.00412593
MFSD10	4.4996	1.30534e-06
RBP4	4.49513	1.28417e-06
PDK3	4.49259	3.87583e-05
DTD1	4.48746	0.00593471
MR1	4.47342	0
TSPO	4.45007	0
LYNX1	4.42765	6.96046e-05
PROS1	4.41969	7.82619e-08
STXBP5	4.41548	0.00260939
AR	4.41257	3.57102e-07
CCL28	4.35931	0.00195756
SYNGR2	4.33056	2.79762e-06
COX7A1	4.2685	0.00394812
DNAJB4	4.26026	2.19178e-06
TMTC1	4.25702	0.000727679
CADPS2	4.21419	0.000256154
GNS	4.21103	2.83748e-07
CYP2U1	4.19791	0.00167185
PODXL	4.19519	0.00120318
AK4	4.1337	0
MCTP2	4.13353	0.000427144
WNT5B	4.13095	0.00766224
DUSP14	4.09377	5.54436e-06
EVL	4.08558	0.00615371
SLC17A5	4.07616	1.86998e-07
LIMCH1	4.05423	0.00383524
FOSL2	4.04869	0.00848352
ANXA11	4.04674	0.000303996
PDZD11	4.04456	0.000396202
ANKRD13A	4.03758	0.000352093
SERPINE2	4.00565	0.000485673
TMEM219	4	5.38007e-06
ARNTL2	3.97685	0.0064121
CTSB	3.96618	0.000241544
DAB2	3.95498	0.000582766
PROCR	3.95232	7.33458e-05
COMT	3.94441	4.78587e-08
FUCA2	3.94045	0.00024394
SKAP2	3.91724	0.00127315
TFPI	3.89421	7.43431e-06
DCBLD1	3.88622	2.26324e-05
ATRAID	3.8803	1.42373e-05
BBS2	3.85873	0.000766197
AHNAK	3.82873	1.9291e-06
PPDPF	3.80699	0.00707348
HOXA11	3.79487	0.00830253
LAMP1	3.76932	0
ELMO1	3.75021	0.00111783
CRYZ	3.72507	0.000382736
ASPH	3.72323	3.19049e-06
NTAN1	3.71857	1.20792e-12
PCDHGB7	3.71598	0.00694714
RAI14	3.69918	0.000542405
ETFB	3.68896	1.20385e-05
GLB1L	3.68778	0.000859664
KIF13A	3.68382	0.00195773
VPS41	3.67798	0.00133235
ATF7IP2	3.6693	0.00345163
AVPI1	3.64862	3.53646e-06
SYNM	3.63778	0.00273982
MAFB	3.63591	2.43738e-10
MFSD6	3.63536	0.00104871
CPQ	3.59455	1.03373e-12
SASH1	3.57765	8.7057e-06
H6PD	3.53923	5.15805e-05
NIPSNAP3A	3.53891	0.00191975
FCGRT	3.53705	2.74509e-07
MPV17	3.50867	2.43618e-09
SPTAN1	3.49183	0.000241437
P4HA2	3.48205	6.66134e-16
NDRG1	3.47871	0.000172728
SCRN3	3.47389	0.00254716
CLTB	3.45493	0.00509578
CORO1B	3.43114	0.000971492
ARHGAP1	3.42708	0
ARL6IP5	3.39594	4.44089e-16
PTGR1	3.3856	2.31448e-05
GCNT1	3.38181	0.00527118
GPX1	3.3783	0.00192191
BLOC1S1	3.37364	0.00184094
CDK5RAP2	3.36448	0.00192984
ZDHHC2	3.36313	2.72657e-05
PIK3R1	3.35403	8.21565e-15
TMEM106C	3.32373	3.68203e-08
DECR1	3.31829	0.00130584
PACS2	3.30622	9.32949e-05
NUCB2	3.30511	0.000501056
ROBO1	3.29144	0
DPP7	3.28484	0.00466814
UACA	3.27684	2.1518e-06
EXOC4	3.26328	0.00207631
SCP2	3.25496	0.00407131
NIPSNAP1	3.23396	0.00813841
BCKDHB	3.22545	3.06902e-06
THYN1	3.22055	4.10221e-06
RTN3	3.21504	0.000147479
ABHD4	3.20396	1.16134e-08
TMEM63A	3.191	0.000452069
FZD4	3.17778	0.00153336
NDUFB7	3.17195	2.32667e-06
CREG1	3.17156	1.789e-11
NAGA	3.16939	7.02723e-07
NIPAL3	3.16195	0.00936338
HEXA	3.13981	8.2668e-06
FKBP7	3.13555	0.000955345
FAM107B	3.11039	1.73713e-07
HMGCL	3.08475	0.00115043
FAM120C	3.07909	0.002703
ATP6AP2	3.0777	5.86835e-07
FLYWCH1	3.06087	0.00049903
MYL6B	3.05208	0.00020118
GANC	3.03996	9.85157e-08
VPS29	3.0376	9.93173e-07
TCIRG1	2.97896	5.90462e-09
LOXL3	2.97598	4.08044e-05
RB1	2.96272	2.89958e-06
TUBA1A	2.93834	2.11687e-08
EHD4	2.93432	0.00191142
SNX29	2.92965	0.000437121
DHRS7	2.92585	9.47582e-05
PDLIM5	2.91643	0.00206733
EXD2	2.91284	0.000427534
ATP5J2	2.89965	1.13098e-12
GRK5	2.89821	0.00220898
CARF	2.89062	0.00929018
FAM210B	2.88704	0.000736054
ECH1	2.88521	7.88258e-15
DCTN1	2.88269	0.000313382
ATP9A	2.86775	4.8554e-10
NFIX	2.86558	0.000355445
FKBP8	2.85811	0.000112598
PARP4	2.85385	0.000203882
LGALS8	2.8443	0.000494443
TMEM14C	2.83042	2.38153e-11
GLB1	2.82987	0.00279417
METRNL	2.80921	3.9442e-05
FAM49A	2.80914	0.000183934
BCAS3	2.80518	0.00165286
PPIC	2.80348	0.00187268
TMEM230	2.7998	1.50455e-11
AGPAT1	2.79611	0.00267042
AGL	2.7866	0.000913735
DCTN3	2.78136	1.6001e-05
RSRC1	2.77929	0.00838352
TMEM47	2.77642	0.000322651
LYPLAL1	2.76437	0.00478842
UROD	2.76324	0.000374777
PHPT1	2.76298	1.00826e-05
RNF130	2.74242	0.00195237
KLHL7	2.73229	0.000217027
PCYOX1	2.73215	2.04867e-05
PRKCSH	2.72662	8.24049e-10
HSD17B4	2.72337	0.000111099
SLC25A24	2.72213	2.20515e-05
TMEM173	2.70758	0.00778488
SORBS3	2.70194	0.00460724
RNPEP	2.70177	1.24124e-08
PGK1	2.69178	1.78438e-10
PGLS	2.68612	0.000176882
ATPIF1	2.6841	0.000190384
COX7C	2.67338	1.21906e-06
ARV1	2.67273	0.00219101
GNPTG	2.67179	0.00406827
IKBIP	2.66328	2.07745e-12
ITFG1	2.65846	0.000364382
SGCB	2.6532	1.07596e-06
DAG1	2.64691	2.33374e-05
EGLN1	2.64686	1.27104e-08
TCTN1	2.6058	2.01835e-10
EPAS1	2.59075	2.66454e-15
EMC10	2.58424	7.11969e-06
EXOC5	2.56741	1.78641e-09
SLC44A1	2.56733	0.00991016
PIGP	2.55706	0.00281133
ZMYM3	2.55441	4.18004e-05
BSG	2.55165	0.00303614
LASP1	2.54866	0.000455771
PDP1	2.53935	0.00384029
SLC39A13	2.53653	0.00644186
BNIP3	2.53468	1.7496e-06
FKBP2	2.52878	0.0069728
DMXL1	2.52754	6.94946e-05
ACAT1	2.52668	8.37501e-05
PRDX2	2.52385	0.00151107
ARL2BP	2.51836	5.99566e-07
TRIM8	2.51783	0.00128331
ATOX1	2.51373	5.51777e-05
NAGLU	2.50946	7.81162e-06
LDHA	2.50527	1.1217e-06
VAMP3	2.4995	0.00445035
CHMP3	2.49603	0.00384536
TACC1	2.4944	0.00026053
GSTM2	2.49326	0.00409366
PTPRG	2.4916	0.00348363
MAN1B1	2.48503	7.27117e-05
MGAT4B	2.48295	0.000425227
SRBD1	2.4781	0.00321043
OSBPL8	2.47095	0.000796018
SYNE1	2.46455	7.0405e-08
LATS2	2.45408	0.0022833
TIMMDC1	2.45187	0.00200522
ATP5H	2.44736	1.89626e-13
TALDO1	2.44052	0.000601609
BRI3	2.44015	3.24659e-08
CYP20A1	2.41907	0.00101337
KCTD12	2.4123	7.34866e-09
ERP29	2.40857	5.99542e-07
JADE1	2.40266	0.00355292
PEBP1	2.38127	7.0266e-12
VPS52	2.36397	0.0013709
HEBP2	2.3569	4.00252e-05
RAB29	2.35143	0.00206602
GAA	2.34518	8.86202e-12
PKM	2.33384	6.47809e-05
ACAA2	2.32241	9.72737e-06
PLXNA3	2.31511	4.28899e-07
RBMS2	2.31223	0.00104646
TANK	2.30114	1.80162e-07
ZBTB38	2.29018	0.00110749
TECR	2.28985	0.000339186
SLC16A3	2.27996	8.20915e-05
COA3	2.27243	0.00198698
SPTBN1	2.27142	0.00243974
KRTCAP2	2.25801	3.76187e-05
RAB31	2.25182	0.00851683
KDELR3	2.24807	0.000812776
ILK	2.24526	1.03616e-07
CASC4	2.24514	2.58198e-10
LANCL1	2.24145	8.71183e-06
MYL12B	2.23396	0.00119395
ALDH9A1	2.22551	0.00300404
GTF2H5	2.21897	0.000361504
GPR108	2.20922	9.93113e-06
PACS1	2.20557	0.000782257
DDOST	2.20002	5.85433e-05
IPO8	2.18561	0.000266756
NUCB1	2.18209	0.00035174
MYDGF	2.17852	0.000564436
ACKR3	2.1757	0.000223182
ARL2	2.17167	0.0040424
COMMD4	2.168	0.00757606
RASAL2	2.16478	0.000414766
ZFHX3	2.16299	4.10106e-09
NEDD8	2.15487	1.76503e-05
PRDX5	2.14925	0.00137357
CLIP1	2.14223	0
AMZ2	2.14085	0.000758945
FAM114A1	2.13155	1.83076e-13
ERGIC1	2.12849	0.00430509
PRDX4	2.1177	7.66502e-08
SDHC	2.11616	3.80049e-07
POLH	2.10013	0.00450501
GSTM3	2.09878	0.000205537
GSTO1	2.09275	3.28e-08
AP3S1	2.09059	0.00281809
GABARAP	2.08612	0.000141318
PTPRS	2.08463	0.000245959
CAPNS1	2.08119	5.77889e-07
TTC1	2.081	0.00408975
BCKDK	2.07046	0.00661502
COPS7A	2.06753	0.00123577
UQCR11	2.06652	1.93746e-08
ACTR10	2.06556	5.97538e-05
SLC38A6	2.0636	0.00798805
ADAM10	2.05505	0.000556363
FAM8A1	2.05124	9.94216e-05
SERF2	2.04705	4.55191e-15
KLF13	2.04019	0.00706022
NCOA4	2.03589	0.00554411
NFE2L1	2.03444	0
UBL5	2.03336	8.61503e-06
ESD	2.02997	6.30852e-05
TPD52L2	2.02435	0.000157097
NUPR1	2.02371	0.00457337
G6PC3	2.00632	0.00241949
TMEM9B	1.99169	0.00286406
P4HB	1.98239	0.00151553
RAB3GAP2	1.98221	1.79645e-05
ZBTB4	1.98087	5.55855e-12
MEA1	1.97969	0.00819458
SBDS	1.97693	8.26601e-10
WEE1	1.97632	0.000935884
ATP5J	1.97172	1.62326e-07
DENND4C	1.96314	0.000153082
NENF	1.95283	0.00976082
SNX6	1.94529	0.00274306
C2CD2	1.94117	0.00859788
KIF1BP	1.94082	0.00246476
CHID1	1.93829	0.00020325
PLIN3	1.92939	0.00118557
ACTN4	1.92517	0.00152835
AKR1A1	1.92324	0.00030923
ERLIN2	1.92267	2.46231e-05
DDT	1.9207	8.61192e-05
MCFD2	1.91777	1.68754e-14
SMARCA2	1.90766	0.00095666
GANAB	1.90382	0.00157351
ARPC1B	1.90131	0.000112326
FNIP2	1.89832	0.000212347
RAP2B	1.89312	0.00488527
DENND4A	1.89012	0.00130897
AKAP11	1.88941	0.000779513
CNIH4	1.88078	8.10193e-07
CD63	1.87904	0
ANKRD50	1.87694	0.000120274
FAM50A	1.87475	0.00274616
COX14	1.86069	0.00701337
NDUFC1	1.85744	0.00287647
ALDOA	1.85636	3.41443e-08
PIGF	1.85371	0.00708697
ZHX3	1.8505	0.00419805
ERGIC3	1.84457	3.0437e-08
PTTG1IP	1.84408	0.00271481
CHURC1	1.81982	0.0075069
MPDZ	1.81452	0.000614471
ATL3	1.81406	0.00773532
GAPDH	1.81215	0.00131158
RIOK3	1.80748	0.00791412
PIGT	1.80587	8.82083e-12
TLN1	1.78874	6.10658e-11
P4HA1	1.77868	0.00794773
PICALM	1.77305	2.52141e-11
ANKIB1	1.77169	7.21155e-06
COX4I1	1.76408	8.83323e-06
TMEM109	1.76208	0.00151886
TNRC18	1.76051	0.00806214
VTI1B	1.75966	3.65842e-05
FAM134A	1.75937	0.00885287
SECISBP2L	1.74407	6.57203e-09
NEK9	1.73482	0.000177853
SMARCC2	1.73295	0.00271756
HLTF	1.72548	0.00626204
EMC7	1.71618	5.55882e-06
RAB34	1.71037	6.96804e-05
TTC39B	1.71009	0.00240842
MRPL51	1.69787	7.08695e-07
RAB11A	1.69375	2.4648e-06
ARHGAP35	1.68674	7.18763e-05
SRP14	1.6684	0
ABL2	1.64607	0.000925055
REXO2	1.63239	6.81694e-05
CHMP5	1.61893	0.00310937
SPCS1	1.61001	0.000323948
SNX1	1.58518	0.000277649
DST	1.5767	0.000130145
STAT3	1.57514	1.24556e-11
TJP1	1.56473	0.00918387
RANBP9	1.53391	0.00800942
NBR1	1.52568	1.8016e-05
EDF1	1.49123	0.000657553
GINM1	1.4873	0.00612247
NUB1	1.46742	0.00514285
RRAGA	1.45414	8.00344e-05
NFIC	1.44736	0.000227395
LAPTM4A	1.44451	0.000287593
LPAR1	1.43869	0.00701452
CTNNB1	1.24481	0.00318375
