# Supplementary material for: Mapping molecular landmarks of human skeletal ontogeny and pluripotent stem cell-derived articular chondrocytes
Source: Nat Commun. 2018 Sep 7;9:3634. doi: 10.1038/s41467-018-05573-y (PMC6128860; doi:10.1038/s41467-018-05573-y)
Supplement: Supplementary file 14 — Supplementary Data 12 [file 41467_2018_5573_MOESM14_ESM.xlsx]

## Sheet: Sheet1
Supplementary Data 12: Genes significantly differentially enriched in Adolescebnt vs adult chondrocytes (p<0.01). Positive sign indicates enrichment in adolescent cells.
Adolescent vs Adult Differential Expression
Gene Name	fold change	p value
LGR5	3099.62	2.90711e-08
IFI44L	2470.36	4.34653e-08
OAS2	1237.47	2.9198e-07
IFI44	887.139	1.01441e-06
PODN	872.121	1.46867e-07
RCAN2	828.358	7.28687e-05
TNFAIP6	773.308	1.36623e-09
FHOD3	615.192	0.00034916
GUCY1A2	565.101	0.000252982
POSTN	539.229	6.68885e-07
ALPK2	504.556	0.000444684
DAPK1	454.809	8.8545e-09
UBE2C	418.888	0.00169855
MGARP	406.453	0.00117569
ISG15	401.255	1.73478e-07
MME	341.332	2.82098e-07
IL13RA2	332.337	0.000290963
CH25H	326.617	0.000505107
CLGN	291.805	0.00660817
PPARG	233.367	0.00274862
IGSF10	207.787	7.07615e-06
TOP2A	206.244	1.09103e-06
IFI27	204.545	4.44811e-07
CPA4	183.502	3.07002e-08
FGF7	179.773	7.26677e-06
THY1	166.334	1.79216e-09
EFEMP1	165.886	1.99734e-06
CD248	157.963	7.44495e-06
PENK	149.135	0
SFRP1	143.141	6.26655e-09
ODF3B	142.05	0.00266991
OLFML3	139.541	1.68734e-05
KIF20A	137.775	8.63499e-05
ITGA7	130.979	0.00048996
NCAPG	129.391	0.000288383
USP18	129.064	0.00520023
DLGAP5	125.89	0.00103684
BRINP1	122.54	0.00200907
SAA1	115.242	1.30802e-05
GPNMB	113.844	4.37882e-08
EDA2R	111.778	0.000578172
COL8A1	111.581	6.9798e-06
RTN4RL1	105.544	0.000538389
GPR1	99.2104	0.00109653
MELK	98.6132	0.000377677
MFAP5	97.0507	0.00027121
ANLN	89.7498	0.000176558
FBLN2	89.4532	0.000933917
SCG2	86.222	0.000594716
SHISA3	83.928	0.000198407
COL1A1	82.8313	1.53055e-07
EBF1	82.5207	3.61726e-05
CCL8	81.7851	0.000101124
GLRB	79.6995	5.32228e-06
RSAD2	77.465	3.46897e-05
CIT	75.7654	4.62703e-05
APLN	75.1237	0.00840572
ENPP2	75.0574	2.02119e-08
LBP	74.2717	0.00505305
DPP4	70.9669	1.77661e-05
MAP1B	69.8229	0.000127345
CEP55	68.2951	0.000657608
VEGFC	67.611	4.037e-05
TK1	67.2153	0.00156264
IFIT1	66.2627	2.90915e-05
LAMB1	64.8467	1.25795e-06
COL1A2	63.4952	9.83157e-07
LIMS2	61.6028	0.00209272
CAP2	61.2514	0.00060874
OAS3	60.9318	4.02152e-05
ADAMTSL1	60.7622	8.44343e-06
ASPM	56.7313	0.000198785
HERC6	55.6194	9.08777e-05
MEST	55.5892	2.17661e-06
CDH11	54.3097	1.66089e-11
PCDH18	54.2284	1.44698e-05
PTGFR	53.8759	4.87196e-05
GDF15	53.0521	2.02216e-12
KCNK2	52.733	0.00911781
NCAPH	52.7062	0.00614523
MX1	52.5443	7.23327e-05
IFIT2	51.5884	0.000211439
MKI67	51.3878	0.000103334
SPX	50.1822	8.95586e-10
RSPO3	50.1337	9.56325e-05
ANGPT1	48.941	0.000505998
CENPW	48.7001	0.00325636
VGLL3	44.5249	4.44397e-06
RIPK3	43.7729	2.94812e-05
EPSTI1	43.4807	0.000444849
OLFML2B	43.4497	6.44279e-05
IGFBP4	42.9826	2.75528e-06
IFITM1	42.9305	1.43042e-05
PTX3	42.6217	9.54245e-06
XAF1	42.6086	9.01604e-05
TNFSF15	42.1026	0.000232418
OLFML1	39.6734	0.00878476
KCNQ3	39.6631	0.00228218
STEAP4	39.2978	5.04055e-05
MMP2	38.6131	0.000514201
NFATC4	38.3993	1.62791e-05
CP	36.9968	3.44063e-05
SPOCK1	36.5402	0
DKK1	35.5861	0.00579164
KCNA4	32.4537	0.00956802
ACCS	32.0323	0.00315833
IFIH1	31.8736	0.000438216
PRUNE2	31.6014	1.44855e-10
SCN8A	30.9543	9.553e-05
ADGRA2	30.703	0.00114417
IFIT3	30.432	0.000470988
ITGBL1	30.3381	3.62279e-09
PCSK1	30.2477	5.42777e-12
CXCL12	29.0631	0.0012375
SUSD2	28.7716	0.00100244
TGFBI	28.6079	0.00131912
RARRES1	28.1955	0.00252657
TMSB4X	28.0851	8.45744e-05
HMMR	27.5111	0.00275701
TMEM14A	26.8801	0
STK17B	26.8425	0.000177886
LUM	26.6938	0
BST2	26.1204	0.00244873
LRRK2	25.8522	0.00499566
CCL5	25.6696	0.00114901
UCHL1	25.4882	0.00072729
MGST1	25.0362	0.00021487
NPR3	24.9425	0.00846465
ANPEP	24.8321	0.00117591
SKA3	24.6928	0.00979783
SLC2A12	24.2089	0.00125058
SP100	24.0313	0
BUB1	23.4093	0.00129642
CLDN11	23.2698	0.00284796
NLGN1	22.3682	0.0044615
PLTP	22.3583	0.00199559
BUB1B	22.2441	0.00489753
SYT11	22.0264	6.60734e-05
NOTCH3	21.8927	0.000204129
WISP2	21.8554	0.00114424
SAMHD1	21.749	0.00146479
IGF1	21.3854	0.0058739
FILIP1L	20.6543	0.00174421
DRAM1	20.4469	0.00067145
HSD17B11	20.3944	0.00390782
ACSS3	20.1344	0.00356953
MYLK	20.0033	0.000185126
PDCD1LG2	19.931	0.00399904
TWIST1	19.8552	0.000940278
MAP1A	19.8162	0.00183541
TPX2	19.2157	0.00224245
IQGAP3	19.076	0.000182882
COL12A1	18.731	0.00139175
FHL1	18.4084	3.43312e-06
CCNA2	18.091	0.00240126
CXCL1	17.9796	0.00734415
NUDT6	17.966	0.000883527
ARFGEF3	17.6942	0.0012714
GBP3	17.6813	0.000727861
MMP13	17.4054	3.18906e-11
SULF1	17.3161	2.62408e-05
PAMR1	17.2728	0.00932794
STAT4	17.1934	0.00962191
AOX1	17.1031	0.00121143
ABHD14B	16.9989	0
VWA5A	16.9518	2.53236e-07
SAMD9L	16.9203	0.0011575
AHR	16.9012	0.00295576
CENPF	16.6531	0.00312465
UBA7	16.6514	0.00382927
BASP1	16.4745	0.00242906
LGALS1	16.4245	0.000124522
SAA2	16.2597	0.00862117
ADCY4	16.2522	0.000319797
TNFSF9	16.1889	0.00348599
LMO7	15.8928	0.00118109
TMEM255B	15.7623	1.96536e-11
NFASC	15.5323	0.00641393
PIR	15.5219	7.31235e-08
SLPI	15.2403	1.09603e-06
PLXNA4	15.052	0.00489598
IFITM3	14.9727	0.000955864
RRM2	14.8969	0.000714965
IL7R	14.8437	0.00599232
PIEZO2	14.7114	0.000113245
UBE2L6	14.6253	0.0033097
PIFO	14.5785	0.00879561
SGCD	14.2032	0
LRRC32	14.0517	0.00813787
MGST3	13.9835	0
HSPB7	13.744	6.2082e-07
CDCA2	13.7244	0.00562486
WISP1	13.6857	3.39507e-06
ABCC3	13.5963	0.00160112
TLR3	13.3741	0.00208679
MFAP2	13.2884	0.00141662
BDKRB1	13.2669	0.00882092
SLC8A1	13.2598	0.00275637
NQO1	13.0291	0.000619591
GDF5	12.8843	0.00980512
CACNA1C	12.8401	0.00696716
TSPAN11	12.8291	0.00169781
RPS6KA2	12.7107	0.00408394
MGST2	12.5976	0.000452928
CTSK	12.5075	0.00189808
VCAN	12.4117	0.00194798
PARP9	12.3845	0.00478655
ALCAM	12.3483	0.00242707
ABCA1	12.2954	0.0065438
KIF23	12.2788	0.00394815
RDH10	12.2718	0.00113797
AKAP6	11.8576	0.000778979
NEGR1	11.8256	0.000513447
SAMD12	11.7683	0.00954876
TRANK1	11.7501	0.0071917
THSD1	11.6481	0.00487679
MFSD10	11.4974	3.56531e-11
LAMA2	11.3566	0.00488467
TPP1	11.326	0
NOV	11.2596	0.00609251
LMCD1	10.9997	0.00503933
SRGN	10.7962	0.00030909
GBA	10.7827	0
RBX1	10.6075	0
LRCH2	10.5721	0.00635625
CDRT4	10.4625	0.00874879
RAB23	10.3965	0.00148535
NRN1	10.2177	0.00379174
NPC2	10.0756	0
TSPO	10.0038	0
LVRN	10.0007	0.00347589
STC1	9.97826	0.0083708
PLD1	9.97726	0.00660357
SH3BGRL	9.96546	1.20068e-11
LY75	9.93169	0.000114135
ITGA11	9.71776	0.00110343
IFITM2	9.69549	0
CITED2	9.5262	0.00393938
SLC16A4	9.40105	0.00118964
GSTA4	9.23772	3.64806e-09
THBS2	9.21638	0.00127065
KLF7	9.0927	8.88603e-06
CKAP2	9.08643	0.00587176
LPCAT2	9.08321	9.12492e-13
IDH1	8.92609	5.52034e-10
SLC38A2	8.88003	0
RECK	8.76765	0.000660176
SH3RF2	8.70899	0.00921427
CST6	8.60401	0.00969694
FBXO32	8.59357	1.42664e-13
CTSA	8.52671	1.86619e-08
PYCARD	8.48318	9.24602e-06
PARD3B	8.47583	0.00202197
TMEM140	8.45569	0.00880708
GGH	8.28883	0.00613942
CKS2	8.24791	2.43499e-08
PRC1	8.23502	0.00655136
PCDHGB2	8.21785	0.00256542
RNASE4	8.00597	1.25788e-05
LRRN4CL	7.88956	0.00624535
SELENBP1	7.8632	0.000718968
CTBS	7.66448	3.34993e-08
EPG5	7.61358	0.000358801
STOM	7.58463	0.00313048
ADH5	7.44046	0.00123376
TRIM5	7.40367	0.000935307
LNX1	7.2952	0.00578461
SLC4A4	7.27883	0.00906813
LURAP1L	7.0761	0.00463178
INSIG2	6.9682	1.71918e-05
DDT	6.9273	0
ANG	6.88559	0.000125496
MYOC	6.86119	0.000437881
CCNG2	6.845	1.55431e-07
PLP2	6.79314	6.18299e-06
PLSCR4	6.71607	2.43888e-06
KDELR3	6.61584	2.22045e-16
ABRACL	6.59778	0.00182778
SLC44A1	6.5644	3.09694e-07
NHS	6.55533	9.45522e-06
LRP11	6.5522	2.11856e-09
SLC39A10	6.44745	1.57554e-07
ENO2	6.36317	2.8265e-09
VAMP5	6.17493	3.30444e-06
NRBP2	6.17421	0.00777002
AIG1	6.16004	0.000869094
MTMR11	6.14645	0.00019483
RPS27L	6.06941	1.30562e-06
F8	6.05892	0.000136223
TCP11L2	6.02619	9.19501e-06
SLC17A5	6.01673	1.98463e-10
MBOAT2	6.00942	1.10166e-07
TBC1D19	6.00535	0.000504636
LIMA1	5.99569	0.00680101
DDAH2	5.99311	7.07362e-05
LRIG3	5.96777	0.000480725
FKBP9	5.94843	0
LAPTM4A	5.92002	0
CD47	5.90083	4.68851e-09
PLA2R1	5.85172	0.00181662
UTY	5.82165	1.41585e-07
ADAM9	5.77279	0.00943545
PSMB10	5.7619	1.51858e-05
KCNE4	5.74141	0.00214356
NIPSNAP3A	5.72769	1.02354e-05
ANXA4	5.72214	4.26656e-05
COX14	5.72002	2.9976e-15
DTWD1	5.71626	0.000838294
NDN	5.70567	0.000353423
ACAA2	5.68913	1.72085e-14
ADAM10	5.67172	0
P4HA2	5.59158	5.36238e-14
PPIC	5.58562	2.60148e-08
CYBRD1	5.58479	0
TMEM14C	5.56647	0
HPS3	5.55551	7.18627e-06
KLHL7	5.55232	2.44527e-10
PRRG3	5.5291	6.06174e-07
LAMP2	5.52187	4.86038e-11
SMC2	5.49685	6.12913e-05
ECM2	5.45776	0.00587573
SCP2	5.44272	1.25455e-14
FEZ1	5.30077	0.00962283
PRDX5	5.30014	1.68637e-10
TMEM106C	5.28762	4.68415e-11
ARL6IP5	5.26459	0
TEAD1	5.26291	2.07209e-05
SLFN5	5.21409	8.07205e-05
CPQ	5.20555	0
IGFBP6	5.1861	5.07499e-06
ATP5G3	5.17983	0
SSPN	5.12054	0.000447514
GLMP	5.08492	0.00767381
PIGF	5.05525	2.46092e-11
AGA	5.03061	0.00607584
SLC39A11	5.02622	0.000295277
CLDN23	5.01137	0.00360882
BLVRB	4.96484	9.01859e-06
SCPEP1	4.96344	0.000803729
MXI1	4.95476	8.95846e-06
CYP2U1	4.94655	1.22746e-05
IDS	4.9433	2.83776e-06
CCDC14	4.94295	0.001902
PCYOX1	4.93925	0
B4GALT1	4.93511	3.23275e-06
FAM111A	4.92065	0.00550974
HEXB	4.91935	2.98774e-05
NCOA7	4.9136	0.000133631
FAM162A	4.89332	1.95954e-13
GPER1	4.88332	0.00630558
GAA	4.87826	0
FAM46C	4.86612	0.000658055
FLNB	4.86336	1.85575e-05
GLB1	4.84816	1.17505e-08
WISP3	4.83139	0.00792465
MAF	4.82506	0.00112805
HERC3	4.79784	2.19706e-06
SCARB2	4.79715	0.000331452
MANBA	4.78203	0.000113491
CHST15	4.76541	0.00168802
PCDHGB7	4.74168	3.34695e-05
DNAJC19	4.70319	7.67497e-13
WEE1	4.69758	1.01891e-09
MOXD1	4.68329	0.000818843
TRIM32	4.67864	0.00164032
FAM49A	4.6487	6.47568e-11
GLIPR1	4.62507	0.000953636
NDUFB5	4.61047	0
CTSC	4.60273	6.82971e-07
THNSL2	4.57971	0.000444608
NIPAL2	4.57498	2.21472e-05
HIGD2A	4.51278	9.14662e-05
ATL1	4.50536	1.48245e-05
CRYZ	4.47847	3.01756e-10
AGT	4.45863	7.414e-05
MBNL3	4.44494	0.000217582
PPP1R3C	4.44358	0.00749215
NEK7	4.43013	1.31353e-10
EIF4A2	4.39798	0
LEPROT	4.39427	8.5143e-13
ANKRD37	4.38809	0.000301263
CUTA	4.38379	3.88578e-15
UNG	4.38239	0.001737
DCXR	4.38206	2.91781e-05
ITGB8	4.37859	3.66374e-15
TWSG1	4.35432	0.00163107
USP9Y	4.32877	3.03291e-05
TMEM159	4.29618	0.00218618
TRIB2	4.2936	0.00564953
CTSB	4.27744	8.51303e-06
ATRAID	4.26841	9.90838e-08
IFT80	4.2663	0.00460977
SCCPDH	4.23987	0.00288416
PTGR1	4.23615	2.62922e-07
GPX8	4.22626	2.7087e-06
FIG4	4.21911	2.74029e-08
FABP3	4.20685	0.00103558
ATOX1	4.19974	0
ERLIN1	4.17789	0.00208714
RTN3	4.16642	3.70462e-07
HIST1H1E	4.14843	0.00604348
TBC1D5	4.13991	0.00114452
NDRG3	4.1399	0.000141036
GANC	4.12214	3.05098e-09
SGCB	4.10953	1.69864e-14
CHEK1	4.09269	0.000550465
SERINC1	4.08894	2.34097e-08
GNS	4.0889	6.64766e-08
GSTM2	4.08241	1.21287e-06
P4HA1	4.08162	5.36246e-09
ZC2HC1A	4.07169	0.00029484
NDRG1	4.0637	1.8393e-06
CYSTM1	4.05371	2.91775e-10
COPZ2	4.05366	0.000397934
BNIP3	4.02378	1.7053e-11
SESN1	4.02122	2.2003e-05
MPV17	4.01629	1.50086e-08
RRAS	4.01423	1.96472e-05
CMAS	4.00972	0.000136739
CDKN1A	3.99443	0
ADGRL2	3.9392	5.74729e-05
TMEM47	3.93251	6.42776e-07
SLC9A3R1	3.92997	0.0021713
ASPH	3.92725	3.68635e-08
PHKB	3.90688	8.07336e-05
MR1	3.89529	3.20854e-14
ZMAT3	3.88739	0.00760649
CD63	3.8822	0
IAH1	3.87626	6.09745e-08
HGSNAT	3.87281	4.11845e-11
GLT8D2	3.85623	0.00709501
NPDC1	3.84496	0.000253099
ANAPC11	3.83656	2.02532e-06
CCL28	3.83555	0.00185205
NUP37	3.82421	0.000322984
TMEM107	3.80693	0.00453867
BBS2	3.8059	0.000100899
ARNTL2	3.79351	0.0025821
SYNJ1	3.78583	0.00211336
AHNAK	3.77121	3.10565e-07
NAGA	3.76999	9.90619e-12
ALDH3A2	3.76597	2.02989e-07
SERINC2	3.76049	0.000630416
SUMF2	3.75304	0
PRDX4	3.75267	0
ISLR	3.7428	0.00431249
PCBD1	3.73947	0.00173546
PDGFC	3.73793	0.00145901
NUDT12	3.7379	0.00211157
TRPC1	3.72434	8.23494e-10
RABGAP1	3.70647	0.00307041
GLRX	3.70305	0.00522947
RHOB	3.70269	1.49309e-06
RPS14	3.69592	0.00438439
CRIPT	3.69297	4.25858e-09
PDZD11	3.68568	5.51505e-05
HSPB1	3.68049	0.000529693
ESD	3.66577	0
ZDHHC6	3.66069	2.16971e-05
EFHC1	3.65109	0.000181145
THBS3	3.64727	0.00379133
SNTB2	3.63677	4.4631e-13
S100A10	3.61629	0.00363892
TOMM7	3.60636	0.00186789
TMEM219	3.60168	2.2426e-06
UQCR11	3.60051	0
TRIQK	3.59578	0.000134432
TTC37	3.58142	2.35702e-06
CMBL	3.5777	0.00920074
PERP	3.5759	1.01209e-08
TM7SF3	3.57554	1.3002e-11
PAQR3	3.5659	3.23027e-05
ERCC6	3.56187	9.42453e-07
DYNLL1	3.54745	2.33147e-15
GGPS1	3.5368	1.11011e-12
MAOB	3.52593	0.000951554
SLC25A23	3.50358	0.00891363
CD46	3.49789	4.24227e-06
AASDH	3.49498	1.48996e-05
TMEM9B	3.49065	1.90747e-12
SRI	3.46112	2.22045e-16
DNAJC15	3.45311	0
ASAH1	3.44898	0.00166593
AK4	3.44703	0
LDHA	3.4158	0
SLC35A5	3.41227	5.4509e-07
SMDT1	3.40879	0.00315621
TCTN3	3.40068	1.60982e-14
COPG2	3.3898	0.00189307
MFSD1	3.38454	1.72126e-07
ABHD4	3.38452	3.73925e-11
CPNE3	3.37678	0.00677482
LYST	3.37155	4.89773e-06
TPT1	3.36303	2.76287e-08
ABHD10	3.36029	8.54766e-06
PTTG1IP	3.35654	1.49325e-13
DPAGT1	3.35135	0.000109494
TLR1	3.35131	0.00767999
BRE	3.34117	0.00191156
OSR2	3.33782	0.000653574
PRDX2	3.32025	2.53941e-12
TTC39B	3.31267	6.0052e-13
MBNL2	3.29008	2.65895e-08
FKTN	3.28977	0.00151612
BCAS3	3.28964	8.70086e-06
TMEM218	3.28275	0.00270802
VPS13C	3.27946	0.00588194
ARHGEF6	3.27841	0.00039386
SLC48A1	3.27388	0.00362483
CTSO	3.26986	5.02731e-08
MED14	3.26423	0.00449186
TMEM50A	3.25584	0.000247058
BBS9	3.24018	0.00274052
HTATIP2	3.23947	6.00993e-09
RHOU	3.2217	3.87398e-05
VAT1	3.21948	2.13263e-05
TMEM126B	3.21853	1.12509e-07
TMEM50B	3.21027	4.60346e-09
ESYT2	3.20806	4.892e-05
ANTXR2	3.19952	2.60864e-05
RRAGA	3.19811	0
LAMTOR4	3.19149	8.33721e-06
VPS41	3.18606	0.00483604
POPDC3	3.1734	0.000905439
RIC3	3.17327	0.00955217
WDR19	3.17032	2.60492e-12
PARP4	3.15922	1.02551e-07
KLF6	3.13466	2.19844e-06
GNAS	3.13049	0
SDF2	3.12851	1.65837e-05
ACAT1	3.12767	8.57338e-08
VKORC1	3.11685	0
TIMP2	3.11183	1.79275e-05
HINT1	3.10807	1.29896e-14
CDK19	3.10642	2.69589e-05
ANKRD50	3.10628	1.7969e-07
RPS15A	3.10591	2.91284e-08
PHPT1	3.10261	5.76551e-10
VAMP3	3.09849	1.49112e-05
NPAT	3.09392	3.96668e-05
CCND1	3.07564	8.17901e-13
PFDN5	3.06117	9.43263e-05
COMT	3.05979	1.23808e-08
DOCK11	3.05199	5.75679e-05
DGUOK	3.04583	2.97624e-09
PRCP	3.04485	9.17734e-06
ORMDL1	3.03876	0.00219094
KDELC2	3.0325	9.17725e-10
SNX6	3.02908	9.65229e-08
KDM3A	3.02007	0.00865046
ZBTB14	3.01841	0.0075691
PDLIM5	3.00587	0.00287355
CYB5D2	2.99864	0.00416611
KCTD21	2.99824	0.00225476
VIM	2.9798	1.403e-06
TUSC3	2.96628	9.53221e-07
USP9X	2.96065	4.87295e-08
RABAC1	2.95933	3.94103e-08
MUT	2.95905	2.3322e-07
HSD17B4	2.95586	0.000303988
BNIP3L	2.95248	4.0153e-08
COQ5	2.95193	8.95421e-06
COMMD3	2.94388	1.04908e-07
NRSN2	2.94058	5.21011e-06
DAB2	2.9379	0.0030848
RHOA	2.92751	4.77415e-05
GNPTG	2.91533	0.000191022
EID1	2.90349	3.6136e-07
BMPR2	2.892	0
TAZ	2.89044	0.00291906
TMEM87B	2.88868	1.14971e-05
TM2D2	2.88391	0.00535301
ZMYM3	2.87608	5.09375e-07
TANC2	2.8735	0.00761975
SESTD1	2.8721	9.05462e-08
WDR41	2.87161	0.000261495
WDR83OS	2.86441	2.22045e-16
LAMTOR5	2.86386	6.24176e-06
SASH1	2.85892	0.000109933
SCRN3	2.85741	0.00579707
MOSPD2	2.85239	0.000428511
HIBADH	2.85039	0.00291279
CLIP4	2.84558	8.70235e-05
RWDD2B	2.83884	0.00539924
GCNT1	2.83182	0.00698369
TCAIM	2.82469	0.00861824
LANCL1	2.82336	1.27773e-11
ALDH9A1	2.81777	3.93311e-05
SLC25A36	2.81251	2.25445e-06
BVES	2.80858	0.00695039
MTX2	2.79824	0.000109687
RPS12	2.78898	0
DDX17	2.78006	0.00123063
ZC3H11A	2.76882	0
TMEM230	2.76427	9.4152e-11
FRS2	2.75313	6.21725e-15
PARVA	2.74599	0.000229808
CARF	2.7426	0.000712634
SUCLG2	2.73873	1.25196e-08
BRK1	2.73514	4.33351e-06
HADH	2.72667	0.000412803
EIF4E3	2.70623	0.000991722
GABARAP	2.70543	2.48991e-08
NDUFB6	2.69996	0.00158714
ANGEL1	2.69264	0.003104
NIPA2	2.69067	2.04925e-12
MAT2A	2.68828	8.91336e-11
HADHB	2.68487	1.64507e-09
HSD17B12	2.68392	6.72825e-07
TBC1D23	2.68001	0.000196121
HMGN3	2.67104	0.00106049
RAB29	2.66379	0.000981438
CXXC5	2.65706	7.76455e-05
NFIB	2.65171	9.47464e-13
MAP3K5	2.64782	0.00554816
PLOD1	2.64144	0.00627012
AHCYL2	2.63685	0.000300222
ZDHHC21	2.63286	0.000492198
RPA3	2.63132	0.00123179
TRAPPC1	2.62801	0.00519996
LTA4H	2.62561	0.00843275
PRICKLE2	2.62141	0.00629104
PGK1	2.61972	0
SLC12A6	2.61408	1.44288e-06
TSEN34	2.60566	0.0037618
RCN2	2.60539	1.73766e-06
PROS1	2.60464	3.07014e-05
PTER	2.60211	0.00982125
LAMC1	2.59999	0.000264128
CAMK2D	2.59602	7.44313e-06
GLOD4	2.59582	2.92842e-09
SPTAN1	2.59237	0.00786018
FAM210B	2.58692	0.00248711
SPON2	2.58471	0.000159745
RBMS1	2.58449	3.66624e-06
LTBP2	2.5746	2.07534e-12
APPBP2	2.57098	0.000181585
TUBA4A	2.56213	0.00445712
MRPL55	2.55156	0.000326
DGKA	2.55067	0.000631234
EXD2	2.54673	0.00112502
CCNG1	2.54078	0.00760055
TM2D3	2.54002	1.02422e-05
FZD4	2.53876	0.00371296
TBCK	2.53536	0.00365068
SOAT1	2.5314	0.00145475
SERPINE2	2.52932	0.00924769
VIPAS39	2.52893	0.00456068
ANAPC16	2.52512	6.88926e-05
TMEM173	2.52506	6.9934e-05
RPL31	2.52408	0.00010608
MSMO1	2.52302	7.10039e-06
ANKRD13A	2.51418	0.00230724
TMEM242	2.5082	0.000230608
ISCU	2.50162	0.000140105
LAMP1	2.4906	0
SLC35B2	2.4895	4.01128e-07
FAM214A	2.48811	3.68306e-05
OSMR	2.48479	0
RHOBTB3	2.48091	0.000301252
ELMO2	2.47899	2.51973e-06
FLOT2	2.47742	0.00115742
HOXC10	2.47578	0.000525617
CD81	2.47332	0.00130594
CD9	2.47313	4.65671e-05
TGFBR1	2.4701	0.00217191
NDUFA7	2.46938	0.00772983
TMEM69	2.46733	2.48421e-07
GAPDH	2.46198	2.00199e-11
ECH1	2.45963	4.42102e-12
DHRS7	2.45931	0.000150692
TMEM98	2.45817	2.66009e-13
ATP5O	2.45798	0
RAP2C	2.45691	1.02195e-05
BACH1	2.45601	0.000405971
DCTN3	2.44684	1.18612e-05
UGCG	2.4436	2.37805e-05
TMEM18	2.44215	0.000757942
BLOC1S1	2.44099	0.00554952
KMT2A	2.43908	1.30007e-13
PEBP1	2.43831	4.88498e-15
PAPSS1	2.43376	0.00118617
NDNF	2.42536	2.52021e-14
VPS29	2.42343	2.53646e-07
TCTN1	2.42299	1.80438e-10
AP2B1	2.41352	1.63536e-12
CETN2	2.40792	0.000787347
HMGN2	2.40535	6.07958e-13
CASP3	2.39645	5.1493e-05
NAGLU	2.39608	6.4804e-07
GNG12	2.38275	0.000266159
MYCBP2	2.37553	0.000182872
AGPAT1	2.37449	0.00360414
GSK3B	2.36639	9.91671e-05
SNX5	2.363	1.00253e-13
FBXL20	2.36271	1.14043e-09
DECR1	2.36243	7.94781e-05
SPTSSA	2.36001	0.00251733
RSU1	2.35926	0.00024968
KRTCAP2	2.34851	2.82111e-09
TBX4	2.34717	7.69109e-05
ZDHHC2	2.34351	0.00141999
NCOA4	2.33905	1.64196e-05
ITFG1	2.33036	7.04171e-05
MFSD5	2.32858	2.74092e-05
GTF2H5	2.32346	3.63285e-06
SESN3	2.31673	3.62218e-06
SMPD1	2.31561	0.00166016
PCID2	2.31314	0.000137541
RAP2B	2.31136	9.92453e-08
GLUD1	2.31047	2.26078e-06
CENPN	2.3037	0.00916082
NTAN1	2.30199	2.5602e-06
CALU	2.30032	1.97966e-09
DNAJB4	2.30009	0.00294882
TMBIM4	2.299	0.000688131
ARMCX2	2.29588	0.00657163
ZBTB4	2.29514	5.46582e-07
FAT1	2.29184	0.00154466
COX7C	2.28562	9.42755e-05
HSDL2	2.28547	0.00323509
CNPY2	2.28498	9.25926e-14
EMC7	2.28338	0
AHCYL1	2.28277	0.00413687
CDC16	2.28119	0.00699241
UBQLN2	2.28083	6.36909e-08
UQCR10	2.28009	2.30179e-06
CEP97	2.28	0.00975139
CLIC1	2.27223	3.55271e-15
PRKCI	2.27097	2.68706e-05
DAD1	2.26776	0.00462789
UBA3	2.26246	3.7328e-07
CCDC6	2.26231	3.90714e-05
PRDX3	2.25923	9.37102e-07
TUBA1A	2.25905	4.9606e-08
DPY30	2.25619	0.00393348
BTF3L4	2.25519	8.73447e-11
CREBRF	2.25465	3.09473e-09
SPIN1	2.25043	2.97313e-07
SPG11	2.24091	4.06053e-06
GLT8D1	2.24049	1.06913e-07
KLHDC10	2.2204	2.45103e-07
APOOL	2.219	0.000275332
FNIP1	2.20848	2.25784e-07
FKBP1A	2.2023	0.00113749
IFT20	2.19773	1.87568e-06
MXRA7	2.19683	0
COPS7A	2.18816	8.78189e-08
TPI1	2.1873	4.06471e-05
CTSD	2.18559	1.26707e-10
EGLN1	2.18289	5.66541e-09
DCBLD1	2.18047	0.00439137
ATP6AP1	2.17331	0.00657101
CALM1	2.1723	4.5973e-05
RYBP	2.17223	4.88218e-06
EFNA5	2.1718	3.59061e-06
HMGCL	2.17177	0.0043507
LASP1	2.1699	0.00899368
NAAA	2.16949	0.00900109
OSBPL1A	2.15383	0.0034991
TMOD3	2.1536	0.00330067
CREG1	2.15214	0.00165976
ATP11B	2.14254	2.22612e-09
MRPL51	2.13967	4.90096e-08
AXL	2.13533	0.000975157
ALG5	2.13001	0.0027977
PPP1R3B	2.12655	0.00582807
MARCH6	2.12139	0.000932459
HACD3	2.11835	9.63662e-12
ADARB1	2.11432	0.00724843
MLH3	2.11069	0.00218536
DMXL1	2.11066	0.000217602
CBL	2.11022	9.69958e-05
FCGRT	2.10761	0.000308893
PAN2	2.10158	0.000338713
CHMP3	2.1013	0.00844059
ARPC5	2.09835	5.33058e-05
CYP20A1	2.098	0.00129785
NFE2L2	2.08795	8.58091e-13
ERGIC3	2.08024	0
ATP6V1D	2.07679	3.04798e-05
CST3	2.0764	0.00254715
ZCCHC24	2.07622	0.00973857
USP30	2.07545	0.00210934
EMC2	2.07153	0.00146201
PGLS	2.06923	7.81934e-05
SLC38A6	2.06738	0.000669496
CHP1	2.06512	8.57647e-13
KIFAP3	2.06297	0.000162914
RHEB	2.06175	6.59695e-13
AVPI1	2.0567	0.00608067
XRN1	2.05169	9.74385e-06
ERLIN2	2.05093	2.80751e-05
TRIM2	2.04742	0.00227464
ATG9A	2.04632	9.83735e-05
POLK	2.04121	0.000941126
UBE2A	2.03963	1.89005e-07
POLH	2.02941	0.00116096
WDR36	2.02841	2.82118e-06
SEPT2	2.02608	0.000451885
ITGA1	2.01842	2.63543e-06
CUL4B	2.01812	0.00126438
LDHB	2.0162	1.30548e-05
ETFDH	2.01464	8.42799e-05
NR3C1	2.01347	7.53804e-06
TMEM87A	2.01063	0.00494753
MFF	2.01006	7.57961e-09
ATP6AP2	2.00371	0.000529717
MAPRE2	2.00123	0.00743016
MRPS21	2.00013	0.000546746
COA3	1.997	0.00399586
DBI	1.99499	0.00268856
NBR1	1.99023	0.000495804
DICER1	1.98988	7.08322e-14
ATF2	1.98814	1.22619e-05
PTP4A2	1.98769	0
DUSP1	1.98273	3.53329e-10
METTL9	1.9804	0.00255711
ZSWIM6	1.96781	0.00237257
UQCRC2	1.96724	0.000136119
MLLT10	1.9629	0.0099395
NMD3	1.96272	0.00113883
ZFHX3	1.96227	1.77478e-07
SDCBP	1.96093	6.62039e-05
TACC1	1.95875	0.000349205
CREB1	1.95862	4.53525e-08
FAM96A	1.95635	0.00203187
NDUFA4L2	1.95604	1.73387e-05
DRAM2	1.95441	0.0046958
GLG1	1.94673	1.40982e-05
WDFY3	1.94574	0
REXO2	1.9443	4.824e-05
FADS3	1.93679	0.00237183
USMG5	1.93567	0.00185482
USP32	1.93191	0.000100039
MAPK3	1.92884	1.84547e-07
PEX19	1.92458	7.1514e-06
UBE2G1	1.92255	1.25089e-08
HEXA	1.9216	0.00157092
MTCH2	1.92035	0.000326551
UBE2H	1.91989	1.07692e-14
DARS	1.91379	6.53932e-07
SBF2	1.9047	0.000201252
TRAPPC4	1.90293	0.00733936
NF1	1.89981	3.33067e-16
ANXA7	1.89682	3.2089e-09
LPP	1.89435	0.00314643
ATL3	1.89377	0.00696979
SH3KBP1	1.8913	0.00065325
DYNC1I2	1.88971	0.000979286
RAB12	1.88913	0.00462477
NIN	1.8885	0.000204197
PAFAH1B1	1.88841	0.00610572
MPP5	1.8835	0.00113943
AP3M1	1.88233	0.000104931
YPEL5	1.87562	0.000451329
PLAGL1	1.8661	0.000105433
DEGS1	1.8643	0.00768334
PRKAB2	1.86189	9.94575e-05
ARFIP1	1.86077	0.000488483
UROD	1.85568	0.00934965
UNC50	1.85283	8.17858e-05
IGBP1	1.85102	0.00300462
RPS8	1.84446	0.000738647
CDC42BPA	1.84421	3.74777e-05
ZMYM2	1.83802	0.00253853
PMP22	1.83275	0.00870011
SEC11A	1.82826	4.43743e-11
CRBN	1.82817	0.00333388
RBL2	1.82508	0.00583898
MMADHC	1.82169	0.000427448
AIDA	1.8211	2.82961e-05
COG5	1.81786	0.00015027
MPDZ	1.81601	1.87689e-05
RNF185	1.80943	0.000323445
RIOK3	1.80555	0.000146973
TMBIM6	1.79973	0.00272834
IRF2BP2	1.79693	4.7621e-10
LIMS1	1.79583	4.4e-06
PRDX6	1.79384	2.47221e-06
ATP5L	1.79281	0.000183534
EEF1A1	1.7889	5.80114e-06
CLASP1	1.78327	9.5753e-06
SEPHS2	1.7762	0.0039743
HEATR5B	1.77479	0.000175341
TCF12	1.77347	7.30754e-09
DDHD1	1.7734	0.000803303
FNDC3A	1.7716	0.00238556
VPS36	1.77053	0.00381989
YWHAZ	1.76737	1.02979e-06
PDCD6IP	1.76636	1.9476e-07
UBE3B	1.7601	4.60211e-05
HP1BP3	1.75986	4.96259e-07
CTBP2	1.75802	1.37774e-09
ANO6	1.75371	0.00759015
MOB1A	1.75275	8.69606e-08
TECR	1.74878	0.00159951
YTHDF3	1.74821	0.00183392
CYB5B	1.74764	1.52272e-05
UBE4B	1.74739	0.000418456
CTTNBP2NL	1.74523	0.000437102
UBL5	1.74398	3.3525e-05
ZNHIT3	1.74277	0.00709033
NDUFA11	1.73835	0.00156203
HIF1A	1.73733	5.36857e-09
OGT	1.73667	0.00668786
DENND4C	1.73305	4.21269e-05
RNPEP	1.72539	0.000379385
CHID1	1.72425	7.57381e-05
ATP5B	1.72255	0.000920441
RANBP9	1.71674	3.12402e-11
KLHDC2	1.71502	0.00101158
H3F3A	1.71486	0.00165459
FXR1	1.71395	4.36939e-07
PSIP1	1.71203	0.00133535
NPEPPS	1.70976	0.00317275
SPCS1	1.70619	7.37687e-06
CAST	1.70054	0.000394626
SPOP	1.70027	0.00159517
CASC4	1.69846	0.0003043
RAB11A	1.68629	7.43257e-07
CCNDBP1	1.68467	0.00149544
ADI1	1.67405	0.00697517
ATP5F1	1.67365	0.00168793
STAM2	1.67063	0.00346566
PXK	1.67024	0.00220107
MED13	1.66941	5.58619e-06
TMEM106B	1.66466	0.00824833
AGFG1	1.66435	7.6769e-09
ATF7	1.66238	0.00461598
HADHA	1.66193	0.00125176
MOB1B	1.66143	0.000463598
TPM3	1.65766	0.000618445
N4BP1	1.65502	9.64559e-05
GPR108	1.65428	0.00291983
RAB34	1.65383	0.000296444
ATP9A	1.65354	0.000312632
ZYG11B	1.65203	0.000562208
SYNE1	1.64612	1.13283e-07
TARDBP	1.64381	4.3727e-05
UBXN4	1.64254	0.000276657
KDM5B	1.64217	0.00234791
IL6ST	1.63807	0.000102602
CLN5	1.63626	0.000590365
PPP3CB	1.62767	0.00151655
DOCK7	1.62529	1.99183e-06
CTNND1	1.61407	0.00153233
RAC1	1.60099	2.59218e-05
CAND1	1.598	0.00123439
ELP2	1.58792	2.29927e-06
MDH1	1.58526	0.00279514
COPZ1	1.58338	0.00150383
SHOC2	1.5805	0.000689011
CEBPZOS	1.57654	0.00439997
RAB3GAP2	1.57582	0.00541424
GDE1	1.56276	0.000521146
VPS13B	1.55772	0.00450413
OXSR1	1.55704	9.40131e-05
SNX1	1.5291	4.43288e-06
VPS35	1.52473	5.14427e-05
EOGT	1.52105	0.000421204
RFC1	1.50889	0.00106704
ERP44	1.50808	0.00188667
RBM39	1.50449	8.90363e-05
ZFX	1.50125	0.00065631
KIDINS220	1.49838	0.00442601
FDFT1	1.49123	0.009644
WDR26	1.48195	0.00896648
PIGT	1.46231	5.7263e-06
TNRC6B	1.44429	8.62363e-06
CCSER2	1.44143	2.18652e-06
ZDHHC9	1.43076	0.00433162
VPS4B	1.42823	0.00293797
GATAD2B	1.42503	0.00472281
CALCOCO2	1.42046	0.00150954
USP34	1.40204	1.21319e-06
IFNAR1	1.39928	0.000676555
ROBO1	1.3981	0.00373573
TAOK1	1.39425	8.34336e-08
APPL2	1.38402	0.00835617
UBR4	1.37078	0
MAN2B2	1.35393	0.00563723
DYNC1LI2	1.34677	0.00865762
LATS1	1.32876	0.00158189
ZEB1	1.31691	0.00229321
TPR	1.30365	0.00233401
SBDS	1.29849	0.00608494
RAB5B	1.29641	0.000584424
VEZF1	1.29508	0.00201305
CSNK1A1	1.28958	0.00241541
CDC27	1.27083	0.00823716
SNX9	1.24605	0.00819185
SH3GLB1	1.24576	0.000562289
ZKSCAN1	1.24294	0.00708837
SETD2	1.21665	0.00914874
