# Supplementary material for: Mapping molecular landmarks of human skeletal ontogeny and pluripotent stem cell-derived articular chondrocytes
Source: Nat Commun. 2018 Sep 7;9:3634. doi: 10.1038/s41467-018-05573-y (PMC6128860; doi:10.1038/s41467-018-05573-y)
Supplement: Supplementary file 15 — Supplementary Data 13 [file 41467_2018_5573_MOESM15_ESM.xlsx]

## Sheet: Sheet1
Supplementary Data 13: Genes significantly differentially enriched in Adult vs Adolescent chondrocytes (p<0.01). Negative sign indicates enrichment in adult cells.
Adult vs Adolescent Differential Expression
Gene Name	fold change	p value
XIST	-875.89	1.97278e-10
TMEM51	-200.766	0.00186897
CD93	-195.232	0.000306793
MGAT2	-131.155	0
IL11	-128.246	1.85688e-05
HINT3	-122.983	1.29949e-05
FGR	-101.693	0.00526642
LIF	-92.8167	0.000260247
SF3A2	-92.471	0.000149839
OXT	-73.633	3.90757e-05
CCL4	-72.8042	0.00310905
PLCG2	-68.4523	2.28636e-06
SOX7	-66.3336	0.00305556
CCL3	-64.0173	0.009983
KCNK10	-62.2699	0.00903041
SSTR5	-59.0277	0.00264492
PRG4	-55.7881	0.00597764
DHX37	-55.0852	1.34595e-07
TOMM40	-42.6277	4.31836e-07
RND1	-40.958	0.000109411
IGF2	-38.4549	2.63861e-07
MAGOH	-36.1124	0.000327027
WNK2	-34.0168	9.21222e-05
CCDC9	-32.3941	2.88658e-15
CCDC86	-31.6856	6.7233e-08
KIF26B	-29.5235	0.00371492
CBARP	-28.7615	0.0017206
CDHR2	-27.505	0.00137008
DOC2B	-26.307	0
SLC35F2	-25.6564	0.00172049
TNP1	-24.8151	0.000900357
DOHH	-23.9229	0.00554261
FOXA2	-22.6413	1.08235e-05
CSF2RA	-22.3662	0.00547622
COL18A1	-22.3302	0.00430413
U2AF2	-22.281	1.11022e-16
FBXL19	-22.256	5.30531e-07
PES1	-21.8265	2.64333e-05
HYPK	-21.4809	0.00994932
SCAF1	-20.6414	0
LRRC38	-20.2594	1.26488e-11
ANO1	-19.7109	0.00449905
BSN	-19.6283	0.00193617
SOX11	-18.7486	0.00882619
LAMC2	-18.2386	0.00848917
GRWD1	-18.0933	4.38211e-05
RPUSD2	-18.0532	0.000777645
FAM222A	-17.8641	0.000158415
TENM3	-16.9404	2.56428e-12
REXO1	-16.9257	8.43248e-07
KLF16	-16.5135	6.29818e-05
KLC2	-16.4002	0
UBALD1	-15.977	0.00875806
NOC2L	-15.9405	2.49618e-11
ATAD3A	-15.8277	4.07008e-13
EPN1	-15.0901	0.000215748
METTL1	-14.8854	3.44644e-06
IPO4	-14.7928	8.3231e-11
MYH14	-14.7492	3.74889e-12
MSI1	-14.6323	0.0001415
SDF2L1	-14.5708	5.06262e-14
LRP3	-14.4928	8.90673e-09
CENPB	-14.1918	1.09315e-10
FAM43A	-14.167	0.000399691
DHRS11	-14.1152	0.00168469
TNIP2	-13.9519	2.97357e-09
WNK4	-13.9193	0.00573343
EMILIN1	-13.8551	1.05027e-13
CISH	-13.7272	0.00942904
ZFP41	-13.5138	4.40978e-07
RAVER1	-13.2097	0.000375784
CILP2	-12.9625	6.74757e-10
SOD3	-12.8359	0.00052534
MRTO4	-12.6731	2.86192e-06
SPINT1	-12.6054	0.00135547
LRP4	-12.5016	0.00236498
GPATCH4	-12.0645	2.5886e-05
HMGA1	-12.0276	3.99222e-05
PPAN	-11.8174	0.00317598
PELI3	-11.7173	6.4231e-05
TRAF1	-11.7151	7.19733e-05
NKX3-2	-11.6254	2.12901e-08
CCDC157	-11.516	0.00162628
INO80E	-11.4593	1.22125e-15
ARC	-11.4414	0.00353487
CCDC124	-11.3579	0.000235413
ANAPC2	-11.285	0.00821672
UBAP1L	-11.2644	3.8504e-05
GRIN2D	-11.2367	0.000345131
RELT	-11.1965	1.39703e-11
KMT2B	-11.0301	2.54006e-07
KRI1	-10.9056	1.94139e-05
KIF26A	-10.7422	0.00467637
ZC3H4	-10.5503	3.57021e-06
SH3D21	-10.5206	0.00121138
WDR4	-10.4859	2.88822e-05
NOP14	-10.4573	2.1326e-05
OGFR	-10.4299	0.00195947
FOXC2	-10.3643	0.000204734
SEMA7A	-10.3506	1.15167e-07
MAPKBP1	-10.2981	0.00437104
ZFPM1	-10.2188	0.000265653
MAFK	-10.0628	0
ARHGEF18	-10.01	6.44735e-06
EIF5A	-9.99093	0.000167953
NOP2	-9.96881	0.00261099
EVI5L	-9.96739	3.56815e-06
PHRF1	-9.94235	0
B4GALNT3	-9.92299	8.01264e-08
KHSRP	-9.86927	1.62957e-06
SETD1A	-9.85348	5.06883e-07
NACC1	-9.78531	8.31512e-09
CHERP	-9.75174	0.000229553
PLEKHN1	-9.72771	1.81208e-05
TCOF1	-9.7194	9.0585e-10
GPANK1	-9.66721	0.000183189
CXXC1	-9.66709	1.82104e-10
MYBBP1A	-9.62912	6.24667e-12
DAZAP1	-9.55357	3.51608e-13
GNL3L	-9.55169	1.37557e-13
CD3EAP	-9.53379	0.000850955
DHX34	-9.50609	3.20608e-09
DUS2	-9.45521	0.00173419
GRK6	-9.37907	0.00195708
RANGAP1	-9.29192	2.8472e-05
PUS1	-9.28591	0.00654719
PGAM5	-9.26705	3.07901e-05
SNRNP70	-9.22277	3.22387e-07
CCDC85B	-9.21829	0.00236301
PELP1	-9.19095	0.000561345
BYSL	-9.16029	0.00452592
NLE1	-9.15408	0.000621417
PALD1	-9.08935	0.00113487
DOT1L	-9.05097	2.18714e-14
SRRT	-9.04526	0
SEC14L2	-9.03334	0
DCAF15	-9.0263	9.78411e-07
TEAD4	-8.86256	6.60736e-06
KLHDC4	-8.83669	1.54293e-05
FBXO46	-8.70357	6.95954e-07
RRP1	-8.66444	0.000664758
EMILIN3	-8.6606	3.60051e-05
DGKZ	-8.6534	1.60889e-10
KRT10	-8.63764	1.01097e-12
RBM19	-8.6362	4.55191e-14
NFKB2	-8.57718	0.00577889
PPP6R1	-8.49805	1.22097e-09
BRF1	-8.46678	2.91166e-11
MECOM	-8.46255	0.00171149
CAPN15	-8.42216	0.000401311
PITPNM2	-8.4002	1.42814e-11
DDX11	-8.29716	1.95977e-05
RANBP1	-8.29008	7.49001e-12
TPRN	-8.2768	0.000524307
HHIP	-8.25353	0.00468636
ITPK1	-8.17303	2.16872e-05
STK11	-8.16713	6.28508e-12
ZMYND19	-8.16045	4.29656e-05
UPF1	-8.07447	0.000377136
VPS37B	-7.99464	0
RRP12	-7.98624	0.00108055
CMIP	-7.97666	2.71069e-11
HIP1R	-7.93767	0.00216563
FAM109A	-7.89957	0.000780259
SURF6	-7.84267	4.53654e-06
DHX38	-7.83321	1.78668e-08
THOP1	-7.77717	5.52682e-07
CACTIN	-7.7318	0.00751752
DDX54	-7.71501	4.24456e-05
LTBP4	-7.71076	2.63146e-05
TAOK2	-7.70839	0
SNX8	-7.57865	9.67995e-06
MAP3K9	-7.52348	0.00041393
SLIRP	-7.51762	0
GMPPB	-7.44909	3.66374e-15
PDAP1	-7.44707	3.39648e-10
REXO4	-7.4263	1.60378e-05
UBE2S	-7.38788	0.00101872
UBTD1	-7.3405	0.000206554
BRMS1	-7.29289	7.1328e-08
RIN3	-7.26999	0.00116064
SHISA2	-7.26996	0.00211058
PFAS	-7.26451	1.93488e-07
CTDP1	-7.23037	2.37302e-10
DDX51	-7.21712	0.00742805
RPUSD1	-7.13991	0.000203565
THBD	-7.13049	6.2661e-13
CEP170B	-7.12856	7.99361e-15
AKT1S1	-7.12724	0.000187052
PKN3	-7.11769	0.000389688
ARL8A	-7.0898	0.00905031
SFPQ	-6.98641	1.63262e-05
RPS6KA4	-6.90925	0.00260087
ITGA2	-6.9063	2.7284e-06
PXDC1	-6.89659	0
PRR12	-6.89231	3.88578e-15
EIF4A1	-6.86168	4.78103e-05
VARS	-6.8182	0
DHX30	-6.8134	3.82292e-05
CNOT3	-6.80922	5.35877e-06
KLHL21	-6.80342	2.20172e-09
RAB35	-6.78263	1.09371e-06
CSK	-6.74407	2.91786e-09
PLEKHG3	-6.72372	0.000247661
IL12RB2	-6.69779	1.56113e-05
MDC1	-6.68478	4.07881e-07
STRN4	-6.67956	7.5045e-08
CCDC3	-6.67904	0.00263558
AXIN1	-6.6612	2.07298e-05
SLC39A7	-6.64944	0.00153902
MAP2K7	-6.63833	4.92321e-07
FBXL6	-6.59348	1.3248e-05
HIRA	-6.57624	0.0013925
PRDM11	-6.56541	0.00103041
HNRNPAB	-6.56451	0.00173335
CLUH	-6.55458	0.000146799
NOP16	-6.54921	9.93087e-06
CHMP4B	-6.53268	6.83736e-08
CCDC137	-6.5261	0.000204618
SAFB2	-6.5185	0.000493267
ABHD17A	-6.5111	1.27676e-14
FHDC1	-6.47949	8.8516e-05
ARRDC2	-6.45701	2.20385e-08
ESF1	-6.38211	0.00198259
MAP7D1	-6.36826	1.07744e-08
PFDN4	-6.34327	0.000800901
INO80B	-6.34054	0.00826688
EBNA1BP2	-6.30998	0.000146271
BCAR1	-6.23853	0
SBF1	-6.2364	8.97141e-09
DUS3L	-6.23072	3.81948e-05
CIC	-6.20044	3.53051e-14
WDR46	-6.19056	2.57111e-08
PICK1	-6.16635	0.00669607
TBC1D10B	-6.15218	7.36914e-09
HNRNPM	-6.14874	4.30767e-14
AFG3L2	-6.11806	0.000267886
GADD45GIP1	-6.10816	0.00160294
FAM207A	-6.0913	0.0015388
MAP3K11	-6.06003	8.27091e-06
FBRSL1	-6.05581	0.00636257
MRPS9	-6.05125	7.76173e-06
RASGRP3	-6.046	4.19755e-11
LIMK1	-6.03935	1.11022e-16
BRPF1	-6.02777	0.00124344
HGS	-6.01332	4.84331e-06
DMWD	-6.01229	1.29105e-08
TOP1	-6.00607	0
EIF4G1	-6.00243	0
RNF126	-5.99826	0.00132468
CCDC8	-5.97783	0.000847567
PRPF19	-5.9715	0.00183819
TCF7	-5.9418	9.18512e-05
NME1	-5.87241	3.48984e-06
INHBA	-5.86979	0.000145086
ALKBH2	-5.86576	0.000378225
DSC2	-5.83325	0.00914365
CHRDL2	-5.80319	0.00897478
EIF3B	-5.77015	1.94096e-08
PRR14	-5.76724	0.00101961
MAD1L1	-5.76182	0.00574647
BCL2L1	-5.75869	0
PLK3	-5.75203	0.00447195
CUEDC1	-5.74945	4.25745e-09
RTKN	-5.74604	0.00106921
FKBP4	-5.74585	0.00206877
TSPYL2	-5.72898	8.27323e-08
CDC37	-5.72577	1.73315e-07
TFAP4	-5.69244	0.00926645
SENP3	-5.67485	2.11351e-11
SPATA2	-5.66484	0.000855673
GTPBP6	-5.61887	0.00350033
COL9A2	-5.59051	7.57598e-06
FASN	-5.58329	0
TRIM11	-5.57516	0.000173952
SIPA1L3	-5.53648	0
BANP	-5.50637	6.85957e-05
SART1	-5.50333	2.97844e-06
PUS7	-5.49732	0.00490985
KIF1C	-5.49684	0
HMGB1	-5.487	0.00180238
LYAR	-5.47771	0.00026122
PKNOX2	-5.46746	6.5471e-12
ZBTB7A	-5.45681	0.000193076
DPH2	-5.44273	0.00325422
MAN2C1	-5.43633	0.000173679
RPTOR	-5.43381	1.40019e-11
GIGYF1	-5.43329	1.3555e-05
SBNO2	-5.41451	1.47257e-07
LETM1	-5.37611	0.000308336
STK40	-5.35465	0
RAP1GAP2	-5.33815	0.00834433
SPHK2	-5.33563	0.000322988
ILF3	-5.3314	0.000145872
DCHS1	-5.32017	0.0012363
COL6A2	-5.31378	1.24423e-12
MSTO1	-5.3056	0.000225445
HS3ST3A1	-5.29259	2.33954e-09
FAAP100	-5.29242	0.000182873
MYO9B	-5.27031	3.42726e-13
SMARCB1	-5.24685	2.43315e-05
ANKMY1	-5.24496	0.00650431
SUN2	-5.2385	0
SYDE1	-5.22728	0.000101402
COL27A1	-5.22384	0.000174782
PLCG1	-5.20751	1.17351e-13
BOP1	-5.19118	1.61625e-07
SMARCA4	-5.18848	0
UPF3B	-5.16743	2.75922e-05
ARFGAP1	-5.16639	3.2494e-12
DRAP1	-5.15529	0.00910674
UBE2N	-5.14764	3.95956e-07
DDX23	-5.1183	0
SH3BP5L	-5.11412	1.28442e-06
FXR2	-5.097	6.33262e-05
LRFN4	-5.0858	4.11998e-05
TSSC4	-5.07925	1.72968e-05
POLG	-5.07211	4.06342e-13
TIAM1	-5.06218	0.00137086
BCL7C	-5.05234	0.0018642
GNL1	-5.04803	4.79915e-05
NOL6	-5.03836	0.000536565
AP5B1	-5.0259	0.000428895
B3GNT7	-5.01207	1.2799e-08
FBXO11	-5.01026	0.000155217
SLC5A6	-5.00418	4.73907e-10
PDCD11	-4.99044	0.000127386
R3HDM4	-4.9874	1.25455e-14
DSP	-4.98032	0.000854228
USP19	-4.96098	3.61927e-09
MAPK8IP3	-4.94118	3.68051e-05
DNAJC14	-4.91766	3.57328e-09
ENTPD7	-4.91451	0
PRRC2A	-4.91345	4.41849e-06
PIAS4	-4.90211	1.44764e-05
NCLN	-4.89972	1.14591e-06
ERH	-4.88172	3.58411e-06
POLR2E	-4.87894	4.96712e-06
CRCP	-4.85968	1.3691e-05
SLC7A5	-4.85747	8.44007e-07
CASKIN2	-4.85074	0.00594706
FOXP4	-4.83983	0.00039145
TLE3	-4.8388	0.00532146
PLEKHM2	-4.83604	0.00104956
APH1A	-4.82937	0.000728014
ZBTB45	-4.82698	0.00411616
CCDC85C	-4.81393	2.63777e-10
GOLGA2	-4.79851	0.0020868
EIF3G	-4.79829	1.05743e-11
TMEM204	-4.79135	5.32713e-05
GMEB2	-4.76825	5.75325e-05
ATXN7L3	-4.74542	1.00755e-08
CSMD2	-4.74177	3.06517e-08
STAG3	-4.72714	0.00277804
CSRNP1	-4.72465	6.39432e-11
TUBB4B	-4.72218	5.00711e-14
PHF5A	-4.70249	3.24767e-06
SSRP1	-4.70203	0.00925689
SLC45A4	-4.69667	0.00317362
PTGES2	-4.66962	0.000193158
KRT8	-4.66	0.00075747
RPIA	-4.65777	0.00279229
TNK2	-4.64908	0.00173696
MTG2	-4.64628	0.000783544
MAZ	-4.64608	2.80581e-05
PNP	-4.63714	0.00450125
DDX49	-4.63338	0.00125187
RPS19BP1	-4.63155	0
GATAD2A	-4.61838	0.00202311
PHC2	-4.61775	0.00889327
NUP35	-4.61105	0.00285701
ABCF1	-4.58489	0.00171023
VPS4A	-4.58022	3.63593e-06
SETD1B	-4.57318	0.00838417
CDC34	-4.57258	7.02744e-06
PRPF31	-4.56643	2.40325e-06
CMSS1	-4.54676	1.0483e-05
AEN	-4.5465	9.82659e-06
AKAP8L	-4.53926	2.87798e-06
TIMM44	-4.53858	0.00824005
RRP7A	-4.51976	0.00028511
CCDC142	-4.5121	0.000593563
SMG5	-4.51071	1.53857e-05
MBD3	-4.50623	1.05538e-12
TMED9	-4.49941	2.50884e-05
TSC22D4	-4.49128	0.00234487
PTDSS1	-4.48995	0.000631109
YDJC	-4.48681	0.00755055
TOR4A	-4.47208	1.90595e-08
TRAF4	-4.46479	0.00358906
SVIL	-4.45406	0.00217035
POLRMT	-4.45377	4.10864e-07
STIP1	-4.44855	0
TNIP1	-4.44231	0.00950104
TARS2	-4.44038	7.93616e-05
KCTD5	-4.41329	0.00143551
EGLN2	-4.41303	1.73426e-07
NARFL	-4.38989	0.00877555
SMN1	-4.38289	0.000192781
PAK4	-4.38049	9.53496e-05
GGA1	-4.3709	0.00017136
PSMD2	-4.36686	0.00200988
EHMT1	-4.34826	8.01581e-14
ZC3H18	-4.34213	3.10775e-06
TRIM41	-4.33256	4.71452e-05
EIF5B	-4.32374	1.63564e-07
ARMC6	-4.3198	8.17344e-05
DHX16	-4.31907	0.000100133
POLR3H	-4.31032	2.75557e-13
CLTB	-4.30218	0
DDX19A	-4.30077	8.44809e-06
TIPIN	-4.29694	0.00149428
SF3A1	-4.2735	0
ALYREF	-4.27345	0.000969948
IGHMBP2	-4.2716	0.00176513
SFXN5	-4.26757	1.26762e-05
MYC	-4.26236	0.00624363
ASNA1	-4.25832	7.33132e-05
ERF	-4.25437	4.11069e-05
AAMP	-4.24702	5.61277e-06
MED22	-4.24229	6.89793e-08
MTA2	-4.24221	0.000140271
RNF31	-4.2409	0.00294758
UBQLN4	-4.23866	0.00147457
FKBP8	-4.23671	2.41298e-11
FAM83G	-4.23227	0.000168245
EPHA2	-4.22961	0.00102497
PRKCZ	-4.19841	0.008995
PUF60	-4.19762	0.00112406
NUDT3	-4.19409	0.000132089
ALPK3	-4.18924	2.19846e-10
MARK2	-4.18682	2.97101e-07
ARHGDIA	-4.18388	0
KRT18	-4.18271	0.00135807
BIN3	-4.17968	6.04178e-07
NCOA5	-4.15379	6.23565e-06
MESDC1	-4.14516	0.00613144
PPP1R18	-4.14024	0.00605263
PRPF38B	-4.14004	0.000803655
GTF2F1	-4.12765	1.97888e-05
MON1A	-4.12463	0.00406935
TESK1	-4.1233	0.000320744
CIZ1	-4.11361	1.33369e-07
TNRC18	-4.10614	3.00042e-07
CCDC57	-4.09554	0.00765128
UBOX5	-4.08996	0.00282927
MIDN	-4.08817	7.77156e-16
LAS1L	-4.08086	0.00850933
NF2	-4.07353	0.000157395
MYH9	-4.06956	1.33114e-11
SH3GL1	-4.05103	7.2777e-08
EXOSC2	-4.05017	6.43116e-08
PMM2	-4.04552	9.06018e-09
SDCCAG3	-4.04043	7.01802e-09
FARSA	-4.0399	0.00710253
PTPN23	-4.03056	0.000150686
MTA1	-4.02935	6.74266e-05
HSD17B10	-4.02659	3.22217e-05
ATP13A1	-4.02146	4.13878e-08
ALG3	-4.01161	0.00289403
COPE	-4.00082	6.67452e-07
HMGB3	-4.00035	0.00890984
AKT1	-4.00023	1.70757e-11
SCYL1	-3.99741	0.00132163
METTL21A	-3.99492	0.00048396
GET4	-3.98959	0.000210264
RNF19B	-3.98949	2.50848e-09
U2AF1	-3.98652	0.0030321
RABL6	-3.98005	0.000114246
SGTA	-3.96841	7.35141e-05
RBM8A	-3.94989	0.00101135
RBM42	-3.94105	2.07292e-07
AMPD2	-3.93849	1.11022e-16
MICALL1	-3.93643	6.23945e-14
TUSC2	-3.93544	0.00368724
AP3D1	-3.93295	0
POLR3E	-3.89918	1.55744e-05
RHOC	-3.8974	3.21965e-15
CPSF1	-3.88745	0.000681005
NOC4L	-3.88583	0.00405029
NAA10	-3.88426	0.00490851
PRRC2B	-3.8819	4.83039e-09
ORAI2	-3.88168	1.54872e-07
NCOR2	-3.86354	5.46128e-06
GEMIN4	-3.86176	0.00218966
GOLGA3	-3.8491	9.21179e-06
ELK1	-3.84454	0.000351692
CCDC94	-3.84399	4.59774e-05
CPTP	-3.83078	0.00226016
EML1	-3.82712	1.9604e-10
SURF2	-3.81729	0.00208671
AMD1	-3.81219	3.72938e-06
ECSIT	-3.80738	0.00128364
PA2G4	-3.80421	0.00443988
CYTH2	-3.80345	0.00126479
IMP4	-3.79156	0.0033222
CPSF4	-3.78998	0.000692104
ZC3H7B	-3.78511	2.97381e-05
MRPS26	-3.7799	0.00512806
ARFGAP2	-3.77779	0.00058024
PSMC3	-3.77206	0.00577827
ACSF3	-3.77129	6.84782e-05
HDAC2	-3.75842	3.13525e-07
ARHGAP31	-3.74726	0.00122525
PYCR2	-3.72923	1.34818e-06
IBA57	-3.72491	0.000455582
ZRSR2	-3.72279	0.00809252
BRAT1	-3.71647	4.08077e-05
HSF1	-3.71203	0.000461348
UBTF	-3.71021	1.11022e-16
GNL2	-3.70882	0.000472439
PRCC	-3.7073	0.00283836
PPM1G	-3.70394	0.00126719
RBM15	-3.70062	0.00210138
B3GALT6	-3.69923	0.00020793
TMEM259	-3.69121	1.95367e-06
PSMC4	-3.68526	0.00644907
METTL16	-3.68157	0.00387042
RAD23A	-3.68037	3.69884e-07
SAFB	-3.6645	5.79565e-05
AATF	-3.6623	0.00044891
VASP	-3.65326	0.000716665
PIN1	-3.64753	0.000622325
BRD9	-3.64695	5.32705e-05
CDK11B	-3.64605	0.00268023
NUDT16	-3.64046	0.000118365
RUVBL2	-3.62623	0.000122157
GBA2	-3.60899	8.62367e-07
FTSJ3	-3.60118	6.19045e-06
DNAJC5	-3.5934	1.44238e-05
ZPR1	-3.58819	0.000130066
MMP14	-3.57208	0.000964463
BAHD1	-3.55214	0.00028632
SCO1	-3.55187	0.00210297
POLR3D	-3.5448	8.97629e-06
GAK	-3.54195	3.08029e-05
LENG8	-3.53895	9.51918e-05
HNRNPK	-3.53348	0.000627672
KPNB1	-3.53096	6.43211e-06
HMGCS1	-3.53058	7.18603e-05
SMARCD1	-3.52526	6.21725e-15
GPS2	-3.52461	1.03196e-08
FAM219A	-3.5241	0.00307214
ANKS3	-3.52154	0.00101348
AAGAB	-3.50869	5.85875e-09
YKT6	-3.50773	1.05587e-07
FBXL18	-3.50229	0.00142435
BCKDHA	-3.49364	0.00746259
MGLL	-3.49125	0.000102547
RBM14	-3.48964	0.00633697
SF1	-3.48959	1.63382e-06
MYO19	-3.48464	2.98142e-10
FMNL3	-3.46336	8.83559e-05
TRMT6	-3.45596	0.00364589
ERCC1	-3.45284	7.96552e-06
CRTAC1	-3.45193	0.00119914
MOGS	-3.44383	5.04707e-05
TRNT1	-3.43949	0.000968332
HSPBP1	-3.43854	0.00563549
TUBGCP6	-3.43518	0.00310019
CRTC1	-3.43269	0.00146189
BMS1	-3.43149	6.98205e-06
GIPC1	-3.42957	0.00042471
RRP1B	-3.42838	1.89498e-06
NR1H2	-3.41638	0.000187535
RUVBL1	-3.41283	0.000124318
SDF4	-3.40375	0
PARP1	-3.39479	3.69612e-10
CAMTA2	-3.39194	4.26091e-08
PFDN2	-3.39047	0.00987746
POLR1A	-3.38931	4.97432e-05
UBE2M	-3.38406	0.00048834
TYK2	-3.36786	4.8874e-10
RALY	-3.36111	0.00152318
NAT9	-3.36066	0.00373951
AES	-3.34893	3.68239e-12
TUBB6	-3.34647	2.03908e-11
ZBED6	-3.34472	0
SET	-3.33941	4.60843e-05
KIFC3	-3.3352	0.00216821
SOBP	-3.33432	0.000181015
IP6K1	-3.32633	2.75514e-05
CD2BP2	-3.32274	0.00203658
DDX10	-3.32179	7.68861e-06
HDGF	-3.31847	7.50699e-09
POR	-3.31401	0.00273483
L3MBTL2	-3.31046	0.00050242
ARIH2	-3.30363	0.000514976
SCFD2	-3.30108	0.00409213
CCAR2	-3.2854	1.01635e-07
NOP9	-3.2746	2.56552e-05
PRELID1	-3.27413	5.76511e-06
DPP9	-3.27216	5.63226e-07
INTS1	-3.27036	3.42618e-08
TBCA	-3.26993	0.000580919
RNF40	-3.26539	2.00963e-06
TRIM27	-3.25219	8.10574e-12
LRFN3	-3.23905	0.00377157
PRKACA	-3.23749	4.93883e-08
ZBTB39	-3.23486	0.00340078
PRPF6	-3.22058	6.11256e-05
MPRIP	-3.21802	0
PPP1R12C	-3.21523	0.000431011
NDUFA13	-3.20859	1.20563e-05
CCT7	-3.20816	1.17082e-09
UBE2G2	-3.20572	0.00183818
TUBGCP2	-3.19643	2.11946e-11
KLF9	-3.18519	3.96794e-13
ZFYVE27	-3.18406	0.00019216
NSMF	-3.17083	0.00811167
MAP3K3	-3.17005	2.28256e-06
RAB11FIP5	-3.16979	0
ARFIP2	-3.16627	1.74174e-05
RBAK	-3.15837	0.00748867
MAP2K2	-3.15309	1.81029e-07
SH3BP2	-3.14396	0.00698418
NAA16	-3.14262	0.000195872
SF3B2	-3.1333	0.00235015
RGS3	-3.13134	0.00243444
BHLHE41	-3.12981	1.22203e-06
PIP5K1C	-3.12389	2.04587e-06
EP400	-3.12311	0.000447882
MAPKAPK5	-3.11837	3.07047e-05
IFRD2	-3.11655	8.81483e-08
DBNL	-3.10096	0.00285432
NAA15	-3.09623	0.00405733
WDR1	-3.09395	0
HNRNPL	-3.09111	0.00119688
MGRN1	-3.08708	0.00267948
HNRNPH1	-3.08644	0.00120446
LSG1	-3.08618	0.000137583
ATXN1L	-3.07121	0.00217987
POFUT1	-3.06255	0.000668394
GIT1	-3.0594	3.86413e-12
R3HCC1	-3.04761	0.00272079
DENR	-3.04736	0.000203457
PRKCD	-3.04436	0.00081534
AHDC1	-3.03416	0.000206596
TRAF3	-3.03142	1.11095e-06
FCF1	-3.02081	0.00218448
FAM160B2	-3.0178	4.58951e-05
KDM2B	-3.01481	0.00246222
ANKRD40	-3.0119	0.00725543
UBE3A	-3.00561	1.68253e-09
C1QBP	-3.00003	7.6816e-05
BRD2	-2.98517	2.03742e-06
PEX26	-2.98365	3.6203e-06
SNRPC	-2.97648	0.00754533
DDB1	-2.9577	7.59162e-05
PRDM5	-2.95248	0.000641558
ELAC2	-2.94955	5.13497e-07
POLR1B	-2.94855	0.000391358
FGFR1	-2.94387	0.000482225
ST3GAL2	-2.94251	0.00332225
PFKP	-2.93969	9.37112e-05
LUC7L2	-2.93774	0.00260872
CHMP2A	-2.93627	0.00269798
ETS2	-2.93572	1.43015e-06
CTBP1	-2.9344	0.00151229
TBL2	-2.92991	5.0482e-06
ERI3	-2.92836	0.00904802
NELFCD	-2.92533	1.03317e-06
DBN1	-2.92243	0.00256545
AP1B1	-2.92109	6.43527e-05
TTC19	-2.90823	0.000888184
RAD23B	-2.90768	2.59253e-05
VASN	-2.9074	0.00665868
SLC27A1	-2.90003	0.000212944
ARF5	-2.89777	0.00830189
PNN	-2.89733	0.00591647
NCKAP5L	-2.89499	0.00469307
PRMT5	-2.89357	0.00087303
DVL1	-2.89268	0.00848758
RNF10	-2.88526	7.47345e-08
OSBPL5	-2.88372	2.41738e-07
HARS	-2.88245	0.000999581
ARL6IP4	-2.8763	0.00533209
DGCR8	-2.87523	0.00109788
AMOTL1	-2.87187	0.000261796
LONP1	-2.86797	0.00397711
LIG3	-2.86773	0.000235386
XRCC6	-2.8653	0.00696595
PIGL	-2.86334	0.00657879
SDE2	-2.85531	0.00322881
MUL1	-2.85072	0.000146937
POLE3	-2.84707	0.00814386
POLR2D	-2.846	0.00126496
BAP1	-2.82969	0.00554488
LAMB3	-2.82852	0.00295032
UBE2O	-2.82714	0.00193537
KLC1	-2.82587	0
VPS18	-2.825	0.00984833
MCM3AP	-2.8207	3.01657e-07
NOM1	-2.8175	0.000465736
WBSCR22	-2.81593	0.000349668
VAV2	-2.80908	0.000210068
FPGS	-2.797	2.69712e-06
AGAP3	-2.78894	0.00115862
IRAK1	-2.78614	1.92562e-05
KANK1	-2.78379	1.11742e-09
CLMP	-2.78366	0.000899723
TBC1D9B	-2.78361	1.49308e-07
CDK10	-2.7827	0.00782384
DHX9	-2.7825	2.09215e-06
METAP2	-2.78124	0.00345248
BECN1	-2.78114	2.77942e-06
EIF2B5	-2.78006	0.00612678
DOCK6	-2.77826	0.00606127
PLXNA2	-2.7776	0.00010827
BAZ2A	-2.74851	0.00077654
ANKRD11	-2.74758	1.74787e-09
EIF4EBP1	-2.73687	0.00114384
MAP2K3	-2.72707	0.00530983
KCTD2	-2.72662	0.000624456
TPRA1	-2.72001	0.00436997
MGAT1	-2.71902	0.000914365
ST6GALNAC6	-2.71842	7.49888e-07
DNAJC11	-2.71533	0.00670758
PDDC1	-2.71384	1.87712e-06
LRRC59	-2.70212	0.000103246
ACIN1	-2.66865	1.2052e-07
RAPGEF1	-2.66696	7.51547e-07
DDX41	-2.66294	0.000106528
PABPN1	-2.66061	2.8335e-07
ZYX	-2.65923	3.25328e-07
SCAP	-2.65867	4.91508e-10
ACP2	-2.656	0.00394405
USF2	-2.64891	1.53489e-05
POLD2	-2.64432	1.10136e-05
HK1	-2.64168	1.12982e-10
IRGQ	-2.63958	0.00238639
ARHGEF1	-2.62643	0.00139738
GTF3C6	-2.61939	0.00105344
EEF2	-2.61466	1.2236e-08
PIEZO1	-2.6141	0.000918169
TOLLIP	-2.60365	0.000830934
SNRPB2	-2.60075	0.00415637
YARS	-2.60004	0.000357008
ISY1	-2.59447	0.00239039
ATP6V0A2	-2.5905	4.43718e-08
TLN1	-2.59044	0
TBC1D17	-2.57249	0.00102458
TOMM34	-2.57246	0.00796771
PPARD	-2.56856	0.000105085
UBXN6	-2.56226	1.01777e-06
PYURF	-2.56027	0.0011441
PRPF3	-2.55854	6.63574e-05
IDH3A	-2.54842	0.0061489
GTF3C1	-2.54282	0.000114914
ORC2	-2.54278	0.00785586
PRPF40A	-2.54073	2.17809e-09
YLPM1	-2.53345	0.00762175
SYNCRIP	-2.53269	8.87954e-06
MDN1	-2.52061	8.7087e-12
BAG6	-2.52017	0.000861929
BIRC2	-2.50786	0.000593061
B4GALT3	-2.50353	0.00482828
PRPF4	-2.49345	0.00010314
USP5	-2.48832	0.00212955
URGCP	-2.4876	0.00228277
PSME3	-2.48461	0.000638058
ARHGEF11	-2.48217	4.76856e-06
PACSIN2	-2.47426	0.00889361
DAB2IP	-2.46722	0.00777019
PCSK7	-2.45376	0.00293363
CEBPZ	-2.4415	0.0087322
RBM15B	-2.43778	0.00350749
SPEN	-2.43324	0.000310117
AEBP1	-2.43028	0.000988405
RNF6	-2.42203	3.60955e-05
SMO	-2.41968	0.00239712
TUFM	-2.41958	4.59833e-06
GNB2	-2.41851	0.000603181
ARHGEF40	-2.41833	1.6688e-07
SRP68	-2.4181	1.19315e-06
SPATA13	-2.41341	0.000228159
PKD1	-2.41088	1.57007e-07
PITPNA	-2.40235	7.89481e-09
TAF10	-2.39051	0.00979592
NOL10	-2.38655	0.00714824
POGK	-2.37417	0.000602116
SSU72	-2.36583	0.00327342
CLPTM1L	-2.35714	0.000498416
MEA1	-2.34892	0.00430065
NDUFA6	-2.34684	0.00369564
MLXIP	-2.34308	4.78748e-10
YBX1	-2.33952	0.0094946
MLLT1	-2.3374	0.0093705
RIPK1	-2.33367	0.00948718
PTRF	-2.33337	0.00960192
SETD3	-2.32595	0.00725696
LTBR	-2.32412	6.15691e-05
DNAJB12	-2.3131	8.19657e-05
EIF4H	-2.30771	0.000366403
SZT2	-2.30357	1.70322e-09
MEGF8	-2.30056	0.000311493
TXNDC5	-2.29689	7.21645e-15
GTF3C5	-2.28992	0.00988761
SH2B3	-2.28752	1.42636e-05
TXLNA	-2.28468	1.09902e-08
DNM2	-2.28362	5.25256e-06
ODF2	-2.28198	0.000469842
NUP88	-2.26961	0.000204852
PLXNA1	-2.26897	0.00595842
SRP19	-2.26462	0.00343207
DNMT1	-2.26206	0.000236496
CNDP2	-2.2554	0.00107166
ACTN4	-2.25059	2.11761e-06
PAF1	-2.24433	0.00121122
EIF4E2	-2.22645	0.000153869
HNRNPR	-2.22627	1.2379e-13
PTPN1	-2.21997	0.000305213
NT5C3B	-2.21916	0.0063359
MRPL49	-2.21652	0.00978177
STK10	-2.21022	0.00077465
GOSR2	-2.2091	0.00608719
BAG3	-2.20064	0.00366288
ZDHHC5	-2.18956	2.67308e-07
B4GALT2	-2.18875	3.35244e-05
ASCC2	-2.18215	0.0040699
BCAP31	-2.1819	0.000105969
NDUFV2	-2.17449	0.00086146
GMEB1	-2.17011	0.0061387
KDM2A	-2.15834	0.00390443
SLC4A7	-2.15581	9.39484e-07
SNF8	-2.13265	0.00171341
UBE2Q1	-2.13241	0.000143453
INO80	-2.12489	2.13088e-05
VPS53	-2.12484	9.98913e-06
POLDIP3	-2.12427	5.07387e-05
PLEKHM1	-2.10928	0.000731522
BCL2L2	-2.10925	0.00977008
DROSHA	-2.08978	0.000587
SRPK2	-2.08631	0.00253433
INF2	-2.0713	0.00096551
MBD2	-2.06996	7.0372e-07
SRSF1	-2.05292	3.78316e-07
SYAP1	-2.02118	9.55838e-05
PNRC2	-2.01947	0.00976983
SNRNP200	-2.01846	2.21899e-09
ANP32B	-2.00765	0.00415757
DYNC1LI1	-2.00593	0.00723496
NEDD4	-1.99559	1.46882e-07
PI4K2A	-1.98809	0.00677804
IMPDH2	-1.97579	0.00449101
SENP6	-1.97133	0.0001234
ADIPOR1	-1.95529	0.00447428
FUBP1	-1.94333	0.00238756
RPL7L1	-1.94154	0.00280004
MIPOL1	-1.92582	0.00145587
PCGF3	-1.91897	0.00267071
TRIM44	-1.8894	6.276e-07
RBM6	-1.88719	0.00267978
CSNK1D	-1.85449	0.00961145
DLGAP4	-1.85083	0.000162539
DIDO1	-1.84636	0.00462079
ARID1B	-1.84626	0.00107512
NONO	-1.83286	3.55248e-05
ZSWIM8	-1.83262	0.000143051
TRRAP	-1.81035	0.00407752
GNB1	-1.8081	1.04285e-06
CHD4	-1.79239	4.38184e-08
SEC62	-1.77588	0.00382867
KARS	-1.74696	0.00291968
ZFP91	-1.72102	0.00848603
SKI	-1.70115	0.00166989
RBBP4	-1.68594	0.00445763
SEC16A	-1.67032	2.39448e-05
