# Supplementary material for: Mapping molecular landmarks of human skeletal ontogeny and pluripotent stem cell-derived articular chondrocytes
Source: Nat Commun. 2018 Sep 7;9:3634. doi: 10.1038/s41467-018-05573-y (PMC6128860; doi:10.1038/s41467-018-05573-y)
Supplement: Supplementary file 16 — Supplementary Data 14 [file 41467_2018_5573_MOESM16_ESM.xlsx]

## Sheet: Sheet1
Supplementary Data 14: Genes significantly differentially enriched in Fetal 17 WPC vs Adult chondrocytes (p<0.01). Positive sign indicates enrichment in fetal cells.
Week17 vs Adult
Gene_Symbol	p value	Fold Change
FAM150B	0	-34023.8
INS-IGF2	0	-20012.7
LIPG	0	-15547.3
ACPP	0	-13733.7
MATN4	0	-10538.8
KRT19	0	-8372.82
FSTL4	0	-6942.97
TSIX	0	-6289.37
LPHN3	0	-6227.95
SFRP5	0	-6197.97
CADM2	0	-6189.38
UCMA	0	-4534.99
GPR50	4.43556e-12	-4143.97
TBC1D3C	3.70573e-10	-3591.95
TAL1	0.00387929	-3518.96
AGTR2	3.01659e-11	-3514.38
TMEM163	0.00204252	-3170.37
LRRTM1	0.00037442	-3077.59
DCAF12L1	0.00424034	-2889.79
HS6ST3	0.000487004	-2757.79
NCKAP5	0.0124495	-2757.6
DLK1	0	-2092.04
XIST	1.89055e-09	-919.08
ADCYAP1R1	1.50546e-13	-612.33
GPR87	6.4719e-08	-546.7
MATN1	1.3883e-07	-438.77
PCDH7	8.43769e-15	-419.45
COL9A1	4.44089e-16	-419.16
GPC3	5.78541e-11	-393.43
TMEM51	8.46362e-09	-354.37
IGSF11	1.00386e-12	-258.79
GNG4	8.14456e-05	-247.23
MGC45800	0	-243.13
B3GAT1	4.10754e-05	-240.72
SFRP2	3.37391e-07	-212.68
SNAP25	1.11022e-16	-188.99
SOX11	1.9984e-15	-152.94
EPYC	3.07443e-12	-137.08
TNP1	5.84942e-06	-132.07
IGF2	5.73869e-11	-130.89
CCL3	7.78903e-06	-130.3
SOX7	1.97485e-05	-130.13
COL25A1	1.96398e-13	-129.09
LSAMP	1.47549e-13	-123.44
INSC	4.58129e-11	-122.03
AIF1L	0	-119.97
TMEM88	2.4545e-06	-116.31
GAL	7.94079e-06	-98.92
HS6ST2	1.11022e-15	-98.88
CCL4	3.17414e-05	-95.79
MMP13	1.06767e-06	-91.58
ATP6V0A4	0	-84.57
C1orf106	0.0144261	-84.18
PAX1	1.96858e-10	-82.31
KIF26B	0.00139213	-75.84
C1QL1	1.08667e-09	-74.65
TNFRSF18	7.50131e-07	-72.95
TENM3	0	-71.15
BMPR1B	2.13507e-10	-69.91
PROM1	4.6103e-08	-69.64
PTCHD1	0.000397928	-66.6
DES	0.00304512	-63.38
COL2A1	4.36023e-06	-62.26
SLC28A3	0.00994774	-62
LECT1	0	-60.56
XIRP1	0.00373088	-59
ST6GAL2	0.000123669	-58.99
JAKMIP2	2.94155e-05	-58.78
VANGL2	0.00825838	-58.58
SALL1	4.67432e-10	-57.54
CDHR1	0.0126911	-57.01
B3GAT2	0	-54.26
CD93	0.0022624	-54.07
PCSK6	0.00136233	-53.08
B4GALNT4	4.81048e-05	-51.98
PCSK2	8.25894e-05	-48.94
CPXM1	0.000433959	-48.43
SLC24A4	1.11022e-16	-48.27
GRIA2	0.000260575	-47.74
GPR56	9.12209e-11	-45.17
WIF1	0	-45.08
HILS1	3.17661e-05	-44.54
GFAP	0.00234405	-43.76
CACNA1G	2.04021e-09	-43.31
SLC1A3	1.15105e-08	-43.03
IGF2BP3	2.10942e-13	-42.81
CHADL	1.98419e-06	-42.27
KLHL23	0	-41.8
IL11	1.92069e-14	-41.13
PITX2	0.00300713	-40.69
COL9A2	2.53683e-07	-40.65
DCAF12L2	1.09446e-12	-39.67
EDNRA	1.52292e-10	-39.42
C12orf61	0.00151828	-38.83
CDH2	0.000195378	-38.08
TLL1	0	-38.07
LIF	0.000918942	-37.35
TGFB3	0.00221724	-36.6
LAMC2	8.74908e-08	-36.54
FBN2	2.22045e-16	-34.94
PTPRZ1	1.05706e-05	-34.67
HYPK	5.26135e-12	-33.44
SNORD76	0.0340415	-33.03
LINC00622	0.0031919	-32.55
KCNN3	0.000361981	-32.09
FZD10	0.000364572	-32.09
PDE10A	7.89746e-05	-31.96
CAPN6	1.18255e-10	-31.9
ARC	0.000572881	-31.88
MYL10	2.20115e-06	-31.8
CAMK4	7.65978e-10	-31.42
IL1RL1	2.23557e-08	-30.88
FAM169A	2.22045e-16	-30.69
PHF21B	0.0298779	-29.62
COL9A3	0.000433499	-29.42
TFPI2	8.66117e-06	-28.94
RHBDL3	5.80928e-08	-28.86
ZP4	0.00548674	-28.58
C3orf65	0.045096	-28.54
HIST1H3D	0.0105599	-28.51
GJB2	0.00174442	-28.37
EPHB2	0	-28.24
KIAA1549L	0	-27.39
LRRC8C	7.15138e-11	-27.17
MEG8	4.04805e-07	-27.14
PEG3	1.1965e-05	-26.88
NHSL2	1.08503e-10	-26.64
GRIK4	0.0155398	-26.35
ACTN2	0.0126953	-25.77
ST8SIA4	0.00178905	-25.3
CSMD1	0.0015829	-25.22
ZNF423	0.000925667	-25.06
SHISA9	0.00346587	-24.78
PTHLH	0	-24.65
COL14A1	4.31732e-06	-24.52
RAP1GAP	0.000923671	-24.51
PKIA	0.00316484	-24.38
C1QL4	0.0336914	-24.16
FGF18	0.0033937	-24.04
MIR600HG	0.0133622	-23.98
RASGRP3	2.22045e-16	-23.16
TMEM158	0	-23
FGFR4	0	-22.9
EVA1A	1.95371e-08	-22.88
MGC2889	0.043749	-22.78
H19	0.00550438	-22.28
COL19A1	0	-21.51
HPDL	0.0353015	-21.39
DUSP2	5.08975e-07	-21.17
STRA6	2.0618e-05	-21.02
COL11A1	1.54462e-08	-20.58
RCSD1	4.4122e-05	-20.36
FZD2	1.55498e-05	-20.2
ITGA9	4.70986e-07	-20.1
KIF1A	5.12785e-05	-20.1
CDCP1	0	-19.38
MMP21	0.0174702	-19.14
PEG3-AS1	0	-18.68
S100P	0.00207137	-18.66
C1QTNF3	4.41333e-10	-18.61
C19orf38	0.0243319	-18.59
VSNL1	0.0236341	-18.53
MEG9	3.33067e-15	-18.46
F3	9.29953e-11	-18.27
BCL2A1	0.011292	-18.14
PPP1R14C	2.51743e-12	-18.14
FIBCD1	0.00152788	-18.06
SEMA7A	0.00227668	-18.06
NXPH2	0.0236037	-17.98
C3orf52	0.000402234	-17.95
FAM19A5	0	-17.94
SHISA2	0.000944298	-17.54
CAMK1G	0.0202593	-17.3
ROBO2	0.00535259	-17.01
GCSAM	0.000100352	-16.85
ITM2A	0	-16.77
CD101	5.02514e-08	-16.62
NME9	0.00616135	-16.61
EFNB3	4.16732e-10	-16.4
MMP16	6.01963e-13	-16.35
TENM4	0.0375697	-16.19
FDXACB1	1.95257e-09	-16.14
MGC12916	0.0232317	-16.04
BMP5	4.59975e-05	-15.83
ADAMTS3	1.62329e-05	-15.76
PCDH10	0	-15.7
ADAMTS14	0.0180932	-15.61
C3orf35	0.03284	-15.58
KIAA1211L	0.00169124	-15.57
MATN3	0	-15.32
SPSB4	1.50276e-07	-15.19
HAS3	0.017179	-15.13
DCC	0.031706	-15.05
INSIG1	1.14776e-05	-14.24
SLFNL1-AS1	0.0393758	-13.71
PEG10	2.28211e-05	-13.69
MIR503HG	0.0244764	-13.61
CYP24A1	0.0220055	-13.56
NID2	2.0535e-09	-13.55
RPS16P5	0.000753063	-13.42
KCNK2	2.05758e-12	-13.42
KCTD4	6.07901e-08	-13.41
WFDC2	4.44089e-16	-13.34
HCAR1	0.00903162	-13.17
LPL	0.00204308	-13.09
RLBP1	4.53747e-08	-13.05
PSD	0.00185515	-13.05
SCUBE3	0.000974857	-12.95
HIST1H4E	3.56241e-08	-12.71
SCUBE2	0.00513389	-12.42
HMGCR	2.70275e-06	-12.2
SUMO1P3	1.88674e-06	-12.12
FAM72A	4.85859e-05	-12.02
PDZK1P1	0.0191886	-12
COL4A5	0.000903706	-11.93
RASGRP1	0.0403393	-11.93
STAC2	0.000294047	-11.84
GALNT13	0.000238212	-11.75
KCNK9	0.0316757	-11.65
NLGN3	1.57172e-10	-11.52
LEF1	1.68199e-13	-11.49
MED12L	1.56541e-14	-11.48
TPBGL	0.00314104	-11.46
GPR3	0.048389	-11.35
WNT16	8.47182e-05	-11.22
SPATA19	0.00238049	-11.15
TIAM1	0	-11.05
SFMBT2	5.9952e-15	-11.05
AGPAT5	0.018938	-10.84
SOSTDC1	0.0408088	-10.8
RPSAP52	0	-10.75
HIST1H2BJ	0.00885479	-10.62
HMGCS1	1.03625e-06	-10.62
AFF2	2.7145e-13	-10.6
NPW	0.0191127	-10.53
RUNX2	3.79283e-10	-10.52
NPTX1	0.0166919	-10.43
SUPT3H	1.04851e-09	-10.3
PLCB4	0.0377879	-10.3
ST7-OT4	0.0129647	-10.21
KIF21B	1.74694e-05	-10.1
KIAA2022	1.55309e-12	-10.1
GPC1	2.29001e-10	-10.08
EFR3B	6.72256e-05	-10.06
COL11A2	5.98161e-05	-9.85
SLC35F2	0	-9.83
ZIM2	6.78095e-09	-9.82
DENND2A	2.90686e-07	-9.81
MST1L	0.000575849	-9.77
GREM1	2.38925e-05	-9.75
TMEM97	0.000523926	-9.71
FAM69B	0.015688	-9.7
PITPNC1	3.23801e-05	-9.67
EPHA1	0.000793278	-9.57
CYP27B1	0.0145243	-9.57
CADM4	6.09503e-05	-9.54
AGPAT4	0.0365175	-9.52
LOC100506124	0.00768525	-9.51
GJC1	2.04426e-11	-9.51
NGF	1.17661e-08	-9.41
NRIP2	0.00104541	-9.35
ITGB7	0.000367071	-9.29
MCTP1	0.014924	-9.29
LRRC38	0.0273997	-9.22
MYO5B	0.0400462	-9.15
COL27A1	1.87735e-09	-9.1
AQP11	0.0022558	-9
SNORA67	0.000821934	-8.87
FXYD2	0.0131858	-8.79
GRAMD2	9.08947e-07	-8.45
WNK2	5.76914e-07	-8.44
RIPK4	1.41501e-05	-8.44
LGALSL	0.00406942	-8.36
CCDC19	0.0369775	-8.24
ZNF93	0	-8.14
LPAR4	4.28862e-07	-8.14
GNAI1	1.2323e-05	-8.11
TSHZ2	0.00627139	-8.04
HIST1H1D	1.88545e-11	-8.04
MAML3	2.66454e-15	-8.01
SFXN2	0.0259077	-7.94
COL21A1	2.49938e-06	-7.94
CNKSR1	0.0109114	-7.82
SNHG17	3.60174e-08	-7.69
KDM6B	0.00194248	-7.61
IQCJ-SCHIP1	6.30607e-14	-7.6
DEPDC1B	0.00981918	-7.54
RPUSD2	0.00016043	-7.52
MSI1	4.79184e-06	-7.52
ANO1	0.00420424	-7.5
PABPC4L	0	-7.5
KCNJ10	0.02637	-7.46
PMAIP1	4.57372e-11	-7.42
ZFPM2	0.000307511	-7.39
PDZD2	0.0308098	-7.39
MYH14	1.14614e-07	-7.37
SLC29A2	0.0161826	-7.32
HIST1H2BH	0.0334685	-7.25
MERTK	8.99281e-14	-7.25
PCDH19	0.021842	-7.22
LAMB3	0.0225793	-7.21
IL6R	0.0138742	-7.18
MEGF11	3.39255e-06	-7.17
KCNQ1OT1	0.0154217	-7.17
CCDC168	0.00490509	-7.11
PSD2	0.00174578	-7.05
HIST1H4I	0.00864117	-7.04
IL31RA	0.00343714	-7.04
FMNL3	8.95412e-10	-7.04
JPH1	0.049638	-7
MAGEL2	0.023853	-6.96
SLC19A1	0.0127839	-6.84
PITPNM3	0.0235399	-6.79
ZNF256	0.00435259	-6.71
LOC284837	0.0174206	-6.65
COL16A1	0.00136883	-6.65
SQLE	0.000536674	-6.63
CHST11	1.00066e-08	-6.62
SND1-IT1	3.36923e-07	-6.61
DGKI	1.07262e-06	-6.59
KIAA1549	0.00109916	-6.59
NRXN2	0.000274905	-6.55
PTN	1.11022e-16	-6.55
CHAC1	0.00164529	-6.53
LPHN1	0	-6.49
GNG2	3.33067e-15	-6.49
SRPX	0.000681034	-6.49
UNC5C	0.000542911	-6.47
LGR4	1.80111e-08	-6.46
CYP51A1	0.000348465	-6.42
RP11-909M7.3	7.04014e-08	-6.4
ADAM19	1.63608e-11	-6.39
LRP4	5.14927e-05	-6.39
TET3	6.18777e-09	-6.38
MEG3	1.0594e-05	-6.38
AEN	0.00683533	-6.32
RUNX3	5.33832e-06	-6.28
WNK4	0.003399	-6.25
MSMO1	0.0034079	-6.25
STARD8	1.29517e-06	-6.21
ACAT2	0.0239478	-6.21
TOX	0.00247588	-6.15
STAG3L5P	7.4873e-06	-6.14
GABRR2	0.000383883	-6.14
LRRC17	0.0240928	-6.14
NIPAL1	1.05786e-07	-6.11
MIR4697HG	0.0175537	-6.09
SLCO5A1	0.0185585	-6.05
C16orf46	8.08998e-11	-6.04
ELOVL6	0	-6.04
IDI1	0.000133901	-6.03
SC5D	0.014652	-6.01
TBX5-AS1	1.45314e-10	-6
SLC10A1	0.0335621	-5.99
GALNT9	0.0472534	-5.89
WFDC3	0.00581684	-5.81
SNHG15	0.00862701	-5.81
FAM133B	2.85205e-05	-5.78
XRCC3	0.000557793	-5.73
ECE2	7.74167e-08	-5.72
SNORD97	0.0213243	-5.68
COL7A1	0.000239439	-5.64
CLEC4A	0.0135244	-5.61
ARSI	0.00285536	-5.61
ZNF469	1.11022e-15	-5.59
NR4A1	0.00706137	-5.59
EFNB1	5.16353e-09	-5.57
ISG20	0.00550057	-5.56
FAM198A	0.00285232	-5.54
LRRC8B	7.06742e-05	-5.53
GAS7	7.82244e-05	-5.52
NEURL1	0.000200651	-5.51
NR4A2	1.06145e-05	-5.5
LOC440300	0.000654471	-5.49
THOC3	0.0369185	-5.47
FAM101A	2.35857e-08	-5.45
ARHGEF16	0.0126717	-5.43
FRAT2	0.026648	-5.43
PILRB	0.00273887	-5.42
ZBTB39	2.00617e-13	-5.41
KIAA1211	5.97524e-06	-5.39
SUSD5	2.4869e-14	-5.39
SNAI2	9.86047e-05	-5.36
ATP1B2	0.000698365	-5.3
FAM155A	2.80426e-06	-5.29
SEMA6A	1.90736e-13	-5.29
MARCKSL1	0.0144106	-5.28
PPARD	0.00607483	-5.25
ADAM23	0.0403354	-5.24
HSD3BP4	6.04236e-05	-5.24
NCAM1	1.2701e-13	-5.22
HSPA12A	0.00107439	-5.22
B3GNT7	1.22933e-10	-5.2
BAI3	0.0289019	-5.19
FAT3	0.0230669	-5.15
ZNF569	0.00840646	-5.12
ZNF280B	0.0228765	-5.12
RTL1	2.45359e-12	-5.11
METTL1	2.33147e-15	-5.1
KANK1	0.0364895	-5.1
C1orf226	0.0400953	-5.06
FLNC	0.00125855	-5.06
MIR17HG	0.00485532	-5.03
KBTBD8	4.61666e-05	-5.01
TMC6	0.00345422	-4.99
LINC00852	0.00140376	-4.99
DSCAML1	3.39584e-05	-4.99
MPZL2	0.000281117	-4.99
PPAT	5.52378e-10	-4.96
CACNB2	0.000638012	-4.94
TRAPPC2P1	7.18401e-11	-4.91
SDK2	9.69409e-08	-4.89
FANCA	0.00294398	-4.88
RNF150	0.000103097	-4.86
MAB21L1	0.0129357	-4.86
P4HA3	1.10618e-05	-4.83
NPIPB5	0.020654	-4.82
EBF4	0.00781281	-4.81
TENM1	4.09672e-14	-4.81
POLG	2.68e-07	-4.8
ZNF697	1.15822e-10	-4.79
PRDM11	0.00211538	-4.78
ZNF788	0.0050695	-4.77
ABCC2	0.00120799	-4.76
ZNF286B	0.00832934	-4.76
DPY19L2P1	0.00217195	-4.74
SRSF12	0.00130023	-4.74
RCC1	0.000754125	-4.74
ZKSCAN2	0.00146909	-4.74
IL1RAP	0.000153797	-4.71
FRMD6-AS1	0.027087	-4.7
SORBS2	0.00182448	-4.7
DIO3	0.0474208	-4.69
MVK	0.0145219	-4.68
SLC25A33	1.62017e-05	-4.67
PPP1R9A	3.88841e-05	-4.64
HIC2	0.0229058	-4.63
PDXP	2.09383e-06	-4.62
HR	0.000305952	-4.62
ZFP91-CNTF	0.000229684	-4.61
PWP2	0	-4.59
STAG3L2	2.29204e-05	-4.56
RDH11	8.05738e-06	-4.55
EPHB4	2.50261e-11	-4.54
LOC441454	2.03798e-05	-4.53
FMNL2	0.000322681	-4.53
ZSCAN5A	0.000469633	-4.51
C17orf96	0.0317661	-4.48
CCDC86	8.73857e-13	-4.48
FLVCR1	2.86268e-05	-4.45
CILP2	0.000434284	-4.45
COL18A1	0.000129997	-4.44
VWCE	0.000635277	-4.41
LOC100190986	0.00015576	-4.4
WNT3	2.92912e-08	-4.38
FRMPD3	0.0261409	-4.37
ATP6V1C2	0.00216997	-4.37
MPP3	0.000689201	-4.37
DHX37	0.000221705	-4.35
SEPT5-GP1BB	0.00891808	-4.34
FDFT1	0.0132482	-4.33
PALM2	0.000315726	-4.32
PRDM16	0.0341839	-4.31
RP11-231I16.1	0.0348996	-4.3
PANK3	9.20375e-13	-4.3
HAS2-AS1	0.00534163	-4.29
SPDYE2	0.00455675	-4.29
SPDYE2B	0.00455675	-4.29
DDX11	0.000190391	-4.29
GUCA1B	0.00910792	-4.28
ZNF430	0.000980127	-4.26
INPP4B	0.00385929	-4.26
HYMAI	0.0099554	-4.25
OTUD3	3.10444e-07	-4.25
SPARC	0.011518	-4.25
ZNF551	0.000109	-4.24
SEMA3F	0.00024601	-4.24
STRIP2	0.000734265	-4.24
TMEM100	3.93713e-06	-4.23
TEAD4	0.000153593	-4.23
LOC728392	6.19181e-06	-4.23
NFYC-AS1	0.00196073	-4.18
ZNF547	0.00316593	-4.18
LINC01004	0.00584265	-4.17
LINC00936	0.00165735	-4.17
ZNF57	0.0305245	-4.16
ENOX1	0.0368768	-4.16
RAVER2	0.00178674	-4.14
RPS6KA6	1.15489e-06	-4.12
RAB11FIP4	0.000360207	-4.12
SCD5	7.83593e-07	-4.09
VCPKMT	0.00992895	-4.09
HAS2	9.38909e-06	-4.09
ZNF154	6.63345e-05	-4.07
CEP85	1.89722e-08	-4.07
IGF2BP2	0.0088555	-4.06
CCL20	0	-4.06
MPZL3	0.00245955	-4.05
HIST1H3E	0.0174659	-4.03
ZNF529	4.05842e-12	-4.03
DIP2C	0.00520654	-4.03
ZNF329	1.42955e-07	-4
APBB2	0.0348324	-4
LOC100289230	0.00737465	-3.99
AGAP6	8.24674e-07	-3.98
SRGAP2-AS1	3.21649e-07	-3.97
ZNF789	0.0105058	-3.94
MIRLET7DHG	2.5086e-06	-3.93
MEIS2	0.0361152	-3.93
CHST1	0.00356543	-3.93
RP11-307E17.8	0.00102241	-3.92
RNU11	0.00153912	-3.92
ZNF714	0.00250564	-3.91
ZNF711	5.07873e-11	-3.89
DFNB31	0.000182575	-3.88
SOX8	0.00955899	-3.88
EZH2	0.00359139	-3.87
DSG2	0.00046466	-3.87
ZFP69B	0.0107322	-3.86
SNHG16	0.0425506	-3.85
SPDYE5	9.01376e-07	-3.84
LDLR	4.13003e-14	-3.84
HMGA1	8.73964e-05	-3.84
EFCAB1	0.000993312	-3.83
BIRC2	0	-3.83
CLCN5	0.0489378	-3.83
MSANTD3-TMEFF1	0.00452038	-3.81
FXYD6	1.14934e-08	-3.79
PPP1R1B	0.0209693	-3.78
MVD	0.00379975	-3.78
VPS37B	0.00648276	-3.78
PSD4	0.0329251	-3.77
SCML2	3.44327e-06	-3.77
FAM184B	0.0101087	-3.76
DACT3	0.00934741	-3.76
HIST2H2BE	5.05008e-05	-3.76
ZNF121	4.14522e-06	-3.75
GABPB1-AS1	1.54845e-05	-3.72
ZNF549	0.00233347	-3.71
ZNF304	4.70513e-12	-3.71
NIM1K	0.00464146	-3.71
DLGAP1	4.3842e-05	-3.7
HIST1H2BK	0.000125753	-3.7
EMILIN3	0.000862155	-3.69
TCERG1	0.00535528	-3.69
PCSK5	1.09945e-06	-3.68
TANC2	3.84974e-07	-3.68
TRIO	0.00196252	-3.67
ACRC	4.01047e-05	-3.64
E2F6	0	-3.64
GHRLOS	0.0234196	-3.63
DOT1L	0.00362673	-3.63
ZNF724P	0.00364695	-3.62
TUBB3	3.9433e-11	-3.62
ZNF548	3.03032e-05	-3.6
PPP1R15B	0.00394125	-3.6
ITPRIPL1	0.00256853	-3.59
BYSL	2.04446e-06	-3.59
MIB1	0.00397412	-3.59
SHOX	0.00045478	-3.58
MC1R	0.0245505	-3.56
PTK7	5.55112e-15	-3.56
DNM1P41	0.0488634	-3.56
SLC35E4	6.83675e-13	-3.55
ANKRD34A	0.00326871	-3.54
CHSY3	8.60153e-09	-3.54
LINC00641	4.34853e-05	-3.54
ZBTB34	0	-3.53
TMEM206	3.56588e-07	-3.52
SUV39H2	1.46416e-12	-3.52
DOCK10	0.0111123	-3.52
HIST1H2BF	0.00689594	-3.51
FKBP4	1.11022e-15	-3.51
AGO2	0.0324558	-3.51
CNKSR2	0.0418293	-3.5
HSPH1	1.85506e-05	-3.5
IGF2BP1	0.000299927	-3.49
TRERF1	0.00261835	-3.49
PTGFRN	1.05471e-14	-3.48
FRY	1.26866e-08	-3.47
LINC00673	0.000421267	-3.47
ZCCHC3	1.62858e-06	-3.46
HIST2H2BC	0.0126904	-3.45
MRGBP	5.58959e-05	-3.45
RBM14	0	-3.44
EIF1AX	9.4787e-05	-3.44
PRSS35	0.00439752	-3.43
COL5A3	0.0343586	-3.43
PCGF3	0	-3.42
DPH2	0.000170931	-3.41
COL24A1	0.00974957	-3.41
KLHL42	0.000997963	-3.39
FBL	0.00116647	-3.39
FRZB	0.0134398	-3.39
CCDC41	0	-3.38
RRP12	0.00410539	-3.38
CPE	0.000371661	-3.38
XYLT1	0.00884543	-3.38
FAM212B	0.00347159	-3.37
UXS1	0	-3.37
PGAP1	1.13132e-13	-3.37
HMGA2	5.10504e-05	-3.37
LINC00665	0.00175076	-3.36
BEND3	2.1928e-12	-3.36
SLC5A6	0.00710158	-3.36
PARD6G	0.00387942	-3.35
ZBTB5	0.0358298	-3.35
ATP1B3	0.000905556	-3.34
GOLGA6L20	0.0459406	-3.33
IL16	1.07403e-05	-3.33
CSPG4	0.00822446	-3.33
SLC25A5	0.0237061	-3.33
SPDYE8P	0.00207947	-3.32
KIAA0922	0.0018997	-3.32
CALML4	2.8697e-12	-3.31
PPRC1	0.00024951	-3.31
ACTR5	0.00247338	-3.3
TMEM201	1.11022e-16	-3.29
RTKN	1.10631e-05	-3.29
ZNF518B	5.14297e-11	-3.28
SCAND3	0.00147133	-3.26
UHRF1BP1L	9.75966e-05	-3.26
MGAT4A	5.1198e-06	-3.24
MICALL2	5.72821e-11	-3.24
BIN1	5.01754e-08	-3.24
STX1A	4.57688e-06	-3.24
MPZL1	1.39111e-13	-3.24
ZNF761	1.32496e-10	-3.23
FANCE	0.0182569	-3.22
EFHD2	0.0209616	-3.22
C1QTNF3-AMACR	0.0281473	-3.21
RIOK1	0	-3.21
UTP15	0.000268825	-3.21
LOC100506985	0.00100353	-3.2
KLHL21	5.67191e-06	-3.2
NAT6	0.0380681	-3.19
ZNF853	0.00110192	-3.19
GRWD1	0.00285159	-3.19
TBX5	5.99261e-07	-3.17
GLIS3	1.3223e-05	-3.17
DCLK1	0.0471528	-3.16
PRTG	0.00116253	-3.16
GPR153	0.000817156	-3.15
ZNF8	5.36359e-07	-3.15
ZNF814	0.00497421	-3.15
CBWD6	2.76892e-05	-3.14
STARD4	0.000150202	-3.14
ZNF543	0.001613	-3.13
ENTPD7	2.44993e-06	-3.13
HNRNPA1	1.9457e-09	-3.11
ILF3	0.000192615	-3.11
MARS2	0.000882697	-3.09
DLG4	0.00870126	-3.09
DAZAP1	2.22045e-16	-3.08
HSPD1	0	-3.08
SCARB1	0.000423263	-3.08
PAK1IP1	2.19154e-05	-3.07
GABBR1	0.00161529	-3.07
ZNF385B	0.000576738	-3.06
TNIK	0.000152532	-3.05
CCNF	6.06764e-05	-3.04
WNK3	0	-3.04
ISOC1	0.00463895	-3.04
HSP90AB4P	2.16853e-05	-3.03
TRIM24	0.0038453	-3.03
B3GALNT2	6.8445e-05	-3.02
ZNF71	0.00403915	-2.99
ALKBH2	0.000563037	-2.99
ATL2	0.00792265	-2.99
GAS5-AS1	0.0452075	-2.98
ZMYND19	0.0434183	-2.98
KIAA1024	7.39673e-05	-2.98
MTF2	2.58636e-08	-2.98
PRKCE	3.33478e-07	-2.98
CTPS1	0	-2.96
ZNF266	0.0161633	-2.96
VHL	4.4631e-14	-2.95
C17orf51	7.22819e-08	-2.95
DBF4	9.41555e-05	-2.95
FZD7	1.46557e-08	-2.95
ZBTB2	0	-2.94
PKNOX2	0	-2.94
TSHZ1	4.034e-12	-2.94
TRA2B	0.00343513	-2.94
NASP	0.0001709	-2.93
ITPR3	0.00113614	-2.93
AGO3	0.0148184	-2.93
CCDC126	0.00170992	-2.91
MEX3A	2.14462e-05	-2.9
CPSF4	0.0021967	-2.9
YRDC	0.00117866	-2.9
PNO1	0	-2.89
NUFIP1	0.00143253	-2.89
UBE2S	0.0317869	-2.89
WRN	0.0269351	-2.89
ELN	0.00673845	-2.88
TXNDC16	0.00259627	-2.86
FAM135A	4.23646e-05	-2.86
RPS6KA3	0.000318206	-2.86
TEX10	4.29179e-12	-2.85
AC058791.1	2.27636e-06	-2.84
METTL16	1.13865e-10	-2.84
THOC6	0.0177652	-2.83
YES1	0	-2.83
IGSF9B	0.00143039	-2.82
RBAK	0.023236	-2.82
PRKD1	4.75853e-12	-2.82
ZNF275	0.000175781	-2.82
TRO	0.000679245	-2.82
TRIM3	0.00517872	-2.81
GLUD1P7	0.0432343	-2.81
LOC441155	5.16844e-10	-2.81
ZNF805	0.00367236	-2.8
GNE	0.00414124	-2.8
CSPG4P8	0.0326225	-2.8
SGK494	0.0220527	-2.79
PDE8A	1.6076e-13	-2.79
PTK2	2.94197e-07	-2.79
PAXIP1	2.81406e-07	-2.78
ORAI1	2.92048e-07	-2.78
IL1R1	7.71855e-06	-2.78
SYTL4	0.00688711	-2.78
SETBP1	0.0332363	-2.78
HSP90AB1	0.000613425	-2.77
CHAF1B	0.000170634	-2.76
SH3PXD2A	0.0165607	-2.76
TDG	0	-2.75
SUZ12P1	0.019955	-2.74
GOLGA6C	0.041764	-2.74
SPDYE6	0.0267062	-2.74
PUS3	4.9225e-07	-2.73
IGDCC4	0.00388824	-2.73
TBC1D1	0.0149198	-2.73
AMD1	0	-2.72
LTBP4	0.00434814	-2.72
PIGW	0.000721214	-2.71
UCK2	0.000325911	-2.71
PRMT1	0.000770268	-2.71
UBTD1	6.50922e-07	-2.7
ZNF180	0.0173031	-2.7
FAM171A1	6.58134e-06	-2.69
ETNK1	0.000818706	-2.69
SMO	0.00869197	-2.69
GPATCH2L	0.0215279	-2.69
CCDC28B	0.00360014	-2.68
CBX4	1.69259e-06	-2.68
UIMC1	9.61034e-05	-2.67
CAPN2	0.000237101	-2.67
HNRNPDL	0.0328507	-2.67
ZSCAN22	4.79978e-06	-2.66
DDX31	0.0078513	-2.66
ATP2B1	1.62579e-10	-2.66
HMGB3	0.0128322	-2.65
ZNF416	9.14534e-05	-2.64
SLC4A5	0.000134362	-2.64
DKC1	0.00058236	-2.64
SORBS1	0.00151491	-2.64
MARK1	0.0125144	-2.63
GOLGA2P7	0.0341458	-2.63
STRBP	1.21002e-10	-2.63
KLHL15	9.90118e-06	-2.63
NSDHL	8.38377e-09	-2.62
SRF	3.45903e-06	-2.62
THAP9-AS1	0.00362098	-2.61
DCP1A	0.00736424	-2.61
SLC12A2	0.0197076	-2.61
RANGAP1	0.00106164	-2.6
DDX21	0.0457369	-2.6
PGAM5	2.08202e-10	-2.59
PUS7	6.4696e-12	-2.59
C22orf23	0.00962683	-2.58
GMEB2	0.0319998	-2.57
SYNJ2	6.86784e-12	-2.57
KDM1A	0.00109799	-2.57
TFB2M	4.28054e-09	-2.56
FOXO3B	2.01719e-05	-2.56
POLR3D	0.0175729	-2.56
IRS1	0	-2.56
EIF2AK3	0.000323052	-2.56
ZNF460	0.00203063	-2.56
BRPF1	0.0103272	-2.55
ARHGEF40	3.27819e-10	-2.55
AACS	5.87786e-07	-2.54
COX10	0.0216023	-2.54
ZNF280C	1.05099e-05	-2.54
DCAF4	0.0325362	-2.54
ATP6V0A2	1.3572e-07	-2.54
MCOLN2	8.07161e-07	-2.54
NOLC1	0.015707	-2.53
MAP3K2	0.00144606	-2.53
LBR	0.00130518	-2.52
ERI1	0.000243249	-2.52
QPCTL	0.0205614	-2.51
FOXN2	1.7093e-11	-2.51
LIN52	6.37547e-05	-2.5
PNN	1.07592e-12	-2.5
EPT1	3.15987e-08	-2.5
IL17RC	0.00978999	-2.49
SNHG10	0.000557748	-2.48
BLMH	4.15227e-05	-2.48
SLC18A2	0.000251893	-2.48
CELSR1	0.00475098	-2.48
DCAF15	0.00447232	-2.47
SORD	0.0461848	-2.47
ZNF473	8.99281e-14	-2.47
ADAMTS17	0.0277942	-2.46
GZF1	8.942e-05	-2.46
TSC22D2	0.0010311	-2.46
RMND5A	0.00772294	-2.46
TRIM61	0.00232226	-2.45
MECOM	0.00466441	-2.45
ZNF43	0.000102258	-2.45
RAD54L	0.00312749	-2.44
ZNF567	0.0013639	-2.44
PCGF6	0.00386518	-2.44
GOLGA8R	0.031219	-2.44
SPAG5	0.0341622	-2.44
PDZD8	0	-2.44
HNRNPH1	1.33594e-09	-2.44
SIAH2	1.33829e-07	-2.44
DTX3	0.00838278	-2.43
MYO19	0.0140067	-2.43
CCND2	0.000211809	-2.43
PER1	0.0018999	-2.43
ZNF383	0.0278638	-2.42
CMSS1	1.12116e-09	-2.42
POMT2	0.000325975	-2.42
PAPPA2	0.000797828	-2.42
SPRED1	4.9255e-12	-2.42
C20orf112	4.12616e-05	-2.42
MED13L	1.27973e-05	-2.41
ZNF417	0.00181143	-2.4
NCOA5	0.000510679	-2.4
SLC41A1	0.0011221	-2.4
NAA16	0.00202935	-2.39
GTF2H2	2.44249e-15	-2.39
NAF1	0.00802115	-2.38
PRKCD	9.45548e-06	-2.38
RAB15	0.00523779	-2.38
VARS2	0.000552256	-2.37
FBXO46	0.0318697	-2.37
ZNF689	0.00143671	-2.37
ARHGAP19	0.00868148	-2.37
ZNF587	2.12371e-06	-2.37
MDM4	1.55373e-09	-2.37
ARID2	5.43988e-05	-2.37
NOP58	0.000141776	-2.37
LRP8	0.023684	-2.37
SMIM13	0.0154283	-2.36
POLR1C	6.77312e-10	-2.36
PRPF38B	2.38961e-05	-2.36
RQCD1	3.22964e-13	-2.36
MBOAT2	0.0299619	-2.36
TMEM216	2.40469e-07	-2.35
SLC9A1	3.55271e-15	-2.35
INPP5A	5.75988e-05	-2.35
KRI1	0.000122779	-2.34
URB2	3.5161e-08	-2.34
ZBED4	6.72659e-07	-2.34
AHCY	1.9379e-08	-2.34
AMMECR1L	0.000657604	-2.34
MTAP	0.00282486	-2.34
FKBP1AP1	0.0480279	-2.33
SET	0	-2.33
SUCO	0.00025539	-2.33
CDK6	0.0053293	-2.33
SMAP1	0.00459864	-2.33
CHST10	0.0247355	-2.32
SNRPB	0.00194025	-2.32
GTPBP4	0.0335855	-2.32
CNOT2	0.0036641	-2.32
ZNF440	0.040208	-2.31
CHORDC1	0.000524719	-2.31
KRT10	0.0452809	-2.31
ODC1	0.00123156	-2.31
GPCPD1	0.0243093	-2.31
ZSCAN9	0.0458258	-2.3
ABCA11P	9.63213e-05	-2.3
NOP2	2.3662e-11	-2.3
DANCR	0.00267964	-2.3
MSH6	0.000335686	-2.3
SLMAP	0.00395044	-2.3
ERCC1	0.00345112	-2.3
TMEM64	0.000107993	-2.29
GPATCH4	0.00229184	-2.29
ITGB1	4.44766e-12	-2.28
TATDN2	0.00350798	-2.28
SP4	0.0127375	-2.28
ZUFSP	0.0477034	-2.27
PURB	6.41113e-09	-2.27
SRSF3	0.00015515	-2.27
DPY19L1	0.00217393	-2.27
LIG3	0.0305107	-2.27
ATAD3B	0.0292931	-2.26
SRRD	0.0115932	-2.26
ZNF562	6.02589e-08	-2.26
EFTUD2	1.0538e-05	-2.26
CDC7	0.00317119	-2.26
AKAP8	0.00859701	-2.26
RPS18P9	0.00288215	-2.25
ADORA2B	0.0481576	-2.25
NKRF	6.34537e-05	-2.25
ACACA	0.000612999	-2.25
ASB3	0.0228663	-2.25
EIF3J	0	-2.24
PAX8	0.00760159	-2.23
FAR1	5.22361e-09	-2.23
ARHGAP31	0	-2.23
FGD1	0.000135892	-2.23
CEBPZ	0.00142588	-2.23
MGC27345	0.00390249	-2.23
IDI2	0.00899481	-2.22
ZNF721	1.02234e-11	-2.22
GTPBP6	5.67007e-07	-2.22
TUSC1	0.0416616	-2.22
AK6	3.2139e-10	-2.21
USP42	1.28627e-09	-2.21
IFRD2	6.34508e-05	-2.21
IRF2BP2	4.78752e-05	-2.21
TAF5	0.000131004	-2.2
SDCCAG3	2.548e-06	-2.2
C7orf26	0.022903	-2.2
ACLY	3.68551e-10	-2.2
ASAP1	7.46792e-06	-2.2
CRTC3	0.0458765	-2.2
DESI2	0.00142788	-2.2
GNL3	0.0213404	-2.2
DNAJC18	0.0128928	-2.19
SOX6	0.00192253	-2.19
BRD3	0.0116345	-2.18
CCNT1	0.041492	-2.18
PSMD6-AS2	0.0198068	-2.17
FBXO5	0.00715348	-2.17
CACNB1	0.000973125	-2.17
POM121	0.00166349	-2.17
PTMA	0.00184728	-2.17
PPP1CC	0.0193523	-2.17
CCDC8	0.00566855	-2.16
HAUS3	0.00285355	-2.16
FAM118B	0.00768434	-2.16
MICA	0.0218242	-2.16
RSL24D1	0.0402854	-2.16
ZNF493	0.0249926	-2.15
LOC389906	0.0339434	-2.15
ZNF264	1.35393e-08	-2.15
BRWD3	2.59086e-08	-2.15
CDK2	0.0159778	-2.15
NOL11	0	-2.14
QTRTD1	0.00790058	-2.14
ADIPOR2	1.11022e-15	-2.14
EPM2AIP1	5.86347e-09	-2.14
SNX7	3.98792e-06	-2.14
PHKA2	0.000576707	-2.14
CWC25	0.00836712	-2.14
MDN1	5.87941e-09	-2.13
SUGT1	9.54912e-05	-2.13
DHX33	0.0360872	-2.13
NOP16	0.0461329	-2.13
RNF138	0.00370757	-2.12
ISG20L2	0.00474669	-2.12
SRGAP2	1.13958e-05	-2.12
KLHL11	0.0191341	-2.12
FAM76A	0.00848196	-2.11
AFG3L2	0	-2.11
AKIRIN1	0.000865063	-2.11
UTP20	0.00738989	-2.11
CSNK1G3	0.0145949	-2.11
C8orf76	0.00225897	-2.1
PSMG3	9.43819e-07	-2.1
RNF44	0.00259246	-2.1
DCTPP1	0.0309327	-2.1
LDLRAD3	0.0314486	-2.1
ADPGK	7.4285e-13	-2.09
CBWD2	2.49157e-08	-2.09
UBE2E3	9.34377e-07	-2.09
CLSTN3	1.65131e-06	-2.09
PTP4A1	1.79978e-06	-2.09
ZNF24	2.71102e-06	-2.09
PDCD11	0.000233642	-2.09
YAF2	0.00803494	-2.09
ATXN1L	0.0103113	-2.09
SOBP	5.89842e-10	-2.08
KDM5B	0.000316455	-2.08
EIF4EBP1	0.0299018	-2.08
ZNRF3	0.000710833	-2.07
LYAR	0.0443359	-2.07
NELFCD	1.30653e-11	-2.07
TMEM39A	1.57828e-05	-2.07
SUV420H1	0.00785798	-2.07
NONO	0.0396113	-2.07
ZNF211	0.00509638	-2.06
CDK10	3.97461e-09	-2.06
SLC7A5	0.0428212	-2.06
CXXC1	0.00124571	-2.05
RNASEH1	4.62706e-10	-2.05
SNRK	0.000161256	-2.05
PRDM15	0.024746	-2.05
SCHIP1	0.0332649	-2.05
MTMR10	0.00613124	-2.05
ADCY3	0.00875201	-2.05
RNFT1	0.0150856	-2.05
ZFP28	0.000600365	-2.04
ADRBK2	0.00341596	-2.04
CEP78	0.0102837	-2.04
MCM8	0.0156173	-2.04
SLC25A17	7.64944e-14	-2.04
ZNF614	1.22842e-05	-2.04
MPRIP	0	-2.04
RPIA	0.0254154	-2.03
TBL2	2.46192e-10	-2.03
ST7	0.00271954	-2.03
DDX39A	5.02042e-05	-2.03
ZNF35	0.00125483	-2.02
NCL	9.99231e-08	-2.02
USP46	7.64291e-06	-2.02
MYNN	4.73803e-05	-2.02
TMCC1	0.000400312	-2.02
GXYLT1	0.00161031	-2.02
IMP4	0.00658297	-2.02
TSR1	0.0175435	-2.02
GRAMD4	0.00064646	-2.01
DHX38	5.91032e-05	-2.01
PPP1R10	0	-2.01
MAN2A1	4.24879e-06	-2.01
LRPPRC	5.16043e-05	-2.01
MIIP	0.00408226	-2
TTI2	0.0111539	-2
DCUN1D5	0.0251495	-2
ZNF146	9.85314e-07	-2
DHX15	1.55505e-09	-1.99
DCAF10	1.38913e-08	-1.99
RNF2	2.64838e-05	-1.99
SEC61A2	0.0354832	-1.98
TAF4	0.0449432	-1.98
DICER1	1.96069e-06	-1.98
RPS10-NUDT3	0.000416756	-1.98
GABPA	0.0145624	-1.98
ZNRD1	0.00401063	-1.97
MICALL1	0.00195144	-1.97
URB1	0.0141458	-1.97
PRPF3	0.0181876	-1.97
TSC1	0.024748	-1.97
C2orf69	2.94853e-12	-1.96
ELOVL1	2.02489e-06	-1.96
41699	0.0205835	-1.96
CCT2	5.76558e-07	-1.96
PPIF	0.000129441	-1.96
GTF3C4	0.00220261	-1.96
RCN1	1.4059e-06	-1.96
DHX34	0.000637556	-1.95
PGP	0.00215573	-1.95
PRPF38A	0.0146323	-1.95
DIXDC1	0	-1.95
BFAR	3.14282e-12	-1.95
ZNF652	7.16712e-08	-1.95
KCMF1	0.000569297	-1.95
QSOX2	0.022773	-1.95
FAN1	0.0468344	-1.95
FAM35A	3.4984e-05	-1.94
ZNF354A	0.0407371	-1.94
CCNC	2.10105e-07	-1.94
HMGB1	1.47786e-05	-1.94
C12orf73	0.032914	-1.93
MAPK1IP1L	9.03247e-06	-1.93
LRRC58	0.00312134	-1.93
MSANTD3	0.00506748	-1.93
SMG8	0.00725269	-1.93
SMCHD1	0.00832901	-1.93
ZNF22	0.02522	-1.93
AGAP5	0.0299771	-1.92
SERBP1	0.00359371	-1.92
ZNF558	0.0122308	-1.92
ITGA5	0.000342536	-1.92
PYGO1	1.08136e-13	-1.91
AASS	2.42452e-06	-1.91
RFX3	0.00453616	-1.91
IDH3A	4.33154e-11	-1.91
FAM105B	3.62455e-06	-1.91
CTCF	6.56721e-06	-1.91
TOP1	7.62939e-05	-1.91
CCT6A	0.00247	-1.91
ADNP	0.00676399	-1.91
SFPQ	0.00857378	-1.91
PPAN	0.00598328	-1.9
SFT2D1	2.58213e-06	-1.9
MYBBP1A	5.45784e-05	-1.9
G2E3	0.000123285	-1.9
LINC00997	0.0123999	-1.9
PLEKHG4	0.0137244	-1.9
B4GALT4	8.25663e-09	-1.9
ARF6	6.28751e-05	-1.9
EIF2B5	0.0119554	-1.9
BTN2A1	0.0169505	-1.9
SRSF2	0.0247072	-1.9
FUS	0.0406646	-1.9
GBA2	2.08781e-08	-1.89
TRMT5	0	-1.89
GPR125	1.23544e-05	-1.89
ZNF318	2.11802e-05	-1.89
XPO5	0.00417204	-1.89
THAP1	0.0321701	-1.88
ZNF276	0.0167801	-1.88
PPM1B	0.0206207	-1.88
SMAD5	0	-1.88
TRIM13	1.06581e-14	-1.88
KLF3	3.07631e-08	-1.88
MSL2	0.00120951	-1.88
ABCE1	0.00248352	-1.88
ERF	0.0329825	-1.88
SOCS6	0.0358701	-1.88
SNRPA	1.99156e-08	-1.87
KMT2B	0.00383447	-1.87
SETD1A	0.00683072	-1.87
CDC42EP3	3.69779e-08	-1.87
UBE3A	0.000286137	-1.87
ATXN2L	0.0403384	-1.87
FAM57A	1.29314e-10	-1.86
SENP1	1.90353e-06	-1.86
CUX1	4.53859e-13	-1.86
SAE1	0.000176579	-1.86
PAPD7	0.0154315	-1.86
CUL3	0.023956	-1.86
TRAF3	5.26983e-09	-1.85
ZNF841	0.0125454	-1.85
TMEM43	0	-1.85
HNRNPA3	1.86003e-07	-1.85
TAF1	0.0148613	-1.85
ZNF783	0.0232395	-1.84
POMK	0.0105388	-1.84
PHC1	2.68674e-14	-1.84
BCL9	5.26873e-08	-1.84
DDX10	1.41558e-05	-1.84
MED1	0.00158561	-1.84
MED14	0.00298568	-1.84
CYCS	0.00618508	-1.84
CRLF3	0.0211928	-1.84
TGS1	0.0238734	-1.84
SMAD7	0.0338475	-1.84
MESDC1	0.00448031	-1.83
ZNF92	0.00700981	-1.83
CCT3	2.62178e-05	-1.83
LSM12	0.0104366	-1.83
DHX30	3.33067e-15	-1.82
DBN1	6.6738e-06	-1.82
VBP1	0.0137349	-1.82
ENTPD4	7.66198e-12	-1.82
DZIP1	1.30144e-08	-1.82
MOB1B	9.94194e-08	-1.82
TFCP2	2.04482e-05	-1.82
ATXN7L3B	0.000188499	-1.82
ZNF326	1.02468e-05	-1.81
DNAJB11	7.89219e-10	-1.81
ATXN7	7.51165e-06	-1.81
CDYL	0.000154332	-1.81
USP13	0.0156352	-1.81
POM121C	0.028337	-1.81
KDM2B	0.0390159	-1.81
HSPA9	0.0459377	-1.81
ZNF432	0.000868127	-1.8
NOP14	4.82001e-11	-1.8
SH3TC1	4.3018e-07	-1.8
ZNF107	0.0189949	-1.8
MAK16	0.000908716	-1.8
SRSF9	0.00098354	-1.8
SUN1	0.00326997	-1.8
MED8	0.00821092	-1.8
ZNF322	0.0170847	-1.8
SEC14L1	0.00206957	-1.8
LINC00265	0.0152035	-1.79
CNOT6	3.90954e-12	-1.79
ZNF597	0.0248629	-1.79
HMGN1	0.0100511	-1.79
FBXO7	0.0107542	-1.79
MTMR9	0.0212879	-1.79
MCM9	2.56966e-05	-1.78
RBM26	0	-1.78
ZFP91	0	-1.78
POLR2B	3.85556e-05	-1.78
U2AF2	0.000513662	-1.78
PBX3	0.00243789	-1.78
NCAPD3	0.0386376	-1.78
GPR180	0.0420288	-1.78
MAML1	0.0440881	-1.78
ZBTB24	3.92182e-10	-1.77
POLR1D	0.0183322	-1.77
RCC2	0.0287069	-1.77
EED	0.0140563	-1.76
ZNF350	0.0105028	-1.76
GNG10	1.23679e-13	-1.76
PTPN14	3.35953e-13	-1.76
NSD1	2.17767e-09	-1.76
ARMC8	0.0235871	-1.76
LDHB	0.0302197	-1.76
NAA50	8.03154e-11	-1.75
KANSL2	0.0228211	-1.75
STARD9	0.0309796	-1.75
SNX4	1.34301e-06	-1.74
TXNL4B	0.0293857	-1.74
UNK	0.000416151	-1.74
GTF2F2	0.000636953	-1.74
RPS6KB1	0.00122869	-1.74
YARS	0.00276565	-1.74
RNF8	0.0242719	-1.74
GLO1	0.0499967	-1.74
ZNF692	0.0333768	-1.73
EIF2S3	6.91498e-08	-1.73
PSPC1	8.91599e-08	-1.73
PSMD11	6.85768e-05	-1.73
PRKRIR	0.000269548	-1.73
HNRNPR	0.000290032	-1.73
RNF11	0.000307487	-1.73
ZDBF2	0.00790524	-1.73
RBMX	0.0161449	-1.73
PDCD2	4.55029e-07	-1.72
QSER1	9.52625e-05	-1.72
MIA3	0.000130098	-1.72
C15orf39	0.00137328	-1.72
EIF4E2	0.00716275	-1.72
INTS10	0.0169024	-1.72
PAQR8	0.0262854	-1.72
UCKL1	0.000277574	-1.71
SRSF7	0.0189651	-1.71
SMAD4	0.0297167	-1.71
KDM4A	0.0024248	-1.7
MEMO1	2.25567e-06	-1.7
JOSD1	3.50883e-05	-1.7
ZNF507	8.84468e-05	-1.7
NCOA6	0.000122226	-1.7
TPBG	0.000527738	-1.7
E2F4	0.00301394	-1.7
LETM1	0.00565879	-1.7
FBXO11	0.0135932	-1.7
C3orf58	0.0285579	-1.7
ZNF436	0.00342735	-1.69
DYRK2	1.09056e-05	-1.69
TRRAP	0.00945744	-1.69
DYRK3	0.0101342	-1.68
MTPAP	6.57548e-07	-1.68
FAM133DP	2.7465e-06	-1.68
FAM126B	0.00016039	-1.68
RPS6KC1	0.00103341	-1.68
PLCG1	0.00112518	-1.68
PRRC1	0.0184574	-1.68
ZNF468	9.15946e-05	-1.67
SETDB1	0.0085862	-1.67
WWC2	4.1223e-05	-1.67
DNMT1	0.00158804	-1.67
ELAVL1	0.014639	-1.67
BCCIP	0.0312043	-1.67
TBCA	4.37123e-05	-1.66
RBM4	3.7721e-06	-1.66
EIF4E	0.00440779	-1.66
SLC7A6	0.0117982	-1.66
WASH3P	0.0294087	-1.65
FMR1	1.76972e-11	-1.65
SSRP1	4.07906e-09	-1.65
DDX56	0.00106565	-1.65
TRAF6	0.00164111	-1.65
SRSF10	6.98763e-12	-1.64
TTC19	3.50681e-05	-1.64
MPHOSPH10	0.000157674	-1.64
G3BP1	2.37512e-10	-1.64
TIAL1	0.000238584	-1.64
SRP19	0.0108897	-1.64
IREB2	0.0152508	-1.64
TMEM104	0.0287063	-1.64
CEP135	0.00654267	-1.63
TET2	0.000292719	-1.63
TOP2B	0.00168509	-1.63
SDE2	0.0198489	-1.63
ASUN	0.0193938	-1.62
SP3	3.0023e-09	-1.62
PAPOLA	2.74137e-06	-1.62
CEP85L	0.00608381	-1.62
RPRD1B	0.0153753	-1.62
STYX	0.0262226	-1.62
RNF139	0.0281066	-1.62
TRPC4AP	0.0414385	-1.62
SMARCA5	6.34937e-13	-1.61
IMPAD1	0.000187305	-1.61
PPP6R1	0.0206509	-1.61
RNF168	7.9272e-07	-1.6
VCP	3.84304e-06	-1.6
LSM14A	0.000294545	-1.6
RFX7	0.000747207	-1.6
TRIM47	0.00758407	-1.6
RNF169	0.0142406	-1.6
PPP6R3	3.4052e-08	-1.59
CDK12	0.000134457	-1.59
POLD2	0.000805171	-1.59
PDLIM7	0.0254008	-1.59
SNRNP40	0.000504293	-1.58
NAA15	0.00411852	-1.58
NOL10	0.0110961	-1.57
RBM28	1.33069e-09	-1.57
LIX1L	4.60766e-06	-1.57
TRIM44	0.000400733	-1.57
ARHGEF11	0.00472397	-1.57
HNRNPD	0.00643371	-1.57
PTGES3	0.00637468	-1.57
MARK2	3.73496e-06	-1.56
LPCAT3	0.00484699	-1.56
KIAA2018	0.000855385	-1.56
TM9SF3	0.00266448	-1.56
NAB1	0.0177792	-1.56
POLE	0.0324068	-1.56
PYGL	0.0368125	-1.56
GCN1L1	0.00152974	-1.55
ZSCAN32	0.0209376	-1.55
CCT8	1.39399e-09	-1.55
MIER3	3.76264e-08	-1.55
MTF1	0.0281004	-1.55
UBE2G2	0.000433756	-1.54
BTRC	2.51451e-07	-1.54
UBP1	7.41668e-05	-1.54
LIN7C	0.0116864	-1.54
WDR74	0.0300437	-1.54
PATZ1	0.00606542	-1.53
MTMR12	2.35117e-05	-1.53
SLC30A7	0.000908994	-1.53
RSL1D1	0.0106553	-1.53
GGA2	0.0279797	-1.53
PTCD3	0.0477646	-1.53
PIAS2	1.46243e-06	-1.52
ACP1	0.00208101	-1.52
TAF2	0.00342788	-1.52
MED12	0.00359465	-1.52
DYRK1A	0.00606932	-1.52
CDCA4	0.0123038	-1.52
SENP5	0.0159803	-1.52
SUCLA2	1.82473e-08	-1.51
H2AFY	0.000660108	-1.5
EDRF1	0.00139342	-1.5
MAZ	0.0187384	-1.49
C6orf120	0.00743549	-1.49
ALG13	0.0100156	-1.49
EIF3M	0.012207	-1.49
FBXW2	0.0337418	-1.49
GBAS	0.00209818	-1.48
EIF2S1	0.00640383	-1.48
EP300	0.0113067	-1.48
TTC17	0.0165354	-1.48
HNRNPUL1	0.017044	-1.48
PTMS	0.00540562	-1.47
PTPLAD1	1.70409e-07	-1.47
C18orf25	0.0458425	-1.46
DEGS1	0.000323754	-1.46
MRPL32	8.41108e-09	-1.45
HNRNPUL2	0.000430556	-1.45
TMEM68	0.029601	-1.44
SAP130	0.00308361	-1.44
TCP1	0.00499596	-1.44
AUP1	0.013784	-1.44
RCOR1	9.07994e-11	-1.43
OPA1	0.0438734	-1.43
CBLL1	0.000560621	-1.42
PRPF40A	1.68102e-05	-1.42
DGCR2	0.0416326	-1.4
UBQLN1	0.0146928	-1.4
PDS5B	0.0218996	-1.4
MED23	1.30281e-06	-1.39
UGP2	0.000106194	-1.39
PRPF4B	0.0146637	-1.39
DDX46	0.0477145	-1.39
THUMPD3	0.0235981	-1.38
CHD8	2.1226e-05	-1.37
C3orf17	2.50123e-07	-1.36
CUL5	0.0213554	-1.36
DPM1	0.0376595	-1.36
EP400	4.1139e-10	-1.35
HNRNPU	4.21443e-05	-1.35
PSMC4	0.00010228	-1.35
NIPA2	0.0194047	-1.35
PSMA1	0.0272148	-1.35
CEP170	0.000746827	-1.34
WDR36	0.00864806	-1.34
WAC-AS1	0.0114411	-1.34
TNRC6A	0.0230478	-1.34
TOMM70A	0.0408218	-1.34
KMT2D	1.3498e-11	-1.33
EIF3G	0.015358	-1.32
COX5A	0.0122217	-1.32
TARDBP	0.00024305	-1.31
ZMYND11	0.00174841	-1.3
NSMAF	0.00870787	-1.27
DIDO1	0.00178197	-1.25
QKI	2.63997e-05	-1.2
CTNNB1	0.004132	1.19
EIF2AK1	0.0165134	1.22
ATMIN	0.00732248	1.26
SH3GLB1	3.96793e-06	1.28
GDAP2	0.0191854	1.28
AGFG1	0.0214569	1.28
PAFAH1B2	0.000447695	1.29
BAZ1B	0.0323356	1.29
STX12	0.0223632	1.3
SMCR8	0.0296434	1.3
USP4	0.00447736	1.31
TGOLN2	6.815e-06	1.32
CAPZA2	0.00802931	1.34
MTA3	0.00408082	1.35
WDR83OS	4.60137e-07	1.36
DPP8	0.00668832	1.36
TOX4	1.52316e-05	1.37
RRAGA	0.00561665	1.37
ECI2	0.0114276	1.37
DDHD2	0.0236124	1.37
FAM32A	0.0450438	1.37
PRPF6	0.0146747	1.38
SOD1	1.11022e-16	1.4
CHM	0.00124415	1.4
RAB1B	0.0117017	1.42
ARPC1A	2.38013e-06	1.43
COG5	0.0187881	1.43
EDF1	0.00738532	1.44
AK2	0.0211719	1.44
OXR1	0.0041244	1.44
ARFGEF1	0.00122374	1.45
MPC2	0.00210232	1.45
RANBP9	0.0475175	1.45
VPS35	0.0434088	1.45
FLOT1	0.000890265	1.46
PSMD4	0.00223349	1.46
NOP10	0.0105492	1.46
NDUFB2	0.00142412	1.47
DST	0.033331	1.47
LIN54	0.0207785	1.48
BCAP31	0.00290656	1.49
VRK2	0.00536966	1.49
KIAA1033	0.0292248	1.49
NDUFS8	0.0293608	1.49
TMEM208	0.010369	1.5
GTF2F1	0.018388	1.5
ARFIP1	0.0277094	1.5
GNA11	0.000569485	1.51
C1orf122	0.00128079	1.51
NBR1	0.00058289	1.51
SNX1	0.00664758	1.51
ZC3HAV1	9.96141e-05	1.52
MFF	0.000304713	1.52
EMC4	0.015291	1.52
STAT3	4.79406e-10	1.53
PRKAA1	8.33931e-07	1.53
NUB1	8.33784e-06	1.53
TGFB1I1	0.00177726	1.54
AXL	0.0101337	1.54
CPPED1	0.0215292	1.54
STX2	0.00409306	1.55
VPS11	0.0053043	1.55
PEX19	0.000524864	1.56
ABL2	0.00502442	1.56
TICAM1	0.014272	1.56
RAB11A	0.000161703	1.57
MRPL41	0.00148214	1.57
CHURC1-FNTB	0.01668	1.57
NFE2L2	0	1.58
SESN3	0.0227619	1.58
MOB1A	0	1.59
PNMA1	0.000100332	1.59
UBA5	0.000380086	1.59
CHMP5	0.0177768	1.59
SEC22A	0.0185596	1.59
GMPR2	0.0248002	1.59
COX6B1	4.87691e-10	1.6
SUPT4H1	0.00287303	1.6
CDIP1	0.0384309	1.6
DYNLT1	0.00976573	1.6
ACAP2	0	1.61
MUT	0.0178997	1.61
OGDH	7.53765e-08	1.61
CYTH1	0.0265583	1.61
ARHGAP35	0	1.62
SRP14	2.9976e-15	1.62
DOK4	3.4344e-05	1.62
TSPYL4	0.0227436	1.62
RNF185	2.38759e-05	1.62
SCAPER	4.42024e-05	1.63
BCAP29	0.0193367	1.63
TP53I13	0.0196857	1.63
GNB2	1.81397e-05	1.63
SPCS1	0.00721508	1.64
LDB1	0.0174829	1.64
ECHS1	0.0237871	1.64
TSNAX	0.00137634	1.65
VPS28	0.0217147	1.65
PSMF1	5.09074e-10	1.66
RAB34	3.17464e-06	1.66
LNPEP	0.0150812	1.66
TNRC18	0.0326909	1.66
SECISBP2L	1.46258e-09	1.67
ANKIB1	0.00082127	1.67
HADHB	0.0489579	1.67
EXOC3	0.0336412	1.67
UQCRQ	7.04247e-07	1.68
BOK	0.0119543	1.68
MRPL51	1.13044e-08	1.69
ANAPC13	3.83427e-06	1.69
ARL6IP4	2.45472e-05	1.69
CHMP2A	0.000434429	1.69
THOC7	0.00845254	1.69
EMC7	0.000543235	1.69
REXO2	3.11426e-10	1.7
VPS26A	0.00222488	1.7
HLTF	0.022601	1.7
MBNL2	0.030481	1.7
FGFR1OP	0.0050367	1.7
MRPL43	0.0169225	1.71
NT5C	0.0164	1.71
TLN1	1.29581e-07	1.72
ZFAND2B	1.18442e-06	1.72
TMEM63B	2.38053e-05	1.72
PTTG1IP	0.0116368	1.72
RNF214	0.0245908	1.72
METTL23	0.00070363	1.73
ARID4A	0.00808155	1.73
ERCC6	0.0110593	1.73
EXOC6B	0.000252044	1.73
ROMO1	0.0392977	1.73
RAP2B	0.044949	1.73
PICALM	4.43423e-13	1.74
CD63	9.32224e-10	1.74
CD46	0.0135565	1.74
CHMP1A	0.0118366	1.74
COX4I1	2.62942e-05	1.75
MRPL28	3.78667e-05	1.75
P4HA1	0.0415494	1.75
DDT	0.000256965	1.76
SMARCC2	0.00298172	1.76
WDR47	0.00602987	1.76
RIOK3	7.31998e-05	1.76
FAM50A	0.000480713	1.76
C5orf51	0.00294536	1.76
IGBP1	0.0043245	1.76
CHPT1	0.00401782	1.77
CRAT	0.0241123	1.77
ZDHHC6	0.00061259	1.77
MLXIP	0.0219927	1.77
SNAPIN	0.000560306	1.78
BCL2L13	0.0012317	1.78
CNIH4	4.70022e-08	1.79
FAM134A	6.67645e-05	1.79
PTPRS	0.029273	1.79
ATP5O	2.8588e-11	1.8
ALDOA	2.26652e-06	1.8
PFKFB3	0.0226181	1.8
LSM3	0.0412439	1.8
TMEM109	0.00836825	1.8
C12orf10	0.0293111	1.8
TMEM242	2.45908e-05	1.81
NDUFC1	0.000143101	1.81
ORC3	0.00637897	1.81
ERGIC3	0	1.82
PINK1	3.99901e-07	1.82
ANKRD50	0.00028316	1.82
PPIH	0.000632961	1.82
PRAF2	0.000519165	1.82
BLVRA	0.0021634	1.82
PIGT	1.89915e-10	1.83
ATP5I	5.1136e-09	1.83
ZHX3	0.0153061	1.83
MZT2B	0.000215977	1.84
ACTN4	0.000697731	1.84
TMEM127	1.65903e-05	1.84
SOCS5	0.000212805	1.84
SH3RF1	0.00155572	1.84
MZT2A	0.00772527	1.84
KIAA1279	0.000177103	1.85
COX14	0.0179296	1.85
RPL23AP82	0.0222538	1.85
SNX3	0	1.86
DNAJC5	1.39651e-09	1.86
DENND4C	0.00586763	1.86
PIGQ	0.00859535	1.86
BROX	0	1.87
CENPBD1P1	0.00379924	1.87
IFT52	0.015324	1.87
GABARAP	0.000327053	1.88
HSDL2	0.00223083	1.88
C1orf123	3.45854e-05	1.88
MPDZ	0.00191477	1.88
C2CD2	0.00351944	1.88
ACOT9	0.0287002	1.88
NEK9	0.00117701	1.89
WEE1	0.00568912	1.89
TRMT1L	0.0339708	1.89
ZBTB4	8.65911e-11	1.9
ARG2	4.65165e-11	1.9
DENND4A	5.07213e-05	1.9
TBC1D22A	0.00337332	1.9
AKAP11	0.00341322	1.9
SNX6	0.0097435	1.9
NOD1	0.0161752	1.9
INF2	0.0304495	1.9
DLAT	0.000176342	1.91
ZFYVE21	0.000613016	1.91
PMM1	0	1.92
CHST12	3.42754e-05	1.92
TRIM68	0.00297926	1.92
SETDB2	0.00307082	1.92
CHID1	0.00487926	1.92
KLF13	0.00167015	1.93
UQCRB	0.0125846	1.93
GLTPD1	0.042993	1.93
SLC25A1	9.34864e-08	1.94
GPD2	0.0293252	1.94
GUK1	0	1.94
FOXP2	0.000255486	1.94
SLC10A3	0.0139468	1.94
ARPC1B	4.70763e-06	1.95
ATL3	0.022579	1.95
N4BP2L2	0.0344181	1.95
MXD4	0.00925731	1.95
UBL4A	0.0330503	1.95
TPD52L2	8.54409e-07	1.96
ISCU	0.0406757	1.96
GANAB	0.0108808	1.96
SHKBP1	1.10577e-09	1.97
GSTO1	9.90091e-07	1.97
RUSC2	5.7935e-10	1.97
CAPNS1	7.54512e-06	1.97
ACO2	0.000260838	1.97
ATP5J	6.699e-08	1.98
KITLG	3.15474e-08	1.98
ALDH9A1	0.000738566	1.98
MCTS1	0.030125	1.99
SBDS	1.01323e-09	2
MEA1	6.71621e-06	2
FAM3A	8.02614e-09	2
PLXND1	9.5156e-09	2
LINC00341	0.00569111	2
PRDX5	0.00599016	2
C7orf25	0.015489	2
OSBPL1A	0.0488873	2
NFE2L1	1.40377e-12	2.01
STXBP4	6.5022e-06	2.01
LMF2	0.000298801	2.01
TOM1	0.0313816	2.01
NFKBIL1	0.0221699	2.01
ATP6V0A1	3.15045e-08	2.02
PRDX4	4.34863e-06	2.02
FOXD1	0.00390314	2.02
BCKDK	0.0264704	2.02
GNB5	2.96266e-05	2.03
MCFD2	3.13145e-10	2.04
FNIP2	5.26753e-09	2.04
NABP1	1.10239e-07	2.04
RAB3GAP2	1.66033e-07	2.04
PHF23	1.86162e-11	2.04
NIT1	0.000176722	2.04
EMC3	0.0403868	2.04
TMEM9B	0.0024227	2.05
AKR1A1	7.21051e-05	2.05
NUCB1	0.00324089	2.05
AP3S1	0.00745772	2.05
CXorf38	0.0176134	2.05
KLC4	0.0250436	2.05
NAPA	1.77585e-08	2.06
PLIN3	7.30245e-06	2.06
KDELR3	0.0019434	2.06
NDUFB10	0.0144583	2.06
MAGI2-AS3	0.0464041	2.06
UBE3B	0	2.07
UQCR11	6.52468e-09	2.07
41706	2.25981e-06	2.07
FAM8A1	1.50837e-05	2.07
PACS1	0.00425316	2.07
LLGL1	2.64089e-08	2.08
ILK	2.45242e-07	2.08
PCDHGB5	7.17547e-10	2.09
TGFBR2	0.00964662	2.09
EIF2D	5.9317e-09	2.09
DUT	6.37361e-05	2.09
PPP1R7	0.00540903	2.09
COPS7A	0.0113876	2.09
PCDHB14	0.0127585	2.09
MRPS21	0	2.1
FAM114A1	5.20028e-13	2.1
TUBG1	4.41028e-06	2.1
IQGAP1	0.000936118	2.1
ATP6V1E1	0.0013251	2.1
SSBP4	4.03905e-07	2.1
ZBTB25	2.63792e-05	2.1
ERLIN2	0.000163835	2.1
ESD	0.000958279	2.1
PPP1R13L	0.0223621	2.1
MCOLN1	0.03829	2.1
IAH1	1.62717e-09	2.11
TCEAL4	0.000207064	2.11
SPTBN1	0.0193017	2.11
CUL4B	2.22045e-16	2.12
CPT1A	4.31508e-06	2.12
NAGK	0.000144191	2.12
SNAPC1	1.11022e-16	2.12
TCEAL3	2.17736e-08	2.12
RMND1	6.70328e-05	2.12
CUTA	3.5097e-10	2.13
MEIS3P1	3.40224e-08	2.13
SELM	0.0042699	2.13
NDUFAF3	0.0184045	2.13
ASAP3	0.0198031	2.13
TTC1	0.0451223	2.13
LAGE3	0.0175783	2.13
ZFHX3	1.01181e-06	2.14
ACKR3	0.000202464	2.14
RNF187	2.08648e-05	2.14
CHURC1	0.00389059	2.14
ZNHIT1	0.00720927	2.14
P4HB	0.00115785	2.15
DHRS3	0.00365319	2.15
CISD3	3.34292e-08	2.15
KRCC1	0.0316605	2.15
TADA3	4.68958e-13	2.16
RPL23AP7	3.91679e-06	2.16
LDLRAP1	0.000856115	2.16
HNRNPUL2-BSCL2	0.00787393	2.16
UBL5	4.00121e-06	2.17
WDR13	1.89692e-05	2.17
ERO1L	0.000174207	2.18
MYL12B	0.000505365	2.18
EZH1	0.0121218	2.18
FPGS	0.0459389	2.18
SREBF1	4.61341e-08	2.19
GPR108	1.19106e-05	2.19
C19orf10	0.00474937	2.19
LATS2	0.0102361	2.19
MTERF	0.00108458	2.19
FER	0.0345643	2.19
DCK	0.036976	2.19
NUPR1	6.28216e-05	2.2
DDOST	0.000520798	2.2
RASAL2	0.00622508	2.2
NUDT5	0.0124762	2.2
GAA	4.13771e-09	2.21
KCTD12	1.02853e-06	2.21
MRPL48	1.97833e-05	2.21
REPIN1	0.000304539	2.21
CCDC107	0.0190995	2.21
SAP30	8.31849e-07	2.22
DCLRE1A	0.0125015	2.22
NDUFA1	0.0192269	2.22
CCDC125	0.0088398	2.22
ARL2BP	1.24874e-07	2.23
BCL2L1	4.57085e-06	2.23
MGAT4B	0.00355677	2.23
AMZ2	0.0138335	2.23
RPP25L	0.00124066	2.24
DNAJC19	1.1476e-10	2.25
ZNF532	3.31448e-07	2.25
ACAA2	0.000163402	2.25
C17orf89	0.000682814	2.25
TMED3	1.10456e-12	2.26
VPS33A	0.0179471	2.26
PIN1	0.00333899	2.26
CLIP1	0	2.27
TMEM245	0	2.27
TACC1	0.00149436	2.27
HSPB11	0.0104451	2.27
MLLT1	0.0400106	2.27
WDTC1	4.50417e-13	2.28
FAM127A	5.23979e-06	2.28
DOPEY1	0	2.28
H2AFJ	5.77316e-15	2.28
GSTM3	1.78415e-06	2.28
FAM149B1	5.19295e-05	2.28
TBC1D24	0.025523	2.28
LANCL1	0.00106391	2.29
PCYT2	0.00492457	2.29
ZDHHC1	0.00679892	2.29
PDGFC	8.56517e-10	2.3
ANKRD6	1.80779e-07	2.3
YIF1B	7.63851e-05	2.3
TRAPPC5	0.00013181	2.3
CEBPZ-AS1	0.0050131	2.3
SERF2	2.55351e-15	2.31
TRIM8	0.000785107	2.31
CACFD1	5.94138e-05	2.31
DHRS4L2	0.00551978	2.31
ACTR10	3.55611e-05	2.32
MPG	9.37379e-07	2.32
ESYT2	0.00730946	2.32
FAM114A2	0.00137123	2.33
PUSL1	0.0157841	2.33
PEBP1	0	2.34
ZBTB38	4.85069e-05	2.34
MOCS2	0.0352227	2.34
MRPL40	0.000833909	2.34
PRRG1	4.57597e-05	2.35
IPO8	0.00245816	2.35
SLC39A13	0.0377099	2.35
ERMP1	2.56927e-11	2.36
NEDD8	7.50042e-11	2.36
CYP20A1	0.00447402	2.36
SPOCK1	0.0372736	2.36
SORBS3	0.0270435	2.36
ERGIC1	0.0199812	2.37
CCDC109B	0.000954268	2.37
SLC16A3	0.0406368	2.37
ATP6V1D	0	2.38
TANK	5.38013e-10	2.38
RAB7L1	0.034015	2.38
PET112	0.0435551	2.38
COA3	0.00588801	2.39
VPS52	0.0116576	2.39
RITA1	0.000841807	2.39
NDUFA2	4.91128e-10	2.4
PSMG4	0.000142229	2.4
G6PC3	0.00068595	2.4
LASP1	0.00301418	2.4
CASC4	2.47855e-10	2.41
KRTCAP2	0.00015518	2.41
OSBPL8	0.00278857	2.41
PKM	0.0100778	2.41
IQCG	0.000309184	2.41
LOC100288911	0.0207958	2.41
ARHGAP12	0	2.42
EPAS1	4.49929e-12	2.42
NMRK1	1.4744e-09	2.42
RBMS2	0.00254418	2.42
SLC46A1	4.15247e-07	2.42
SLC38A6	0.018432	2.42
IKBIP	9.10716e-12	2.43
DHX32	9.99667e-12	2.43
RRM2B	2.55665e-10	2.43
RNPEPL1	2.62865e-07	2.43
TST	8.47255e-07	2.43
WDR54	1.67654e-05	2.44
APOA1BP	0.0143121	2.44
SLC44A2	0.0171938	2.44
GPI	2.30343e-05	2.45
DMKN	0	2.45
BSG	0.00783555	2.45
HECTD3	0.000172839	2.45
SERPINB9	0.00415545	2.45
NME3	0.00189983	2.45
DDRGK1	3.34199e-08	2.46
ATP5H	5.07162e-10	2.47
SMARCA2	0.00941557	2.47
MPP1	0.000105987	2.47
MIEN1	7.14237e-10	2.48
NAGLU	0.0015343	2.48
LETMD1	0.00359535	2.48
PDP1	0.00934755	2.48
VAMP3	0.000180445	2.49
APLP2	0.0296805	2.49
PIN4	3.63175e-05	2.49
ECI1	0.000965729	2.49
FAM49A	0.00291172	2.49
SLC44A1	0.0398165	2.49
NDUFA13	4.00708e-09	2.5
ANO10	5.72764e-13	2.5
C9orf3	4.59209e-10	2.51
DMXL1	0.00268517	2.51
AFF1	0.0018648	2.52
PNPLA6	6.26434e-09	2.53
NDUFS7	2.41711e-05	2.53
SMIM20	3.97209e-06	2.54
YIPF2	0.046639	2.54
SYNGR1	0.00379863	2.54
ITFG3	8.53793e-07	2.55
CHMP3	0.000115759	2.55
DAG1	0.0008182	2.55
SIRT2	1.92019e-05	2.55
MICU3	1.50108e-05	2.55
SRBD1	0.00377359	2.56
METRNL	0.000362773	2.57
IFT43	1.83696e-07	2.58
ZNF521	0.00241634	2.58
ANGEL1	0.0332539	2.58
RABGGTA	2.38671e-07	2.59
FIS1	0.00869963	2.59
PCED1A	0.00108964	2.6
KCTD11	6.77035e-05	2.6
LDHA	0.00186149	2.61
CERCAM	0.0358149	2.61
CRNDE	0.0038164	2.61
RNPEP	1.51843e-07	2.62
MRPL23	7.66907e-08	2.62
ANKHD1-EIF4EBP3	0.000325044	2.62
NSMCE1	0.033066	2.62
SERGEF	0.0177739	2.62
TECR	0.000110648	2.63
FKBP2	0.00509919	2.63
TMEM261	0	2.64
ATPAF1	6.55861e-07	2.64
SGCB	3.30068e-05	2.64
TALDO1	6.135e-05	2.64
NFIX	0.00269899	2.64
DUS4L	0.0256255	2.64
COX7C	1.76135e-06	2.65
SLC38A7	1.18128e-13	2.65
LRRC16A	0.0238195	2.65
RMND5B	0.0307776	2.65
GPR146	0.000579596	2.65
FKBP8	8.54394e-05	2.66
ARL2	0.0037193	2.66
HEMK1	0.04388	2.67
P4HA2-AS1	0.00711926	2.67
COX5B	5.56832e-12	2.68
ATPIF1	0.00174621	2.68
PRDX2	0.0119174	2.68
VAMP2	0.00747072	2.68
ARSD	0.00134442	2.68
FAHD2B	0.0116125	2.68
TP53TG1	0.0216464	2.68
ERP29	3.20461e-07	2.69
OGFOD3	1.65223e-05	2.69
NDUFA7	0.000209072	2.69
PTPRG	0.024942	2.69
TIMMDC1	0.0454861	2.69
ANKRD42	6.48539e-06	2.69
ZMYM3	2.78261e-05	2.7
LRRK1	0.018856	2.7
TMEM47	6.57905e-07	2.71
ATOX1	0.00318607	2.71
TTC13	0.00130879	2.71
TUBA1A	5.73162e-07	2.72
EHD4	0.00115215	2.72
GTF2H5	0.00500457	2.72
MPI	0.0303717	2.72
KRBOX1	0.00700416	2.72
COG4	2.7748e-07	2.73
LGALS8	0.00486602	2.74
JADE1	0.00301273	2.74
RCN3	0.0213018	2.74
PPIC	0.0255014	2.74
EGLN1	1.26815e-08	2.75
ARAP1	1.03558e-06	2.75
PHPT1	0.00033669	2.76
PHYKPL	4.44089e-16	2.76
FAM162A	0.0114092	2.76
IQCE	4.53128e-08	2.76
MRI1	0.00284976	2.76
ATP6V0E1	1.36435e-12	2.77
BNIP3	1.52678e-05	2.77
MYO1C	0.0085965	2.77
GLB1	0.0196976	2.77
SLC26A11	1.2234e-08	2.77
ATP9A	8.30022e-08	2.78
KLHL7	0.00036828	2.78
CYB561	0.00180352	2.78
HEBP2	4.00791e-14	2.79
MINOS1	1.31514e-07	2.79
EHMT2	0.0226686	2.79
EXOC5	1.33168e-09	2.8
PGK1	1.19922e-07	2.8
C16orf13	3.18851e-07	2.8
AGPAT1	0.0300466	2.8
ATP11A	0.0342311	2.8
ROGDI	0.0449101	2.8
FAM107B	1.02575e-06	2.81
GSTZ1	0.00753222	2.81
TMEM14C	0	2.83
SYNE1	4.14713e-06	2.83
HSD17B4	0.00311947	2.83
CSMD2	0.000424466	2.83
DYNC2LI1	0.0024915	2.83
NUDT22	0.0361292	2.84
ACOT13	0.00234772	2.85
F8A1	0.00282035	2.85
S100A16	0.0278649	2.85
NDUFA3	3.19457e-08	2.86
C19orf44	0.000568559	2.86
PGLS	0.00618927	2.86
FAM185A	0.00682278	2.86
AGL	0.00407972	2.87
ECH1	6.41004e-11	2.88
GTDC1	3.55718e-05	2.88
APOPT1	5.6433e-08	2.88
XRCC4	0.0414912	2.88
LCA5	0	2.89
INO80B-WBP1	0.0126674	2.89
EPB41L1	0.00507344	2.9
NDUFB1	0.000644713	2.9
EPB41	0.0172756	2.9
LOXL3	0.000701091	2.91
DCTN1	0.00357147	2.91
PLXNA3	1.27243e-10	2.92
TMEM179B	3.64332e-06	2.92
ITFG1	0.000305277	2.92
CREG1	7.47824e-11	2.93
ATP5J2	1.83448e-08	2.93
TCIRG1	2.34634e-08	2.93
SGK3	9.01619e-06	2.93
ALAD	0.0251144	2.93
GRAMD3	1.88738e-15	2.94
GALC	5.99181e-07	2.94
ARV1	0.00722346	2.94
EIF2AK2	0	2.94
MMP24-AS1	8.75415e-06	2.95
NR3C2	5.85532e-13	2.95
SLC48A1	0.040701	2.95
L3MBTL4	0.00208495	2.95
NDUFS4	6.83675e-13	2.96
ACAT1	7.71872e-05	2.96
SLC25A24	9.02118e-05	2.96
TSPAN31	0.0456911	2.96
PRKCSH	1.1058e-09	2.97
[truncated: 1,436 more rows]
