# Supplementary material for: Mapping molecular landmarks of human skeletal ontogeny and pluripotent stem cell-derived articular chondrocytes
Source: Nat Commun. 2018 Sep 7;9:3634. doi: 10.1038/s41467-018-05573-y (PMC6128860; doi:10.1038/s41467-018-05573-y)
Supplement: Supplementary file 17 — Supplementary Data 15 [file 41467_2018_5573_MOESM17_ESM.xlsx]

## Sheet: Sheet1
Supplementary Data 15: Genes significantly differentially enriched in embryonic 5-6 WPC vs fetal 17 WPC chondrocytes (p<0.01). Negative sign indicates enrichment in embryonic cells.
Week 5-6 vs Week 17
Gene_Symbol	P value	fold change
HOXD13	0	-39052
PANX3	0	-16068.3
HBZ	0	-13477.5
ZFHX4-AS1	0	-11692.1
EDN3	0	-10666.2
CNTNAP2	0	-9061.43
HBA2	0	-9027.25
OPRK1	0	-7464.18
EOMES	0	-7135.76
FST	0	-6758.14
KCNQ2	0	-6453.04
RBM24	0	-5313.38
HRC	0	-5254.85
SFRP4	0	-4868.02
STAC	0	-4606.95
LOC341056	0	-4580.28
TLL2	0	-4374.72
CA10	0	-4193.94
FRMPD4	0	-4140.6
NRG3	0	-4122.22
KCNMB2	0	-4078.76
GPM6A	0	-4070.52
MYL4	0	-4042.75
IFI44L	0	-4019.28
ZIC3	0	-3971.15
TMEM119	0	-3949.9
C11orf87	0	-3867.3
PPFIA2	0	-3679.3
GRIN2B	0	-3597.42
ATP1A2	0	-3594.87
NKAIN1	0	-3544.91
SYT6	0	-3542.69
TMEM151B	0	-3510.96
IL1RAPL2	0	-3467.32
PHYHIPL	0	-3416.23
LINGO2	1.11022e-16	-3364.86
ADAMTS20	1.55431e-15	-3095.37
GABRG3	1.53655e-13	-2985.25
DPP10	3.96017e-13	-2965.93
ARPP21	2.52021e-14	-2965.58
SERF1A	1.37446e-13	-2935.07
HBB	1.46549e-13	-2929.13
MYBPC2	7.41984e-12	-2683.05
BCL11B	3.82062e-09	-2594.92
NDST4	2.49197e-09	-2573.78
SULT1E1	4.16792e-08	-2441.64
L1CAM	9.83783e-06	-2426.35
MYOCD	7.71365e-07	-2415.68
SLC22A3	1.23949e-05	-2337.32
CNTN5	7.20915e-07	-2333.03
NR2F1	0.000241705	-2258.99
SLC17A8	1.27725e-05	-2256.98
PROKR2	4.42691e-05	-2221.82
SOHLH2	2.45743e-05	-2209.71
RSPO4	1.75108e-05	-2181.01
SCN3A	0.000133121	-2159.9
GRID2	0.000583166	-2147.27
LUZP2	0.000187212	-2147
ZIC2	0.0104353	-2098.6
VGLL2	0.0014036	-2039.03
FSTL5	0.0252491	-2012.96
BRINP3	0.009496	-1998.19
CACNG7	0.0244766	-1980.22
HBE1	2.9976e-14	-1201.67
UNC5D	1.58962e-12	-1108.3
CRABP1	1.9508e-10	-818.01
TNFRSF19	0	-636.83
LIN28B	2.03934e-10	-523.87
LGR5	1.4674e-07	-512.98
TMEM132C	2.8029e-08	-489.24
ST6GALNAC3	3.1227e-10	-432.95
TMEFF2	2.24582e-09	-413.77
CECR2	0	-410.25
EBF2	2.6074e-11	-406.02
HGF	3.55604e-09	-392.12
NTM	7.29004e-08	-378.93
MDK	1.21346e-11	-364.28
GAP43	2.18558e-09	-343.42
RASSF9	4.99513e-05	-334.25
MYEF2	3.97418e-09	-315.32
TRIM58	0	-288.98
HBG1	4.10555e-11	-273.28
EYA1	5.16222e-10	-259.18
HBG2	6.80678e-13	-259.05
BRINP1	9.63117e-09	-252.42
HEPH	2.82886e-09	-252.18
TENM2	6.39916e-09	-251.97
KERA	1.19589e-07	-248.48
GUCY1A3	3.05951e-07	-248.28
CHODL	3.48769e-07	-244.8
CXCL12	1.27033e-10	-241.81
NDST3	1.16665e-07	-231.78
CALCRL	4.35744e-07	-228.93
HBA1	1.91169e-07	-219.97
PLCL1	6.91147e-05	-216.2
STK33	3.7019e-09	-214.22
EMX2	5.01826e-08	-206
NEFL	1.28832e-08	-195.93
DKK2	4.31281e-10	-195.12
CDH4	1.52656e-13	-189.94
COL23A1	1.26418e-08	-188.85
FAM19A2	6.37584e-07	-187.63
ADD2	2.83815e-06	-186.47
GRIA1	3.68868e-06	-184.95
NELL2	4.26077e-07	-182.66
HSPA7	6.39729e-09	-180.61
COL6A6	1.38896e-09	-178.1
DACH1	0	-174.88
HIC1	1.47594e-07	-174.38
OLFML1	3.31246e-07	-172.04
ARHGAP28	1.28364e-12	-170.05
NAV3	3.59718e-08	-170.02
FREM1	3.2272e-09	-169.8
HSPA6	1.36687e-08	-165.83
CTSC	0	-164.83
C8orf4	1.80427e-09	-164.48
FHIT	0	-163.67
KANK4	2.58382e-09	-163.34
PTPRB	3.6704e-12	-156.61
MME	2.23693e-11	-154.13
SORCS1	6.41867e-08	-150.47
ADAMTSL1	2.43393e-09	-149.79
GAS2	2.11287e-12	-147.71
AQP4	3.19936e-05	-144.32
EMX2OS	3.02671e-07	-141.35
CELF2	3.06652e-10	-140.37
DIRAS2	8.47944e-07	-138.64
TMCC3	8.96811e-08	-133.88
GUCY1A2	2.52224e-08	-132.49
EGFL6	1.44586e-10	-132.41
ABCA8	7.1676e-13	-127.53
ENPP6	6.25202e-08	-125.98
LY6G6C	0.000218411	-124.97
CNR1	1.73465e-07	-121.28
KDR	3.47806e-08	-121.01
FGF12	6.27747e-06	-120.78
SP7	1.31027e-07	-119.35
PRKCB	1.79523e-05	-117.78
FSD1	3.13577e-06	-116
ASPN	3.42699e-07	-115.03
SEMA5A	5.15415e-10	-109.65
APLNR	4.903e-05	-101.01
CDH18	3.17966e-05	-100.88
FBN3	1.64333e-07	-100.38
SIM1	3.82783e-05	-97.52
IGLON5	1.05607e-07	-95.44
FRAS1	0	-95.17
GLP1R	0.000204372	-95.13
SHISA6	5.85122e-06	-94.55
GPR116	9.40303e-05	-93.98
PGR	5.73392e-05	-93.75
EEF1A2	7.16302e-07	-92.16
UNC13C	2.33742e-07	-91.97
KLHL14	0.000868949	-91.56
PLP1	1.8791e-06	-91.43
ADCYAP1	0.000427525	-91.22
ADAM33	1.68737e-05	-90.63
GATA3	5.88164e-05	-90.58
SCARA5	1.52513e-08	-89.78
ALDH1A1	4.9126e-07	-89.47
PAX7	1.34887e-05	-88.72
MYOG	0.000142982	-87.86
SBK1	2.50628e-09	-87.37
KCNQ3	8.84057e-07	-85.97
COL6A4P2	0.000278988	-85.34
MAPK4	0.00115462	-85.29
TSPAN18	1.77636e-15	-84.97
EPB42	2.75549e-10	-84.24
IHH	2.36537e-06	-83.84
IFITM5	5.8425e-06	-83.44
DNAJC12	2.41505e-09	-83.12
ARHGAP6	6.00935e-06	-82.31
GRIA4	0.00016047	-78.4
MYF5	0.000292775	-77.91
MYLPF	1.09275e-05	-76.82
NEFM	7.92444e-08	-76.65
ST8SIA2	4.56482e-05	-76.33
PCDH18	4.40092e-09	-75
PACSIN1	0.00100878	-74.72
ANKRD1	0.000283481	-74.71
ABCG1	9.62717e-08	-74.4
NNAT	3.30961e-07	-73.96
ADAMTS7	1.2499e-09	-73.69
OSR1	1.67961e-06	-73.56
TMEM35	0.00290139	-73.42
CD1D	0.00102353	-72.99
C1orf54	1.29405e-06	-72.98
PRDM1	4.44089e-16	-72.93
CASC15	8.94025e-09	-72.62
LYPD1	0.000133697	-72.36
CDH10	0	-71.88
ERC2	0	-71.81
SPRY1	2.02396e-09	-71.03
OSTN	3.48918e-08	-70.85
NUAK2	5.89072e-05	-70.49
MLIP	0.0021598	-69.67
DUOX2	0.000149638	-69.51
F2RL2	8.92811e-07	-69.29
ALAS2	0.000868686	-69.14
UBD	3.40059e-05	-69.06
FOLH1	8.61537e-05	-68.98
TRHDE	0.000130883	-68.32
ALDH1A2	7.46578e-07	-68.17
ANO5	0.000731388	-68
CHL1	0	-67.81
PLEKHA2	5.21183e-08	-66.34
EPHB6	8.97174e-06	-64.19
ALK	0.000321062	-63.94
LRRC32	2.21002e-06	-63.93
SDPR	0.00120478	-63.39
ACTC1	2.3607e-07	-62.55
CD24	4.50516e-10	-61.84
PDGFD	0	-61.73
UG0898H09	1.49888e-05	-61.59
CDHR5	0.00394852	-61.51
CYP26A1	0.000267332	-61.35
GFRA1	4.64492e-07	-61.11
BMP3	3.61256e-05	-60.79
KCNN1	0	-59.81
SORCS3	1.40981e-06	-59.74
TLR4	2.75883e-05	-59.42
PTCHD2	3.76233e-05	-58.65
NRP1	6.93001e-13	-58.64
PREX2	1.60456e-06	-58.46
LIX1	2.33147e-15	-57.82
ZFHX4	4.18361e-08	-57.78
RASSF7	1.88023e-05	-57.77
LRRC7	0.0253081	-57.45
CAMSAP3	5.24526e-07	-57.41
FBXL21	2.92172e-05	-57.26
CCDC88C	7.15003e-06	-57.05
DLX3	0	-56.91
NPY1R	0.000446379	-56.57
HTR7	3.39006e-06	-56.4
BCHE	0.00011994	-56.06
NRXN1	3.16893e-06	-56.02
GREM2	0.00801544	-55.96
NES	2.14599e-08	-55.91
TNNC1	5.00694e-06	-55.82
AC005550.4	0.00356381	-55.39
ERP27	0.00336748	-54.87
C10orf82	0.0050145	-53.68
PGM5	0.000662482	-53.4
IBSP	9.74687e-06	-53.21
ADAMTSL2	0.00833167	-52.9
HEY1	3.20169e-07	-52.87
A2M	8.48459e-06	-52.74
CYYR1	0	-52.66
CTNND2	0.000254207	-52.55
CCDC3	5.09592e-14	-51.92
ERBB3	6.96864e-09	-51.54
ANXA3	1.13014e-06	-51.45
SGCG	0.00450553	-51.4
C1orf95	0.00058338	-51.28
FAM189A2	0.000281641	-50.92
IGF2BP1	0	-50.92
BNC1	1.61464e-05	-50.67
GRIK2	0	-50.57
TMSB15A	3.14652e-06	-50.51
TNNT1	0	-50.49
NTN4	0	-50.23
LRRTM3	6.59452e-05	-50.14
XKR6	2.84217e-14	-50.01
TEX15	0.0194992	-50
ESRRG	3.11831e-05	-49.84
RNFT2	0.00571564	-49.77
GPR133	0.00061551	-49.68
SERPINF1	2.44069e-05	-49.52
SALL4	2.29244e-05	-49.5
SCML4	0.000333356	-49.03
DLX5	4.25024e-06	-48.93
HID1	0.0030662	-48.88
FAM155A-IT1	0.00213214	-48.46
QRFPR	0.00012228	-48.34
BEND7	0	-47.96
FAM13C	1.3296e-06	-47.46
RP11-696N14.1	0.000122877	-47.33
ZNF804A	0.000577835	-47.16
XIRP2	0.000394156	-46.93
HES5	0.00797097	-46.91
MYL1	1.83916e-05	-46.64
NLGN1	2.60362e-07	-46.07
PCDH15	0.000316527	-46.04
FAM65B	0.000136606	-45.71
NR5A2	1.27344e-07	-45.58
TTYH1	0.000215023	-45.23
L1TD1	1.35498e-05	-45.21
ZNF467	4.74489e-10	-45.08
ICOS	0.0169867	-45.01
GJA5	0.00636828	-44.96
ENPP3	0.000688358	-44.71
F2R	9.55236e-13	-44.71
NUP210	8.6201e-05	-44.66
RIMS4	2.94876e-09	-44.64
TNNC2	4.90517e-05	-44.6
RYR2	5.69898e-09	-44.34
OVOL1	0.000167194	-44.26
UPP2	0.0289758	-44.25
SELE	2.54621e-10	-44.02
ITGA8	1.57935e-05	-43.83
ARHGAP24	6.76743e-06	-43.83
CSRNP3	1.76504e-05	-43.61
FCGR1A	0.000109932	-43.36
ESPNP	0.00199371	-42.66
LPPR4	4.77775e-05	-42.66
KIF5A	6.50718e-05	-42.61
STYK1	3.459e-06	-42.29
PI15	4.23092e-05	-42.22
HSPA1B	0.000209821	-42.11
DKK1	8.61017e-06	-41.81
TMEM145	0.000497777	-41.68
MIR181A2HG	0.00132683	-41.58
HIF3A	0	-41.09
RBPJL	0.000687936	-40.61
CHN2	0.00188057	-40.53
CCNJL	0	-40.44
AVPR1A	1.76362e-07	-40.43
MIXL1	0.00613692	-40.35
RERG	6.8856e-13	-40.11
NTNG1	8.86624e-13	-39.98
LOC441204	0.0290899	-39.77
OLFM4	0.00422058	-39.7
LOC389332	0.00109045	-39.66
MXRA5	2.29228e-08	-39.63
PRKG2	5.73804e-06	-39.58
DTX4	9.90477e-05	-39.34
LCP2	0.000250287	-39.03
PCDHB2	2.80125e-05	-38.66
TRPC4	0.000450745	-38.05
HCN4	0.00548642	-37.76
PCDH17	7.0381e-06	-37.74
CALN1	0.00047076	-37.72
FGF7	2.14136e-05	-37.57
EFNA3	1.72066e-06	-37.54
SCN8A	0.000188166	-37.43
ZBBX	0.00214096	-37.39
FILIP1L	1.24784e-05	-37.39
DNAH8	0.0347293	-37.02
SEMA5B	0.00151566	-36.97
ITGB2	0.0245663	-36.88
RNF122	0.000477347	-36.64
FGF10	0.00563606	-36.62
RHOH	0.0351567	-36.43
ITGB8	2.04733e-06	-36.35
KCNH8	0.0129629	-36.21
RCAN2	2.76611e-07	-36.18
HOXB5	0.0190928	-36.17
COL13A1	0	-36.02
ADRA2C	0.000919347	-35.47
SPIB	0.0187613	-35.42
ERBB4	0.000417574	-35.39
PRL	0.0288607	-35.38
TXLNB	0.000425542	-35.29
DPP6	1.95791e-07	-35.24
NME5	0.0214852	-35.13
CD34	6.73713e-05	-35.05
ZBTB8B	6.21401e-06	-35.01
CDH5	6.05832e-05	-34.99
CTNNA3	0.0221498	-34.96
HSD17B11	0	-34.96
SHANK1	0.000126332	-34.9
KCNN2	0.000325063	-34.83
KRT7	0.000283136	-34.83
ATG9B	9.22212e-05	-34.5
CNTN1	1.23336e-08	-34.5
EBF3	4.25079e-07	-34.42
BEND5	0	-34.36
MEOX1	9.21612e-09	-34.21
CNTN4	0	-33.9
PMP2	0.000120175	-33.8
SLCO4C1	7.4582e-05	-33.55
SRGAP3	0.000618096	-33.41
FAM115C	1.42499e-05	-33.4
GGTA1P	0.0222462	-33.38
ZIC5	0.00108993	-33
SNCA	4.93131e-05	-32.74
HIPK4	0.000778284	-32.63
GABRA2	0.0165867	-32.59
TEC	0.0108001	-32.52
HSPA1A	0.00137414	-32.41
TMEM108	4.20938e-06	-32.34
RASEF	1.66925e-09	-32.08
MYBPC1	0.0339128	-31.87
AP3B2	0.0478934	-31.79
PPARG	1.67411e-05	-31.78
IL12A	0.0156671	-31.46
GDF10	0.000523504	-31.45
MUC4	0.0026942	-31.3
FAM184A	4.54154e-06	-31.27
ACRBP	1.88298e-06	-30.86
STAMBPL1	0.00245563	-30.84
PODN	0.0111108	-30.79
SNTG2	0.0301074	-30.78
MPV17L	0.035196	-30.77
FCGR1B	5.5352e-05	-30.69
PLG	1.50467e-07	-30.61
PEAR1	0	-30.6
MAP2K6	0.00198051	-30.41
RHOU	9.10272e-13	-30.24
ASXL3	0.000411518	-29.96
SCUBE1	2.87047e-05	-29.78
SEPP1	1.16607e-11	-29.77
DNAJB1	0.00095607	-29.69
PPP1R1C	0.0050972	-29.56
CD200	0.000261782	-29.45
HOXD10	1.76506e-05	-29.18
ARHGAP20	3.42751e-05	-29.14
LRRN3	0.000149992	-29.01
GCM1	0.000246035	-28.99
DRD2	0.00935415	-28.73
ZDHHC8P1	0.00993297	-28.72
KIAA1239	0.0108524	-28.66
COLEC10	0.00399058	-28.65
UNC80	0.000499709	-28.51
NOL4	0.0211449	-28.47
PARD3B	1.11067e-05	-28.43
FAM72C	0.000247024	-28.35
MTMR8	0.00422204	-28.19
LINC00032	0.000148178	-28.18
SMTNL2	0.0108094	-28.17
EPHA3	0	-28.11
RAG1	0.00242542	-28.03
PWRN1	0.000287202	-27.93
GLIS1	0.00559195	-27.93
LOC100288974	0.0176579	-27.92
ADRA2A	1.21161e-05	-27.46
TNNI1	0	-27.45
RGS9	0.00132952	-27.4
CLIC2	1.94908e-05	-27.37
LHCGR	0.0239154	-27.33
MIR181A1HG	9.71261e-05	-27.28
FILIP1	7.56062e-14	-27.25
LRRC4C	4.8595e-06	-27.23
SLC26A7	2.69917e-06	-27.09
KCNJ2-AS1	0.0117989	-27.03
SAA1	0.00280153	-27.03
ATP8B4	0.00506684	-26.97
TSPAN11	3.6768e-06	-26.78
BDNF	1.23835e-05	-26.76
PLCH1	0.0155021	-26.59
VGLL3	0.000814582	-26.54
SPARCL1	5.07308e-05	-26.4
RBM11	0.000857172	-26.39
CXCR4	3.09046e-08	-26.34
PNLDC1	0.00046901	-26.05
HAS1	0.0105123	-26.03
CXCL14	1.6977e-05	-25.96
PPAPDC1A	4.98747e-05	-25.9
BEND4	0.000265771	-25.82
ADRB1	0.0182626	-25.74
TNFRSF21	8.32667e-15	-25.72
CCDC152	0.018561	-25.69
SLC8A3	5.70346e-05	-25.6
SCN11A	0.0278123	-25.58
FNTB	0.00108013	-25.55
DNAJA4	0.000802507	-25.32
ABCA1	1.52464e-10	-25.31
E2F2	0.00118877	-25.28
DHDH	0.0028676	-25.17
ADAMTS15	0.00144565	-25.15
ECEL1	0.0380226	-25.01
LOC730102	0.0150653	-25
ANKRD20A5P	0.0169203	-24.98
PHACTR3	0.001657	-24.93
CCER1	0.0014173	-24.9
MRC1	0.00240619	-24.82
ALPK3	0	-24.8
CACNG4	0.000245432	-24.79
ATRNL1	1.67691e-05	-24.79
CYFIP2	0.000127068	-24.71
ZNF618	2.99061e-12	-24.57
LSP1	0.0498019	-24.36
PTGER3	0.000243832	-24.3
RIMS3	0.00260232	-24.26
EFNA2	0.00599059	-24.13
GPSM3	3.86795e-07	-23.97
TOX3	0.000806267	-23.94
SEMA3D	1.7488e-06	-23.89
CHRNA1	0.00677033	-23.76
MAP2	5.50671e-14	-23.71
RSPO2	0.00222621	-23.68
PECR	0.00170983	-23.54
IL17RD	1.02794e-05	-23.43
TNMD	0.000626041	-23.34
ROBO4	0.00142529	-23.23
ITGA4	2.56575e-05	-23.09
C16orf96	0.000146993	-23.05
DCX	2.3944e-05	-23.04
OLFML3	2.96441e-05	-22.95
SULT4A1	1.62259e-05	-22.9
ACSS3	7.03409e-06	-22.85
ALOX15B	0.0292686	-22.68
FGFBP1	0.000646463	-22.64
HYDIN	4.10176e-06	-22.51
KCNS3	0.000480434	-22.49
NBEAL2	1.48894e-05	-22.44
CSF3R	0.0389678	-22.33
PRRG3	0.000477863	-22.26
PNMA3	6.32277e-08	-22.23
VASH2	5.43898e-05	-22.06
APOB	0.0253583	-21.94
CAPNS2	0.00219361	-21.9
RCOR2	0.000368946	-21.88
LRGUK	1.24481e-10	-21.71
RTKN2	0.000337353	-21.71
LCK	0.0336916	-21.69
SHOX2	7.72112e-06	-21.65
PSEN2	0.010181	-21.59
INE2	0.0391904	-21.57
EPPIN	0.0297319	-21.53
C12orf60	0.00291787	-21.52
CPA6	0.0406922	-21.49
MPZ	0.0032495	-21.39
HMCN1	5.62228e-05	-21.26
SYT9	3.68668e-06	-21.25
COL26A1	0.00137508	-21.19
OR2B2	0.0121389	-21.18
EYA2	0.000656939	-21.17
TRIM71	0.0357922	-21.16
RASL11B	1.45554e-05	-21.09
TRIM69	0.00135227	-20.98
FGD4	4.01213e-07	-20.95
KIAA1210	0.0245863	-20.9
AIM2	3.89465e-06	-20.83
CACNA1H	0	-20.81
SEMA6A	2.44033e-10	-20.78
NKD2	2.75334e-08	-20.71
DDAH2	5.7013e-05	-20.71
DCHS2	1.42099e-08	-20.71
SLIT3	3.53019e-10	-20.71
C3orf14	0.000826	-20.59
CD248	1.80234e-08	-20.53
PCDH8	0.000609708	-20.44
FAM117A	1.87243e-10	-20.44
SMPDL3B	0.0235793	-20.42
HSPB1	0.00151332	-20.41
LPAR5	0.00183449	-20.26
CHRNG	0.0237947	-20.23
ABCA12	0.00230782	-20.21
LRRK2	0.00268662	-20.17
LAMC3	4.43121e-06	-20.17
AFAP1L1	9.98417e-05	-20.07
CA14	1.09498e-07	-20.04
PDGFB	0.00407017	-19.98
TSTD1	0.00145438	-19.97
IL1RAPL1	0.000131698	-19.93
SDK1	2.9976e-13	-19.93
LAMA5	2.44518e-05	-19.92
SPOCK3	3.45135e-12	-19.8
HPSE2	3.62332e-12	-19.79
GLIPR2	0.000352213	-19.78
BCL11A	1.33552e-05	-19.76
GREB1	2.75335e-14	-19.76
FREM2	1.83203e-07	-19.75
CCDC80	5.50872e-09	-19.73
RNF180	0.00130651	-19.72
PRR19	0.0196622	-19.67
MYB	5.54434e-06	-19.62
FNDC5	0.00901863	-19.61
SLITRK6	0.000323553	-19.56
MAL2	0.0249322	-19.52
LRRIQ4	0.00483271	-19.47
NKAIN2	0.0128598	-19.35
GPR98	0.000411158	-19.34
GCNT2	0.0497906	-19.15
CYP39A1	1.13323e-06	-19.11
STOX2	0.000376246	-19.11
GRIK3	0.0173493	-19.07
ELFN1	0.00219826	-18.98
PPP1R1A	0.00261411	-18.95
ZEB2	0.00898177	-18.91
TTC9	2.0092e-06	-18.87
PCDH11Y	0.00328276	-18.76
BMP8B	0.000791068	-18.67
FAM105A	0.000213732	-18.65
EVX2	0.0360998	-18.6
SLC22A18	0.000384444	-18.59
CHN1	0.000209241	-18.58
CYP2C8	0.0165299	-18.56
MCF2L	6.47087e-08	-18.53
DMRTC1	0.0144842	-18.49
DMRTC1B	0.0144842	-18.49
TCEAL7	0.00014341	-18.32
OR2B6	0.0402678	-18.29
HUNK	0.00232458	-18.29
SCAMP5	0.000248104	-18.18
HEMGN	0.0332486	-18.15
DLX6	0.0108522	-18.15
FAM83C	0.0201416	-18.12
EPHA7	0.00556571	-18.06
PRC1-AS1	0.00154101	-18.03
TRIM46	0.0029135	-18
LANCL3	9.66926e-05	-17.97
ADAMTS5	0.000510649	-17.93
GATA6	3.2357e-07	-17.83
CCBE1	1.40058e-05	-17.78
TMEFF1	0.00512647	-17.71
ALDOB	1.70211e-09	-17.7
ENPEP	0.00366194	-17.66
MEOX2	0.000713524	-17.63
ABCA9	2.01125e-05	-17.58
ACTA1	0.000935454	-17.52
ENPP4	2.24372e-05	-17.51
KCNE1L	0.0120256	-17.5
HABP2	0.0027344	-17.5
HEYL	0.000860237	-17.48
NRG1	2.20368e-05	-17.48
IQGAP2	0.000182426	-17.41
NGFR	0.00214183	-17.38
CLCNKB	0.000346708	-17.27
SUSD2	0.00741611	-17.26
FBLN2	1.69235e-07	-17.2
SNTB1	0.00055264	-17.16
MYCT1	3.64741e-05	-17.13
SYDE2	0.000492159	-17.11
MPPED1	0.0241657	-17.1
COL8A1	0.0164912	-17.05
RGL1	0.00249172	-17.02
JUP	0	-16.96
GDF5	0.00032852	-16.95
DRP2	0.00530625	-16.76
IGF1	0.00195932	-16.75
GAMT	0.00392847	-16.74
PART1	0.00814415	-16.63
TNNT3	1.16916e-07	-16.53
RPRM	0.0203832	-16.4
PATL2	0.0474674	-16.36
SGIP1	0	-16.34
TMEM178A	0.0115996	-16.32
ZBED3	4.14995e-05	-16.21
EPHA6	0.00061552	-16.2
MAGI1	0.000465269	-16.09
PRND	0.0289319	-16.08
ABLIM1	0	-15.98
GUCY1B3	1.17684e-14	-15.96
SAMD12	0.0024744	-15.93
LOC154761	0.00122542	-15.9
LAMA1	1.08206e-08	-15.83
LOC100506621	0	-15.71
HSPA4L	0.00371668	-15.5
GPRIN3	0.000437442	-15.48
MEX3B	0.0248867	-15.39
AHR	0	-15.32
KLHL41	0.00134026	-15.31
TSPAN7	0.0023037	-15.3
EPHA4	0.000179119	-15.26
SLC23A1	0.0325077	-15.11
TNNT2	0.0043212	-15.08
GALNT3	0.00246849	-15.08
BASP1	0.000304632	-15.08
TCERG1L	0.000775902	-15.07
GPR17	0.0020213	-15.06
RYR1	0.0179306	-14.99
CD27	0.0102302	-14.92
DLX6-AS1	0.0413533	-14.89
GLI1	6.16383e-08	-14.88
FAM198B	0.000421279	-14.87
LOC286367	0.00586972	-14.78
SLC38A4	8.31447e-05	-14.73
REEP1	0.000831004	-14.72
ISL1	0.0388481	-14.69
FTH1P3	0.00103506	-14.65
F2RL1	0.0290525	-14.64
ABRACL	0.000324008	-14.61
ABCB4	0.000704721	-14.51
MYCL	0.03908	-14.46
KIF26A	0.00338492	-14.46
MMP19	0.0128551	-14.46
ADCY1	6.40579e-05	-14.44
COL4A6	0.000700158	-14.36
CAP2	0.0016396	-14.34
CHST15	0.000117952	-14.32
CLCNKA	0.00693421	-14.28
KIF17	0.0263733	-14.24
CBLN2	7.17071e-06	-14.22
MGC16025	0.0291481	-14.21
SLPI	2.40078e-05	-14.2
FGFBP2	0.00107694	-14.19
FBXO15	0.00864164	-14.18
NBEA	0.0109255	-14.17
RNF150	0	-14.15
GABRA5	0.012845	-14.11
ADAMTS12	0.00197369	-14.11
NDNF	0	-14.04
TRIL	0.00109799	-13.98
TLR9	0.00701394	-13.94
ENO2	0.00113459	-13.94
SLC24A3	0.0312136	-13.88
FAXDC2	0.00926025	-13.84
THBS4	0.000299827	-13.82
RASGRF2	0.000427595	-13.81
PDZRN4	0.0120896	-13.8
MIR210HG	0.00708316	-13.77
PRX	0.000205235	-13.72
NRARP	0.00555781	-13.71
CDH2	0.00133833	-13.69
ADAMTS18	0.0281551	-13.66
CUX2	0.00452707	-13.66
MYZAP	0.00163424	-13.65
CBX2	0.00482355	-13.63
SYT11	0	-13.63
KCNA4	0.00228921	-13.61
PCDHB9	0.00589306	-13.58
VANGL2	4.11247e-06	-13.55
KCNA3	0.0189282	-13.52
PECAM1	5.48828e-05	-13.5
HOXD11	0.0012892	-13.5
CBFA2T3	1.27245e-07	-13.47
C1QTNF7	0.00400432	-13.47
SALL1	0.00065775	-13.37
SERINC2	0	-13.33
FAT4	0.00318653	-13.29
SYT17	0.0387133	-13.28
GSTM2	4.44089e-15	-13.24
PCP4	0.000108426	-13.23
VAV3	0.000454616	-13.2
TNFSF4	0.00312316	-13.13
RARB	0.000579908	-13.13
NEFH	0.0231702	-13.03
BMP4	5.832e-08	-13.03
CDKL2	0.0135811	-12.97
ETV4	0	-12.94
BAI3	1.3247e-09	-12.92
DKFZP434L187	1.78013e-05	-12.9
RNF165	0.000388153	-12.9
SLFN12	0.0115539	-12.89
CHMP4C	0.0100533	-12.87
ZNF571-AS1	0	-12.85
IGFN1	0.000882958	-12.84
CSRP2	3.73346e-05	-12.84
TMSB10	2.21297e-08	-12.84
SECTM1	0.0331891	-12.8
HSPB2	1.82793e-06	-12.78
VCAN	1.23392e-08	-12.77
HOXC11	0.0499977	-12.76
RTN4RL1	0.041689	-12.71
OCIAD2	0	-12.71
HOXA11-AS	0.00766858	-12.68
HSPA12B	0.00844753	-12.67
FLRT3	0.00415574	-12.67
TOM1L1	0.0212108	-12.65
HS3ST5	0.0125535	-12.58
SKIDA1	0.0316224	-12.57
RFPL1S	0.0219799	-12.55
FZD3	0	-12.55
MECOM	0	-12.55
GRIK5	0.000655713	-12.53
SMPX	0.00126022	-12.43
SH3GL3	0.00165798	-12.4
UNC13B	1.99586e-08	-12.38
RP11-713P17.3	0.0118031	-12.27
ESM1	0.0266757	-12.21
RGS6	0.000124306	-12.21
ACVRL1	0	-12.19
CDH8	0.00807918	-12.15
CLEC3A	0.00191919	-12.14
SELENBP1	1.11022e-15	-12.14
MUC5B	0.00612115	-12.12
HIST3H2A	3.61063e-06	-12.11
CELSR3	0.0107493	-12.07
KCNJ2	0.0104361	-12.05
HAPLN4	0.00227329	-12.01
LMO3	0.000415677	-11.99
EYA4	0.000635615	-11.99
DPYSL3	0.0116591	-11.99
A2M-AS1	0.000471881	-11.93
CCSER1	0.02714	-11.86
STAU2	4.33065e-06	-11.86
PCLO	1.54502e-10	-11.86
DMRT2	0.0146102	-11.83
KIAA1456	3.51097e-12	-11.82
SHANK3	1.02141e-13	-11.8
LPHN3	0.00100181	-11.74
AATK	0.000828532	-11.69
FAM66B	9.00683e-07	-11.69
PLEKHG4B	0.00216684	-11.69
RAB3B	4.1899e-07	-11.68
CRABP2	0	-11.68
OLFML2A	3.84952e-08	-11.63
RAB3A	0.00114125	-11.63
ARTN	0.00042714	-11.62
SOSTDC1	0.000528528	-11.62
GALNTL6	0.0431543	-11.59
SSBP2	0	-11.58
STMN3	6.35175e-11	-11.54
SHC3	0.00820012	-11.51
FGFBP3	2.48995e-05	-11.49
DGKK	2.39116e-07	-11.48
WDR17	0.0230656	-11.46
THSD4	4.68144e-08	-11.46
WNT11	4.42559e-06	-11.45
COMTD1	0.0013696	-11.42
LCP1	0.00712294	-11.41
TMX2-CTNND1	0.0160036	-11.4
INHA	0.0113161	-11.36
MAB21L1	0.0396825	-11.33
NOTUM	0.010178	-11.25
FAM131B	4.04945e-10	-11.23
DMD	1.60321e-05	-11.23
MYO3A	0.000212666	-11.21
CCDC112	0.0212211	-11.19
THSD7A	0.0294097	-11.14
LMX1B	0.000930918	-11.13
COL1A1	1.47815e-12	-11.11
PXDNL	0.0106898	-11.03
PDE3A	0	-11.01
GAL3ST4	2.48748e-07	-11
SYT7	0.00299715	-10.98
LAMB1	3.35246e-11	-10.98
C1orf213	0.00564482	-10.94
MPP7	1.26149e-07	-10.94
RBP1	0.00382217	-10.93
KCTD12	0.0162236	-10.83
TMOD2	0.0249447	-10.82
PTP4A3	4.06444e-05	-10.74
BARX2	0.0114094	-10.71
PCDHGA4	0.0363991	-10.67
SOGA3	0.000927085	-10.61
SULT1A1	0.0154541	-10.6
ZFHX2	0.00063037	-10.59
EXOC6	2.22045e-16	-10.58
RP11-15A1.3	1.42487e-06	-10.57
EDAR	0.00158547	-10.55
AQP1	0.005107	-10.55
CTTNBP2	1.27956e-08	-10.55
ARHGAP33	0.000507664	-10.53
SEZ6L2	0	-10.5
ISYNA1	0	-10.5
CRYAB	0.0128733	-10.47
TP53I11	0.00119107	-10.47
SCN3B	9.31255e-13	-10.45
ELFN2	0.00375172	-10.4
GADD45G	0.0123561	-10.38
ARHGAP42	0.000773505	-10.38
PALM3	0.00884309	-10.37
SMIM10	0.00228892	-10.37
GPC5	0.000397178	-10.37
S1PR1	0.0115452	-10.36
BCAM	0.00134695	-10.34
CHRNB4	0.0255434	-10.33
LINC00865	0.0247057	-10.33
NELL1	0.00642773	-10.32
IFI44	0.00295987	-10.31
ANK1	4.2365e-12	-10.31
PCDH19	0.00703022	-10.27
VEPH1	0.0224313	-10.26
EPHX2	0.0113751	-10.26
NR2F2	0.0138852	-10.26
NEGR1	0.00436614	-10.26
EDNRB	0.000775937	-10.23
ROBO1	0	-10.22
HSPA1L	0.0165473	-10.21
SSPO	0.00920212	-10.19
KIT	0.0184429	-10.18
ASTN1	0.00864229	-10.16
DPYSL4	0	-10.16
DPPA4	0.0170758	-10.1
ZNF404	5.28742e-06	-10.08
RELN	0.00519545	-10.04
FBXO16	0.015005	-9.94
PCDH11X	0.0390102	-9.93
NPR3	3.43018e-07	-9.93
TLN2	0.000274755	-9.91
FOXJ1	0.024009	-9.9
CACNA1D	0.0384611	-9.87
NAALAD2	0.00548052	-9.84
STON1-GTF2A1L	0.00354714	-9.81
MEIS3	3.90507e-05	-9.8
GRM4	0.00201996	-9.79
KIAA1671	7.01936e-05	-9.79
PROX2	0.0031186	-9.78
PPFIA3	0.000144703	-9.76
DNAJB4	0.0424642	-9.75
ENO3	4.42641e-07	-9.75
TMEM200A	1.35855e-08	-9.72
IL11RA	3.4472e-05	-9.7
MYCN	0.00190568	-9.66
STOX1	0.00344809	-9.63
GYG2	0.0139303	-9.63
TUBA1A	7.65689e-10	-9.62
RAI2	0.0215533	-9.61
ZNF428	0.0281111	-9.6
DDX60L	0.0284151	-9.6
ARMC4	0.0487858	-9.58
KCNMB4	0.00395193	-9.55
CCDC68	1.50429e-10	-9.54
SYNPO2	0.00113438	-9.5
PIK3C2B	0.0487229	-9.47
PTH1R	0.0469985	-9.47
FBLIM1	5.92887e-07	-9.44
IGFBP7	0.00845428	-9.39
EPPK1	9.91942e-07	-9.38
MYLK	0	-9.38
CTB-118N6.3	0.0177688	-9.36
CDKN1C	0.00436033	-9.36
CITED1	0.0055439	-9.35
LINC00260	0.0142128	-9.29
CLSTN2	7.8224e-09	-9.29
SNCAIP	9.08387e-06	-9.26
FHOD3	0.0221722	-9.25
TRPM4	0.000348245	-9.25
ALDH5A1	0.00164015	-9.24
PDIA3P1	0.0465606	-9.19
ARID3A	9.47293e-05	-9.19
NR6A1	2.18714e-14	-9.17
KIAA1683	0.0230079	-9.17
SEMA4A	0.00115354	-9.17
ADAM23	1.50977e-06	-9.15
TRIM6	0.0152319	-9.13
CA12	0.013172	-9.12
FRRS1	1.12415e-08	-9.12
NRXN3	1.77636e-15	-9.06
HILPDA	0.021065	-9.05
SPTBN2	1.08802e-14	-9.04
DNAH14	1.75551e-06	-9.02
MSTN	0.0416693	-9
PHLDB2	0.00126072	-8.98
IMPG2	4.19652e-07	-8.97
SGCD	0	-8.97
TWIST1	0.00846977	-8.93
FLRT2	0.00109985	-8.93
DPH3P1	0.0477499	-8.92
CC2D2A	4.64338e-10	-8.92
DOCK4	0.00424829	-8.91
ACRV1	0.000242065	-8.9
ACSF2	0	-8.88
ARHGAP40	0.0347762	-8.87
DNAH12	0.0193245	-8.84
LAD1	0.0109137	-8.84
WIPF3	0.00515726	-8.84
ADCY10	0.0182741	-8.8
APBA2	0.000147807	-8.8
MREG	0.000406816	-8.77
IKZF2	0.0443044	-8.75
FGF9	0.0278394	-8.74
BRIP1	0.00224474	-8.74
B3GALT5	0.013519	-8.71
PLEKHG1	3.61489e-13	-8.7
RNF152	0.0124859	-8.68
SH2D3C	0.0124893	-8.67
C20orf96	2.49738e-06	-8.65
PURG	1.78535e-08	-8.63
HAND2	0	-8.62
FANK1	0.0175746	-8.6
CILP	0.0159348	-8.6
FIGN	0.000517438	-8.57
FGF11	0.015506	-8.53
DNAJC6	2.70994e-10	-8.52
HRASLS	0.0176722	-8.51
DPCD	0.0203712	-8.49
MEGF6	0.00256772	-8.48
FAM161A	0.00308682	-8.47
RET	0.0311263	-8.46
CNTN3	2.10942e-15	-8.42
TMSB4X	0.000207188	-8.41
CPED1	0	-8.41
ZSCAN23	0.0193983	-8.4
IPCEF1	0.015769	-8.35
FAM124A	0.0018264	-8.33
PDCL3P4	0.00610095	-8.31
AMOT	0.0337392	-8.28
KBTBD11	5.97878e-05	-8.27
ADARB2	0.00661412	-8.26
GSTM5	0.00951511	-8.26
TOX	1.50957e-07	-8.25
PTPRF	1.29015e-08	-8.2
TSHZ2	0.00811169	-8.19
PRKAA2	0.000643005	-8.17
PFKFB4	0.0472988	-8.16
MRPL45P2	0.00854512	-8.13
KHDRBS3	0.00139234	-8.13
ELOVL2	0.0137296	-8.11
ANGPT1	3.8819e-06	-8.09
ZC4H2	0.0115968	-8.08
ACTA2	0.0330081	-8.07
TM7SF3	0.00254057	-8.07
SLC16A9	1.15733e-07	-8.05
RANBP3L	0.0420179	-8.03
ADAMTS19	0.00018889	-8.02
C7orf61	0.00807274	-8.01
ZNF33B	1.00692e-06	-8
PLXNC1	0.0142472	-7.99
MGAT3	0.0138982	-7.98
VCAM1	0.0392471	-7.97
COL5A2	0.00111404	-7.93
PDE4C	1.24789e-06	-7.92
PCDHB11	3.15125e-05	-7.9
TMEM176A	0.000921259	-7.89
ARHGEF28	4.44089e-16	-7.89
EVL	1.01622e-10	-7.88
LOC644961	0.0373785	-7.87
DHFR	0.0322947	-7.85
ANKRD18B	0.0496457	-7.84
BZRAP1-AS1	0.0417473	-7.84
DZIP3	0.000301877	-7.83
QPRT	6.80268e-07	-7.82
NOG	3.54389e-05	-7.81
CNTFR	0.00572244	-7.8
RGS4	0.0139959	-7.77
BLOC1S5	0.0307936	-7.76
TENM4	5.23155e-07	-7.76
JAG2	1.28797e-05	-7.74
LRRC45	0.0122922	-7.73
PKP2	0.0194329	-7.72
HHIP	9.74724e-09	-7.71
SHANK2	0.00541621	-7.7
C3	0.0183323	-7.7
LAMA2	2.63345e-12	-7.69
FOXP2	0	-7.69
ANKEF1	0.0115345	-7.68
SLC29A4	8.13422e-07	-7.64
ZDHHC21	0.0342152	-7.64
WNT5A	3.33067e-15	-7.63
EFEMP1	0.0291865	-7.62
ECM2	0.0136368	-7.61
ABLIM3	3.80304e-09	-7.57
MYH3	0.0247844	-7.52
ZNF418	1.39222e-13	-7.5
SLC22A15	2.00521e-06	-7.48
WNT10B	0.0191513	-7.48
KCNS1	0.00188389	-7.47
SPEF2	9.0803e-05	-7.43
ATP2A1	0.000192505	-7.37
SLC8A1	2.2398e-06	-7.37
DENND6B	0.0100835	-7.34
SPON2	0.000134784	-7.32
CATSPER3	0.0358991	-7.31
SLC18B1	6.03214e-05	-7.31
AIF1	0.000140461	-7.3
RGAG1	0.000440384	-7.29
TRIM16	0.00244002	-7.29
GINS2	0.0473162	-7.28
PKD1L3	0.0157019	-7.24
LINC00965	3.90256e-06	-7.23
FAM69B	1.77636e-14	-7.23
MKX	3.33067e-16	-7.23
NRN1	2.05519e-10	-7.21
TMEM254-AS1	0.00123337	-7.2
CXXC4	4.2442e-05	-7.2
KLHL3	0.0033748	-7.1
P2RY1	0.0499979	-7.09
HIST1H2BF	0.0352758	-7.09
RAD54B	0.00107591	-7.04
PTGIS	0	-7.02
MAP6D1	0.0381385	-6.99
UCHL1	9.64503e-08	-6.96
KIAA1045	5.1731e-05	-6.9
ARHGAP18	5.465e-06	-6.89
HMGCLL1	0.0064099	-6.88
NTF3	0.0343443	-6.88
RGPD6	0.0478916	-6.86
MATN4	0.0209156	-6.86
LRCH2	0	-6.86
MUC12	0.023265	-6.84
TP53I3	0.00780153	-6.84
MCAM	1.80502e-05	-6.84
FAM86HP	0.0011985	-6.81
EDN1	0.0142938	-6.81
NEB	0	-6.8
RASSF2	0.0440452	-6.78
SLC25A23	1.16273e-05	-6.78
RBMS3	0.00176495	-6.73
DUSP10	1.10392e-10	-6.73
TRH	0.00388688	-6.7
NFE2	0.0209397	-6.67
ZNF630	1.62667e-07	-6.67
SLCO2A1	0.0302625	-6.65
41885	0.0216444	-6.65
SERPING1	0	-6.65
CLHC1	8.01671e-10	-6.64
CCDC23	8.61358e-09	-6.64
NYNRIN	0	-6.62
KNDC1	0.0492263	-6.61
KANK2	1.13637e-05	-6.6
VEGFC	3.93784e-05	-6.59
MITF	0.0499064	-6.55
SCN5A	1.52922e-05	-6.54
C11orf80	0.00998283	-6.54
BAI2	1.99461e-05	-6.54
MYBL2	0.0360994	-6.53
PLVAP	0.049615	-6.52
SLC25A53	0.0295441	-6.48
RAC3	0.0185766	-6.48
ALPL	0.0295493	-6.47
TRPC6	0.0362433	-6.43
TINAGL1	0.0316604	-6.43
PCDH1	0.00299351	-6.43
SLC6A16	0.0368214	-6.36
SSC5D	0.0241815	-6.34
PDE1C	0.00768313	-6.32
ASGR1	3.62726e-08	-6.32
FGD5	0.00543644	-6.31
MEX3A	0	-6.31
ZMYM3	1.45818e-08	-6.3
NRBP2	1.33997e-05	-6.29
FAM20A	0.000171877	-6.29
PLXNA4	0.0280067	-6.29
GNG7	0.0276204	-6.27
LOX	0.000786637	-6.27
C14orf39	0.00150499	-6.25
SMA5	0.0165679	-6.24
WASF1	0	-6.23
SLIT2	0	-6.23
PRICKLE2-AS2	0.0210809	-6.2
SLITRK3	0.000120742	-6.2
RCBTB2	0.0074321	-6.19
ZSWIM5	0.00779703	-6.16
TMEM133	2.44126e-07	-6.15
CA11	7.65555e-08	-6.14
FBXO41	0.00143605	-6.11
ANO8	0.0118999	-6.09
PAG1	0.0411248	-6.09
APLP1	1.12505e-07	-6.08
TMEM59L	5.22814e-06	-6.08
UBE2L6	5.33843e-05	-6.08
CDCA7	8.04394e-05	-6.08
TAS2R20	0.00435663	-6.06
DUSP8	0.0350275	-6.06
PRR16	0.00698982	-6.06
ADARB1	0.00241776	-6.06
MAF	3.24083e-07	-6.06
GPR37	0.0293551	-6.05
DNAH11	0.000239818	-6.05
C11orf74	0.00554508	-6.05
KIAA1217	0.00436953	-6.02
PDE5A	0.000341228	-6.02
GNAO1	0.00279634	-6.01
MXRA8	4.01976e-09	-6.01
C2orf43	1.08015e-05	-5.97
KIAA1958	3.89688e-14	-5.97
PODXL2	0.0139753	-5.96
LOC646471	0.023737	-5.95
FAM229B	0.0145782	-5.95
NXN	9.7017e-05	-5.95
HOXA13	1.37845e-07	-5.94
CDH13	0.0279954	-5.92
RP11-14N7.2	6.69038e-10	-5.92
AFMID	0.0039537	-5.91
PHEX	0.00671492	-5.89
JAM2	4.89284e-07	-5.87
CCDC81	0.000301522	-5.86
ACACB	2.15356e-05	-5.85
LY75	0.00207703	-5.84
TC2N	1.32575e-05	-5.84
DNAH3	0.041491	-5.83
NHS	0.000510147	-5.83
ARHGAP19-SLIT1	0.000328304	-5.81
LMO2	6.83113e-05	-5.76
PAIP2B	0.000323883	-5.76
COL4A5	0.00407725	-5.73
RAB30	0.0240487	-5.73
ST6GAL2	0.00453123	-5.7
SDR42E1	3.41382e-05	-5.69
E2F5	1.67422e-13	-5.67
SCAI	1.47e-05	-5.67
HMGA2	2.07279e-13	-5.61
FUK	0.00146037	-5.6
MN1	0.0107094	-5.59
ANKRD19P	0.0273903	-5.56
PDZD4	0.0361926	-5.55
FGF13	0.0292723	-5.53
FAM133CP	0.00103905	-5.52
MIAT	0.0255534	-5.51
TMEM198B	0.0218749	-5.51
FAM227B	0.027269	-5.48
VAMP8	0.0262195	-5.48
DAPK1	1.26871e-07	-5.48
CMYA5	8.40439e-14	-5.48
BDNF-AS	0.0464786	-5.47
LDB2	0.0196644	-5.46
H2BFXP	0.00633009	-5.45
VASH1	0.00445932	-5.45
DLGAP1	0	-5.44
ZWINT	0.000616318	-5.39
SPATA7	0.0070786	-5.34
ZNF713	3.61449e-05	-5.34
GPM6B	0	-5.32
HOMER2	3.78717e-05	-5.31
LHX9	1.38242e-05	-5.31
MAP3K9	0.0344014	-5.3
AKAP6	0.000143865	-5.3
AJUBA	0.000728123	-5.3
MST1	0.0405957	-5.28
PGPEP1	0.0295809	-5.27
PDE11A	2.08034e-05	-5.27
FNBP1L	2.89524e-05	-5.26
TMSB15B	1.30676e-08	-5.25
SOX4	0.000138754	-5.25
TPPP	0.00101169	-5.24
HDX	0.0202846	-5.24
CDYL2	0.00168696	-5.23
OSR2	0	-5.23
LOC101927181	0.0442475	-5.21
CDCA7L	0.0458828	-5.21
ZNF711	0.0277769	-5.21
ROBO3	7.75068e-05	-5.2
ABCC9	0.0334055	-5.19
FKBP1B	1.67422e-08	-5.19
TRIB2	5.76706e-07	-5.19
VWDE	0.0425893	-5.17
GALC	0.002373	-5.17
SLC9A9	0.00794465	-5.15
41886	0.0240915	-5.13
PNMA2	0.000197891	-5.13
AK5	0.0267239	-5.13
CAPN1	0.0044531	-5.13
SH3BGRL	0	-5.13
GRASP	0.00316709	-5.12
GM2A	0.0131926	-5.12
TFPI	2.73902e-11	-5.11
NCKAP5	0.000768544	-5.1
MLLT11	0.0406997	-5.1
DTNA	0	-5.1
LRIG3	1.11022e-16	-5.1
CUBN	0.00217427	-5.09
FAM63B	1.18552e-05	-5.06
OLFM2	0.000567493	-5.05
WNT4	1.58149e-05	-5.04
ZNF821	1.54381e-09	-5.02
CAMK2G	0.00649196	-5.01
GPR173	0	-5.01
ACVR2B	0	-5.01
CLDN11	5.45458e-07	-4.99
FLRT1	3.53805e-11	-4.99
LRRC17	0.0290176	-4.99
STXBP6	0.0159281	-4.94
CABYR	0.0211934	-4.94
PSTPIP2	9.36684e-06	-4.94
FAM63A	4.43804e-05	-4.92
MCM2	0.0147466	-4.91
PDK2	9.31918e-10	-4.91
LINC01061	0.0367215	-4.9
KIAA1919	5.11336e-05	-4.9
PYGM	0.00821778	-4.89
DMXL2	0.0205562	-4.89
ST3GAL5	1.84527e-10	-4.87
DNAH10	0.0120494	-4.85
KLHL13	9.24483e-13	-4.85
LACE1	0.00828757	-4.84
C10orf32-ASMT	8.50569e-05	-4.84
KCNA1	0	-4.8
ABCD1	2.14655e-07	-4.79
SHROOM3	1.84377e-10	-4.77
PHKB	9.40022e-09	-4.75
MAP3K1	4.52071e-05	-4.75
IGFBP2	0	-4.75
PRKAR2B	6.88554e-07	-4.74
PCBP4	6.47736e-08	-4.71
PCNXL2	0.00134651	-4.68
MBNL3	1.19245e-06	-4.68
LRRC61	2.54202e-07	-4.66
FRMD4A	0.00816669	-4.66
SIGIRR	0.00105529	-4.65
TSPAN12	0.00967332	-4.65
SEMA4B	0.0193795	-4.64
CCNJ	4.80645e-07	-4.63
KIAA0101	0.0237293	-4.62
STC1	0.0355431	-4.62
TCF4	0.0408019	-4.62
SORCS2	0.00557337	-4.56
MYRF	5.44396e-05	-4.55
SCNN1D	0.0458621	-4.54
MAP7D2	0.0360995	-4.54
TIE1	0.00113523	-4.53
PCDHB6	7.05028e-05	-4.53
PELI2	7.6294e-06	-4.53
ZNF815P	0.00964087	-4.52
OLFML2B	0.0355348	-4.52
KAZN	0.0346143	-4.52
SRD5A1	0.000157597	-4.51
EHMT2	4.73621e-13	-4.5
CAMK2A	0.0282846	-4.49
KLHL31	0.0443235	-4.48
IRX5	0.015377	-4.48
LINC00342	0.00110435	-4.47
VAT1L	0.00143005	-4.47
FAM60A	0.000892599	-4.45
CASP6	0.0112475	-4.41
MEI1	0.00137095	-4.38
CSMD1	0.0414479	-4.37
ZCCHC18	0.0491661	-4.36
ICA1	0.00386562	-4.36
SYTL2	0.00224346	-4.35
RAMP2	0.00104529	-4.33
YPEL1	0.0193015	-4.33
PCDHGB1	0.00408012	-4.32
CCNDBP1	1.11022e-16	-4.32
TMEM44	0.0227747	-4.3
C14orf159	0.0228146	-4.3
ETV1	0.00622856	-4.3
TBC1D19	0.00112941	-4.29
KIAA0895L	0.00796302	-4.29
EGFR	9.0843e-05	-4.29
ZKSCAN3	0.00049275	-4.27
ALKBH3-AS1	0.0282887	-4.26
ATF7IP2	3.23884e-10	-4.26
WFDC1	0.0455766	-4.24
IL3RA	0.00983394	-4.23
LOC389765	0.0147566	-4.23
ADAMTS10	2.38848e-10	-4.23
WDR78	0.00536755	-4.22
MB21D2	0.0298918	-4.22
TTYH2	0.00341419	-4.22
KCTD1	0.000115999	-4.21
BCL2	3.02802e-09	-4.21
ZNF610	0.000648629	-4.2
HMGN3	0.0257354	-4.2
OCLN	2.14651e-10	-4.19
SNHG18	9.99201e-16	-4.19
DNAL4	0.0024184	-4.18
SLC16A14	1.04215e-05	-4.18
41893	0.0442946	-4.18
ANTXR2	3.05344e-06	-4.18
PODXL	0.00445304	-4.16
PTPRD	5.38982e-05	-4.15
CACNA1C	1.42567e-06	-4.14
FSTL3	4.77063e-06	-4.13
ZNF284	0.00125738	-4.12
ADSSL1	0.0180857	-4.11
SPAG17	0.00612391	-4.11
GPR124	1.20319e-05	-4.11
FZD2	6.50235e-05	-4.11
NEDD4	0.0230109	-4.1
WFDC2	0.0408349	-4.09
INTU	1.56373e-07	-4.08
GPR143	0.0304976	-4.06
CA2	6.27956e-09	-4.05
PRKAR1B	6.91733e-06	-4.04
ZNF671	5.1574e-08	-4.03
PCDHB15	0.00804475	-4.02
LOC100507346	0.00291089	-4.01
MAPK10	0.0241689	-3.99
ZNF772	0.0231231	-3.99
SLC9A7	0.000839358	-3.98
CDC25A	0.0430614	-3.97
SLC25A4	1.62195e-10	-3.97
CCDC136	4.3326e-07	-3.97
MRAS	0	-3.97
WDR66	0.00727586	-3.95
NR3C2	2.71023e-05	-3.93
MRI1	9.93439e-07	-3.92
PLAG1	1.787e-07	-3.92
CNKSR3	0	-3.9
CBLB	7.63978e-12	-3.9
EXPH5	0.00208889	-3.89
MAGI3	0.00117158	-3.89
RAD51B	0.010915	-3.88
POLG2	0.00860173	-3.88
MOB3B	0.0137952	-3.88
MYL6B	0.000152335	-3.87
LAMA4	0	-3.87
DHRS3	0.0188527	-3.85
TCF7L1	0	-3.85
DOPEY1	1.17684e-14	-3.85
DHRS1	5.61042e-06	-3.83
SH3BGRL2	0.0029735	-3.83
GLRB	0.00309737	-3.82
ACP6	0.00842061	-3.82
PPOX	0.0432023	-3.82
OBSCN	9.08298e-06	-3.82
ATP11A	1.02129e-12	-3.81
PALM	8.0808e-10	-3.8
KIAA1715	0.00679898	-3.79
PLBD1	0.000681137	-3.76
PTPRG	7.5002e-08	-3.76
TGM4	0.000917926	-3.75
LIPA	0.0200391	-3.75
RBM38	3.94496e-05	-3.75
TMC6	5.03353e-07	-3.75
CDH3	0.0121229	-3.73
TCAIM	0.000150732	-3.73
ZC2HC1A	2.55109e-11	-3.73
ANKRD36B	1.10831e-05	-3.72
STARD7-AS1	0.0122455	-3.7
RAB36	0.00593159	-3.69
IGFBP4	0.0208236	-3.69
CYGB	0.0251159	-3.68
UBXN2B	4.77488e-07	-3.68
RAPGEF5	1.47493e-06	-3.66
CXorf57	2.08862e-08	-3.65
CACNB3	9.77213e-05	-3.65
DAGLA	5.78361e-07	-3.65
ZNF462	0.0116107	-3.65
EFNB3	0.000167623	-3.64
DNAH17	0.000925008	-3.63
GNAL	0.0159417	-3.63
NUDT4	0.0125028	-3.62
SALL2	7.37277e-12	-3.62
ARHGEF9	1.95641e-06	-3.62
MIR6723	0.000212949	-3.62
NAALADL2	0.00036274	-3.61
EPB41L4B	2.22555e-12	-3.61
KIAA1324L	5.58042e-05	-3.61
WWOX	0.0352392	-3.59
PLEKHG5	0.0491902	-3.59
B4GALNT4	9.99201e-16	-3.59
IMMP1L	0.0198033	-3.58
PCDHGA7	0.000134311	-3.58
FSIP2	0.000978193	-3.57
BPHL	0.00402204	-3.57
ARRB1	0	-3.57
FIGNL1	0.00174127	-3.56
PLCL2	0.00108121	-3.56
TBC1D9	0.00261758	-3.56
RDH10	0.0460369	-3.55
ANGEL1	0.00737302	-3.54
PTPRK	2.49416e-05	-3.54
PRRX1	6.1174e-05	-3.54
RBPMS	0.000219202	-3.53
AGTPBP1	0.000195805	-3.52
ONECUT2	1.44229e-05	-3.51
NCKIPSD	0.0079591	-3.51
TMEM14A	0.0164134	-3.49
NOTCH3	4.04923e-10	-3.49
ZFP36L1	1.10682e-05	-3.49
SOX6	0	-3.49
RFX3	2.86438e-14	-3.49
DDTL	0.0201756	-3.48
ZNF773	0.0157865	-3.47
CELF4	0.00134037	-3.47
ROGDI	0.0454182	-3.47
LOC389831	1.11022e-16	-3.47
JAKMIP2	1.5891e-07	-3.46
SLC25A24	2.58671e-12	-3.46
ZNF185	1.74826e-07	-3.45
KAL1	0.00579095	-3.44
TLE1	0.00903574	-3.43
HECTD4	1.82077e-14	-3.41
OSBPL5	5.55599e-09	-3.4
RGMB-AS1	0.0334765	-3.38
LIMD2	6.55587e-13	-3.38
NLGN3	0.00593469	-3.38
TEAD2	0	-3.38
BTN3A1	0.0254825	-3.37
MTRF1	0.0033443	-3.37
NEK11	0.0316149	-3.36
ALDH1A3	0.0423295	-3.36
CYP26B1	6.73905e-14	-3.36
GCOM1	0.000576322	-3.35
YEATS2	0.0193432	-3.35
CELSR2	0.0078235	-3.34
ZNF48	7.76621e-06	-3.34
NCALD	0.00274413	-3.34
ANGPTL1	0.0118442	-3.33
TCEAL5	0.0224439	-3.32
ANKRD6	0.0399178	-3.31
MEGF9	0.00059709	-3.31
ANKRD50	0.0114589	-3.31
ZNF429	0.00365226	-3.3
TGFBI	0.00743217	-3.29
DLG2	1.13909e-12	-3.28
SENP7	0.00388983	-3.28
RNF175	0.0410156	-3.27
ZKSCAN4	0.0146255	-3.25
GNG11	1.86135e-05	-3.25
MAGI2	1.9318e-05	-3.25
DACT1	1.03601e-05	-3.23
AK9	7.70192e-05	-3.22
NPHP1	0.00434763	-3.22
MOK	0.00189953	-3.22
ATP9A	1.72792e-08	-3.22
SH3BGR	0.00923039	-3.21
HVCN1	0.000642262	-3.21
CHEK1	0.0177927	-3.2
RASA4B	0.0019726	-3.19
EFNA4	0.00312672	-3.19
CASP7	0.00299182	-3.19
FLNB	0.0312972	-3.19
PPIEL	0.00974169	-3.18
FGFR1OP	0.00275363	-3.18
MARK1	0.0254445	-3.18
STARD9	8.12166e-06	-3.18
TAS2R30	0.0176049	-3.17
MPPED2	0.00175492	-3.17
CACHD1	0.0204314	-3.17
PIEZO2	0.00333404	-3.17
ATAD5	0.0393026	-3.16
MEGF10	0.0111494	-3.15
SSH2	7.74758e-05	-3.15
MTRNR2L5	0.0289738	-3.13
ANTXR1	7.28017e-05	-3.13
KDM3A	0.000201642	-3.12
ULK4	0.00146087	-3.11
CMTM1	0.030927	-3.1
AP1S2	0.000878334	-3.1
FAM213A	0.00979157	-3.1
MAP1A	0.0148602	-3.1
RTTN	0.00606882	-3.1
MBD5	0	-3.1
PAFAH1B3	0.0116049	-3.09
AC159540.1	0.000297902	-3.09
SAMD5	7.07654e-09	-3.09
ARHGAP44	0.000104532	-3.08
PPIP5K1	0.0159276	-3.06
FANCD2	0.00269161	-3.06
RP11-384K6.6	0.00205252	-3.06
NAT14	0.0240927	-3.05
CRYBB2P1	0.0021888	-3.05
GPR161	0.0422157	-3.05
IL17D	1.56932e-10	-3.05
SLC16A5	0.0347764	-3.04
MED25	0.00497919	-3.04
GCNT1	0.0114266	-3.04
MEST	0.00336995	-3.04
PTCH2	0.0177312	-3.03
FAXC	4.06682e-05	-3.03
FAM169A	8.10241e-05	-3.03
PACS2	0.000138767	-3.03
RIMBP2	0.0317916	-3.02
KIF18A	0.0251286	-3.02
HOXA11	1.05018e-05	-3.01
FZD4	0.0129273	-3.01
LY6G5B	2.22111e-08	-3
IGDCC4	0.0371404	-3
41888	5.35954e-08	-3
CPT1B	0.000933129	-2.99
CENPV	0.00545189	-2.99
LURAP1L	0.00830369	-2.99
HIC2	0.0308554	-2.99
RGS16	0.00452124	-2.99
COL4A2	3.10881e-08	-2.99
CADM1	7.59478e-05	-2.99
TRIM52-AS1	0.00461311	-2.97
PKIA	0.000993075	-2.97
STXBP4	3.47467e-07	-2.97
KAT6B	0.000157538	-2.97
ZNF285	0.00277056	-2.96
AGRN	0.00437486	-2.96
PBX4	0.0338493	-2.95
SLC27A3	0.000113465	-2.94
SHC2	0.00783126	-2.94
LOC729732	0.0371981	-2.93
PIANP	0.00150612	-2.93
NSG1	0.0131999	-2.93
FSD1L	3.93494e-07	-2.93
SEMA6C	3.84611e-05	-2.93
GAREML	3.36817e-08	-2.93
TEX9	0.00198749	-2.92
CHRDL1	0.0259153	-2.92
ZBTB8A	0.000287835	-2.92
MAML3	0.0175047	-2.92
POLL	0.00836172	-2.91
NOTCH4	0.000992444	-2.9
RSBN1L-AS1	0.0361576	-2.9
HELZ	1.19904e-14	-2.9
SPATA20	0.0232221	-2.89
TGIF2	1.12799e-12	-2.89
PCDHB16	0.00667059	-2.88
OSBPL1A	1.37579e-08	-2.88
SCAPER	1.04128e-05	-2.88
ANK2	0.000452724	-2.88
IDH2	0.00904836	-2.87
C1orf85	0.00146629	-2.87
ENPP2	6.12703e-09	-2.87
TRANK1	0.000223919	-2.86
ZNF117	0.000467327	-2.86
ZNF586	0.00483248	-2.86
LOC729739	0.044241	-2.85
ZNF84	2.01539e-08	-2.85
PRDM11	2.36639e-05	-2.85
INTS9	0.049271	-2.84
TSPYL4	0.0470386	-2.84
MSANTD2	0.000215205	-2.84
TPGS2	0.00808528	-2.84
NHSL1	2.75886e-10	-2.84
JARID2	0	-2.84
EMB	0.000292371	-2.83
FOXP4	9.84068e-12	-2.83
SLC7A3	9.44577e-06	-2.82
JDP2	0.00160006	-2.82
PLXNA3	6.31106e-12	-2.82
GMIP	0.0132859	-2.81
ZNF221	0.000383718	-2.81
OPN3	0.0491552	-2.8
TRIM5	0.0301382	-2.8
MAP7	0.02052	-2.79
FIG4	0.00594278	-2.79
CKB	0.000501327	-2.79
BMPER	0.0150848	-2.79
ZNF219	0.0145412	-2.78
HIST1H2AK	0.0255127	-2.78
LCA5	1.23198e-07	-2.77
HIST2H2AB	0.00525517	-2.76
SLC4A3	3.81639e-09	-2.76
IFIT1	0.0202562	-2.75
FBXL13	0.0342107	-2.75
CCDC34	0.00218298	-2.75
APAF1	0	-2.75
GSE1	0.00126362	-2.75
FAM171A1	1.80128e-07	-2.74
CCNG2	0.000139282	-2.74
IFI27L2	0.0324804	-2.73
ORC1	0.0378847	-2.72
ZNF134	0.00749607	-2.71
LRRC37A6P	0.00953945	-2.7
ZNF792	0.0324376	-2.7
ADCY2	2.41523e-06	-2.7
ZNF138	0.00723889	-2.69
FNDC1	0.000298341	-2.69
GAB1	1.41446e-11	-2.69
MAP4K2	2.5773e-05	-2.68
CRMP1	2.8796e-08	-2.68
NPAS3	0.00385118	-2.66
ADCY6	0.0131273	-2.66
EXD2	1.68502e-06	-2.66
KLC4	0.0126308	-2.65
ARL4A	1.55226e-09	-2.65
TMLHE	0.00103203	-2.65
TUBB	2.08086e-08	-2.65
SMARCD3	0.0236824	-2.64
PEG10	0.0208471	-2.64
LRBA	0.0400923	-2.64
KIF3A	0.000613581	-2.64
NAAA	0.0132425	-2.63
DNAJC4	0.0480029	-2.63
MARCKSL1	0.00233797	-2.63
EXOC4	0.00469018	-2.63
GAB2	0.00133237	-2.62
RALA	1.53761e-05	-2.62
ARID3B	5.02515e-05	-2.62
TMEM135	2.87326e-13	-2.62
IGSF10	0.000114556	-2.61
TMEM116	0.0321485	-2.61
LPHN1	2.33147e-15	-2.61
SLC6A15	0.000485369	-2.6
COPG2	0.00113909	-2.6
SOX12	5.92937e-12	-2.6
ZNF512	0.0054571	-2.59
VPS41	0.00568501	-2.59
SPATC1L	0.0464644	-2.58
LIMCH1	0.00715147	-2.58
ANKRD36	0.0246281	-2.56
PPIP5K2	0.0044526	-2.56
LDB1	0	-2.56
LEPR	3.88243e-06	-2.55
AGBL5	0.00345942	-2.55
TIPARP	1.46898e-08	-2.55
ME3	0.00177901	-2.54
PPP1R12B	0.000194258	-2.54
TFDP2	1.10898e-09	-2.54
RFX2	9.14727e-10	-2.53
IGF1R	2.01589e-07	-2.53
CYBA	0.0191891	-2.52
RFTN1	0.0200656	-2.52
C11orf54	0.00115154	-2.52
CDC14B	2.96277e-06	-2.51
SLC2A4RG	0.00465171	-2.5
B3GALNT1	0.00357684	-2.5
TRPC1	8.46707e-07	-2.5
AXIN2	0.00110733	-2.5
LCLAT1	0.000114003	-2.5
ZNF177	0.0216423	-2.49
BTBD3	5.71308e-06	-2.49
CTSK	0.00749515	-2.49
CHD3	0.00933388	-2.46
MBNL2	9.14323e-07	-2.46
ZNF736	0.0378653	-2.45
SYNE2	2.66047e-05	-2.45
ZNF827	0.000162921	-2.45
PCDHGA5	0.0220209	-2.44
EFHC1	0.0384426	-2.44
TUBA4A	0.0299438	-2.43
DCK	0.0498056	-2.43
CAPN5	0.000669075	-2.43
ZMYM4	1.9984e-15	-2.43
ARSD	0.000272781	-2.42
SUFU	0	-2.42
PICK1	0.0203855	-2.41
MOB3A	3.7097e-08	-2.41
CENPJ	0.00103729	-2.41
MAP3K12	1.11022e-15	-2.4
IFI16	1.26744e-09	-2.4
PARD6G	2.7663e-07	-2.4
ABHD17B	1.73115e-07	-2.39
CDKN2AIPNL	0.00293903	-2.38
C2CD5	0.00090312	-2.38
KPNA5	0.0476306	-2.37
ABCC5	0.000152154	-2.37
CDKL5	0.00109611	-2.37
PPFIBP2	0.0118923	-2.36
ZNF439	0.0172371	-2.36
RCBTB1	0.0248811	-2.36
ODF2L	1.52578e-12	-2.36
BBS9	0.000640526	-2.36
SPIN2B	0.000397484	-2.34
AADAT	2.23874e-06	-2.34
PDP1	0.000801806	-2.34
KLHL7	0	-2.34
JRK	0.00141124	-2.33
PRKAB1	0.00129453	-2.33
DYNC2LI1	0.00127774	-2.31
SERPINH1	7.74735e-05	-2.31
WDPCP	0.0474957	-2.3
ZNF738	0.0435141	-2.3
BBS1	1.80918e-07	-2.3
BHLHB9	0.0118858	-2.29
WDR90	0.0392867	-2.28
ZNF280B	0.0147295	-2.28
RALGPS2	0.00663489	-2.28
PEX6	0.0451811	-2.27
FBLN1	0.00361138	-2.27
RBMS2	0	-2.27
CYSTM1	0.00133221	-2.26
TSPAN9	0.0137124	-2.25
CEP44	0.0252015	-2.25
LDOC1	0.0091559	-2.24
PTPRS	0	-2.24
TTN-AS1	0.00112209	-2.23
SH3RF3	0.0407695	-2.23
RAB11FIP1	4.40815e-05	-2.23
UROS	0.000867821	-2.21
KIAA1522	0.000819348	-2.2
C2orf88	0.000519444	-2.19
ARID5B	0.000258306	-2.19
GRAMD1B	0.000383398	-2.19
ZNF608	0.0336522	-2.19
SSBP3	6.38313e-06	-2.19
DAAM1	0.00330074	-2.18
COG4	2.5496e-06	-2.17
ZMIZ2	0.000989196	-2.17
CCDC77	1.25469e-07	-2.16
CEP89	2.37327e-05	-2.16
MAP9	0.00203869	-2.16
PHF6	1.55268e-09	-2.16
PXDN	6.48772e-05	-2.16
C11orf84	5.50374e-05	-2.15
VPS13A	0.0196496	-2.15
ZNF154	0.029907	-2.15
SPTAN1	0.049791	-2.15
ARID4A	2.94425e-07	-2.15
LOC494141	0.0289177	-2.14
ARNT2	0.0449314	-2.14
ZSCAN2	0.0323196	-2.12
GLIS2	0.0110491	-2.12
INPP5F	0.0331083	-2.12
WDFY2	9.09308e-07	-2.11
LMF1	0.000141976	-2.11
C5orf42	0.000162906	-2.11
DCHS1	0	-2.11
CEP135	0.000698648	-2.1
S1PR2	0.00318003	-2.1
CNP	7.26086e-13	-2.1
AGO4	1.78642e-08	-2.1
RBM4B	1.53484e-06	-2.09
MAP3K13	0	-2.09
C1orf63	1.5305e-06	-2.09
NNT	0.0169911	-2.08
BTBD2	0.00129038	-2.07
PTN	0.00173376	-2.07
IPMK	0.00607788	-2.07
KIAA1328	0.0416958	-2.07
ADH5	0.0030267	-2.07
HOXA9	0.0310973	-2.06
ADAMTS2	5.48091e-05	-2.06
PRKD2	0.00413623	-2.06
ATPIF1	0.0263759	-2.06
MRPS31P5	0.00922494	-2.05
KIAA0753	4.58246e-06	-2.05
SMAD1	0.0429926	-2.04
HCFC2	0.0324509	-2.04
C11orf49	0.00183157	-2.03
SUSD1	0.00883907	-2.02
BCL2L12	0.0378116	-2.02
NCKAP5L	0.0243395	-2.02
TSPAN14	0.000130617	-2.01
HIST1H2AC	0.00566784	-2.01
KIF16B	0.0109414	-2.01
ZNF254	0.0240725	-2.01
NDST1	1.98001e-11	-2.01
RBCK1	0.0226272	-2
TMEM39B	0.0217288	-1.99
CADM4	0.032316	-1.98
ZNF627	0.0100194	-1.98
NRM	7.91275e-10	-1.98
ZSCAN12	1.16254e-10	-1.97
WDR27	0.00219476	-1.96
SLC12A7	6.46445e-05	-1.96
PRKRIP1	0.00573494	-1.96
DLG3	0.0209347	-1.96
PLEKHA8	0.000522125	-1.95
RIOK3	8.27409e-10	-1.95
LMCD1	1.08718e-08	-1.95
C17orf80	4.7179e-07	-1.95
PLEKHA5	5.50086e-06	-1.95
ZNF292	0.000105309	-1.95
PIP4K2B	1.41503e-11	-1.94
TNRC18	0	-1.94
RPS6KA5	0.00689638	-1.93
ZNF197	0.0151096	-1.93
FSCN1	0.000159116	-1.93
F11R	0.00255148	-1.93
KPTN	0.0385104	-1.92
CUTA	4.7562e-09	-1.92
SRSF12	0.000128323	-1.91
ZNF776	0.00896363	-1.91
ZNF226	0.0417806	-1.91
ORC4	9.52251e-05	-1.9
APOPT1	0.0378391	-1.9
CHKB	0.0489023	-1.9
MAB21L2	1.92827e-09	-1.89
NDUFS4	3.86187e-09	-1.89
ZNF581	6.92138e-05	-1.88
ABCA11P	0.000578731	-1.88
PLD2	0.00614632	-1.88
SNX30	0.0365172	-1.88
TRIM2	1.7356e-10	-1.87
PPP4R1	6.81967e-06	-1.87
MFSD10	0.00410084	-1.87
DAB2IP	0.0243186	-1.87
ALG9	8.16766e-07	-1.86
PNKD	0.0153291	-1.86
ATP5O	0.0482789	-1.86
LASP1	1.99892e-10	-1.86
TCEA2	4.12215e-05	-1.86
PTOV1	0	-1.85
ANK3	1.06815e-10	-1.85
DYNC2H1	7.04216e-06	-1.84
ARID1A	0.000257119	-1.84
TRIM52	0.0307542	-1.84
COL4A1	0.0383333	-1.84
TP53BP1	1.93435e-06	-1.84
ADRBK2	0.023152	-1.83
DDX17	0.000146247	-1.83
ZNF211	0.00189423	-1.83
MKL2	0.012113	-1.83
THUMPD2	1.41042e-06	-1.82
GOLGA8B	0.000476581	-1.82
G2E3	0.000678831	-1.82
C9orf3	0.0175998	-1.82
LLGL1	0.0229807	-1.82
REPIN1	0.000278798	-1.81
AASDHPPT	0.0265756	-1.81
LINC00888	0.0299931	-1.81
SLC35E2B	0.0452431	-1.81
ZNF268	0.000678205	-1.81
CNTRL	0.0415476	-1.8
SAP30	0.0164857	-1.8
PAK1	0.0341643	-1.8
PHF10	0.0011528	-1.79
TUG1	0.0015219	-1.79
ZNF516	0.00354949	-1.79
ARMCX5-GPRASP2	0.0394901	-1.79
SGSM2	0.000159841	-1.78
PCGF2	5.32712e-11	-1.78
RBFOX2	1.95827e-05	-1.78
HDAC2	0.000943484	-1.78
RASA2	0.000228315	-1.77
ARAP3	2.00987e-06	-1.77
ZDHHC17	0.000650045	-1.77
MTF2	0.000663663	-1.77
BPTF	0.0160221	-1.77
SMG6	1.36188e-10	-1.76
SYNGAP1	0.000599886	-1.76
C8orf59	0.00988217	-1.76
KDM2B	5.18523e-10	-1.76
MAP2K1	2.98132e-06	-1.75
FLNC	0.0144334	-1.75
KDM5A	0.00820307	-1.74
ERCC6	0.00886651	-1.74
KIDINS220	6.25039e-06	-1.74
WNK3	0.000718778	-1.74
BDH2	0.00126587	-1.74
UTP14C	0.00351904	-1.74
GDF11	8.1828e-05	-1.73
KIF1B	0.000595169	-1.73
BACE1	0.0209182	-1.73
RCOR1	0.00849322	-1.72
OLA1	0.0368655	-1.72
CHCHD3	0.0419735	-1.72
SPTBN1	4.44089e-16	-1.72
CADM2	0.00511905	-1.72
THAP9	0.000297648	-1.71
SNAPC3	0.0307292	-1.71
SLC25A12	0.0403287	-1.71
SMARCAD1	1.19973e-07	-1.71
ARHGAP23	0.000144029	-1.71
DHRS7	0.00457731	-1.71
CDK5RAP2	0.0341488	-1.71
SMURF2	0	-1.7
TNPO3	5.78757e-06	-1.7
PMAIP1	0.0153092	-1.7
CLK4	0.00493642	-1.69
FAM210A	0.00778207	-1.69
ZRSR2	0.00816448	-1.69
AGAP1	6.40809e-06	-1.69
ENAH	0.00477098	-1.69
STON1	0.0224357	-1.69
YTHDC2	0.000150872	-1.68
41706	0.00591824	-1.68
BTBD9	0.020797	-1.68
NPHP3	2.37814e-05	-1.67
CCT6P1	0.00409568	-1.67
CEP95	4.18457e-07	-1.66
CANT1	0.0103489	-1.66
INPPL1	0.0140751	-1.66
SMAD7	0.0049279	-1.65
EYA3	0.00640632	-1.65
KIAA0907	0.000352931	-1.64
LMTK2	0.00104704	-1.64
ZNF445	0.000884407	-1.63
CWF19L2	0.000934055	-1.63
BET1	0.0114936	-1.63
SERTAD3	0.000750646	-1.62
CENPO	0.00325268	-1.62
ADAM10	0.0156658	-1.62
HYI	0.0457889	-1.62
KBTBD2	3.37642e-07	-1.61
BCORL1	0.0455525	-1.61
FAM127A	1.55225e-09	-1.61
TRO	0.000525697	-1.6
SETDB2	0.0267288	-1.6
ARL5B	3.26299e-07	-1.59
LCOR	0.00802854	-1.59
CLASP1	0.000468068	-1.59
ZNF227	0.0158795	-1.57
ADD1	1.41099e-10	-1.57
ATF2	3.13622e-07	-1.57
SH3BP4	3.8144e-06	-1.57
TNKS	1.43015e-05	-1.57
INPP5E	0.000551761	-1.57
RC3H2	0.00160978	-1.57
TOPBP1	8.25924e-05	-1.56
SARNP	0.0413774	-1.55
MBTD1	0.00010801	-1.54
NISCH	0.00392975	-1.54
TBL1X	0.00154363	-1.53
CNOT6	1.44446e-10	-1.53
ZCCHC3	2.44264e-08	-1.53
BCOR	0.00405873	-1.52
WDR13	0.00628638	-1.52
SECISBP2L	0.0193327	-1.51
AZI2	4.48438e-05	-1.51
AMBRA1	0.00807934	-1.51
ARHGEF7	0.0134886	-1.48
KDM3B	0.000774987	-1.48
TMEM41A	0.00091081	-1.48
MTMR4	0.0313805	-1.48
ROR2	0.0220607	-1.47
ZNF721	0.00738108	-1.46
SNX2	0.0106108	-1.46
MAP4K3	0.0317084	-1.46
MRPL44	0.0452351	-1.46
BCL9	8.92975e-06	-1.45
KHDRBS1	0.000444291	-1.45
TSPYL5	0.0288976	-1.45
SYNRG	0.0155899	-1.44
TMEM245	0.000359578	-1.43
FRYL	0.0397165	-1.43
RBM10	7.53737e-07	-1.42
METTL9	7.21089e-06	-1.42
NUMA1	0.000269202	-1.42
DDHD2	0.000345083	-1.42
41889	0.000151183	-1.41
ZFYVE26	0.00202656	-1.41
TRIM33	0.000862922	-1.4
BDP1	0.00350023	-1.4
PKN2	0.00738795	-1.4
RAPGEF6	3.58205e-06	-1.39
ANKFY1	0.000847718	-1.39
APPBP2	0.0392201	-1.39
HERC1	1.12638e-06	-1.37
RAB11A	0.0175585	-1.37
TSKU	0.0123213	-1.36
EXOC6B	0.016846	-1.36
EXOSC10	0.0206893	-1.36
KMT2B	0.0404727	-1.35
ZDBF2	3.05919e-05	-1.34
DYRK2	0.0240223	-1.34
PGRMC1	0.024731	-1.34
PCM1	0.00081694	-1.33
ZNF148	0.00227036	-1.33
AKAP9	0.000700686	-1.32
RFC1	0.00159704	-1.32
XRN2	0.00156053	-1.31
ACAP2	0.0291097	-1.31
RNF8	0.0368007	-1.31
CCDC93	0.0492093	-1.31
PPP2R1A	2.79577e-09	-1.3
SUB1	0.00080146	-1.28
PCNT	0.0255037	-1.28
RDX	7.74196e-08	-1.26
NEO1	0.0395434	-1.26
ACIN1	0.000112665	-1.25
LRP6	0.00985566	-1.25
RPRD2	0.0082816	1.23
RBBP7	2.64878e-05	1.3
THUMPD3	0.00433544	1.32
TRIM13	0.0339477	1.32
HNRNPUL2	0.044	1.32
FAM120B	2.45132e-07	1.34
COX6A1	0.00353512	1.34
ZNF639	0.0369798	1.34
TSPYL1	0.00213938	1.35
RPS6KC1	0.0457277	1.35
MAP4	0.00285034	1.36
XRCC6	0.0202446	1.36
UHMK1	2.70561e-12	1.37
[truncated: 1,263 more rows]
