# Supplementary material for: Mapping molecular landmarks of human skeletal ontogeny and pluripotent stem cell-derived articular chondrocytes
Source: Nat Commun. 2018 Sep 7;9:3634. doi: 10.1038/s41467-018-05573-y (PMC6128860; doi:10.1038/s41467-018-05573-y)
Supplement: Supplementary file 18 — Supplementary Data 16 [file 41467_2018_5573_MOESM18_ESM.xlsx]

## Sheet: Sheet1
Supplementary Data 16: Transcription factor binding motifs across human cartilage using OPPOSUM. Z scores and Fisher score as measures of significance are listed.
Embryonic pre-chondrocytes vs. fetal chondrocytes
TF	JASPAR ID	Class	Family	Z-score	Fisher score
HOXA5	MA0158.1	Helix-Turn-Helix	Homeo	14.422	114.17
Nkx2-5	MA0063.1	Helix-Turn-Helix	Homeo	18.634	104.606
SRY	MA0084.1	Other	Alpha-Helix High Mobility Group	22.204	102.3
ARID3A	MA0151.1	Helix-Turn-Helix	Arid	17.118	101.592
FOXO3	MA0157.1	Winged	Helix-Turn-Helix Forkhead	10.862	100.727
SOX9	MA0077.1	Other	Alpha-Helix High Mobility Group	15.079	96.21
Gata1	MA0035.2	Zinc-coordinating	GATA	11.45	92.993
Pdx1	MA0132.1	Helix-Turn-Helix	Homeo	12.119	85.841
TBP	MA0108.2	Beta-sheet	TATA-binding	12.876	85.539
Sox5	MA0087.1	Other	Alpha-Helix High Mobility Group	15.057	82.347
FOXI1	MA0042.1	Winged	Helix-Turn-Helix Forkhead	10.769	79.034
Nr2e3	MA0164.1	Zinc-coordinating	Hormone-nuclear Receptor	10.402	59.958
Ddit3::Cebpa	MA0019.1	Zipper-Type	Leucine Zipper	12.624	48.942
Sox2	MA0143.1	Other	Alpha-Helix High Mobility Group	10.963	20.512
Fetal chondrocytes vs. embryonic pre-chondrocytes
TF	JASPAR ID	Class	Family	Z-score	Fisher score
REL	MA0101.1	Ig-fold	Rel	10.326	17.817
RELA	MA0107.1	Ig-fold	Rel	10.487	16.27
CTCF	MA0139.1	Zinc-coordinating	BetaBetaAlpha-zinc finger	12.402	13.681
Fetal vs. adolescent chondrocytes
TF	JASPAR ID	Class	Family	Z-score	Fisher score
SP1	MA0079.2	Zinc-coordinating	BetaBetaAlpha-zinc finger	12.979	117.457
MZF1_1-4	MA0056.1	Zinc-coordinating	BetaBetaAlpha-zinc finger	10.766	115.859
MZF1_5-13	MA0057.1	Zinc-coordinating	BetaBetaAlpha-zinc finger	15.319	86.769
Zfx	MA0146.1	Zinc-coordinating	BetaBetaAlpha-zinc finger	10.479	74.949
NF-kappaB	MA0061.1	Ig-fold	Rel	10.175	56.072
Adolescent vs. fetal chondrocytes
TF	JASPAR ID	Class	Family	Z-score	Fisher score
SRY	MA0084.1	Other	Alpha-Helix High Mobility Group	14.299	26.392
Nkx2-5	MA0063.1	Helix-Turn-Helix	Homeo	12.635	23.099
IRF1	MA0050.1	Winged Helix-Turn-Helix	IRF	12.353	22.178
IRF2	MA0051.1	Winged Helix-Turn-Helix	IRF	11.844	7.015
Adolescent vs. adult chondrocytes
TF	JASPAR ID	Class	Family	Z-score	Fisher score
SPIB	MA0081.1	Winged Helix-Turn-Helix	Ets	11.056	45.733
ELF5	MA0136.1	Winged Helix-Turn-Helix	Ets	12.147	37.99
SRY	MA0084.1	Other	Alpha-Helix High Mobility Group	10.841	27.58
Adult vs. adolescent chondrocytes
TF	JASPAR ID	Class	Family	Z-score	Fisher score
Klf4	MA0039.2	Zinc-coordinating	BetaBetaAlpha-zinc finger	32.135	108.443
SP1	MA0079.2	Zinc-coordinating	BetaBetaAlpha-zinc finger	26.113	86.523
GABPA	MA0062.2	Winged Helix-Turn-Helix	Ets	27.486	82.233
Zfx	MA0146.1	Zinc-coordinating	BetaBetaAlpha-zinc finger	37.985	73.545
ELK1	MA0028.1	Winged Helix-Turn-Helix	Ets	13.413	61.305
HIF1A::ARNT	MA0259.1	Zipper-Type	Helix-Loop-Helix	11.105	60.308
MZF1_1-4	MA0056.1	Zinc-coordinating	BetaBetaAlpha-zinc finger	15.145	59.173
MZF1_5-13	MA0057.1	Zinc-coordinating	BetaBetaAlpha-zinc finger	10.929	57.288
Egr1	MA0162.1	Zinc-coordinating	BetaBetaAlpha-zinc finger	17.676	53.428
ELK4	MA0076.1	Winged Helix-Turn-Helix	Ets	19.544	45.809
Mycn	MA0104.2	Zipper-Type	Helix-Loop-Helix	16.535	45.116
Myc	MA0147.1	Zipper-Type	Helix-Loop-Helix	15.92	43.372
E2F1	MA0024.1	Winged Helix-Turn-Helix	E2F	10.09	34.914
Tcfcp2l1	MA0145.1	Other	CP2	11.44	31.831
NFYA	MA0060.1	Other Alpha-Helix	NFY CCAAT-binding	20.411	30.379
Zfp423	MA0116.1	Zinc-coordinating	BetaBetaAlpha-zinc finger	11.755	19.29
CTCF	MA0139.1	Zinc-coordinating	BetaBetaAlpha-zinc finger	10.146	13.907
