# Supplementary material for: Mapping molecular landmarks of human skeletal ontogeny and pluripotent stem cell-derived articular chondrocytes
Source: Nat Commun. 2018 Sep 7;9:3634. doi: 10.1038/s41467-018-05573-y (PMC6128860; doi:10.1038/s41467-018-05573-y)
Supplement: Supplementary file 19 — Supplementary Data 17 [file 41467_2018_5573_MOESM19_ESM.xlsx]

## Sheet: Sheet1
Supplementary Data 17: Genes significantly differentially enriched in Mouse vs Human chondrocytes (p<0.01). Positive sign indicates enrichment in mouse cells.
Mouse vs Human Differential Expression
name	p value	fold change
Anxa8	0.00273858	2767.01
Tmem72	0.00147565	2480.04
Lars2	0.000432315	1881.97
Cr1l	0.00147565	1579.95
Dhrs9	0.00170603	388.245
Sbsn	0.00512477	270.54
Tnn	0.00273858	199.825
Tchh	0.0022038	135.343
Hist1h4d	0.00273858	123.095
Htra4	0.000432315	118.756
Plet1	0.00273858	106.886
Col4a4	0.00345736	80.8201
E2f1	0.000432315	76.6873
Ildr2	0.000432315	71.191
Sv2c	0.000432315	70.2186
Cfap43	0.000432315	65.0233
Lgr6	0.00273858	64.5903
Lbp	0.00915528	50.0767
Tnnt1	0.000432315	49.8994
Fam167a	0.00273858	36.737
Atp1a2	0.00496852	34.8961
Zwint	0.000432315	34.386
Col5a3	0.000432315	32.9325
Trabd2b	0.000432315	32.435
Bend4	0.00512477	32.0441
Nos1	0.00849182	31.1443
Acadl	0.00273858	27.1876
Apoe	0.000432315	26.8375
Nes	0.00273858	26.2264
Ackr2	0.000659424	26.0864
Trpm6	0.000432315	25.1837
Hsd3b7	0.000432315	23.8082
Lrrk2	0.00496852	23.2036
Kcna6	0.00273858	22.8864
Anxa3	0.000432315	22.2586
Stxbp6	0.000432315	22.055
Ank1	0.000432315	21.7888
Sfr1	0.000432315	21.0589
Sparcl1	0.00419486	20.6974
Zfhx2	0.00655779	20.5917
Cd34	0.000432315	19.8149
Celsr2	0.00105298	19.8034
Slco2a1	0.00150463	19.679
Cgref1	0.000432315	19.201
Col22a1	0.00273858	16.8598
Grb10	0.000432315	16.7884
Olfml2a	0.000432315	16.7348
Dpt	0.00150463	16.6997
Tmem170b	0.000432315	16.5194
Wif1	0.00105298	15.741
Sptb	0.00655779	14.4099
Slc25a4	0.000432315	14.3812
Acsl5	0.00150463	13.9306
Nptxr	0.000432315	13.8305
Nptx1	0.00877936	13.7458
Gadd45g	0.00105298	13.5637
C4b	0.000432315	12.5059
Trim35	0.00150463	12.484
Hspb8	0.00105298	12.2989
Thbs4	0.00150463	12.2404
Mdga1	0.00150463	12.1133
Emb	0.00273858	12.0957
Pak4	0.000659424	11.9971
Dennd2a	0.00105298	11.8305
Fam102b	0.000432315	11.0049
Cdt1	0.000432315	10.9222
Rin2	0.000432315	10.2251
Itpkb	0.000432315	9.97117
Pdrg1	0.000659424	9.9707
Aqp1	0.00273858	9.93848
Cgnl1	0.000659424	9.59644
Olfml2b	0.00849182	9.51137
Tmod2	0.00209042	9.47216
Shox2	0.00273858	9.46547
Ifi30	0.00209042	9.35043
Gas2l1	0.000432315	9.18644
Myef2	0.000659424	9.17191
Ttyh2	0.000432315	9.12555
Atrnl1	0.00150463	9.12163
Rab43	0.000432315	9.12058
St3gal6	0.000432315	9.09014
Ppm1l	0.00150463	8.90226
Mex3d	0.000432315	8.88863
Hmgn5	0.000432315	8.8087
Sik1	0.00273858	8.56745
Anapc2	0.000659424	8.48777
Iffo2	0.000432315	8.47348
Arhgap44	0.000659424	8.46383
Arl4a	0.000432315	8.26607
Srxn1	0.00849182	8.1495
Atf5	0.00273858	8.1172
Schip1	0.00209042	8.11168
Sdc1	0.00150463	7.78224
Otud6b	0.000432315	7.71804
Col4a1	0.000432315	7.70688
Cpm	0.00273858	7.49345
Arc	0.00273858	7.42533
Dagla	0.00373714	7.37745
Wdr81	0.00655779	7.36614
Crip2	0.00373714	7.36442
Proser2	0.000432315	7.29736
Ctdp1	0.000432315	7.29365
Lrp5	0.000432315	7.25062
Igsf3	0.000432315	7.20959
Dock8	0.00209042	7.14541
Fam46c	0.00496852	7.14042
Mgat4a	0.000432315	7.10812
Ehbp1l1	0.00105298	7.02563
Pigk	0.000432315	7.00991
Tgfbr3	0.000432315	6.98202
Tmem164	0.000432315	6.93837
Paip2b	0.000659424	6.88388
Mafk	0.000659424	6.85636
Usp19	0.000659424	6.75222
Znf512b	0.00273858	6.67511
Helz2	0.00273858	6.51434
Emilin2	0.00273858	6.44568
Nbl1	0.00273858	6.41486
Mark1	0.000432315	6.3069
Fzd5	0.00209042	6.3061
Hbegf	0.00373714	6.30293
Cstf2	0.000432315	6.23558
Cdr2l	0.000432315	6.18927
Tbx3	0.00273858	6.18549
Bri3bp	0.000432315	6.18436
Col18a1	0.00273858	6.17527
Parp3	0.00496852	5.94889
Zswim4	0.00373714	5.89963
Zbtb7b	0.000659424	5.87362
Cep162	0.00496852	5.86514
Cep170b	0.000432315	5.85984
Ppp1r37	0.000432315	5.84888
Rrp1	0.00209042	5.81691
Rbmxl1	0.000432315	5.80633
P3h3	0.00105298	5.73475
Tmem65	0.000432315	5.65042
Por	0.000659424	5.58964
Pde3b	0.00273858	5.57203
Pard3b	0.00655779	5.46885
Hjurp	0.000432315	5.46661
Plcb3	0.00105298	5.45221
Igsf10	0.00655779	5.43771
Mcm2	0.00150463	5.39019
Rps6ka4	0.00273858	5.37465
Dopey2	0.00209042	5.36492
Bhlhb9	0.000432315	5.27917
Igsf8	0.000432315	5.26405
Baiap2	0.00150463	5.20865
Cnpy4	0.000659424	5.20718
Ogfr	0.00496852	5.1768
Olfm1	0.00105298	5.16916
Htra3	0.000432315	5.16408
Gaa	0.00273858	5.15204
Ptgs1	0.00655779	5.13075
Ncs1	0.00209042	5.12888
Ecm2	0.00849182	5.11779
Il17ra	0.000432315	5.11555
Heatr3	0.000432315	5.1106
Mgat2	0.00738125	5.1018
Slc6a6	0.000659424	5.09805
Nov	0.00496852	5.09552
Snapc4	0.00209042	5.07909
Slc25a51	0.000432315	5.06025
Tmem63a	0.00209042	5.0554
Pigm	0.000659424	4.9712
Ppp1r9b	0.000659424	4.96729
Zrsr2	0.00209042	4.94471
Ermp1	0.000432315	4.9159
Nom1	0.000432315	4.89665
Arl8a	0.00209042	4.88767
Col4a2	0.00273858	4.88631
Bicd2	0.000432315	4.86357
Pitx1	0.000659424	4.85592
Cnnm4	0.000432315	4.82852
Srgap3	0.00849182	4.82166
Rapgef1	0.000432315	4.77388
Arhgef5	0.00373714	4.76531
Ubald1	0.00496852	4.75796
Cyhr1	0.000432315	4.74454
Kif3c	0.00105298	4.7226
Pcdhgb6	0.00105298	4.71952
Ptprf	0.00273858	4.67615
Sh2b1	0.000432315	4.67461
Crtc1	0.00150463	4.66967
Tnxb	0.00496852	4.62439
Tsc22d4	0.000659424	4.58476
Arhgef10l	0.000432315	4.57569
Ctsz	0.00209042	4.57058
Pip5k1c	0.00655779	4.5622
Iqsec2	0.00373714	4.55425
Vasp	0.00150463	4.53727
Tnk2	0.000432315	4.52727
Ntn1	0.00273858	4.51958
Slc35e4	0.000432315	4.50209
Axin1	0.00105298	4.49791
Zdhhc8	0.000432315	4.47099
Slc30a4	0.000432315	4.45162
Dennd1b	0.000432315	4.39556
Ncaph2	0.000432315	4.39513
Gss	0.00373714	4.38239
Hspa4l	0.00849182	4.37176
Dock11	0.00105298	4.36308
Irf2bpl	0.000432315	4.36103
Slx4	0.000659424	4.33194
Bend3	0.000432315	4.30307
Mink1	0.000659424	4.30157
Map7d1	0.00849182	4.28139
Cyth3	0.00105298	4.2281
Brd1	0.00150463	4.21362
Actr1b	0.00150463	4.20425
Ngef	0.00655779	4.189
Mybbp1a	0.00373714	4.17713
Akt1	0.00849182	4.14108
Atp11a	0.00105298	4.10297
Slc6a9	0.00209042	4.10227
Mras	0.000432315	4.09625
Smo	0.000659424	4.06826
Tnks1bp1	0.00209042	4.06417
Tollip	0.000432315	4.05523
Oxct1	0.00655779	4.05251
Rab11fip3	0.000432315	4.0522
Smim10l1	0.000432315	4.04827
Pitpnm2	0.00496852	4.04574
Scrib	0.000659424	4.02261
Hr	0.00849182	4.01893
Ado	0.000432315	4.01331
Plekhg3	0.00373714	4.00756
Rbm27	0.000432315	4.00725
Fbxw8	0.000432315	3.99619
Spata2	0.00273858	3.99509
Bmp5	0.00273858	3.99204
Nvl	0.00273858	3.9857
Atg2a	0.00150463	3.98398
Setd1a	0.00105298	3.97212
Tacc2	0.00105298	3.96189
Stk11	0.00273858	3.96001
Swt1	0.000432315	3.95295
Mesdc1	0.00273858	3.91997
Rrs1	0.00849182	3.90657
Dnm1	0.00273858	3.90281
Nisch	0.00655779	3.90181
Mthfr	0.000432315	3.89997
Mafg	0.000659424	3.87451
Epha2	0.00273858	3.85988
Zc3h4	0.00496852	3.84684
Ahdc1	0.000432315	3.81919
Ehmt2	0.000432315	3.8189
Cmip	0.00209042	3.80167
Atp10a	0.000432315	3.79112
Nfatc1	0.00273858	3.78938
Tjp2	0.00496852	3.7885
Kif21a	0.00373714	3.78484
Evc2	0.00150463	3.78177
Usp5	0.000432315	3.77984
Nedd9	0.00373714	3.75823
Fyco1	0.00373714	3.75194
Esf1	0.00273858	3.74578
Prkx	0.00849182	3.74507
Med25	0.000432315	3.74189
Rnf44	0.000659424	3.70921
Cyb5r1	0.00209042	3.70363
Trim47	0.00655779	3.70331
Coro1b	0.00373714	3.67502
Rbm15	0.000659424	3.66852
Ipmk	0.00273858	3.64847
Hip1r	0.00273858	3.64839
Tnrc18	0.00373714	3.61681
Ubn1	0.000432315	3.60813
Usp31	0.000432315	3.60726
Fam117b	0.00373714	3.60075
Dpysl3	0.00849182	3.59659
Mtfr1	0.00209042	3.59056
Me1	0.000659424	3.58749
Elf4	0.000659424	3.57958
Ldlrap1	0.00209042	3.55026
Micall1	0.00150463	3.5481
Znrf3	0.00105298	3.54455
Gramd4	0.00273858	3.54326
Gclc	0.00849182	3.5423
Ctage5	0.00105298	3.54083
Tcf20	0.000432315	3.53722
Kdm4a	0.000432315	3.53678
Ptpn23	0.00273858	3.53145
Gle1	0.000432315	3.52999
Brpf1	0.00150463	3.52074
Cic	0.00273858	3.49807
Gabpb2	0.000432315	3.46804
Fam214b	0.000432315	3.4559
Knop1	0.000432315	3.44934
Btbd9	0.00849182	3.4402
Hs6st1	0.00849182	3.43823
Gprasp1	0.000432315	3.42426
Pcna	0.00373714	3.41759
Cstf2t	0.00150463	3.40089
Rangap1	0.00655779	3.39729
Dnajc5	0.00150463	3.39224
Sun2	0.00849182	3.35345
Tspan5	0.000659424	3.35111
Rxra	0.00150463	3.34925
Pan3	0.00849182	3.34002
Cdk11b	0.00273858	3.33878
Sema4b	0.00373714	3.3259
Pbdc1	0.00273858	3.31098
Ssh2	0.00373714	3.29191
Cnppd1	0.00273858	3.29064
Itpr1	0.00273858	3.28857
Inpp5a	0.000659424	3.28648
Zc3h18	0.00209042	3.28442
Csnk1g2	0.00373714	3.2768
Wbp4	0.000659424	3.27587
Sfmbt1	0.000432315	3.23657
Smc6	0.00105298	3.22107
Ralgds	0.00273858	3.21687
Megf8	0.000659424	3.21666
Bahd1	0.00496852	3.21553
Smap2	0.000659424	3.1991
Kremen1	0.000659424	3.19615
R3hcc1l	0.00209042	3.19507
Slc44a1	0.00655779	3.19089
Ubtf	0.00373714	3.18251
Mtss1l	0.00655779	3.18063
Gsr	0.00655779	3.17517
Dvl1	0.00496852	3.17279
Abcc5	0.00209042	3.15592
Adcy6	0.00209042	3.14509
Snx4	0.000659424	3.14364
Adamts2	0.000432315	3.14107
Camsap1	0.000432315	3.14058
Cacna2d1	0.00496852	3.13204
Senp3	0.00655779	3.12591
Arf3	0.00373714	3.12514
Rasa2	0.00105298	3.11265
Slc38a10	0.00373714	3.10757
Trak1	0.00105298	3.08891
Pmpca	0.000432315	3.07277
Stim2	0.000432315	3.07195
Rabl6	0.00496852	3.07045
Adgrg2	0.00209042	3.04034
Lemd2	0.00209042	3.03748
Mogs	0.00209042	3.01138
Thra	0.000659424	3.01035
Lrrc58	0.000432315	2.99233
Bmp1	0.00150463	2.99193
Adss	0.00209042	2.99051
Tpcn1	0.00655779	2.96805
Cry2	0.000432315	2.9503
Endod1	0.00496852	2.94179
Ppp1r12c	0.00273858	2.9403
Zfyve1	0.00273858	2.92097
Vps26b	0.000432315	2.91733
Sept5	0.00273858	2.89886
Slc16a2	0.000432315	2.8858
Tshz1	0.000432315	2.87859
Arap1	0.00849182	2.86721
Kcnk5	0.00849182	2.86237
Eif4enif1	0.00105298	2.85901
Scarf2	0.00849182	2.85871
Lmf2	0.000432315	2.8527
Ppp2r5d	0.000659424	2.85195
Dgcr2	0.000432315	2.84479
Nrf1	0.00209042	2.84362
Hnrnpul2	0.00373714	2.84255
Mier3	0.00209042	2.84177
Usp1	0.000432315	2.83955
Pbxip1	0.00373714	2.83605
Chka	0.000659424	2.82383
Trim56	0.00655779	2.81999
Efna1	0.00655779	2.81084
Carm1	0.000432315	2.80049
Arhgap31	0.000432315	2.79975
Naf1	0.000432315	2.7995
Tshz3	0.00496852	2.7919
Mcc	0.00105298	2.78989
Tmem57	0.00209042	2.77717
Gmeb2	0.00849182	2.7756
Ephb4	0.00105298	2.77479
Slc38a6	0.00496852	2.7613
Dlg4	0.00373714	2.75539
Tiparp	0.00655779	2.75524
Chsy3	0.00655779	2.75238
Bcr	0.00373714	2.72766
Cul7	0.00150463	2.71614
Strn3	0.00373714	2.71283
Jmy	0.000659424	2.71199
Cmtm4	0.000432315	2.71111
Lzts2	0.000432315	2.70848
Carhsp1	0.00150463	2.70723
Ogdh	0.00496852	2.67396
Naa30	0.00273858	2.67378
St3gal2	0.00209042	2.67278
Cwf19l2	0.00496852	2.65758
Tbl1x	0.000432315	2.64273
Dag1	0.00373714	2.63516
Ulk1	0.000659424	2.63275
Mcu	0.000659424	2.62824
Brap	0.00105298	2.62617
Unc45a	0.00150463	2.62585
Fmr1	0.000659424	2.61705
Nudcd3	0.00849182	2.61595
Ubr2	0.00150463	2.61254
Urb2	0.00655779	2.6068
Fzd7	0.00273858	2.60517
Bcorl1	0.00273858	2.60426
Casp8ap2	0.000432315	2.5959
Dnajc25	0.00273858	2.59412
Slc12a4	0.00373714	2.58307
Zbtb1	0.00496852	2.56348
Agap1	0.00209042	2.56326
Eaf1	0.000432315	2.5629
Mta1	0.00655779	2.55949
Lats2	0.00273858	2.5526
Prep	0.000432315	2.5458
Pja1	0.00105298	2.535
Eea1	0.00150463	2.53157
Ikbkb	0.00209042	2.53089
Ranbp10	0.000659424	2.52001
Arl14ep	0.00105298	2.51345
Ambra1	0.000432315	2.50518
Mtmr6	0.00849182	2.50154
Ptpn1	0.00273858	2.49983
Phf2	0.000432315	2.49506
Atad2	0.000432315	2.47924
Zbtb41	0.000432315	2.47023
Arid4a	0.00209042	2.46972
Dcun1d5	0.00849182	2.46944
Ndst1	0.000432315	2.46618
Paxip1	0.00273858	2.46063
Ube2o	0.00209042	2.45838
Map3k3	0.00373714	2.45656
Rnf20	0.000659424	2.4528
Rock1	0.00273858	2.45225
Man1b1	0.00150463	2.44714
Simc1	0.00150463	2.43911
Fnip2	0.00373714	2.43253
Tulp4	0.00849182	2.42024
Polr1b	0.00849182	2.42003
Oxr1	0.00105298	2.41718
Men1	0.00273858	2.41222
Larp4	0.000432315	2.4064
Dlg5	0.00150463	2.40108
Phlpp1	0.00849182	2.39957
Hnrnpll	0.00496852	2.39537
Mnt	0.00373714	2.3939
Phf13	0.00209042	2.38647
Cd2ap	0.00150463	2.37709
Noc3l	0.00105298	2.377
Sin3b	0.00150463	2.36882
Sympk	0.00373714	2.36448
Jak2	0.00105298	2.3617
Mid2	0.00849182	2.3547
Blmh	0.00849182	2.3452
Pygo2	0.00373714	2.34411
Abcd3	0.00655779	2.33306
Mical1	0.00150463	2.33102
Arl13b	0.00105298	2.32787
Smurf1	0.00209042	2.32593
Smcr8	0.000432315	2.32269
Smg6	0.000432315	2.313
Zyg11b	0.00105298	2.30677
Colec12	0.00273858	2.30479
Cdk9	0.00209042	2.30043
Klhdc3	0.00496852	2.30012
Gna11	0.00655779	2.2956
Klf13	0.00496852	2.29493
Mark2	0.00273858	2.29398
Ankrd13a	0.00849182	2.29123
Slc25a46	0.00150463	2.28824
Glcci1	0.00105298	2.28729
Map3k7	0.000659424	2.28636
Cdc42bpb	0.00150463	2.28098
Ccdc127	0.00496852	2.26685
Fcho2	0.00209042	2.26355
Dpp8	0.00209042	2.25163
Hdac4	0.00849182	2.24908
Champ1	0.00150463	2.24898
Rhbdf1	0.00105298	2.2472
Ankrd13c	0.00105298	2.23739
Cdk8	0.00373714	2.23699
Ctif	0.00373714	2.2351
Foxn2	0.00496852	2.23142
Taok3	0.00655779	2.22894
Topors	0.000659424	2.2277
Mxd4	0.00105298	2.22522
Smurf2	0.00496852	2.2195
Opa3	0.00655779	2.21598
Gabpa	0.000432315	2.20652
Ptpra	0.00849182	2.20333
Myo18a	0.00496852	2.18601
Eif1ad	0.00273858	2.18356
Riok2	0.00150463	2.17851
Zdhhc5	0.00849182	2.17275
Ankrd52	0.00209042	2.16174
Hmgxb3	0.00209042	2.15975
Ldb1	0.00273858	2.15871
Gramd1a	0.00273858	2.15269
Rnf139	0.00849182	2.14894
Mcm6	0.00849182	2.14738
Abl2	0.00150463	2.13268
Dnajb12	0.00496852	2.1298
Parg	0.00150463	2.12239
Zdhhc3	0.00150463	2.10937
Ap2a1	0.00849182	2.10788
Pcnt	0.00849182	2.10609
Ikbip	0.00849182	2.08809
Inpp1	0.00105298	2.08532
Trak2	0.00655779	2.07263
Ddi2	0.00105298	2.06579
Phf23	0.00273858	2.05782
Papd5	0.00655779	2.05774
Snx18	0.00209042	2.05662
Mak16	0.00496852	2.05065
Tatdn2	0.00655779	2.0497
Edc4	0.00849182	2.04827
Leo1	0.00273858	2.04758
Zcchc2	0.00105298	2.04081
Anapc1	0.00105298	2.03706
Slc35a3	0.00209042	2.03665
Ralb	0.00655779	2.02916
Zcchc14	0.00373714	2.02778
Rragc	0.00496852	2.01941
Zzz3	0.000659424	2.00983
Taf3	0.00655779	2.0094
Luzp1	0.00655779	2.00726
Gemin5	0.00105298	2.00603
Trim39	0.00150463	2.00516
