# Supplementary material for: Mapping molecular landmarks of human skeletal ontogeny and pluripotent stem cell-derived articular chondrocytes
Source: Nat Commun. 2018 Sep 7;9:3634. doi: 10.1038/s41467-018-05573-y (PMC6128860; doi:10.1038/s41467-018-05573-y)
Supplement: Supplementary file 20 — Supplementary Data 18 [file 41467_2018_5573_MOESM20_ESM.xlsx]

## Sheet: Sheet1
Supplementary Data 18: Genes significantly differentially enriched in Human vs Mouse chondrocytes (p<0.01). Negative sign indicates enrichment in human cells.
Human vs Mouse differential expression
name	p value	fold change
Sp100	0.000432315	-164.72
Igfbp3	0.00849182	-42.829
Sod2	0.000432315	-35.6337
Sh3bgrl3	0.000432315	-29.0046
Rps12	0.000432315	-25.6148
Bloc1s6	0.000432315	-22.6179
Ifitm3	0.000659424	-22.4078
Rpl30	0.000432315	-22.114
Rpl27	0.000432315	-19.3354
B3gnt7	0.0063619	-18.0538
Rps15a	0.000659424	-14.7392
Rpl15	0.000432315	-14.5602
Cfh	0.00273858	-14.4313
Rpl5	0.000432315	-14.1265
Edil3	0.000432315	-14.0351
Cirbp	0.000432315	-13.9114
Ldhb	0.000432315	-12.653
Xrcc5	0.000432315	-12.5036
Mgst3	0.00273858	-12.3247
Rpl31	0.000432315	-11.7514
Calcoco2	0.00273858	-11.4639
Rps11	0.000432315	-10.9846
Stom	0.000432315	-10.2054
Rhobtb3	0.000659424	-9.67422
Stat1	0.00373714	-9.46838
Synj2	0.00209042	-9.3018
Xrcc6	0.000432315	-8.96131
Rps27	0.000659424	-8.91578
Rps25	0.000432315	-8.78828
Vmp1	0.000432315	-8.58954
Scrg1	0.00273858	-8.58916
Rpl24	0.000432315	-8.43297
Tpt1	0.00209042	-8.32282
Myl12b	0.000432315	-8.1925
Timp1	0.00373714	-7.90544
Rps20	0.000432315	-7.85713
Rpl12	0.000432315	-7.74598
Rps13	0.00105298	-7.72768
Cox7c	0.000432315	-7.68844
Rpl37a	0.000432315	-7.64588
Snhg3	0.00209042	-7.62374
Nebl	0.00655779	-7.6129
Kcnma1	0.00655779	-7.4678
Mall	0.00150463	-7.37322
Spint2	0.00105298	-7.37009
Pfdn5	0.000432315	-7.35389
Tfpi	0.00209042	-7.34667
Rps16	0.00150463	-7.27142
Dguok	0.00209042	-7.25603
Sec61g	0.000432315	-7.22864
Fgfrl1	0.00209042	-7.21341
Cdr1	0.00496852	-7.13589
Cybrd1	0.00273858	-7.08952
Hddc2	0.000432315	-7.06978
Snhg5	0.000659424	-7.05339
Tomm7	0.000432315	-6.80603
Ngrn	0.000432315	-6.79221
Gulp1	0.000432315	-6.78292
Golm1	0.000432315	-6.73799
Rps8	0.000432315	-6.7039
Snhg8	0.000432315	-6.64552
Atp5e	0.000432315	-6.59784
Mrps6	0.000432315	-6.58915
Mia	0.00373714	-6.58631
Ercc1	0.000432315	-6.58076
Ccni	0.000432315	-6.52617
Rpl10a	0.000432315	-6.47946
Rps14	0.00373714	-6.47057
Pmp22	0.000432315	-6.41452
Rpl23	0.00150463	-6.3852
Tpd52l1	0.00273858	-6.35432
Cd46	0.00273858	-6.2777
Pign	0.000659424	-6.14428
Sar1b	0.000432315	-6.00387
Scrn1	0.00496852	-5.9397
Plin2	0.00150463	-5.93304
Srp14	0.000432315	-5.88322
Traf3ip2	0.00849182	-5.85334
Rps10	0.00105298	-5.73053
Birc2	0.00150463	-5.71421
Rpl10	0.000432315	-5.67975
Fbxl7	0.00655779	-5.64034
Rps23	0.000432315	-5.63254
Hnrnph3	0.000432315	-5.61583
Ndufb4	0.000432315	-5.55902
Ifi27	0.00849182	-5.50739
Pcgf5	0.00105298	-5.48335
Nfkbia	0.00655779	-5.48261
Cycs	0.000432315	-5.46968
Rps4x	0.00150463	-5.4046
Tes	0.00105298	-5.39688
Rps6	0.000432315	-5.34908
Sema3a	0.00105298	-5.30053
Rbmx	0.000432315	-5.28989
Pgm3	0.000432315	-5.25982
Tmem45a	0.000432315	-5.24304
Prkdc	0.00496852	-5.21788
Ufm1	0.000432315	-5.18521
Ppdpf	0.00105298	-5.16941
Ssr4	0.000432315	-5.13859
Cbx5	0.000432315	-5.12969
Gapdh	0.000659424	-5.08778
Rpl11	0.000659424	-5.07838
Rab13	0.000432315	-5.06068
Ost4	0.000432315	-5.04308
Rpl21	0.00849182	-5.0172
Lamtor5	0.000432315	-4.97332
Polr2h	0.000432315	-4.93551
Ndufa4	0.000432315	-4.93071
Lgmn	0.000432315	-4.91768
Tuba1b	0.00209042	-4.8726
Ftx	0.00655779	-4.85143
Fau	0.000432315	-4.85124
Rcn1	0.00150463	-4.81166
Ccnd1	0.00849182	-4.75486
Rpl14	0.000432315	-4.68319
Ube2a	0.000432315	-4.67726
Tm4sf1	0.00496852	-4.53532
Atxn3	0.00496852	-4.4241
Ids	0.00105298	-4.42022
Naca	0.000432315	-4.41424
Bnip3	0.00496852	-4.40029
Rps18	0.000659424	-4.3799
H2afv	0.000659424	-4.3625
Elof1	0.000432315	-4.34492
S100a13	0.00373714	-4.33009
Ndufb8	0.000432315	-4.31024
Ell2	0.00849182	-4.30886
Dazap2	0.000432315	-4.28842
Napg	0.00209042	-4.28641
Rpl13a	0.00209042	-4.28468
Gpc6	0.00496852	-4.27462
Eif4ebp2	0.00150463	-4.25545
Il13ra1	0.00105298	-4.24325
Cd63	0.00273858	-4.23811
Mxra7	0.00105298	-4.18232
Taf9	0.00105298	-4.17894
Dffa	0.00655779	-4.11631
Hacd3	0.000432315	-4.10574
Hnrnpa1	0.00373714	-4.10548
Rpl39	0.000659424	-4.08049
Sec61b	0.00150463	-4.06637
Slc43a3	0.00496852	-4.06464
Rpl41	0.00655779	-4.06009
Ilf2	0.000432315	-4.05117
Mpzl1	0.00150463	-4.04444
Leprot	0.00150463	-4.04085
Hnrnpu	0.000432315	-4.02859
Ice2	0.00273858	-3.98512
Trim13	0.00849182	-3.97378
Prdx4	0.00373714	-3.969
Tmbim6	0.00150463	-3.9603
Rnasek	0.00105298	-3.94367
Snrpd2	0.000432315	-3.93067
Sh3bp5	0.00655779	-3.91259
Rps5	0.00209042	-3.89053
Gng10	0.00373714	-3.86864
Cdc42ep3	0.00150463	-3.86511
Nutf2	0.00105298	-3.84898
Wdfy1	0.00373714	-3.8459
Eid1	0.00209042	-3.80975
Tmx4	0.00655779	-3.76604
Fbxo7	0.000432315	-3.7162
Eef1g	0.000432315	-3.71433
Eef1a1	0.00496852	-3.67999
Akap2	0.00209042	-3.67542
Wars	0.00849182	-3.65585
Rpl38	0.000432315	-3.64315
Jam3	0.00496852	-3.62519
Psd3	0.000659424	-3.61993
Dctd	0.000432315	-3.61478
Ilf3	0.00655779	-3.59568
Anxa2	0.00150463	-3.58715
Rpl22	0.00273858	-3.57206
Rps15	0.000659424	-3.56211
Wdr83os	0.00273858	-3.56013
Mcfd2	0.00150463	-3.53735
Asph	0.00655779	-3.50372
Ssbp1	0.000432315	-3.49293
Mrpl51	0.000432315	-3.4827
Yes1	0.000432315	-3.47662
Brk1	0.000432315	-3.46863
St6galnac6	0.00496852	-3.44557
Rabggtb	0.00273858	-3.43402
Med21	0.000432315	-3.41419
Eif2ak2	0.00373714	-3.40885
Nol7	0.000432315	-3.40583
Trove2	0.00655779	-3.39434
Mif	0.000659424	-3.38019
Tmx2	0.00105298	-3.35751
Rab34	0.000432315	-3.35278
Eny2	0.00150463	-3.34802
Ndufa11	0.00209042	-3.33036
Cox6b1	0.000659424	-3.32272
Cox5a	0.000432315	-3.31943
Rars2	0.00496852	-3.29641
Slc25a3	0.00849182	-3.28729
Dad1	0.000659424	-3.28018
Ankrd10	0.00209042	-3.27612
Rpl7a	0.00150463	-3.26776
Psmb4	0.000432315	-3.24782
Sft2d2	0.00373714	-3.23981
Nme2	0.000432315	-3.2355
Tpm2	0.00373714	-3.21392
Sgcb	0.00373714	-3.19364
Eif3m	0.000432315	-3.18985
Rpl28	0.00209042	-3.1866
Wdr61	0.00655779	-3.18448
Srsf7	0.00209042	-3.1727
Arrdc3	0.000432315	-3.15969
Ncoa4	0.00209042	-3.15374
Tvp23b	0.00496852	-3.14643
Ifngr2	0.00373714	-3.13104
Jtb	0.000432315	-3.11812
Eif1	0.00849182	-3.11059
Ppia	0.000432315	-3.10986
Psme2	0.000432315	-3.10571
Ubl5	0.000432315	-3.10421
Rpl27a	0.00209042	-3.09613
Arpp19	0.000432315	-3.09594
Btf3l4	0.00373714	-3.08623
Cox6a1	0.00105298	-3.08512
Pgam1	0.00373714	-3.05947
Sf3b6	0.00105298	-3.05782
Gng5	0.00849182	-3.05463
Rabac1	0.00849182	-3.05366
Ints10	0.00273858	-3.04509
Apex1	0.00209042	-3.04291
Tbca	0.00209042	-3.0403
Npas2	0.00496852	-3.03367
Mrpl32	0.000432315	-3.01905
Pogz	0.00105298	-3.01552
Rps27a	0.00209042	-3.00473
Tpi1	0.00105298	-2.98387
Acadvl	0.00150463	-2.9797
Sms	0.000432315	-2.95969
Rpl37	0.00849182	-2.94755
Pygl	0.00150463	-2.94651
Guk1	0.00496852	-2.94119
Mat2a	0.00655779	-2.94112
Parp6	0.00496852	-2.93457
Adar	0.000659424	-2.92322
Flot1	0.000659424	-2.91889
Srek1ip1	0.00496852	-2.90127
Xrn1	0.00150463	-2.8973
Uqcr11	0.00209042	-2.89354
Mars	0.00373714	-2.88202
Arl6ip1	0.00655779	-2.88057
Dctn5	0.00496852	-2.87162
Nav1	0.00150463	-2.85819
Tfrc	0.00273858	-2.85364
Tmem50a	0.00849182	-2.8462
Rsl24d1	0.00655779	-2.84545
Prdx3	0.00273858	-2.81615
Ddx18	0.00273858	-2.81461
Chchd2	0.000432315	-2.79791
Sox5	0.00373714	-2.78813
Msantd3	0.00849182	-2.78776
Rpl13	0.00209042	-2.78716
Eif1b	0.00655779	-2.78443
Tomm5	0.000432315	-2.78378
Exoc7	0.00273858	-2.78364
Rpl35a	0.00849182	-2.78047
Vta1	0.00273858	-2.77359
Pbx2	0.00655779	-2.76811
Rbm12	0.00209042	-2.75906
Oxa1l	0.000659424	-2.75891
Dpy19l3	0.00373714	-2.75752
Ccdc90b	0.00209042	-2.75734
Rnf7	0.000432315	-2.73534
Spats2l	0.00105298	-2.73166
Bnip3l	0.00849182	-2.72621
Pik3c3	0.00655779	-2.72332
Rpl32	0.00373714	-2.71299
Smad2	0.000432315	-2.70863
Fkbp11	0.00150463	-2.70022
Psmf1	0.00655779	-2.69654
Trmt112	0.000432315	-2.683
Eif3i	0.000432315	-2.68162
Tmed4	0.000659424	-2.6766
Ugdh	0.00373714	-2.67395
Ddah1	0.00273858	-2.65631
Fundc2	0.00150463	-2.64917
Eif2a	0.000432315	-2.64476
Psmb5	0.00150463	-2.64226
Ndufb9	0.00105298	-2.64166
Btf3	0.00150463	-2.63988
Derl2	0.00209042	-2.62995
Dym	0.000659424	-2.62961
Mlx	0.000432315	-2.62552
Rplp1	0.00273858	-2.62077
Mrpl3	0.000659424	-2.61547
Bet1l	0.00150463	-2.61415
Ptma	0.00496852	-2.60144
Ndufv2	0.00209042	-2.60035
Mdm4	0.00496852	-2.60002
Rnf181	0.00496852	-2.58054
Tma7	0.000432315	-2.56957
Rpl18	0.00496852	-2.56906
Rpf2	0.00373714	-2.56607
Atp5l	0.00849182	-2.56416
Acp1	0.00849182	-2.56404
Rnf114	0.00273858	-2.55701
Uqcrc2	0.00209042	-2.55078
Nelfcd	0.00655779	-2.54114
Ttl	0.00496852	-2.53531
Spcs2	0.00373714	-2.53372
Mmadhc	0.00496852	-2.52862
Taf7	0.00273858	-2.52739
Lpp	0.00655779	-2.51665
Hnrnpc	0.00849182	-2.50835
Wbscr22	0.00150463	-2.4953
Vezt	0.000659424	-2.49438
Pja2	0.00373714	-2.49315
Numb	0.00105298	-2.48603
Banf1	0.000432315	-2.48307
Ola1	0.00496852	-2.48138
Ufc1	0.000432315	-2.48075
Emc4	0.000659424	-2.45673
Tomm6	0.00496852	-2.45484
Rpl19	0.000432315	-2.45333
Bccip	0.00105298	-2.45048
Ndufs1	0.00150463	-2.44949
Lman1	0.00849182	-2.44035
Vamp3	0.000432315	-2.42991
Pold2	0.00655779	-2.42276
Gtf2a2	0.00105298	-2.42222
Bri3	0.00273858	-2.42217
Snrpe	0.00655779	-2.4069
Eef1d	0.00273858	-2.40477
Id2	0.00849182	-2.40327
Mrpl20	0.00209042	-2.40077
Eif3l	0.00273858	-2.39757
Tial1	0.000659424	-2.3907
Fnta	0.00105298	-2.38277
Apmap	0.00655779	-2.37865
Kdelr1	0.000659424	-2.37754
Psma7	0.00209042	-2.37561
Fam3c	0.00496852	-2.36514
Psmb7	0.00273858	-2.3452
Rpl3	0.00849182	-2.3443
Casc3	0.000432315	-2.33202
Rab5b	0.00105298	-2.32399
Ndufa6	0.00273858	-2.32161
Srsf9	0.000432315	-2.32003
Ssr2	0.00150463	-2.31423
Tmed10	0.00655779	-2.30651
Abi2	0.00209042	-2.3028
Gosr1	0.00655779	-2.29827
Tmem39a	0.00655779	-2.29755
Sumo2	0.00150463	-2.29554
Ap2b1	0.00849182	-2.27571
Cep57	0.00849182	-2.27494
Kdelr2	0.00849182	-2.27377
Uqcrh	0.00150463	-2.26994
Kdsr	0.00655779	-2.26612
Vdac1	0.00273858	-2.24297
Atp6v1g1	0.00105298	-2.23492
Copb1	0.00373714	-2.23167
Elp2	0.00373714	-2.22945
Uqcrb	0.00273858	-2.22813
Litaf	0.00150463	-2.22188
Pigt	0.00273858	-2.21292
Yme1l1	0.000432315	-2.20129
Setx	0.00373714	-2.18714
Pld3	0.000659424	-2.17912
Pip5k1a	0.00273858	-2.17879
Cdc123	0.000432315	-2.17636
Ptpn14	0.000659424	-2.17537
Ddx47	0.00496852	-2.17537
Bclaf1	0.00273858	-2.17518
Spcs1	0.00273858	-2.17393
Lims1	0.00150463	-2.17039
Stx16	0.00209042	-2.1617
Scfd1	0.00496852	-2.15485
Psmb2	0.00373714	-2.13611
Sept10	0.00849182	-2.13003
Hnrnpr	0.00655779	-2.1258
Zkscan1	0.00150463	-2.12576
Ak2	0.00373714	-2.12131
Slc31a1	0.00849182	-2.11848
Tsg101	0.00373714	-2.11824
Efcab14	0.00150463	-2.11465
Vdac2	0.000432315	-2.10288
Stard7	0.00273858	-2.10196
Usp14	0.00373714	-2.09147
Pnrc2	0.000432315	-2.08863
Sugt1	0.00373714	-2.08307
Psmb1	0.00150463	-2.07871
Senp5	0.00496852	-2.07552
Ergic3	0.00273858	-2.06905
Entpd4	0.00496852	-2.04562
Pdcd6	0.00655779	-2.03399
Lsm14a	0.00496852	-2.03248
Ranbp9	0.00150463	-2.01476
Myadm	0.00849182	-2.01364
