# Supplementary material for: Mapping molecular landmarks of human skeletal ontogeny and pluripotent stem cell-derived articular chondrocytes
Source: Nat Commun. 2018 Sep 7;9:3634. doi: 10.1038/s41467-018-05573-y (PMC6128860; doi:10.1038/s41467-018-05573-y)
Supplement: Supplementary file 21 — Supplementary Data 19 [file 41467_2018_5573_MOESM21_ESM.xlsx]

## Sheet: Sheet1
Supplementary Data 19: Genes significantly differentially enriched in d14 PSC-derived vs d60 PSC-derived chondrocytes (p<0.05). Negative sign indicates enrichment in d14 cells.
PSC-derived Day 14 vs Day 60
Gene_Symbol	P value	Fold change
GABRP	0	-526508
APOA2	0	-170996
AFP	0	-162238
CST1	0	-70289.5
GRHL2	0	-44450.8
LYPD6B	0	-38957.6
FGB	0	-36367.4
TTR	0	-33307
PRSS8	0	-22068.8
RNF43	0	-19765.5
FAM65B	0	-18958.5
TP63	0	-17224.9
FGA	0	-16687
TRPM3	0	-13755.5
CLDN7	0	-13308.4
SCG3	0	-12448.3
UGT3A1	0	-12118.6
CFTR	0	-11445.6
HNF4A	0	-10827.4
CTSE	0	-10708.2
S100A14	0	-10425.1
PLD5	0	-9535.01
HNF1B	0	-9180.71
TFAP2C	0	-8344.32
UGT2B11	0	-8333.12
VIL1	0	-8126.05
DGKK	0	-7231.18
KCNJ16	0	-7170.1
RGL3	0	-7156.19
GSTA2	0	-7127.96
HTR1E	0	-7109.93
TRIML2	0	-7030.96
DPP10	0	-6704.37
MIR205HG	0	-6528.92
SLC17A8	0	-6487.03
FOXQ1	0	-5648.94
NRG3	0	-5608.15
CDX2	0	-5382.2
GGT3P	0	-5347.44
HPN	0	-5248.78
BEND4	0	-5140.35
OTX2	0	-5116.71
CYSLTR2	0	-5063.72
NPPB	0	-4958.5
KLK6	0	-4918.76
ITLN2	0	-4784.66
KCNK10	0	-4737.6
TOX3	0	-4552.67
APOA4	0	-4495.41
AKR1D1	0	-4480.57
SERF1A	0	-4476.02
TFAP2B	0	-4458.43
TMEFF1	0	-4457.81
PLA2G12B	0	-4115.69
LRP2	0	-3857.43
EOMES	0	-3814.17
PLSCR5	0	-3683.26
GPR111	0	-3626.61
CACNA1E	1.11022e-16	-3365.39
RFX6	3.33067e-16	-3322.05
FOXA2	1.55431e-15	-3252.08
TMPRSS2	4.55191e-15	-3194.53
SPINK1	1.80966e-14	-3122.39
HCN4	3.01981e-14	-3095.03
CST4	8.89289e-14	-3035.49
LMX1B	2.90434e-13	-2972.93
HS3ST4	3.7903e-13	-2958.29
LYZ	6.34159e-13	-2932.98
TMEM229A	1.02895e-12	-2909.19
ELMOD1	1.16129e-12	-2890.05
C1orf172	1.92768e-12	-2872.2
SOWAHA	1.92024e-12	-2862.24
GPR115	5.26956e-12	-2816.94
TBC1D3C	5.45308e-12	-2799.52
SP5	8.69627e-12	-2784.99
FGG	8.69604e-12	-2784.94
MYL7	1.03811e-11	-2778.32
CST2	1.17198e-11	-2773.41
HAVCR1	3.66079e-11	-2706.97
PHOSPHO2-KLHL23	1.16645e-10	-2652.88
CPN1	1.07367e-10	-2651.16
DMRT3	1.77432e-10	-2624.37
PIP5K1B	1.77426e-10	-2624.29
LOC100130899	2.93735e-10	-2601.99
KYNU	4.83607e-10	-2566.98
FGF19	1.32338e-09	-2519.94
TMEM256-PLSCR3	3.65776e-09	-2473.12
LINC00890	3.60901e-09	-2466.08
PTCD1	1.0061e-08	-2405.32
SULT1E1	2.67259e-08	-2352.63
HSPA6	5.31452e-08	-2318.43
ZIC3	7.28135e-08	-2300.31
TFCP2L1	1.21537e-07	-2276.48
CASQ2	1.35443e-07	-2266.9
MEP1A	1.98057e-07	-2245.87
CPA6	3.26798e-07	-2220.06
WNT6	3.26626e-07	-2219
MUC16	1.46648e-06	-2142.3
CD177	2.41515e-06	-2114.05
ASCL4	6.54391e-06	-2056.78
SP8	6.64094e-06	-2055.5
C6orf132	1.0794e-05	-2032.54
IHH	1.36881e-05	-2016.1
CARD11	4.80293e-05	-1946.43
IRX3	0.00010118	-1911.4
ATP10B	0.000130245	-1895.26
VGLL1	0.000130131	-1893.75
PRSS1	0.000218453	-1866.56
SLC1A6	0.000348852	-1842.15
GATA5	0.000578736	-1813.36
SYK	0.0015595	-1757.01
NTF4	0.00173992	-1751.73
CASZ1	0.00230197	-1740.51
FAM155B	0.00658869	-1681.66
UBD	0.00689711	-1681.42
AMER2	0.00686595	-1674.48
AMBN	0.0183605	-1626.9
RASSF6	0.0183215	-1623.7
ASGR2	0.029717	-1597.11
OVOL2	0.0478296	-1570.17
APOC3	0.0477993	-1569.22
CDH1	0	-1405.49
ADAMTS18	0	-1270.51
APOA1	0	-1242.93
KRT19	0	-1232.38
ACTC1	0	-1083.56
APOB	0	-1065.82
FREM2	0	-872.55
EDNRB	0	-863.35
LRRN4	0	-819.21
IGDCC3	0	-795.42
EPCAM	0	-765.56
CRHBP	0	-682.15
CTSV	0	-679.63
VTN	0	-651.43
VTCN1	0	-587.97
TRIM55	0	-576.02
HAND1	0	-537.95
LINC00261	0	-461.45
PRTG	0	-394.9
FBN3	0	-380.08
ESRP2	0	-317.11
CCBE1	0	-292.99
TAC3	0	-286.55
ABCG2	0	-281.44
NTRK3	0	-276.77
ESRP1	0	-265.14
CER1	0	-259.66
SLCO2A1	0	-255.89
CCKBR	0	-244.57
TRIM71	0	-244.28
ERP27	0	-232.2
EPPK1	0	-220.49
PKP2	0	-219.76
MYCN	0	-205.84
HEY2	0	-201.43
HPGD	0	-196.61
EPHA1	0	-194.98
AP1M2	0	-179.89
RAB25	0	-174.16
CLDN6	0	-171.28
CRH	4.52971e-14	-167.4
COBL	0	-162.74
LIN28A	0	-154.99
PRRT4	0	-153.84
TFAP2A	0	-133.61
GREB1	0	-133.12
METTL24	0	-132.94
FBXL21	0	-132.03
APLNR	0	-131.41
PAK6	0	-125.48
CNTNAP2	0	-123.82
RELN	0	-114.32
AC020571.3	0	-113.54
SCNN1A	0	-109.52
LRAT	0	-107.56
ACTA1	1.10207e-08	-106.71
NR6A1	0	-103.08
FRAS1	0	-101.36
NTS	0	-100.94
C8orf4	0	-98.12
GREB1L	0	-91.84
CAMSAP3	2.22045e-16	-90.26
MYL4	8.88178e-16	-88.05
NRXN3	0	-87.62
ESRRG	0	-86.95
PODXL	0	-85.22
SLC39A2	0	-84.81
CGN	0	-83.79
LYPD6	0	-83.26
LLGL2	0	-82.04
NUP210	0	-80.3
MYOCD	0	-79.27
SYT6	0	-79.06
SPNS2	0	-78.94
TACSTD2	2.45167e-10	-78.39
FUT9	1.45906e-12	-77.79
SEMA5B	0	-77.08
PITX1	0	-75.25
RGS5	0	-70.32
C10orf82	3.32254e-10	-70.3
NXPH2	0	-70.05
COL4A6	0	-69.93
CACNG4	0	-68.55
PRODH	1.47353e-09	-68.39
CNN1	0	-68.28
TDO2	0	-67.71
TSTD1	0	-66.57
CYP2S1	0	-66.44
GPR50	6.88338e-09	-66.14
SLC15A1	0	-65.17
P2RY2	1.72428e-08	-64.88
LECT2	0	-64.85
HPSE	0	-64.52
LIN28B	0	-64.41
RAB39A	1.41237e-11	-64.17
SHISA6	0	-62.84
VAMP8	0	-62.79
GPR83	0	-61.55
AFAP1L2	0	-61.4
NMNAT2	0	-61.37
STOX1	9.0107e-10	-60.6
GPR114	5.36611e-07	-60.21
NPC1L1	2.97384e-12	-60.13
CRB2	0	-59.77
APOC1	0	-58.01
ZIC2	1.00782e-05	-55.9
LHX1	3.33067e-16	-55.8
CALCA	0	-55.36
NODAL	0	-54.79
ACTBL2	2.68028e-05	-54.64
SEZ6L	0	-54.48
TNNT2	7.1731e-11	-53.14
RASGRP1	0	-52.12
L1CAM	0	-51.44
SMYD1	0.000305324	-51.27
LINC00643	0.000303741	-51.17
EDN1	0	-51.15
CNR1	2.33146e-06	-50.96
IGSF9	0	-50.02
HMGCS2	2.08722e-14	-49.3
CDH7	0	-48.93
PVRL4	4.74384e-10	-48.51
NFE2	0.0021188	-48.46
MYOZ1	0	-48.21
NKAIN1	0	-46.99
KCNJ2-AS1	1.11022e-15	-46.67
CNKSR1	0	-45.8
CDH17	0	-45.57
MACC1	0	-44.01
IRF6	0	-43.94
FGFBP1	0	-43.89
EYA2	7.9492e-14	-43.45
PRR15	0	-43.27
RASSF2	0	-42.48
ADAM28	0	-42.37
CAPN13	4.21785e-07	-42.36
CLIC5	0	-42.28
HS6ST3	0	-41.88
KRT18	0	-40.68
XKR4	0	-40.62
GBP4	0	-40.52
NRARP	3.56779e-10	-40.03
MAP7	0	-39.98
VIT	2.82758e-07	-39.62
BAMBI	0	-39.14
HPCAL4	7.76322e-05	-39.05
TMEM178B	0	-38.51
ELF3	2.07913e-10	-37.61
HEY1	0	-36.68
CYP4X1	0	-36.61
ENC1	0	-36.44
BNC1	0	-36.44
FMO1	1.6673e-07	-36.27
LOC100500773	2.558e-06	-35.27
TMEM132C	0	-34.97
SCGB3A2	3.12947e-05	-34.79
EMILIN2	0	-34.75
TOP1P1	1.23324e-07	-34.56
SLC16A10	3.33067e-16	-34.02
KIT	0	-33.98
RAB17	1.01327e-07	-33.65
FGFR4	0	-33.32
MAOA	0	-33.16
ANXA3	0	-32.43
BCL11B	2.22045e-16	-32.24
PGM5	0	-32.23
VWA2	4.20142e-12	-31.63
PDE2A	1.98406e-07	-31.46
COLEC10	1.23818e-07	-31.38
STXBP5L	0	-31.26
CA3	0	-31.24
LGI1	0	-31.24
TMC4	1.90577e-06	-30.73
GNG4	1.22125e-15	-30.55
TDGF1	0	-30.38
SOX7	0	-30.34
STXBP2	0	-30.23
SPINT1	0	-29.83
ZNF114	5.68323e-13	-29.75
SAMSN1	0	-29.63
PAPOLB	5.7219e-07	-29.54
ARHGAP8	0	-29.32
EGFLAM	0	-29.05
POU3F2	7.55063e-13	-28.93
AVPR1A	0	-28.77
PTCHD1	0	-28.58
ISL1	0	-28.47
FAM83H	0	-28.29
RP11-346I3.4	9.72888e-12	-28.29
GPR128	1.52137e-05	-28.14
GAD1	0	-28.04
DSC2	0	-27.77
GRB7	5.20184e-12	-27.61
RYR3	0	-27.4
AIF1L	0	-27.33
SLC9A2	5.36519e-06	-27.3
LOC100506013	0	-27.27
WIPF3	0	-27.27
ART4	3.35287e-14	-27.21
DRD2	0	-27.07
DACH1	0	-27.04
ADAMTS19	0	-27.01
PRSS3P2	0.00693267	-26.73
ERBB3	0	-26.51
SLC35F1	0	-26.34
TCF21	0.000266244	-26.17
IMPG1	2.78442e-05	-26
GCNT2	0	-25.9
ODAM	0.00674611	-25.87
PTPN6	0	-25.85
LCP1	0	-25.55
CD24	0	-25.48
GABRB3	0	-25.4
FLJ22184	2.8906e-11	-25.24
RBP2	0.000124612	-25.23
FAM184A	0	-25.22
LEFTY2	0	-24.97
CCDC3	0	-24.94
ANKRD33B	0	-24.94
RNF165	0	-24.89
MYZAP	0.0190987	-24.86
SMPDL3B	1.20214e-10	-24.76
AC018470.4	1.91184e-05	-24.66
NPNT	0	-24.45
LPPR5	0	-24.42
ASRGL1	9.40492e-08	-24.09
KDR	0	-23.99
ANKRD1	0	-23.56
TMEM88	0	-23.41
FAM167A	3.9968e-15	-23.39
CKB	0	-23.32
HSPA2	0	-23.21
CECR2	0	-23.21
BMPER	0	-22.99
NRXN1	7.83484e-13	-22.83
APOE	0	-22.79
P2RY6	0	-22.74
MLLT4-AS1	9.53806e-08	-22.74
MMP15	0	-22.41
HHEX	0	-22.4
FLRT3	0	-22.36
FAM84B	0	-22.3
SP6	0	-22.3
SYT9	7.88214e-12	-22.25
DMRT1	2.33299e-05	-22.19
ZFP42	0	-22.12
DSP	0	-22.07
PKDCC	0	-21.93
ITGB6	0	-21.63
C1orf168	1.1221e-06	-21.62
CCDC141	0	-21.53
TJP2	0	-21.33
FAM83B	0	-21.15
LAD1	6.22002e-06	-20.82
PLEKHH1	0	-20.74
GLDC	0	-20.67
DYSF	0	-20.54
P2RY1	0	-20.51
SOAT2	0.000216757	-20.44
KRT8	0	-20.43
PITX2	0	-20.4
UGT8	0	-20.38
CTNND2	0	-20.3
DAPK1	0	-20.29
KEL	0	-20.19
RP11-14D22.5	0	-20.17
NUP62CL	0.000179973	-20.15
EPHB6	0	-20.03
ELOVL2	0	-19.94
WFDC2	0	-19.88
RND1	0.000625243	-19.83
PMEL	0	-19.71
BMP7	0	-19.6
CTNNA3	0	-19.31
DNMT3B	0	-19.27
CXADR	0	-19.24
DTX4	0	-18.91
COL26A1	0	-18.89
CALCB	2.53131e-14	-18.84
HOXB6	0	-18.75
PRIMA1	0.000173675	-18.71
UPK2	3.70021e-09	-18.69
GRHL1	0	-18.68
HOOK1	0	-18.66
LIPH	0.00164364	-18.49
KCNV1	9.69785e-11	-18.35
ARHGEF16	1.68916e-05	-18.34
FHDC1	0	-18.17
C1orf115	2.22045e-16	-18.17
LOC100507346	0	-17.96
DPPA4	0	-17.93
NOSTRIN	1.76748e-13	-17.91
LIX1	0	-17.88
TNNC1	0	-17.86
HUNK	0	-17.69
SDK1	0	-17.63
NR5A2	9.88135e-08	-17.58
RBM47	0	-17.51
LPPR3	0.0101055	-17.49
PTCH1	0	-17.41
B3GALT5	1.01611e-06	-17.31
LGR6	0.00393633	-17.02
ABCA4	0	-16.72
HABP2	1.11022e-15	-16.71
SUSD4	0	-16.59
KCNN2	0	-16.53
PCDH17	0	-16.25
TRDN	5.00422e-05	-16.23
DDC	1.1718e-10	-15.99
TMOD1	0	-15.98
GRHL3	1.18947e-07	-15.96
SYT10	0	-15.79
HOXB5	0	-15.79
CDH3	0	-15.72
PDGFB	1.55818e-06	-15.71
SYNPR	0.0146132	-15.69
GPR19	0	-15.6
ST14	0	-15.51
RNF128	0	-15.43
ZNF165	0	-15.4
CHST15	0	-15.33
CBX2	0	-15.27
LOC642366	0	-15.22
TRPM6	0	-15.19
MAGEB17	0.0204428	-15.12
DAPK2	0.00621292	-15.08
LMO2	0	-14.98
FOXA1	0	-14.51
CCNT2-AS1	3.77435e-05	-14.5
KCNJ2	0	-14.44
GATA2	1.85518e-12	-14.37
TXK	0.00597523	-14.37
ABCC2	1.10001e-10	-14.36
FREM1	0	-14.33
SACS-AS1	0.00709755	-14.33
ARID3B	0	-14.22
ARHGEF35	2.65097e-07	-14.15
CYB5A	0	-14.12
AC009299.3	5.55729e-06	-14.1
NTF3	0	-14.04
ONECUT2	6.75016e-14	-13.97
LRRTM4	0	-13.95
SOX13	0	-13.93
MOB3B	0	-13.92
BAIAP3	0.0123308	-13.81
TRH	0.00372037	-13.81
SERPINC1	0.00822609	-13.8
MASP1	1.85848e-08	-13.74
UBXN10	1.87571e-08	-13.73
DSC3	0	-13.71
GPC3	0	-13.64
CXCR4	0	-13.64
PDLIM1	0	-13.56
FAM169A	0	-13.52
FOLR1	0	-13.52
ST6GALNAC3	0	-13.46
MAATS1	0.036784	-13.37
ARHGAP27	2.18664e-05	-13.32
BEX1	0	-13.06
LOC100422556	0.0439599	-12.94
BMP8A	3.29357e-05	-12.83
CTAGE8	4.39728e-10	-12.65
KCNH8	0	-12.59
HMHA1	0.000451775	-12.51
MORC1	0.0134045	-12.49
CA2	0	-12.48
TMEM27	0.00132352	-12.47
PLS1	0	-12.39
ELFN1	1.7904e-07	-12.29
PPP2R2B	5.09313e-10	-12.28
GUCY1A3	0	-12.25
LINC00617	0.0329777	-12.25
TMEM132B	0	-12.24
SLAIN1	0	-12.23
ARID3A	0	-12.18
PPAP2C	0.00104415	-12.1
SLC39A5	0.00155398	-12.09
ZBTB8B	1.49583e-09	-12.08
LSR	0	-12.03
TC2N	0	-12.02
LOC647859	0	-11.98
ANKRD20A2	0.00415073	-11.88
MARVELD3	0	-11.87
GATA4	0	-11.86
SLCO2B1	0.0285211	-11.85
GATA3	0	-11.82
NAP1L6	0.000542163	-11.74
SYN2	1.16188e-10	-11.7
LPL	1.11022e-16	-11.62
A1CF	5.55112e-16	-11.62
KLHDC8A	1.40983e-07	-11.6
LMO1	3.01129e-05	-11.57
F2	1.67134e-05	-11.52
RPL10L	0.0128343	-11.42
CA14	0	-11.41
HAPLN4	3.36475e-05	-11.4
GPR133	1.60611e-05	-11.38
EDDM3B	0.000340185	-11.38
DNAH5	1.71416e-11	-11.35
PCDH11Y	0	-11.31
TMEM184A	0.000233664	-11.3
CCDC88C	0	-11.27
RP11-506O24.1	2.54945e-06	-11.19
MYO3A	0	-11.18
MYRF	0	-11.17
IGFBPL1	0	-11.17
ANO4	0	-11.12
TBL1Y	3.21965e-15	-11.12
CDH6	0	-11.11
IRF4	0.000363447	-11.11
C3orf52	0	-11.1
DOCK3	0	-11.1
COL23A1	0.000950317	-11.07
SLC24A3	5.90803e-05	-11.03
KRT8P41	0	-11
MARVELD2	0	-10.99
KCNA3	0	-10.95
P2RY14	9.16051e-08	-10.92
GPR98	0	-10.91
SLC2A3	0	-10.89
PCP4L1	0.0137055	-10.87
RMST	8.07277e-07	-10.84
GPC5	1.21724e-05	-10.8
NUAK2	0	-10.75
ACVR2B	0	-10.74
TFPI	0	-10.74
C4orf26	0.000396694	-10.68
CUX2	0.000744268	-10.65
CLDN10	3.18282e-09	-10.62
FLT1	0	-10.56
ITGB4	3.69799e-11	-10.46
SLC9A3R1	0	-10.45
RBM11	0.00169169	-10.45
C1orf106	0	-10.33
ALDH1A2	0	-10.3
ARSE	0	-10.3
GPR4	0.0463078	-10.28
S100A3	1.48776e-05	-10.24
CSMD1	0.00034304	-10.24
MAST1	0.000422018	-10.21
SMTNL2	2.88658e-15	-10.2
HIST1H1A	0	-10.19
GGT1	0	-10.19
CLVS2	0.000194486	-10.16
DIO3OS	0.0494402	-10.16
MAL2	0	-10.1
TMSB4Y	0	-10.1
MIR17HG	0	-10.09
PRKAR2B	0	-10.03
INA	0	-10.02
SBK1	0	-9.98
DOCK8	0	-9.98
OTOA	0.0449905	-9.95
EFNB2	0	-9.94
SHE	5.30756e-06	-9.88
KIF26A	3.55691e-11	-9.76
MSX2	0	-9.7
RBPMS	0	-9.51
BMP4	0	-9.47
CHN2	0	-9.47
NRCAM	0	-9.47
ERBB4	0	-9.43
DCDC2	9.76996e-15	-9.42
WDR72	2.44444e-11	-9.39
HS6ST2	0	-9.36
ANK1	0.00603696	-9.36
EPSTI1	0	-9.35
WWC1	0	-9.28
KCNE1L	0.00110131	-9.25
CCAT1	1.56609e-05	-9.24
CHST9	1.27787e-13	-9.21
CGNL1	0	-9.19
SLC27A6	2.9976e-15	-9.19
MUC12	0.00254615	-9.12
ALDH4A1	5.92515e-11	-9.04
SERPIND1	0.0457327	-9
CDS1	0	-8.99
PDE5A	0	-8.94
PROX1	0	-8.89
LOC653653	0.014232	-8.86
WBSCR17	4.81393e-13	-8.78
SALL3	3.68923e-07	-8.77
SH2D3A	2.17712e-06	-8.75
CCDC150	0	-8.71
HERC5	2.86837e-09	-8.63
TF	2.24515e-11	-8.62
APOM	0	-8.53
PLEKHA7	0	-8.52
ESYT3	6.71464e-09	-8.52
DNAJC6	0	-8.48
FAM105A	0	-8.42
BIRC7	0.00611985	-8.4
F2RL1	0	-8.39
UNC13C	1.16906e-13	-8.39
CLDN4	0	-8.37
SOX17	0	-8.35
DOK4	0	-8.34
CLDN23	0.000152746	-8.34
CENPV	0	-8.32
SCN7A	5.49477e-06	-8.32
ENTPD3	0	-8.3
MTTP	0	-8.28
SLFN13	0	-8.24
MURC	0	-8.21
MIR1244-1	0.00067707	-8.21
MIR1244-2	0.00067707	-8.21
MIR1244-3	0.00067707	-8.21
KIF5C	0	-8.19
FZD10	0	-8.18
FIGN	0	-8.14
GPR37	0	-8.14
ESAM	1.00719e-12	-8.13
IL1A	0.018742	-8.13
PDZK1	6.56253e-13	-8.12
PPL	6.66134e-16	-8.09
EPB41L4B	0	-8.09
ISM1-AS1	0.000893889	-8.08
FLVCR2	0.00666502	-8.08
NBEAL2	0	-8.06
VAV3	0	-8.06
TMEM62	1.88738e-15	-8.03
SLC22A23	0	-7.98
STK32A	3.05549e-05	-7.95
POF1B	1.10585e-05	-7.89
HIC2	0	-7.88
GRPR	0	-7.87
CDCA7	0	-7.78
ZNF726	0.00486964	-7.76
PSTPIP2	0	-7.73
SOCS2	0	-7.72
APCDD1	0	-7.72
MAP3K15	0.00214199	-7.71
CHD7	0	-7.69
H3F3A	0.000729807	-7.69
SFRP1	0	-7.68
42064	0	-7.66
PRNCR1	4.11689e-10	-7.66
L1TD1	0	-7.65
TM7SF2	0	-7.65
TMEM37	0	-7.65
EDA	4.11893e-14	-7.64
CORO2A	0	-7.63
ZNF33B	0	-7.56
MED12L	0	-7.51
CAMK1G	0	-7.48
MAML3	0	-7.47
OCLN	0	-7.47
TTC9	0	-7.47
ZNF620	0	-7.47
CDH10	2.22045e-16	-7.46
HID1	0	-7.46
F5	2.7844e-07	-7.44
PRSS12	0	-7.39
SHROOM3	0	-7.39
LRRN1	0	-7.38
FILIP1	2.61844e-06	-7.36
GRIN2A	0	-7.34
SNX10	3.33067e-16	-7.31
GALNT13	0	-7.3
CRLS1	0	-7.27
ROBO2	0	-7.25
PTPRZ1	0	-7.25
SEPP1	0	-7.24
FZD5	0	-7.24
TNFSF15	3.22964e-13	-7.22
ZNF695	0	-7.22
FMO4	9.4591e-14	-7.15
HIST1H2BJ	0.0230816	-7.15
FLJ37453	3.5549e-06	-7.14
MAP3K9	0	-7.11
IKZF2	0	-7.11
CD163	3.11188e-05	-7.11
DEPDC1B	0	-7.1
LOC400685	0.0166957	-7.1
LOC284837	0.0262709	-7.09
MSANTD3-TMEFF1	0	-7.07
C2orf15	0.00198353	-7.07
DDX25	4.02076e-05	-7.06
FAAH2	1.672e-10	-7.05
KCNH5	5.634e-09	-7.05
GNAO1	3.64397e-12	-6.96
ANKRD18B	4.58522e-14	-6.92
ADHFE1	0	-6.89
DPYS	2.14293e-06	-6.89
COL6A6	0	-6.86
SH3RF2	0	-6.86
TYRO3	0	-6.84
GJA4	8.6493e-06	-6.84
KIAA1456	4.14113e-14	-6.82
GCSAM	8.22453e-13	-6.81
LPAR2	0	-6.78
DEPDC4	1.19073e-05	-6.78
STX3	0	-6.76
IGF2BP1	0	-6.73
FZD3	0	-6.68
FGD4	0	-6.65
EPB41L4A	0	-6.61
CAMK2N1	0	-6.61
EZR	0	-6.58
ARHGDIB	0	-6.58
PAQR8	0	-6.57
SLC4A4	1.08189e-11	-6.56
DIO3	3.94129e-14	-6.51
CHRD	2.92156e-07	-6.51
STYK1	0.00312152	-6.51
MYO5C	0	-6.5
MRVI1	0.000116567	-6.46
FAM72B	2.93944e-08	-6.45
SALL4	0	-6.42
LYPD1	0	-6.4
FIGNL2	0	-6.4
TMEM2	0	-6.39
ATF3	0	-6.38
JAG1	0	-6.36
TMPRSS13	0.00485301	-6.36
TBX3	0	-6.35
RBPMS2	0	-6.35
PARD6B	0	-6.34
IRX2	9.53895e-06	-6.33
RBM24	2.65343e-14	-6.3
HPDL	0.047909	-6.28
TMEM108	0.000933706	-6.27
ORC1	0	-6.21
GPR87	3.56831e-11	-6.15
FMO5	1.37934e-12	-6.13
ITGA1	0	-6.1
PRSS16	2.06059e-11	-6.08
SORCS1	0	-6.04
REC8	6.66134e-16	-6.03
SLC4A8	0	-6
NETO2	0	-5.99
JADE3	0	-5.96
BMP6	0	-5.91
TMOD2	0	-5.89
EFNA1	0	-5.86
PCDH20	7.32747e-15	-5.85
FAM110A	7.66896e-05	-5.85
NR4A3	2.33706e-06	-5.85
MLLT4	0	-5.84
TFPI2	0	-5.81
HOXB7	2.6177e-05	-5.81
GDF6	0	-5.8
STXBP6	0.00426456	-5.8
PARM1	0	-5.78
DCX	0	-5.76
SLX1A	2.84313e-10	-5.75
SLX1B	2.84313e-10	-5.75
ITGA2	0	-5.73
GPRC5C	0	-5.73
SFN	0.00352322	-5.7
ANKEF1	0	-5.68
RWDD2B	0.00366176	-5.68
STON2	0	-5.67
CRYM	1.68578e-05	-5.64
ANKRD18DP	0.046276	-5.63
DBNDD2	8.94126e-09	-5.62
PKN3	4.88209e-10	-5.59
RNF182	2.4447e-07	-5.59
ANKS1A	0	-5.58
SELL	1.38999e-05	-5.58
KLHL23	4.92611e-08	-5.57
MSI1	0	-5.56
INADL	0	-5.55
PCDH19	0	-5.55
DDR1	0	-5.54
LAMA5	0	-5.53
MBNL3	0	-5.51
SLC25A13	0	-5.48
ID3	0	-5.48
ADAMTS20	5.9813e-09	-5.48
MAPK4	1.78979e-08	-5.48
TMC7	0	-5.47
RIC3	0	-5.44
LAMA1	0	-5.42
ID2	0	-5.41
VWCE	4.72246e-11	-5.41
CACNA2D2	5.71654e-13	-5.39
BLM	0	-5.37
SFXN2	0	-5.37
ALK	2.15898e-07	-5.37
PPM1H	0	-5.36
SERPINB9	9.71667e-12	-5.36
AASS	0	-5.35
DLX6	9.47487e-12	-5.35
TSPAN15	0.0313181	-5.35
KHDRBS3	0	-5.34
HIST1H2AD	0.0473956	-5.34
LIPI	0.00020801	-5.33
MARK1	0	-5.32
MCOLN3	0	-5.32
LRIT3	0.0301375	-5.32
CDC14A	0	-5.31
BCAM	1.75859e-13	-5.31
SALL1	0	-5.3
SGK223	0	-5.29
GK3P	1.60049e-06	-5.29
DLX5	0	-5.28
METTL7A	0	-5.28
ECHDC2	0	-5.28
ADD2	7.7417e-12	-5.26
CCDC169	0.0289228	-5.26
RALGPS2	0	-5.24
PCDH11X	0	-5.24
NKD1	0	-5.24
PPP1R26-AS1	5.91725e-09	-5.23
RIMKLA	0.000176209	-5.22
LMNB1	0	-5.21
GALNT6	0	-5.21
FAM19A4	0.0126854	-5.21
FERMT1	0	-5.2
TMCC3	0	-5.19
LINC00645	2.31716e-05	-5.19
AMOT	0	-5.18
PTPRJ	0	-5.18
RASGEF1B	0	-5.17
ROR1	0	-5.16
C1orf112	0	-5.16
LNX1	0	-5.16
KIAA1958	0	-5.15
DIO2	2.35367e-13	-5.15
PDE9A	1.78684e-10	-5.14
ITGB8	0	-5.13
H1FX-AS1	0.00302571	-5.13
RSPO3	0	-5.12
RBM38	0	-5.12
ID4	0	-5.1
SHANK2	0	-5.1
HFM1	0.00107137	-5.1
RIBC1	0.0454748	-5.1
LZTS3	9.8513e-10	-5.09
CCDC64	0.00075015	-5.09
ARHGEF39	6.37708e-11	-5.07
PTK2B	8.88589e-06	-5.05
CEBPA	0.0174287	-5.05
MAP3K1	0	-5.03
MYLIP	0	-5.03
C9orf47	9.45426e-10	-5.03
MSX1	0	-5.02
CD74	1.77636e-15	-5.02
LOC643387	0.0219416	-5.01
CPVL	0	-5
KIAA0040	0	-4.98
DLL1	0.000780585	-4.98
EPB41L5	0	-4.95
ITGA9	0	-4.95
LPHN2	0	-4.94
MTFP1	2.71605e-12	-4.94
ZSCAN12P1	2.29205e-09	-4.94
C5orf30	0	-4.92
IQUB	3.76538e-05	-4.92
MEIS2	0	-4.9
GDNF-AS1	1.71174e-05	-4.9
SLC5A9	0.000340666	-4.9
HECW2	0	-4.89
MTL5	9.56202e-07	-4.87
FOXF1	0.000268071	-4.87
LINC00472	0.00331102	-4.87
DMKN	0	-4.84
NCALD	0	-4.84
SLCO1A2	1.60912e-10	-4.84
RASGRF2	0	-4.83
BAIAP2L1	0	-4.83
PHOSPHO2	8.2121e-06	-4.83
GKAP1	0.000979392	-4.8
IQGAP2	0	-4.79
GMNN	0	-4.79
ST8SIA2	1.59016e-07	-4.79
CDT1	0.00197934	-4.78
POM121L10P	0.0045557	-4.77
PIFO	2.71612e-11	-4.76
WEE1	0	-4.75
B3GNT2	0	-4.75
ERC2	1.44329e-15	-4.75
LINC00476	4.44089e-16	-4.74
STOX2	9.50462e-13	-4.73
PLK2	0	-4.71
TRAIP	4.52914e-06	-4.71
TGIF2-C20orf24	0.00261135	-4.7
FEN1	0	-4.68
CELSR2	0	-4.68
ANO2	0.00993072	-4.66
LINC00883	0	-4.65
DNAJC15	0	-4.64
GLYATL1	0.0321857	-4.64
LRRC61	1.27678e-09	-4.63
PLEKHA6	0.0101809	-4.63
MUC19	0.000899458	-4.63
JPH3	3.65162e-09	-4.62
ZNRF3-AS1	0.00336732	-4.61
LGALS2	0.00693882	-4.61
ADAMTS9	0	-4.59
ZDHHC23	3.40838e-14	-4.57
ALDH1A1	8.88178e-16	-4.56
SNN	0	-4.54
LBR	0	-4.52
ACKR3	0	-4.51
DCBLD1	0	-4.51
THSD4	0	-4.5
GPR63	9.70446e-13	-4.49
LINC00540	2.31889e-09	-4.49
PDE7A	0	-4.48
SCN5A	0.00303622	-4.45
SUSD1	0	-4.44
MYBL2	0	-4.43
RALYL	6.29187e-06	-4.43
IL2RG	0.0158834	-4.42
CDC25C	0	-4.41
NKAIN4	0	-4.4
REP15	3.80016e-06	-4.4
MMD	0	-4.39
ECE1	0	-4.39
SPRY1	0	-4.38
EGFEM1P	8.37079e-06	-4.38
ESPL1	0	-4.37
GATSL2	1.87576e-05	-4.37
CBR3-AS1	0.00699689	-4.36
PSRC1	0	-4.35
ZNF248	2.22045e-15	-4.34
METTL7B	0.000614223	-4.34
ZNF124	0	-4.33
ORC6	0	-4.32
GAL	0	-4.32
SLC6A6	0	-4.3
ZNF90	0	-4.29
TMEM133	0	-4.27
ZNF813	7.20535e-14	-4.27
F11R	0	-4.26
LRRK2	0.00281752	-4.26
SVEP1	0	-4.25
GPM6B	0	-4.25
PROM1	0	-4.24
SH3BGRL2	0	-4.23
RRS1	7.20811e-10	-4.23
NSG1	7.41203e-09	-4.23
STMN1	0	-4.22
PON2	0	-4.21
PDE3B	0	-4.21
LOC400043	0.00232272	-4.21
TOM1L1	0	-4.2
E2F5	0	-4.2
SLC6A4	0.0150337	-4.2
TTN	0	-4.18
CTTNBP2	0	-4.18
ELOVL7	4.82393e-06	-4.18
TMEM51-AS1	0.0298556	-4.17
RAD51	0	-4.16
CA8	6.04829e-07	-4.16
TDRP	0	-4.15
TRIB1	0	-4.14
ENO3	2.03636e-10	-4.13
GEN1	0	-4.11
CCDC138	0	-4.11
SERINC5	0	-4.1
CCSER1	3.24073e-06	-4.09
HMMR	0	-4.08
TLE4	0	-4.08
SYCP2L	0.000344962	-4.08
LEF1	0	-4.06
GALNT12	2.71811e-10	-4.06
NANOG	2.35557e-09	-4.05
ABRACL	0	-4.02
PBX1	0	-4.02
CELSR3	0	-4.02
UG0898H09	7.95625e-09	-4.02
GRB14	2.67597e-12	-4.02
FANCD2	0	-4
TWIST1	0	-4
GINS4	6.66134e-16	-4
JUP	0	-3.99
CENPU	0	-3.99
COL4A5	0	-3.98
TRIM36	0.00104686	-3.98
KIAA1551	0	-3.97
PPFIBP2	0	-3.97
IGLON5	5.55112e-16	-3.97
RHPN2	0	-3.96
HEPH	0	-3.95
ITGA6	0	-3.95
MRS2	0	-3.95
HIST1H3J	4.65337e-11	-3.95
TSPAN13	0	-3.94
SLITRK6	5.22138e-13	-3.94
MPP1	0	-3.94
PAIP2B	2.70561e-13	-3.94
ZNF48	0	-3.93
SSBP3-AS1	1.88738e-15	-3.92
DLX2	0.0368733	-3.92
ID1	0	-3.91
GATA6-AS1	2.46276e-08	-3.91
STAP2	0.000224456	-3.9
LOC641367	0.000383512	-3.9
MAP7D2	0.010409	-3.9
BEND3	0	-3.89
WNT3	3.58491e-13	-3.89
ARHGAP42	0	-3.88
SKA1	0	-3.87
RNASE1	1.90222e-08	-3.87
GPX3	0	-3.86
MAD2L1	0	-3.86
ARHGEF34P	1.94289e-14	-3.86
FANCI	0	-3.85
HIST1H1B	1.73861e-08	-3.85
EZH2	0	-3.84
RECQL4	2.30045e-06	-3.84
DPY19L2P1	0.0113328	-3.84
C8orf47	0.0269482	-3.84
CDC25A	0	-3.83
GINS1	0	-3.83
ANKRD18A	0.0246801	-3.83
CBS	0	-3.82
NHSL1	0	-3.82
FAM111B	0	-3.82
CELF2	0	-3.81
PSEN2	7.27828e-09	-3.81
PRKCH	1.88738e-15	-3.8
NOS1AP	6.03017e-08	-3.8
MCM10	0	-3.79
ASXL3	0	-3.79
STRA6	0	-3.79
CTAGE10P	0.00601837	-3.79
NASP	0	-3.78
EID2B	0.00722984	-3.78
PI4KAP2	0	-3.77
TTYH2	1.60982e-14	-3.77
EPAS1	1.21014e-14	-3.76
ZNF682	0	-3.76
SHMT1	0	-3.75
UGT3A2	6.89693e-12	-3.75
ZDHHC11	0.000180623	-3.75
ANGPT2	8.84848e-14	-3.74
TLN2	0	-3.73
SPINT2	0	-3.72
ZWINT	0	-3.72
KIF22	0	-3.72
TTK	0	-3.72
GAP43	2.07501e-13	-3.72
SAMD15	0.001663	-3.72
HELLS	0	-3.71
TMEM97	0	-3.71
PSMC3IP	3.61633e-12	-3.71
SLC25A10	2.0257e-08	-3.71
ZIK1	0	-3.7
TTF2	0	-3.69
PRRG4	0.0056605	-3.69
PIF1	3.33067e-15	-3.67
FUT8	0	-3.66
SLC2A8	3.76177e-12	-3.66
TRPC5	0.0101146	-3.66
ACPP	4.69302e-12	-3.65
CCNE1	0	-3.64
KIAA0408	0.0161432	-3.64
SLA	9.12127e-05	-3.64
CDKN2B	0	-3.63
MMP9	0	-3.62
NAALAD2	0	-3.62
SLC35D2	8.32223e-13	-3.62
KPNA2	0	-3.61
GPR126	1.11022e-16	-3.6
ZNF519	0	-3.59
PLCH1	0	-3.59
CDK1	0	-3.58
PRKX	0	-3.58
LOC729732	7.43405e-13	-3.58
AUNIP	3.60759e-05	-3.58
PDE3A	0	-3.57
SYDE2	0	-3.57
PPAPDC1A	0.0193576	-3.57
NRP1	0	-3.55
SLC1A1	0	-3.55
PCDHGC4	0.00145134	-3.55
LOC100129203	3.49884e-09	-3.54
CYYR1	0	-3.53
P2RY11	0.0155852	-3.53
ZNF724P	0	-3.52
MPPED2	0	-3.52
GCA	0	-3.51
CCNB1	0	-3.49
CHAF1A	0	-3.48
GRIP1	0	-3.48
MCM7	0	-3.47
GCH1	8.90177e-12	-3.47
SLC25A29	2.95667e-08	-3.47
PERP	0	-3.46
AGL	0	-3.46
CDC7	0	-3.46
NKX3-1	0	-3.46
HEYL	2.2984e-07	-3.45
DAAM1	0	-3.44
BORA	0	-3.44
CHDH	0.0180036	-3.44
DSG2	0	-3.43
ZNF730	0	-3.43
E2F2	0.00274443	-3.43
DACT1	0	-3.42
AGAP7	4.70623e-07	-3.42
RAD54L	0	-3.41
CELF2-AS2	0.013825	-3.41
FAM72A	1.61735e-08	-3.39
RASSF7	3.72762e-11	-3.39
TENM4	0	-3.38
FAM60A	0	-3.38
ARHGEF26	6.66134e-16	-3.38
C11orf80	4.51861e-14	-3.38
S1PR3	0	-3.37
HAS3	0.00117187	-3.37
ABHD11	0.000469555	-3.37
PTPRF	0	-3.36
ARHGAP19	0	-3.36
FIGNL1	0	-3.36
SHC2	9.20374e-05	-3.36
GPR137C	3.44571e-08	-3.36
ABHD17C	1.00919e-13	-3.35
CHTF18	3.1574e-06	-3.35
CNTFR	5.35628e-07	-3.35
WRAP53	5.74111e-05	-3.35
DNA2	0	-3.34
CDH24	1.23712e-12	-3.34
FAM69B	6.01365e-10	-3.34
RBM20	0.00833567	-3.34
CD34	0.026891	-3.34
CCNJ	0	-3.33
ZNRF3	0	-3.33
UCP2	1.81802e-09	-3.33
FAM49B	0	-3.32
HDHD1	0	-3.32
NCAPG	0	-3.31
TRIM24	0	-3.31
ZNF93	0	-3.3
SPRY2	0	-3.3
FAM83D	0	-3.3
MEGF6	9.48552e-12	-3.3
GPX5	3.52448e-05	-3.3
PVRL2	0	-3.29
CCNB2	0	-3.28
PHLPP1	0	-3.28
RBP4	0.000243957	-3.28
ADAMTS12	0	-3.27
HNRNPH2	0.00838868	-3.27
ZFHX2	5.11813e-14	-3.26
PTPRB	1.90051e-11	-3.26
PLP1	3.15239e-06	-3.26
GVINP1	7.4011e-06	-3.26
TRABD2B	0.00225911	-3.26
CHKA	0	-3.25
MAGI3	0	-3.25
NUF2	0	-3.25
DENND1A	0	-3.25
IQCA1	0	-3.25
KLHL3	0	-3.25
PARPBP	0	-3.25
RNF152	1.11022e-16	-3.25
STOM	0	-3.24
PI4KAP1	0	-3.24
CCBL2	7.68385e-12	-3.24
CDCA2	0	-3.23
CRISPLD2	0	-3.23
SLC5A6	0	-3.23
TRIM6	4.80826e-09	-3.23
PRSS23	0	-3.22
LIMK2	0	-3.22
MEIS1	0	-3.22
BLACAT1	0.000328868	-3.21
TMEM199	1.06581e-14	-3.2
CDC20	0	-3.18
DNAAF2	0	-3.18
ST3GAL6	8.88178e-16	-3.18
NUDT11	1.29449e-08	-3.17
FAM160A1	3.98782e-07	-3.17
TTC25	0.0304139	-3.17
SESN3	0	-3.16
GALNT3	3.83465e-05	-3.16
VWDE	0.000675935	-3.16
LOC100507462	0.0200058	-3.16
WDR96	0.0112555	-3.16
SMA5	0.0255975	-3.16
LYN	0	-3.15
RASL10B	5.04186e-12	-3.15
PPARGC1A	1.2929e-05	-3.14
ARHGAP39	6.93757e-06	-3.14
DUSP10	3.80906e-12	-3.13
ZNF670	1.14643e-09	-3.13
SMLR1	0.00689885	-3.13
CENPF	0	-3.12
KALRN	0	-3.12
MGST1	0	-3.12
TMEM144	0	-3.12
ZNF195	0	-3.11
HNMT	0	-3.11
ZNF273	0	-3.11
HIST1H3E	2.84299e-05	-3.11
DNAH6	0.00687514	-3.11
CLSPN	0	-3.1
CDCA8	0	-3.1
GPRC5B	0	-3.09
CCNF	0	-3.09
FST	0	-3.09
VASP	8.40875e-11	-3.09
BEND7	5.28554e-08	-3.09
CECR6	0.0108448	-3.09
GULP1	0	-3.08
COQ2	0	-3.08
MARCKSL1	0	-3.06
POU2F1	0	-3.06
C11orf82	0	-3.06
LIG1	0	-3.06
CENPW	3.18334e-11	-3.06
HAS2	0	-3.05
C8orf58	1.55431e-15	-3.05
TMC6	0.00114352	-3.05
MCM3	0	-3.04
PTPRD	0	-3.04
BRCA1	0	-3.04
GDAP1	0	-3.04
FAIM	3.62935e-05	-3.04
CCDC152	2.00269e-10	-3.03
KRT7	0.000817739	-3.03
UBE3D	0.00512099	-3.02
MCM4	0	-3.01
SUCO	0	-3.01
MTFR2	1.05471e-14	-3.01
RIPK4	1.97563e-06	-3.01
TCN2	0.000868698	-3.01
GPR171	0.00577338	-3.01
HDAC9	0	-3
GMPR	0.000178567	-3
PDCL3P4	0.0221485	-3
PCTP	0	-2.99
HAUS8	0	-2.99
PLEKHG3	8.82928e-10	-2.99
MORC2-AS1	2.52101e-09	-2.99
TMEM254-AS1	1.25704e-05	-2.99
PATZ1	0	-2.98
MRPS9	3.19831e-10	-2.98
TMEM92	0.00325367	-2.98
APOBEC2	0.0341342	-2.98
WASF1	0	-2.97
BIRC5	0	-2.97
SYTL5	0	-2.97
SPINK5	2.28706e-14	-2.97
GCDH	1.35548e-05	-2.97
MYO6	0	-2.96
FOS	1.52034e-12	-2.95
AFAP1L1	1.2369e-10	-2.94
MDK	0	-2.93
SPAG5	0	-2.93
CUBN	0	-2.93
IGSF1	3.15539e-07	-2.93
AGAP4	0.00410133	-2.93
PPP2R1B	0	-2.92
TICRR	0	-2.92
ANKRD6	0	-2.91
CPS1	0	-2.91
PANK1	0	-2.91
TONSL	1.19898e-09	-2.91
CARD10	0.0159296	-2.91
KIAA1598	0	-2.9
NAGPA	1.53837e-06	-2.9
PWWP2A	0	-2.89
USP54	0	-2.89
DHTKD1	0	-2.89
NCAPH	0	-2.89
PPP1R9A	0	-2.89
TPM3P9	5.88418e-15	-2.89
DARS2	0	-2.88
ERCC6L	0	-2.88
RRM2	0	-2.87
RFC3	0	-2.87
ENPEP	3.22409e-13	-2.87
FAM133B	5.68169e-06	-2.87
ISM1	1.31266e-07	-2.87
C1orf226	0.000303766	-2.87
WDR77	0	-2.86
ZNF608	0	-2.86
ZNF331	0	-2.86
SYNE2	0	-2.85
EBP	0	-2.85
FLVCR1	0	-2.85
ZNF525	0	-2.85
PRKCZ	3.25683e-11	-2.85
SAMD3	3.39599e-05	-2.85
BUB1	0	-2.84
CHD1L	0	-2.84
PEG10	0	-2.84
RANBP1	0	-2.84
ABHD17B	0	-2.84
RND2	5.94714e-06	-2.84
ADAMTS1	0	-2.83
SGOL1	0	-2.83
ANKS1B	0.00289901	-2.83
PLXNA2	0	-2.82
DOPEY2	0	-2.82
H19	0	-2.81
ACAA1	7.80987e-09	-2.81
SPSB4	3.0572e-06	-2.81
RPS6KA1	0.000422966	-2.81
C14orf142	0.00057645	-2.81
RNASEH1-AS1	0.0213459	-2.81
KIF26B	0	-2.8
KIF2C	0	-2.8
PAG1	6.77236e-15	-2.8
MTMR7	3.31336e-05	-2.8
KDM6A	0	-2.79
POLQ	0	-2.79
SAAL1	0	-2.79
AURKA	0	-2.79
ZNF761	0	-2.79
F3	0	-2.79
GGH	0	-2.78
HMGB3	0	-2.78
BRCA2	0	-2.78
FAM89A	7.40019e-11	-2.78
KIAA1524	0	-2.77
SMYD2	0	-2.77
KCTD1	5.55112e-16	-2.77
H2AFY2	0	-2.76
TEX30	0.000114591	-2.76
EXO1	0	-2.75
GAB2	0	-2.75
ZNF100	0	-2.75
DBF4	0	-2.75
KCNJ8	1.31453e-08	-2.75
PLD2	7.55207e-12	-2.74
PPIH	6.79407e-09	-2.74
TRIM61	2.07448e-06	-2.74
BRI3BP	0.00146714	-2.74
TRIM17	0.0243153	-2.74
FLNB	0	-2.73
PHACTR2	0	-2.73
TUBB2B	0	-2.73
E2F8	0	-2.73
ABHD3	1.28434e-06	-2.73
BUB1B	0	-2.71
MASTL	0	-2.71
KIF14	0	-2.71
SLIT2	0	-2.7
ERICH1	1.23062e-06	-2.7
SLC2A14	1.96811e-11	-2.7
EFCAB11	0.000119465	-2.7
ARGLU1	0	-2.69
DANCR	0	-2.69
SORL1	0	-2.69
TIMELESS	0	-2.69
PDIA3P1	1.13227e-10	-2.69
PGBD2	0.0311768	-2.69
DLGAP5	0	-2.68
FNBP1L	0	-2.68
KIF4A	0	-2.68
LRP1B	0	-2.68
PLXNB1	0	-2.68
42067	4.8856e-06	-2.68
ARL6IP1	0	-2.67
TRIM28	0	-2.67
C7orf55-LUC7L2	3.66374e-15	-2.67
ZNF101	0.0377137	-2.67
HIST1H2AL	1.84738e-09	-2.67
DPP4	0	-2.66
DPYSL3	0	-2.66
GTF2E1	0	-2.66
HIST1H3B	5.01821e-14	-2.66
ATP6V1C2	2.02397e-05	-2.66
ZNF702P	6.40042e-09	-2.66
LOC100506124	0.0386141	-2.66
CCNDBP1	0	-2.65
CTBP2	0	-2.65
KIF24	0	-2.65
PELI1	0	-2.65
EYA1	0	-2.65
FAM110B	0	-2.65
DUSP4	2.60014e-13	-2.65
PASK	7.82958e-11	-2.65
CENPJ	0	-2.64
ODC1	0	-2.64
POLE	0	-2.64
TNFRSF19	0	-2.64
GSTCD	0	-2.64
SNRPB	0	-2.64
TMEM164	1.1051e-11	-2.64
DTL	0	-2.63
MTF2	0	-2.63
CASP6	0	-2.63
RAB3B	0	-2.63
TCF7	0.000152365	-2.63
ARHGEF5	0.000470088	-2.63
CEP70	0.003401	-2.63
AXIN2	0	-2.62
FLOT2	0	-2.62
CENPK	5.02626e-10	-2.62
BZW2	0	-2.61
DCP2	0	-2.61
FANCA	0	-2.61
ZNF789	7.42784e-11	-2.61
EFCAB2	0.0004503	-2.61
PGBD3	0.0133733	-2.61
HN1	0	-2.6
HN1L	0	-2.6
STIL	0	-2.6
AMOTL2	0	-2.6
MIS18A	0	-2.6
RANBP17	0	-2.6
LRRC4	0.000157653	-2.6
NIPAL4	1.48891e-06	-2.6
OIP5	2.27258e-06	-2.6
GLUL	0	-2.59
POLA1	0	-2.59
VAV2	0	-2.59
ADRBK2	0	-2.59
HAUS1	7.13873e-14	-2.59
GATM	2.10289e-10	-2.59
TMTC4	0	-2.58
ZNF107	0	-2.58
TDRD7	0	-2.58
TGIF2	0	-2.58
C5orf34	0.00518896	-2.58
PDSS1	0.00155348	-2.58
GSE1	0	-2.57
RIMS2	0	-2.57
ZNF600	2.82805e-10	-2.57
PLCL2	5.86844e-10	-2.57
HIST1H3I	0.000580522	-2.57
BRIP1	0	-2.56
SRSF7	0	-2.56
TLE1	0	-2.56
ZNF431	0	-2.56
HSD17B7	3.92686e-13	-2.56
CENPA	2.65743e-05	-2.56
SLC26A6	0.00032711	-2.56
PLEKHG4B	0	-2.55
RNF141	0	-2.55
SKP2	0	-2.55
WNK3	0	-2.55
JARID2	5.33705e-10	-2.55
FHOD3	0	-2.55
SLFN12	0	-2.55
TTLL4	0	-2.55
LEAP2	0.000373051	-2.55
SHPRH	0	-2.54
AUH	4.17602e-06	-2.54
CKAP2L	1.33227e-15	-2.53
GINS2	8.40883e-13	-2.53
GSG2	0.00411227	-2.53
MYEF2	0	-2.52
WLS	0	-2.52
KIAA1919	0	-2.52
NABP1	0	-2.52
RFC2	5.4124e-09	-2.52
SIK1	5.11163e-06	-2.52
ABAT	0.0316861	-2.52
LRRTM3	0.0017301	-2.52
TPPP	0.0311594	-2.52
NEDD9	0	-2.51
FJX1	0	-2.51
SATB2	0	-2.51
FGD5	3.47979e-08	-2.51
TVP23C-CDRT4	9.0857e-06	-2.51
OR7E12P	6.58851e-07	-2.51
ADI1	0	-2.5
H2AFX	0	-2.5
TRAF4	0	-2.5
FGF9	6.42042e-13	-2.5
ARPC4-TTLL3	0.00479884	-2.5
KNSTRN	0	-2.49
SNHG1	0	-2.49
RBMXL1	5.31115e-08	-2.49
ZNF852	5.28487e-05	-2.49
LOC646813	0.000122824	-2.49
AHCY	0	-2.48
ZNF92	0	-2.48
C15orf41	0	-2.48
TUBD1	6.92779e-14	-2.48
SUPT3H	5.52666e-11	-2.48
MAP2K6	0.0024876	-2.48
RNFT2	1.23208e-07	-2.48
GJA5	1.14469e-06	-2.48
C2orf43	0	-2.47
SORT1	0	-2.47
TMEM123	0	-2.47
ZNF641	0	-2.47
MASP2	5.53593e-08	-2.47
MND1	9.8034e-07	-2.47
C9orf40	1.99058e-06	-2.47
CHAC2	0.00982219	-2.47
PLEKHA8	0	-2.46
NPR3	3.64693e-11	-2.46
C10orf12	0	-2.46
NXN	0	-2.46
TEK	0	-2.46
KIF18A	1.11466e-13	-2.46
FAXC	7.15988e-05	-2.46
AURKB	6.75341e-08	-2.46
ERV3-1	0.0111457	-2.46
CDCA5	0	-2.45
DNMBP	0	-2.45
FZD6	0	-2.45
KIF23	0	-2.45
DZIP3	0	-2.45
PET112	5.19077e-08	-2.45
EXOC6	9.20578e-07	-2.45
PGP	7.03178e-06	-2.45
LIMD2	4.50961e-06	-2.45
LARGE	0	-2.44
POLA2	0	-2.44
MCM5	2.22045e-16	-2.44
TTC12	6.18727e-13	-2.44
AMACR	2.31193e-12	-2.44
ADCY1	2.20297e-09	-2.44
SYT14	0.00787626	-2.44
HJURP	0	-2.43
LAPTM4B	0	-2.43
TP53BP2	0	-2.43
TSPAN18	0	-2.43
HSD17B11	5.88418e-15	-2.43
ZNF589	1.13396e-06	-2.43
AMD1	0	-2.42
RCBTB2	0	-2.42
RFX3	0	-2.42
SLC8A1	0	-2.42
SRSF3	0	-2.42
MSI2	1.32749e-08	-2.42
ZNF765	2.25205e-06	-2.42
ZNF778	0.0286268	-2.42
CIAPIN1	0	-2.41
MELK	0	-2.41
PLK1	0	-2.41
TFAM	0	-2.41
ATP7B	1.77636e-15	-2.41
OSBPL10	0	-2.41
C11orf48	0.0039253	-2.41
CLCN2	0.0268527	-2.41
CTPS2	0	-2.4
IDH1	0	-2.4
TSPAN14	0	-2.4
BMF	0	-2.4
PPIF	0	-2.4
ZNF28	1.4333e-13	-2.4
STON1-GTF2A1L	0.0283559	-2.4
ECT2	0	-2.39
ELMO1	0	-2.39
NUDCD1	0	-2.39
ATP11A	0	-2.39
CNDP2	0	-2.39
JPH1	1.05735e-07	-2.39
CHCHD4	6.79064e-06	-2.39
TMEM170A	0.00263087	-2.39
TMEM177	0.00619263	-2.39
ATAD5	0	-2.38
NEK2	0	-2.38
RMI2	1.86885e-09	-2.38
GABPB1-AS1	2.28238e-07	-2.38
CEP72	1.50435e-05	-2.38
LIFR	0	-2.37
MCM8	0	-2.37
ZNF121	0	-2.37
PITPNC1	2.13009e-08	-2.37
ZNF660	1.95776e-09	-2.37
NUP160	0	-2.36
DEPDC1	0	-2.36
IPO11	0	-2.36
HERC6	0.00155348	-2.36
RBM12B-AS1	0.00119265	-2.36
ATP1B3	0	-2.35
SSFA2	0	-2.35
ZNF326	0	-2.35
ZNF714	0	-2.35
C4orf21	3.19189e-13	-2.35
ZNF253	0	-2.35
HEG1	4.44089e-16	-2.35
MGST2	6.14506e-11	-2.35
BZRAP1-AS1	0.0356785	-2.35
GTSE1	0	-2.34
NUP205	0	-2.34
SLC19A2	0	-2.34
CTNNBL1	1.98854e-11	-2.34
POLR3K	2.85102e-07	-2.34
C5	2.75178e-06	-2.34
KIFC1	2.31729e-05	-2.34
ATIC	0	-2.33
HSPA14	0	-2.33
PELI2	0	-2.33
SRSF2	0	-2.33
PLK4	1.88738e-15	-2.33
RNASEH2A	2.72256e-10	-2.33
AKAP1	4.43534e-13	-2.33
PABPC1L	2.19987e-07	-2.33
HIST1H2BF	0.000201451	-2.33
LOC653501	0.00378006	-2.33
CDH2	0	-2.32
CSPP1	0	-2.32
IGSF3	0	-2.32
NRIP1	0	-2.32
SFPQ	0	-2.32
MIDN	0	-2.32
FANCB	1.99324e-08	-2.32
ZNF211	7.93371e-07	-2.32
SERPINB1	0.00303724	-2.32
CDON	0	-2.31
TDP1	0	-2.31
SEMA4D	1.77636e-15	-2.31
DPP3	2.15421e-09	-2.31
RP11-453F18__B.1	1.2313e-06	-2.31
ZNF551	3.42283e-07	-2.31
ZNF788	6.34423e-05	-2.31
ZNF799	0.000245862	-2.31
THAP7-AS1	0.0396844	-2.31
ACAT2	0	-2.3
CKS2	0	-2.3
GPD2	0	-2.3
METTL3	0	-2.3
UBE2D1	1.10101e-10	-2.3
YPEL1	0.000116497	-2.3
CENPM	0.0133492	-2.3
CCNA2	0	-2.29
CUL1	0	-2.29
NES	0	-2.29
CASD1	3.33067e-16	-2.29
ORC4	1.17539e-12	-2.29
LINC01061	6.90438e-11	-2.29
C17orf53	2.7335e-07	-2.29
PCSK6	7.01437e-06	-2.29
GPR143	0.00130738	-2.29
CCDC84	0	-2.28
KIAA1217	0	-2.28
PSMD6	0	-2.28
RAE1	6.66134e-16	-2.28
GNAL	5.72206e-07	-2.28
SYNPO2	1.9984e-15	-2.28
ERI2	2.79532e-10	-2.28
ZC3HC1	1.88516e-07	-2.28
FBLN1	0	-2.27
ZNF518A	0	-2.27
KIF11	2.33147e-14	-2.27
DYNC1LI1	0	-2.27
PIK3C2B	4.67972e-10	-2.27
CDK6	0	-2.26
ISYNA1	0	-2.26
GET4	2.1254e-10	-2.26
HOMEZ	6.04919e-05	-2.26
NOP56	0	-2.25
STK40	0	-2.25
STARD7	0	-2.25
TKT	0	-2.25
LOC644936	2.27263e-13	-2.25
SYTL2	3.67573e-12	-2.25
POLB	6.95366e-12	-2.25
CENPL	5.31931e-07	-2.25
HMGA1	0	-2.24
KIF20B	0	-2.24
PARP1	0	-2.24
ZSCAN29	0	-2.24
HMGN3	1.38295e-11	-2.24
RDH10	6.00966e-10	-2.24
CTNNAL1	0	-2.23
DHX9	0	-2.23
EXPH5	0	-2.23
UBE2T	1.11022e-16	-2.23
AHR	1.02141e-13	-2.23
PPP1CA	0	-2.23
MCM2	5.25135e-14	-2.23
FKBP3	0	-2.22
NAV2	0	-2.22
EIF4A3	3.24851e-13	-2.22
ACTA2	1.3266e-08	-2.22
HSPA1B	3.55271e-15	-2.22
ILKAP	3.30679e-05	-2.22
ZBTB46	7.15672e-05	-2.22
TUFT1	0.00117275	-2.22
API5	0	-2.21
CCT3	0	-2.21
CEP128	0	-2.21
DNAJC9	0	-2.21
NOP58	0	-2.21
SNRPD1	0	-2.21
TUBB4B	0	-2.21
ADAM22	0	-2.21
C17orf96	0.0303887	-2.21
HNRNPM	0	-2.2
NCAPG2	0	-2.2
PPA1	0	-2.2
RRM1	0	-2.2
NFE2L3	2.55351e-15	-2.2
PLCB1	1.95969e-11	-2.2
FBLN2	0	-2.2
PCBD1	1.42705e-10	-2.2
PAPPA2	6.64357e-07	-2.2
DDAH2	0	-2.19
WNT5A	0	-2.19
ZNF738	0	-2.19
ZHX2	2.18825e-13	-2.19
ABCC5	0	-2.19
TACC3	0	-2.19
PRKCE	4.64073e-14	-2.19
EEF1E1	1.81814e-09	-2.19
CITED2	2.35771e-09	-2.19
ATP6V1G2-DDX39B	0.01841	-2.19
TAS2R5	0.0438652	-2.19
FAM107B	0	-2.18
MIOS	0	-2.18
PIK3R3	0	-2.18
UNC5C	0	-2.18
ZNF675	1.24456e-12	-2.18
PDCL3	1.56694e-11	-2.18
PAMR1	9.18281e-06	-2.18
PHKG2	0.00240277	-2.18
UCHL3	0.0352039	-2.18
PAXBP1	0	-2.18
GYG2	6.77236e-15	-2.18
GCSH	6.19817e-10	-2.18
MAPK10	0.00202446	-2.18
HMGB1	0	-2.17
LOC389831	0	-2.17
SNHG3	0	-2.17
TCOF1	0	-2.17
ZNF75A	0	-2.17
SMS	1.11022e-16	-2.17
PUS7	0	-2.17
RNF219	0	-2.17
TMEM245	0	-2.17
PPP1R13B	5.55112e-16	-2.17
NINL	2.94209e-14	-2.17
TMEM161B	2.20626e-08	-2.17
ZNF219	0.0149268	-2.17
CNOT6	0	-2.16
MRE11A	0	-2.16
RALY	0	-2.16
SASS6	0	-2.16
TOPBP1	0	-2.16
ZNF91	0	-2.16
PAN3	0	-2.16
PTGR1	0	-2.16
ITGA3	1.52805e-09	-2.16
LPAR6	1.20563e-07	-2.16
CSTF2	0.000189876	-2.16
TRIM45	0.00219976	-2.16
RAB3D	0.00897387	-2.16
ALPK3	0	-2.15
BAZ1A	0	-2.15
FAM171A1	0	-2.15
RAD18	0	-2.15
RPP30	0	-2.15
SDC4	1.07053e-10	-2.15
ZNF850	5.96301e-13	-2.15
FLAD1	0.00116042	-2.15
PINX1	0.00301686	-2.15
DHFR	0	-2.14
MYH10	0	-2.14
PLCB4	0	-2.14
RAB11FIP1	0	-2.14
TOP2A	0	-2.14
USP10	0	-2.14
CENPE	1.44329e-15	-2.14
ZNF611	4.31645e-10	-2.14
SLC7A2	3.77119e-05	-2.14
FGFR1OP	0	-2.14
QDPR	4.02167e-12	-2.14
KCNJ13	2.80873e-09	-2.14
TRIM11	0.0157702	-2.14
CDC14B	0	-2.13
KIAA0101	0	-2.13
LEPROTL1	0	-2.13
SALL2	0	-2.13
HMCES	9.78295e-12	-2.13
TPD52	4.35062e-09	-2.13
CCNJL	0	-2.13
RAPGEF5	2.32814e-10	-2.13
ZNF552	1.38862e-08	-2.13
ZNF286A	0	-2.12
PMP22	1.88738e-14	-2.12
PRMT1	1.20481e-12	-2.12
TBCA	6.13531e-12	-2.12
RBM15	1.66875e-10	-2.12
MYO5B	0	-2.12
SRC	1.11022e-16	-2.12
ZNF594	3.25602e-10	-2.12
SMYD3	5.27036e-07	-2.12
INTS9	0.00049657	-2.12
DKFZP434L187	0.00345557	-2.12
CASP9	0.0101104	-2.12
CSE1L	0	-2.11
DDX52	0	-2.11
LSM4	0	-2.11
MIS18BP1	0	-2.11
YARS2	0	-2.11
METTL17	1.04898e-11	-2.11
ABCA11P	3.78434e-10	-2.11
FGFR2	0.000483329	-2.11
GIN1	0.00268666	-2.11
CBR4	0	-2.1
ECHS1	0	-2.1
EFNA5	0	-2.1
NET1	0	-2.1
CPNE2	2.29816e-14	-2.1
PPIL1	2.03282e-13	-2.1
PCDH7	0	-2.1
FASTKD5	2.9909e-09	-2.1
GPR56	4.13335e-08	-2.1
CD9	1.49756e-07	-2.1
INO80C	1.6243e-05	-2.1
ATP8A1	0.0022295	-2.1
SLCO4C1	0.002206	-2.1
RP5-1180C10.2	0.0245066	-2.1
ALDH7A1	0	-2.09
BRPF3	0	-2.09
EML4	0	-2.09
H3F3AP4	0	-2.09
PKP4	0	-2.09
TPX2	0	-2.09
TRIM59	0	-2.09
PVRL3	1.4877e-14	-2.09
LCMT1	4.76286e-14	-2.09
CEP76	2.216e-05	-2.09
CENPI	0.00103127	-2.09
RAPGEF1	0	-2.09
LOC100506990	6.54028e-09	-2.09
GNA14	0.0226843	-2.09
APBA2	0.0312731	-2.09
ALS2	0	-2.08
BACH2	0	-2.08
BAZ2B	0	-2.08
RNF38	0	-2.08
TYMS	0	-2.08
NFATC2IP	1.67601e-06	-2.08
COMMD10	1.67183e-05	-2.08
FARS2	0.0209594	-2.08
SPATA5L1	0.0017741	-2.08
GRIK2	0.00479374	-2.08
PRDX2	0	-2.07
WTAP	0	-2.07
ZNF544	2.77548e-08	-2.07
NDC80	1.87628e-14	-2.07
IPO11-LRRC70	0.000165473	-2.07
DAG1	0	-2.06
FAM13B	0	-2.06
HMGN1	0	-2.06
STRADB	1.11022e-16	-2.06
LACTB	3.09086e-13	-2.06
SORD	5.56666e-13	-2.06
PRKAA2	5.49271e-11	-2.06
CTNNB1	0	-2.05
USP6NL	0	-2.05
TPRKB	0.000551923	-2.05
ARMC6	0.00342867	-2.05
TTC28-AS1	0.00465139	-2.05
SLC35G1	0.00893664	-2.05
ECE2	0.0440613	-2.05
ATP6V1H	0	-2.04
HDAC2	0	-2.04
PLEKHB2	0	-2.04
STAU2	0	-2.04
UHRF1	0	-2.04
KNOP1	4.73399e-13	-2.04
MRPL45	1.90736e-12	-2.04
PJA1	4.66857e-11	-2.04
GOLGA8B	7.70055e-05	-2.04
ARHGAP11B	1.37287e-05	-2.04
SFMBT1	4.74171e-05	-2.04
CAT	0.00117311	-2.04
ULK4	0.010672	-2.04
TELO2	9.90222e-05	-2.04
PIDD	0.00349083	-2.04
CCT5	0	-2.03
DDX20	0	-2.03
PAICS	0	-2.03
PRPSAP2	0	-2.03
OARD1	1.94522e-12	-2.03
LRRC1	1.94972e-10	-2.03
PMF1	0.000136775	-2.03
NUP93	0	-2.03
GPR89A	2.65343e-13	-2.03
FDX1	1.91336e-08	-2.03
LSM14B	0.000361921	-2.03
SAC3D1	0.0199182	-2.03
C12orf49	0	-2.02
CDK7	0	-2.02
DOCK9	0	-2.02
EIF4EBP2	0	-2.02
GRB10	0	-2.02
NFRKB	0	-2.02
SEPHS1	0	-2.02
LYPLA2	6.66134e-16	-2.02
PGBD1	0.0155437	-2.02
RPA2	0	-2.02
CNKSR2	0	-2.01
HNRNPH1	0	-2.01
PANX1	0	-2.01
PRDX6	0	-2.01
ZNF85	2.28663e-10	-2.01
SLC7A7	0	-2.01
EFNA4	4.69246e-11	-2.01
NUDT16L1	1.42902e-06	-2.01
KREMEN1	0.000135618	-2.01
AAMP	0.000429051	-2.01
INCENP	0.00361129	-2.01
ZNF530	0.0405007	-2.01
CEP135	0	-2
CKS1B	0	-2
FAM117B	0	-2
FAM136A	0	-2
FBXO22	0	-2
H2AFY	0	-2
NOL11	0	-2
PPAP2B	0	-2
TTI1	0	-2
COL7A1	6.10623e-15	-2
MRPL11	1.66996e-11	-2
NHS	1.77641e-11	-2
PSMD14	4.77407e-11	-2
NSUN5	2.28663e-06	-2
SLC2A1	4.50288e-06	-2
NVL	0	-2
ZNF737	6.66134e-16	-2
MTRNR2L5	8.33274e-10	-2
DHX15	0	-1.99
KANK1	0	-1.99
STON1	0	-1.99
TMEM200A	0	-1.99
NUP85	5.46636e-10	-1.99
GLA	3.93609e-09	-1.99
POLI	1.53806e-07	-1.99
COMMD4	2.40424e-06	-1.99
LRP4	0	-1.99
MICU3	7.43612e-09	-1.99
CDCA3	1.78915e-08	-1.99
ADA	0.00232558	-1.99
ADAM19	0	-1.98
NAE1	0	-1.98
PSME4	0	-1.98
RALGAPA2	0	-1.98
RPA1	0	-1.98
TRMT1L	1.25786e-10	-1.98
UTP14A	3.10288e-09	-1.98
ZNF561	5.84144e-07	-1.98
NEB	0.000373569	-1.98
CHEK1	0	-1.97
GATA6	0	-1.97
KIF20A	0	-1.97
PNRC2	0	-1.97
AMIGO2	2.34923e-13	-1.97
ZW10	8.90177e-13	-1.97
PAWR	1.23437e-08	-1.97
IQGAP3	3.28546e-05	-1.97
MRPS26	0.0385776	-1.97
LRRC32	1.65515e-06	-1.97
CCT8	0	-1.96
HMGCR	0	-1.96
UBE2C	0	-1.96
RAD51AP1	4.55191e-15	-1.96
CREG1	1.37779e-13	-1.96
UPF3B	4.53082e-13	-1.96
ADNP2	0	-1.96
NR2F6	5.1572e-11	-1.96
RALGPS1	3.7309e-05	-1.96
NCAPH2	0.000111063	-1.96
C6orf211	0	-1.95
HNRNPDL	0	-1.95
PCNA	0	-1.95
ST6GAL1	0	-1.95
ZNF117	0	-1.95
EFTUD1	2.79432e-12	-1.95
QPCT	2.55244e-09	-1.95
CNOT10	1.26112e-06	-1.95
CASC14	0.00214926	-1.95
ZNF578	0.00261443	-1.95
NIF3L1	0	-1.95
YEATS4	1.07751e-07	-1.95
PRPF19	4.78633e-06	-1.95
ANKRD32	0.000193756	-1.95
LOC389906	0.00067983	-1.95
ZNF252P	0.0029403	-1.95
HSPD1	0	-1.94
SAE1	0	-1.94
TRIP13	0	-1.94
UBASH3B	0	-1.94
KIAA1147	4.44089e-16	-1.94
DOPEY1	7.77156e-16	-1.94
ZNF138	1.41104e-08	-1.94
RCAN2	1.07328e-05	-1.94
BEX2	1.4574e-05	-1.94
[truncated: 5,042 more rows]
