# Supplementary material for: Mapping molecular landmarks of human skeletal ontogeny and pluripotent stem cell-derived articular chondrocytes
Source: Nat Commun. 2018 Sep 7;9:3634. doi: 10.1038/s41467-018-05573-y (PMC6128860; doi:10.1038/s41467-018-05573-y)
Supplement: Supplementary file 22 — Supplementary Data 20 [file 41467_2018_5573_MOESM22_ESM.xlsx]

## Sheet: Sheet1
Supplementary Data 20: Genes significantly differentially enriched in adult pig ITGA4- BMPR1B- articular chondrocytes vsCD146+ synovial pericytes (p<0.05). Positive sign indicates enrichment in ITGA4- BMPR1B- cells.
A4-B1B- vs pericyte
Gene name	P-value	Fold change
COL2A1	1.72812e-06	1693.66
HAPLN1	3.30756e-07	558.35
ACAN	1.88425e-07	550.722
CHI3L1	3.16343e-09	402.677
COMP	3.17179e-07	394.005
C2orf40	2.85041e-05	337.975
MGP	6.96593e-06	317.24
PRELP	1.26961e-06	283.382
FMOD	1.21114e-06	223.879
CHAD	1.59142e-05	184.595
COL11A1	2.92311e-06	155.116
COL6A3	1.32206e-09	119.768
COL9A2	7.37708e-06	114.498
FN1	3.18766e-07	112.972
COL9A1	1.78255e-05	109.101
C2orf82	1.19427e-05	108.67
ANXA8	5.45416e-06	103.165
CDO1	0.000204835	96.9897
CILP2	6.4109e-05	96.6562
SERPINE2	3.85636e-06	94.2026
SOX9	1.08599e-08	89.6386
CU633166.1	9.2056e-07	87.9402
S100A1	0.000617913	85.5043
SCRG1	0.000219151	78.2695
COL11A2	1.84971e-05	77.8475
APOD	1.51753e-06	74.8014
BGN	1.78724e-07	73.2332
GREM1	0.00028717	72.6486
BGN	2.20253e-06	70.853
TNFRSF11B	2.49764e-06	66.3754
CLEC3A	0.00021947	65.1359
AEBP1	1.06306e-06	60.4088
COL11A2	8.97113e-05	53.4711
CYTL1	1.03193e-06	53.2305
FAM180A	7.96942e-06	52.3041
SERPINA1	9.70546e-05	51.7714
LOX	2.17029e-05	50.6758
BGN	0.0259697	49.6657
CHI3L1	1.98776e-06	49.4138
MFGE8	1.94156e-06	49.2315
PXYLP1	1.79416e-05	48.4253
NGEF	2.40126e-06	48.299
CD109	3.55081e-06	47.5075
MT1X	0.00076729	46.6029
ZNF385B	7.2182e-07	45.7437
COL6A2	8.01736e-08	45.1749
SERPINE2	0.000195996	43.7038
COL3A1	2.35753e-05	42.8514
CLU	0.0198655	41.6146
EFEMP1	3.82553e-05	41.3424
ADGRG6	0.00033328	41.0392
KCNMA1	2.33338e-06	40.6943
SRPX2	1.00629e-06	39.2361
STK26	1.00504e-06	39.0398
CRISPLD1	0.0142346	37.7664
SUSD5	7.19956e-05	37.5845
DCN	0.000228584	37.0293
ISM1	0.000291827	36.5957
CDON	5.74815e-05	35.9254
BGN	5.64327e-05	35.654
BGN	2.40443e-06	35.5092
EGR1	0.00128888	34.9901
COL6A1	5.00774e-07	33.935
DHRS3	0.00218873	33.7723
MFI2	1.2713e-06	33.152
TGFB2	5.72312e-06	33.1014
ANXA8	5.79297e-06	33.0267
PLOD2	6.40141e-05	32.5776
TGFB2	2.73291e-05	32.1962
S100A14	0.00138028	32.05
CD109	5.73058e-07	29.0329
CCDC80	0.00026324	27.786
CILP	0.000132343	27.3864
CP	3.48472e-06	27.3163
ANKH	0.000976286	26.9589
F2RL2	2.41046e-06	26.385
DDR2	0.000502912	26.3811
LTBP3	3.78319e-05	26.3494
WWP2	5.8466e-06	25.8837
SNAI2	6.92384e-06	25.6319
PAPSS2	1.5192e-06	25.3033
KCNQ5	7.4222e-07	24.4393
SH3KBP1	5.27162e-06	24.0831
SHISA2	0.000269535	23.7021
GNG2	5.48748e-06	23.6978
SYNM	0.00870938	23.667
COL11A2	0.000751032	23.5856
NT5E	4.0151e-05	22.8977
LBP	0.000821884	22.8764
FOLR2	0.00024264	22.8763
SPP1	3.36855e-05	22.5167
SULF1	0.000115654	22.5025
ABI3BP	0.000274637	22.4459
PGK1	0.0278264	22.2196
SLC2A9	6.75703e-08	22.0435
SIX1	0.00117814	21.9851
LGR4	0.00047637	21.6685
CAPN6	0.00371829	21.6292
MFAP2	0.000291401	21.2501
RPL39	0.00268911	21.1728
MATN1	0.0179205	20.8693
SOD3	6.56011e-07	19.9835
MAL	0.000563579	19.6962
RARRES1	0.00010555	19.6129
SPARC	5.39798e-05	19.5738
PRG4	0.00216333	19.3927
HAPLN3	0.000553317	19.2399
SDC2	4.03555e-05	19.1537
SLC8A3	0.000113447	18.9488
PSAT1	0.000485455	18.7471
HDAC9	0.00031906	18.7417
BAIAP2L1	0.000121589	18.5444
EFHD2	7.48161e-08	18.1685
WIF1	0.000455872	18.106
PDGFRA	0.000504565	18.0603
PAPSS2	1.50277e-06	17.9699
ITGA10	0.000116425	17.7964
TSC22D1	3.86104e-05	17.7531
LECT1	0.00142673	17.1951
TGFBI	0.000199593	17.1489
PTGS1	1.14106e-05	17.0935
TPM1	0.000471408	17.0367
RARG	0.000208175	16.8687
SOX5	4.72088e-05	16.7915
ALDH2	0.00275501	16.6383
FGFR1	0.00108166	16.5987
SEMA3C	4.26281e-07	16.5382
CP	6.91652e-05	16.3658
KCNK1	3.58972e-06	16.288
GLT8D2	0.000317027	16.1175
THY1	0.00229659	16.0435
ITGA10	0.000629567	15.8668
VASN	3.48151e-05	15.5662
RHOBTB3	5.22372e-06	15.4564
NFIX	0.00321147	15.1639
SDC4	4.49619e-06	15.1131
VIT	0.0027553	14.7978
CD59	0.000177775	14.7836
FOS	0.0104539	14.7747
TFPI2	0.0018617	14.71
ZNF385D	0.000144017	14.6023
IGFBP5	0.0132953	14.5376
INHBA	0.00339882	14.3948
FGFR1	0.000880576	14.3724
TRPS1	5.98178e-06	14.322
GPC6	5.8151e-05	14.2561
RUNX1	9.35755e-05	14.0645
SCIN	0.000320179	13.9135
CLU	0.0163103	13.8812
NTN1	0.000719803	13.8122
SORT1	6.40099e-05	13.6453
EMP3	7.65037e-07	13.5583
CPM	0.00131393	13.4851
GEM	1.2581e-05	13.397
FAP	3.32967e-05	13.3458
SYNPO2	0.000156329	13.3115
FZD7	0.000108479	13.155
DNM1	0.000810376	13.1295
RCN3	6.29821e-08	13.1248
MRC2	0.000108657	13.0936
PDGFRA	0.00217423	13.0757
MMP16	0.000224154	13.0425
ME1	4.88471e-05	12.964
PDZRN3	0.000460892	12.9002
ENPP1	0.000119928	12.8876
PDE4DIP	0.000785182	12.7554
IL17D	0.000817406	12.7003
ATP10A	3.54062e-05	12.5856
SLC6A12	0.00666347	12.5052
MME	0.00369384	12.5021
SNORD113	0.0134279	12.3944
S100B	0.00290763	12.3693
CLU	0.0250814	12.3242
SEMA6B	0.000971265	12.3157
TGFB2	9.46699e-06	12.2817
FGFR1	0.00291691	12.2197
PHTF2	0.00472668	12.1519
HK2	4.96243e-06	12.117
AQP3	0.00313229	12.0809
ELL2	1.17255e-07	12.0704
SERPINF1	0.0012813	11.9968
DZIP1	6.08381e-06	11.8812
RBP4	0.000338082	11.8606
GDF5	7.92803e-05	11.8352
SEMA3D	0.00155104	11.802
FKBP10	0.000180323	11.7993
FAM134B	0.00992005	11.7532
COL14A1	0.0122451	11.6089
COL5A1	0.000282091	11.6088
WISP3	0.00235103	11.5543
ATP8B2	0.00161317	11.5335
FGFR1	0.00091012	11.5154
NEXN	0.000991928	11.4615
MATN3	0.00374174	11.457
NOV	0.0113482	11.2282
NID2	2.70874e-05	11.154
TWSG1	0.000724916	11.1329
CMKLR1	2.01543e-05	11.1058
APOD	0.0319218	11.0975
COL14A1	0.0101522	10.9683
SCD	0.000343278	10.9309
MDFI	0.00059391	10.9094
ITGA11	0.00142351	10.8796
SCD	0.00468795	10.8639
OSMR	0.00282361	10.8485
PCOLCE	4.26719e-05	10.8112
GPRC5C	0.00187345	10.8055
CLU	0.0403079	10.7982
CERS4	9.86458e-05	10.7853
COL11A2	0.0059882	10.777
KLF4	0.000922285	10.725
KLF4	0.000164807	10.7069
TBX15	0.0025168	10.6848
SLC39A14	0.000766228	10.6002
CHST10	2.89934e-06	10.6002
IL16	0.00196603	10.5814
TIAM2	7.64801e-06	10.5089
DAB2	0.000864441	10.4741
FOXA3	7.10463e-05	10.3062
TMEM30B	0.00435578	10.2343
OMD	0.00173124	10.2199
TGM2	1.94325e-05	10.1972
UAP1	5.84207e-07	10.1066
LPAR1	0.000153023	10.099
HTRA1	0.0104584	10.0879
PDPN	0.00172762	10.0726
FRY	7.10135e-07	10.0678
GLTP	0.000160904	10.0648
PLCD1	0.00407062	10.0321
TNS3	0.000737774	10.0071
FGFR2	0.00780133	9.99175
ISLR	0.00852262	9.90727
SHAS2	0.000841645	9.88953
WBP5	0.000253537	9.82715
HTRA3	0.00109386	9.7915
SDK2	0.000957153	9.7183
PCOLCE2	1.4758e-05	9.66089
ABHD2	0.000561546	9.65619
RCN2	0.000169315	9.58924
RARRES2	0.000897385	9.56985
ETV5	0.000448597	9.53709
GFPT2	8.84161e-07	9.52897
CP	0.00270242	9.46787
PTPRU	0.000934994	9.42339
IVNS1ABP	0.000130337	9.36927
P4HA3	8.81237e-06	9.32472
TIMP2	0.0087741	9.28441
FGFR1	0.000558072	9.25527
PJA1	9.34994e-05	9.24132
DSTN	0.00132204	9.1943
TIAM2	0.00035549	9.14551
SCARA3	0.0402569	9.13117
MCOLN2	1.86988e-05	9.12987
SAMD4A	0.00601306	9.10563
EZR	1.42507e-07	9.08694
CHPF	0.00240302	9.03127
TSPAN6	0.000824425	9.01507
KLF12	3.79221e-05	8.96417
ZNF385B	0.00280397	8.91677
CHADL	0.0037176	8.90289
HHIPL2	0.00923203	8.89248
PDGFRL	0.00166913	8.88645
ACVR1	0.000453764	8.8808
RCAN1	1.04126e-05	8.8476
PYCR1	0.000427274	8.81248
CD109	0.000129614	8.78127
ARRDC3	0.0005551	8.73917
EGR1	4.21258e-05	8.72786
BMPR1A	0.000847878	8.69709
TPD52L1	1.02086e-05	8.67481
CLDN10	0.000225137	8.63581
KIAA1328	0.00157715	8.57535
MEDAG	0.0031673	8.57182
FAM105A	0.000529855	8.56834
SLC1A1	1.69944e-05	8.56677
ADAMTSL4	1.36438e-05	8.50791
ZNF608	0.00046611	8.47056
METRNL	0.00450328	8.44302
PLP2	0.0281705	8.42641
SNORD116	0.00350137	8.33591
SNORD116	0.00350137	8.33591
SNORD116	0.00350137	8.33591
SNORD116	0.00350137	8.33591
CYR61	1.91443e-05	8.31081
ASNS	0.00158692	8.27722
IGFBP6	2.91756e-05	8.21095
ARSJ	0.00171479	8.20121
GPT2	0.00170759	8.17012
NR1D1	0.00526588	8.12658
FGFR1	0.02546	8.12319
HDAC9	0.00220662	8.03526
CREB3L1	4.25335e-05	7.9816
SERTAD2	0.00062424	7.97984
STXBP6	0.000535781	7.96676
MME	0.00734237	7.92317
TTC3	0.00054188	7.92046
GPX8	1.32844e-06	7.91305
SFRP1	7.36849e-05	7.90404
STK39	0.000952843	7.89252
GEM	3.4085e-07	7.87464
MPP6	0.000453895	7.86144
AXL	0.000168971	7.83491
PHLDA1	3.83252e-06	7.78837
UGGT2	2.72823e-05	7.78797
ITM2C	0.00124168	7.78686
LDLRAD3	0.0197513	7.59721
THBS3	0.000650981	7.5377
TIMP3	0.000416315	7.53697
PAM	0.0116736	7.52829
CD44	0.00157364	7.51263
PDCD4	0.0403343	7.46888
TUBA4A	0.000792678	7.46557
PTGIS	0.0319098	7.44171
PRKCA	6.76981e-05	7.43338
GPRC5A	5.58061e-07	7.42836
CERCAM	0.00298165	7.40679
SOX6	0.00161832	7.3985
COL5A2	0.00109471	7.37568
OAT	0.000751204	7.37
VEGFA	1.27238e-05	7.34614
PSPH	0.014529	7.32882
SLC16A1	1.83346e-07	7.30853
NUCB2	0.00303408	7.30061
TMBIM1	0.000196089	7.28839
HSPB8	0.00362103	7.28003
BHLHE40	0.000112008	7.24656
COPRS	0.00189894	7.24564
FHL1	0.00631902	7.22619
CPNE8	0.00136644	7.2208
RNF144B	2.46346e-05	7.17882
ANXA11	0.00448913	7.17721
BCL2A1	0.000980984	7.16914
CEP126	0.000681989	7.15545
FOXP4	0.00110801	7.14583
FGFR1	0.00100922	7.1408
CH242-270H1.2	0.00791607	7.13561
ECM2	0.00490713	7.12684
TIMP1	0.000384926	7.00187
CA9	0.000113506	6.99354
PHLDA3	0.0377821	6.98431
OSBPL6	0.00469278	6.97748
EPHX1	0.0207849	6.97595
BARX1	0.00147899	6.9545
CTDSPL	0.0110719	6.93736
MKX	0.00126049	6.90362
SPTLC3	3.61612e-05	6.89527
ERLIN1	0.00231396	6.89021
THBD	0.00116551	6.81773
ARL6IP5	0.00140231	6.79323
ADGRA3	0.000141012	6.75619
EGFR	0.000241701	6.63504
EFNA5	0.000145531	6.62185
SLC26A2	0.00220522	6.61896
DSE	6.29212e-05	6.60809
SLC1A4	0.00185399	6.59566
CTDSP2	0.00876464	6.59061
FAM110B	0.0050714	6.58221
TIMP1	0.000142385	6.57655
PYGO1	0.000674882	6.57257
SERP2	0.00843882	6.56169
TIMP1	2.25042e-05	6.54361
MXRA8	0.00565626	6.53507
KIFAP3	0.00134971	6.52492
GALE	3.44108e-05	6.48986
KIF21A	0.000330399	6.48084
PLEKHA5	0.00213881	6.46231
CDK6	0.000149733	6.4614
SMARCD3	0.00151102	6.42379
LRP8	1.97083e-05	6.40537
AHNAK	0.00540415	6.39355
ITGAV	0.00746208	6.3882
TMX4	6.59542e-05	6.38118
SMIM5	0.00407145	6.37827
IFT57	1.08527e-05	6.37464
JUNB	0.00600271	6.373
SLC39A14	0.0014038	6.36912
P4HA1	0.00016088	6.36576
RNASE4	0.0428769	6.34503
MALL	0.00867758	6.33969
HMOX1	0.00258151	6.33893
PRDX4	0.000639919	6.32939
PCK2	0.00444692	6.29791
GALNT15	0.0196116	6.29208
CLIP3	0.00092238	6.2894
PDPN	0.00133607	6.28798
NR4A2	0.00333175	6.22563
SGCE	0.011412	6.21548
WDYHV1	0.00366484	6.18509
EPB41L1	0.00704938	6.17406
EXTL1	0.00459064	6.15736
PRRX2	0.000145358	6.14272
BHLHE41	0.00272477	6.13336
TUSC3	0.000949961	6.12481
ALOX12	0.00220831	6.11081
HEBP2	0.00013485	6.07819
MORF4L2	0.0223656	6.07805
ATP8B2	0.00407468	6.0747
EMILIN1	0.00706742	6.06582
DPY19L3	0.00231928	6.04631
KCNQ5	0.000504184	6.01768
TGFBR1	5.32531e-05	6.0151
MBOAT1	0.00488455	5.98917
FAM46A	8.42186e-05	5.97262
UXS1	0.00254943	5.96884
ADAMTSL3	0.00353886	5.96537
CCNG1	0.00750718	5.95663
ADAMTS6	0.00118764	5.94529
MAPRE2	0.00107118	5.94153
SLC7A2	9.24755e-05	5.9391
ALDH1L2	0.000762285	5.91658
FHL1	0.00119177	5.88775
ADGRG2	0.000280211	5.87193
SH3KBP1	0.000161102	5.8663
WWP2	0.00364069	5.86448
NRP2	1.05603e-07	5.8622
CD9	0.00618203	5.8586
ST6GAL1	4.79615e-06	5.85022
ATF5	0.00339543	5.8442
CD44	0.0267848	5.83445
EEF1B2	0.00556373	5.81883
SPATS2L	0.0118727	5.81686
DUSP10	0.000328385	5.80859
SMO	0.00132135	5.78474
S100A10	0.000333613	5.77371
CKAP4	0.000342191	5.75376
SLC7A1	0.000195871	5.74235
C9orf16	0.00226627	5.74207
PARVA	0.0039749	5.7209
INADL	0.00289773	5.71874
KIAA0040	0.00552121	5.71725
CHPT1	0.000736531	5.7153
MEF2A	0.00258344	5.70548
FAM92A1	0.00137201	5.69608
BHLHB9	0.000501057	5.68448
FAM162A	0.00123108	5.68347
FGFR1	0.009771	5.68321
HDDC2	0.00110564	5.66336
FRMD6	0.00401384	5.65287
SLC25A37	0.000145984	5.64395
CAMKK2	0.00641777	5.6377
HR	0.000796863	5.63263
PPP1R14C	0.000109237	5.63008
RPL34	0.0113692	5.61667
BOC	0.0110498	5.61533
CD44	0.000349519	5.60972
RCN1	0.00913832	5.59841
KANSL1L	0.0137468	5.59325
PKDCC	0.000385003	5.57985
RECK	0.017351	5.57784
ALDH1L2	0.00594425	5.57689
SNORD24	0.0195797	5.56528
FGFR3	0.00881548	5.56317
THY1	0.0103557	5.5622
OSBPL5	0.0192697	5.54426
ADCY3	8.76369e-05	5.53903
SMAD7	3.90665e-05	5.52372
GNAS	0.005791	5.50502
NGFRAP1	0.00308878	5.48261
SNORD110	0.00397079	5.44711
SNORD110	0.00397079	5.44711
PTPRJ	0.000512538	5.43616
BTC	1.77509e-05	5.41986
PREX1	0.0024262	5.40905
BMP1	0.00158572	5.40345
DIXDC1	0.0111148	5.39482
ITGB8	0.0119436	5.39213
SSBP3	0.0361033	5.37359
IL16	0.0184914	5.37261
HDAC9	0.00237689	5.34682
MOXD1	0.00945566	5.33254
FBN1	0.000792947	5.29669
FOXO3	0.00283402	5.29425
SETBP1	0.00264084	5.28424
PARD3	0.000225579	5.27559
PLP2	0.00535905	5.27298
FKBP14	8.45113e-05	5.26867
STC2	0.000143704	5.26604
THRB	0.00647914	5.25832
ERLEC1	0.00880797	5.25655
SNORD47	0.0306064	5.25575
ZKSCAN1	0.016751	5.24734
DAAM2	0.00146973	5.24731
DSP	0.00428223	5.23962
LIN7A	0.00642954	5.22457
CD14	3.28904e-05	5.22224
S100A2	0.00939587	5.22178
AMOTL1	0.00909337	5.19791
RPL8	0.0246535	5.1967
MARVELD1	0.00136926	5.1915
P3H1	0.0014853	5.17456
SOBP	0.000207525	5.17286
CH242-209G14.2	0.0412782	5.16936
DHCR24	0.0213901	5.16836
WASF3	0.00174231	5.16158
ID1	0.0105052	5.15908
CXCL16	0.00155953	5.15498
TFRC	0.0307027	5.15384
MXRA5	0.000257718	5.15277
TWIST1	0.000725054	5.15216
SLC29A1	0.000109316	5.11641
VWCE	0.0025909	5.11567
CLIP3	0.00143057	5.11461
FHL1	0.0118561	5.10758
TULP3	0.00267378	5.10325
SPIRE1	0.0156749	5.10151
snoU6-53	0.0124507	5.09564
MKX	0.0245405	5.092
MMP13	0.000539077	5.07183
GALNT18	0.017041	5.07019
OXCT1	0.0433627	5.06956
KLF4	0.00170915	5.06931
ADGRG2	3.08292e-05	5.06534
AK1	0.035276	5.04316
PHGDH	0.00448802	5.03815
ITGAV	0.00880552	5.03641
CDA	0.000124232	5.03568
AKTIP	0.000288637	5.01631
SNORD83	0.00941001	5.01003
KLF5	0.00136444	4.99588
CSF1	0.00238871	4.98992
NDFIP1	0.00598092	4.9897
SULF2	0.00932906	4.98368
SC5D	0.0384297	4.97622
TCAF1	0.00113899	4.97443
WSCD2	0.0158462	4.97252
WSCD2	0.0158462	4.97252
GPC1	0.00590614	4.97162
CHAC1	0.0064963	4.96337
EVC2	0.00366227	4.95879
FKBP7	0.00696518	4.95355
SSX2IP	0.00170357	4.95044
SLC5A3	0.0221872	4.94408
SDC3	0.00354072	4.94368
BEX1	0.000685222	4.9347
EID1	0.0124254	4.93153
CRLF1	0.00254385	4.92753
PGM3	9.33915e-07	4.91894
HMGA1	1.70899e-05	4.90575
FGFR2	0.011619	4.90553
SSPN	0.0240819	4.90515
ZNF395	0.00216984	4.8667
PTK7	0.00462995	4.86375
SQLE	0.0252419	4.86167
FAM20B	0.000828853	4.84838
RAB11FIP5	0.00223306	4.84791
ADCY2	0.000363883	4.84625
SMAD5	0.000302336	4.83859
MRPS6	0.00353928	4.8279
PGA5	0.0101285	4.81544
TCEA1	0.0340398	4.81313
LTBP2	0.000835341	4.78901
SLC35E3	0.000677947	4.77958
RRAGD	0.000920316	4.77106
NIM1K	0.00935282	4.76433
P3H4	0.000880268	4.75871
LIFR	0.0163409	4.7543
SIRPB1	0.00717988	4.74896
ERGIC1	0.000432613	4.74562
FIBIN	0.00369528	4.7377
SIRPB1	0.0219727	4.73496
AOC2	0.00329397	4.71423
PHF19	0.0114424	4.712
SPPL2A	0.00360347	4.71185
GNA12	0.00209818	4.69865
PTPN13	0.00324278	4.69793
USP53	0.0274689	4.69582
TMEM63A	0.0070492	4.6951
KANSL1L	0.0236147	4.69115
S100A10	0.000472565	4.6732
POU2F3	0.0114456	4.66591
BCAT1	0.000334826	4.66384
SLC16A7	0.00441469	4.65307
CPNE8	0.00779919	4.62838
SH3KBP1	0.000500563	4.62243
P3H3	0.000599644	4.62066
TCF7L2	0.00202294	4.61955
LRIG3	0.00602377	4.61531
PLSCR4	0.00602221	4.60643
CXXC5	0.00424794	4.60286
PGRMC2	0.000451229	4.59566
CCDC122	0.00893	4.58458
MAP2	0.00635997	4.57372
PLCXD3	0.00223795	4.57223
CAPG	0.000359038	4.56333
WSB2	0.00169077	4.5427
SLC1A5	0.000131756	4.54042
TPM2	0.00221777	4.53741
PTN	0.022444	4.53286
SREBF2	0.00485452	4.52498
TNFRSF1B	0.000351936	4.52382
LRRC1	0.00810729	4.52074
CTH	0.00164002	4.49087
CREB3L2	0.00287953	4.48868
ECHDC2	0.0140381	4.48822
GALNT2	0.000627053	4.48668
SNORD19	0.0109444	4.48589
USP2	0.0143502	4.48329
IL16	0.0462757	4.48193
NRK	0.0028192	4.47831
DESI2	0.000178447	4.47787
SRPX2	0.0415379	4.46125
CPNE8	0.00804857	4.45919
TOB1	0.0260649	4.4535
KIAA1549	0.000282434	4.44104
SMAD6	0.0024676	4.437
BZW1	0.00435937	4.42504
GAS7	0.00144183	4.42157
PLAGL1	0.000362955	4.4213
PAPPA2	0.0140093	4.42072
METTL4	0.00513952	4.40634
CPE	0.00308511	4.40459
COL1A2	0.0334211	4.40235
FZD9	0.0115988	4.39987
EIF4EBP2	0.00271427	4.39874
CYP20A1	0.00460753	4.39688
SH3GL1	0.00760166	4.39009
PRDM5	0.00343343	4.38323
DNMBP	0.00395872	4.37954
ADGRG2	0.000212263	4.37584
RYK	0.000492168	4.37289
GLG1	0.00839657	4.36912
PER3	0.00392372	4.36258
SLC38A5	0.000879538	4.35108
NPTX2	0.0277049	4.32806
PAPPA	0.000350851	4.32402
GARS	0.00113899	4.31654
NAMPT	0.00117357	4.31522
FKBP9	0.00487384	4.31505
STK40	0.0011461	4.31479
MMP12	0.00520171	4.31299
RRBP1	0.00460806	4.30817
NPEPPS	0.00983003	4.30352
COLGALT2	0.0168681	4.29522
GNA14	0.00373862	4.28983
NFAT5	0.00678821	4.28296
MESDC2	0.00104888	4.2747
TSPAN3	0.00258394	4.27354
CRTAP	0.00184541	4.26692
AKR7A2	0.0150258	4.26444
S100A6	0.000471126	4.26162
PDGFRB	0.000206199	4.26108
FGF2	0.000749637	4.25768
FCHSD2	0.000342808	4.25459
ELOVL6	0.00499364	4.24617
MACC1	0.00660338	4.22139
ARFGAP3	0.00492219	4.20459
CH242-280I8.4	0.0315207	4.20347
ARNT	0.0118255	4.20166
PTH1R	0.0138591	4.20165
MAGED4B	0.00609196	4.19817
MTMR11	0.00961529	4.18569
TSPAN6	0.00170912	4.18298
DTWD1	0.00400608	4.17893
MSMB	0.00742853	4.17885
GNAQ	0.000671873	4.17819
SIDT2	0.00984182	4.17202
TBX18	0.000930765	4.15605
PLAC9	0.028939	4.15312
NUDT6	0.00173786	4.14394
MFI2	0.00174011	4.13977
CPN1	0.00432943	4.1389
PDK3	0.00490636	4.13432
CSRNP1	0.0027835	4.13002
SLC41A2	0.000520575	4.12881
TFRC	0.00244319	4.12543
BICC1	0.00306995	4.1198
PDGFC	0.00156042	4.11959
MON2	0.00224086	4.11656
GHR	0.0214248	4.11341
PRKAG2	0.0323191	4.09935
NIPSNAP3A	0.00901709	4.09459
LMO4	0.0046599	4.09089
BNIP3	0.000247665	4.09067
RSPO3	0.00456572	4.08786
LINGO1	0.0102934	4.08375
GUSB	0.00300471	4.07584
ARMC10	0.0116565	4.07096
KLF4	0.00184789	4.06913
PPP1R1B	0.0364164	4.06748
KIF26B	0.00463734	4.0535
CAMK1D	0.00537088	4.04553
CHST3	0.000171542	4.03804
DOK1	0.0054379	4.03612
APOD	0.0238578	4.03603
ATIC	0.00292296	4.03215
KIRREL	0.0173372	4.02309
EFS	0.0208886	4.02274
CEBPZOS	0.00508664	4.02181
PLCE1	0.00201961	4.02178
RAB32	0.00357596	4.01992
UHRF1BP1L	0.0022955	4.00846
COPZ2	0.0089787	4.00388
GPRASP2	0.00720319	4.00246
MKNK2	0.00499739	4.00105
ANXA2	0.000164237	3.9895
SNORD46	0.0266887	3.98928
S100A16	0.0185821	3.97476
SGCD	0.000867002	3.97137
P2RX4	0.000104324	3.97118
ARNT	0.0405551	3.96925
NPC2	0.0351742	3.96885
MAGEH1	0.0034657	3.96711
HS3ST3B1	0.00129599	3.95566
POLD2	0.00104254	3.9554
PLCL2	0.00541246	3.94694
PRDX5	0.0251156	3.94654
SLC35D1	0.00228981	3.94635
TUBA1C	0.00354912	3.94178
TRIB3	0.00124413	3.94106
RPL8	0.0184784	3.93536
KCNA1	0.0215539	3.93149
PRRG4	0.025863	3.92965
SFN	0.00128075	3.92547
MAPRE3	0.0173954	3.92431
TEX9	0.0082666	3.92284
MORF4L2	0.0372635	3.92136
RFC5	0.00302424	3.92036
OBSL1	0.00336935	3.91979
ITGBL1	0.0191362	3.90712
CNNM4	0.000587243	3.90568
LNX1	0.0123079	3.89799
ERP29	0.0185744	3.89778
GLCCI1	0.00504093	3.89543
EIF4E3	0.00493551	3.89394
TBC1D22A	0.00854907	3.89386
RPL17	0.0233929	3.88902
CHST11	0.00344565	3.86941
GORAB	0.00154613	3.8669
CH242-479E6.1	0.0230553	3.86603
TACC2	0.00144842	3.85387
RBM46	0.000487983	3.85354
SEMA3E	0.00907817	3.85192
ZNF346	0.00103488	3.85158
CHPF	0.00134695	3.85025
ALDH3A2	0.00906629	3.84939
GAREM1	0.00201859	3.84419
RYR2	0.000873789	3.84262
ITGA1	0.00918305	3.84063
HOXA6	0.0224623	3.82839
TCEA3	0.00152361	3.8163
PRKCZ	0.0380643	3.8142
CNTRL	0.00147461	3.81106
RPL4	0.00164685	3.80131
FAM114A1	0.00374301	3.7965
ZNRD1	0.0414404	3.78327
OLFML3	0.000626062	3.75998
RAPH1	0.00231855	3.75413
NUCB1	0.0151555	3.75269
KDELC2	0.0117318	3.75176
ENO1	3.62289e-05	3.7493
CSGALNACT2	0.000299596	3.74652
GSTP1	0.0453523	3.74413
CRYL1	0.0160614	3.74202
TMEM43	0.00262618	3.73594
S1PR2	0.000100451	3.73123
SH3PXD2A	0.000289644	3.73002
RAB11FIP4	0.00380011	3.7295
PROSER2	0.00747538	3.72703
SNORD56	0.040034	3.72319
SNORD56	0.040034	3.72319
SPON1	0.00492275	3.72009
GFPT1	0.00113597	3.71765
MNAT1	0.00339219	3.71505
NCAM1	0.0016216	3.71357
OSTC	0.000220816	3.71298
CAPN2	0.0267973	3.71137
SNORD97	0.0142793	3.7063
TCEAL8	0.0374731	3.70368
KDELR2	0.000461278	3.70072
HMGN3	0.0223886	3.69962
CEMIP	0.000552713	3.69957
S100A10	0.00063232	3.69754
Y_RNA	0.0249961	3.69643
TFG	0.0254707	3.69454
RPL5	0.0373406	3.69213
MUM1L1	0.0008389	3.6848
SLC44A1	0.00559416	3.68064
EPB41L3	0.000226896	3.68015
RAVER2	0.0051566	3.67568
ITGA1	0.0144812	3.67076
FAM101A	0.0290485	3.66526
NT5E	0.00542944	3.66007
ARHGEF10L	0.00471267	3.65506
HECTD2	0.0242664	3.65063
DUSP2	0.0407103	3.64994
SIK3	0.00476638	3.64844
SND1	0.00161752	3.64297
PACSIN2	0.000152506	3.64129
RORA	0.00257706	3.63485
RRAGA	0.0112902	3.62554
CHRD	0.0142765	3.62329
EPS8	0.00585434	3.62083
RPS12	0.00987372	3.6185
TBX5	0.00984911	3.61653
NRCAM	0.00554051	3.6159
PFN2	7.99728e-05	3.61394
FGFR2	0.01312	3.61055
ITGA6	0.000265757	3.60803
MTMR7	4.175e-07	3.60519
ID4	0.0172766	3.60465
SSR3	0.000410789	3.59857
ANG	0.0412394	3.59023
OGN	0.0187525	3.58767
KCNK6	0.0012343	3.58497
CST3	0.00332183	3.58278
NUCKS1	0.0159021	3.58219
STAG2	0.0335729	3.5798
RPL22	0.0236986	3.57516
FBXO17	0.00102022	3.57393
DHRS11	0.00133096	3.57101
MAGED2	0.00614145	3.56846
SLC44A1	0.0267977	3.56689
SEC11A	0.000665015	3.55771
FRZB	0.0144339	3.55399
IQSEC1	0.0215	3.54794
FUS	0.00915023	3.54724
GGCX	0.00243184	3.542
NTN4	0.00839836	3.53855
SLC39A7	0.0260142	3.53717
SLC39A7	0.0260142	3.53717
CTGF	0.047297	3.53326
MBNL1	0.040058	3.53013
TTC7A	0.0179143	3.52936
PBX1	0.0380848	3.52648
MAGED1	0.00200942	3.52158
CLMP	0.00185077	3.51965
RFFL	0.00130286	3.5101
PCBD2	0.018685	3.50635
VDR	0.00972955	3.50426
RPS18	0.0176799	3.50194
PLA2G12A	0.0314037	3.50066
AHNAK2	0.022183	3.49354
CALM3	0.0235004	3.49071
DNASE2	0.00124121	3.48857
TGFB3	2.89502e-06	3.48551
LRP6	0.0314093	3.48242
HIST1H2AB	0.041986	3.47631
HIST1H2AE	0.041986	3.47631
NET1	0.017033	3.47463
RNF150	0.00215101	3.47396
FBXL5	0.0282949	3.46819
ADORA1	0.00381848	3.46768
MAGED4B	0.0135331	3.4633
SYBU	0.000126908	3.46173
ACLY	0.000749595	3.46094
CIRBP	0.0279642	3.45622
TSPO	0.0277918	3.45486
FAM216A	0.00733611	3.45466
Y_RNA	0.0133987	3.45172
WDR35	0.0112395	3.45019
SDF4	0.00889904	3.44845
MRC2	0.0137607	3.43952
N4BP2	0.00737753	3.43807
CD9	0.047907	3.43724
CALR	0.00131542	3.43473
RABEPK	0.00322502	3.43452
KIAA1549	2.46672e-05	3.43433
SGPP1	0.00774448	3.43427
CTSV	0.0224038	3.43256
MRGBP	0.0422026	3.42999
GNB5	0.00539432	3.42174
PROCR	0.0095417	3.42112
ANP32B	0.0180008	3.41919
TRIM47	0.00110993	3.41471
TXN	0.0171452	3.41167
HIVEP2	0.00113408	3.40565
CMBL	0.038133	3.40361
SEC62	0.0309011	3.40234
SMARCA1	0.0177688	3.40151
UNC5A	0.0118157	3.40018
NPM1	0.00301158	3.39991
RPL30	0.0422259	3.39894
LAS1L	0.00662469	3.39818
MBTPS1	0.00282901	3.39816
FITM2	0.00127137	3.39649
PARN	0.0189869	3.39571
SLC9A3R1	0.0116964	3.39039
EEF1G	0.0181089	3.38853
RPS17	0.0220553	3.38766
POMGNT2	0.0165584	3.38562
CDK2AP1	0.027217	3.38236
HSP90B1	0.00218248	3.38126
PLOD3	0.0105192	3.37891
RIOK3	0.00180155	3.37146
ADCY9	0.000612005	3.36982
PPP1R36	0.00705396	3.36559
EXT2	0.00544723	3.36234
RMND5A	0.00717449	3.35826
C1QTNF2	0.0124614	3.35516
ANKRD46	0.000133331	3.35241
NTPCR	0.00882492	3.35072
CYB5R3	0.0475869	3.34893
RPS3A	0.0378889	3.34452
HS3ST3A1	0.0018448	3.33887
ADAMTS10	0.00645335	3.33864
TOR1B	0.000181371	3.3386
RBPJ	0.0112407	3.32888
PQLC2	0.0356834	3.32699
C12orf45	0.00825358	3.32477
MTHFSD	0.00634381	3.32261
HOXA11	0.00315067	3.32228
DOCK7	0.000114554	3.31946
AGPAT4	0.0033293	3.31913
C8orf37	0.0380808	3.31748
EBP	0.0432502	3.31658
GAA	0.0169808	3.31219
JAK2	0.00139124	3.31135
CCDC109B	0.00214854	3.31114
XPC	0.0193106	3.31097
SNORD39	0.0425469	3.30491
PRKCSH	0.00184891	3.30399
SMOX	0.000296234	3.29841
TRPS1	0.0346301	3.29598
CPAMD8	0.0129908	3.29583
RPL8	0.0150295	3.29443
MAP2K6	0.00738644	3.29392
CKS1B	0.0022828	3.28854
SRGAP1	0.000402351	3.28836
DDAH1	0.00269366	3.28823
SFXN3	0.0338616	3.28776
GRAMD3	0.00179752	3.28748
FURIN	0.0223574	3.2753
DPCD	0.0169113	3.27493
DLG2	0.00928124	3.27381
SMARCA1	0.00514084	3.27365
MMP19	0.0137851	3.26811
ACY1	0.0406302	3.26704
GMDS	0.0022635	3.26046
IFT43	0.0171517	3.25753
CH242-227G20.3	0.0494991	3.25716
GNG10	0.0365583	3.25671
PLXDC1	0.023649	3.25349
RAB31	0.0303033	3.2499
LGR6	0.016515	3.24827
TMEM39A	0.000433694	3.24736
ARL4C	2.54176e-05	3.24715
P3H2	0.0330824	3.24588
MAGED2	0.0442633	3.24361
LRRC75A	0.000116025	3.24238
PSAP	0.0173301	3.24039
GOLIM4	0.0366747	3.2391
TPRG1L	0.0308497	3.23864
FGFR1	0.00251443	3.23702
RPS5	0.0183743	3.23171
ARHGEF19	0.00672429	3.23018
HEATR5A	0.00771148	3.22524
CEP85	0.009093	3.22442
RING1	0.0382383	3.22434
DENND1B	0.00119092	3.22361
CEP192	0.0360613	3.21412
CPNE3	0.0281858	3.20988
MTHFD1L	0.0040217	3.20641
ACAT1	0.0163415	3.20175
REEP5	0.00508262	3.20098
TFRC	0.0121529	3.19536
ZNF704	0.0107141	3.19525
ABI2	0.00325256	3.19518
UBE2QL1	0.0153279	3.19407
MPZL3	0.00068567	3.19346
TRPM7	0.0111287	3.19242
TSPYL2	0.00224118	3.19229
GXYLT2	0.000489328	3.18741
NME1	0.0352912	3.18621
ZNF277	0.0418382	3.18569
ASPN	0.00372049	3.18507
SHISA5	0.0233623	3.18378
KDSR	0.00901782	3.18359
SLC35F5	0.0108212	3.18246
MEF2A	0.00739624	3.18225
GCNT1	0.000755085	3.1817
AKAP9	0.0160596	3.18159
COX7A1	0.0295474	3.18059
SMAD9	0.0176355	3.18058
TFRC	0.0294407	3.17741
MINK1	0.0324216	3.17632
SERPINH1	0.0153712	3.17225
UGDH	0.00256354	3.17219
BFAR	0.00392676	3.17206
ETV4	0.0016859	3.17177
TTC39B	0.00192543	3.17152
PCSK6	0.00158726	3.16702
TRAF3IP2	0.00828436	3.16384
ADRBK2	0.00361041	3.16378
ATP1A1	0.00429449	3.16165
RGS7	0.00150792	3.15558
BCAS4	0.00224727	3.15431
IL4R	0.00598645	3.15302
LYZ	0.0406286	3.14888
ALDH18A1	0.00381449	3.14231
SBNO2	0.0253394	3.13175
HIST1H3E	0.0434523	3.12933
ARG2	0.00158565	3.1279
U6	0.0153301	3.12777
ACADL	0.0409644	3.12599
EFEMP2	0.00681421	3.12266
RPL23	0.0220913	3.12034
APIP	0.00589033	3.12027
CAD	0.00175562	3.11369
FAM111A	0.00770534	3.11194
VCAN	0.00879722	3.10779
C5orf42	0.0149387	3.10776
HLCS	0.0288134	3.10498
FCHSD2	0.00601649	3.10289
PDK2	0.0153109	3.09997
CMPK1	0.0250321	3.09728
SGMS2	2.32608e-06	3.09723
SLCO3A1	0.00985796	3.0951
C1orf198	0.0282708	3.08916
FBXO4	0.0278858	3.08863
SLC22A15	0.00054401	3.08365
SLC37A3	0.0042156	3.08124
MEA1	0.0248525	3.0781
ETV1	0.0243991	3.0781
ABCA5	0.0118769	3.07664
ACSM3	0.0494375	3.07501
B3GAT3	0.0172558	3.07486
TEX26	0.00963694	3.07482
CALU	0.00309475	3.0714
HIST1H1D	0.0341351	3.07032
TSPYL1	0.0119532	3.06978
GCK	0.00248512	3.06929
CENPK	0.0244141	3.06338
SIX4	0.00221663	3.06293
FUNDC2	0.021298	3.06162
EIF3K	0.0101742	3.06111
IGF2R	0.0241022	3.05711
ANO5	0.0034658	3.05037
TMEM9	0.00618463	3.04796
FAM129B	0.00559378	3.04729
KDELR3	0.00786619	3.04462
PAQR6	0.0129868	3.04283
POLDIP3	0.00383832	3.03499
PTTG1IP	0.0428601	3.03439
TEAD3	0.00488438	3.03421
BBS2	0.00403779	3.02846
NLGN2	0.000409803	3.02278
GNB2L1	0.0142091	3.01993
INPP5B	0.0240521	3.01922
PAK3	0.0327466	3.0179
XPOT	0.00564553	3.01711
IL4R	0.0242364	3.01673
PSTPIP1	0.044455	3.01651
GALNT5	0.0308522	3.01628
TMED10	0.00649845	3.01218
RBMX	0.0173593	3.01091
HIBCH	0.0118375	3.0109
PLA2R1	0.0292154	3.00827
CAPNS1	0.0284976	3.0076
CHID1	0.0184943	3.00596
CA5B	0.000946333	3.0058
CALM3	0.00957047	3.00408
NDUFA13	0.0300897	3.00298
ARHGAP1	0.0431768	3.00267
ASAP3	0.00439659	3.00194
RPL7	0.0235027	2.99598
IGIP	0.0106478	2.99133
RPS6	0.0141351	2.9912
SAV1	0.0271167	2.98932
NAP1L1	0.0241775	2.98624
DEF8	0.0147899	2.98609
RPSA	0.0313584	2.98104
IMPA2	0.023708	2.97898
SUMF1	0.0366242	2.97322
KAT6B	0.0273141	2.97209
IMPDH1	0.0148474	2.97209
AKT2	0.00421129	2.96961
QSOX1	0.0209034	2.96868
SLC22A17	0.0374698	2.96787
EEF2	0.010131	2.96043
RPS10	0.0371687	2.95706
DHRS7	0.0470126	2.95532
SLC39A14	0.0046334	2.9544
CLN5	0.0182492	2.95361
GPR173	0.000966476	2.95197
ADM2	0.00611435	2.95194
MICU2	0.017031	2.94986
MAPK4	0.00858543	2.94767
FIP1L1	0.00332842	2.94697
RPL29	0.0421869	2.94626
RORC	0.00994023	2.94558
IL4R	0.032444	2.94235
NCOA2	0.0428064	2.93787
BCL2L1	0.00746821	2.93609
ZBTB7B	0.00141684	2.9354
TMEM263	0.0408591	2.93466
ALOX5AP	0.0151334	2.92783
AVEN	0.0251951	2.92596
FOXK1	0.0290038	2.92582
DNAJC3	0.00125099	2.92516
HNRNPA1	0.00757074	2.92434
CRISPLD2	0.00010645	2.92258
CFH	0.0423732	2.92254
HOXD10	0.00587256	2.92232
WLS	0.036524	2.91894
GLTSCR1L	0.00813873	2.91735
IQCB1	0.0215769	2.91511
CHRAC1	0.0333833	2.91312
MEST	0.00824801	2.9121
PHC3	0.0348307	2.90483
STAG1	0.018141	2.9041
ATF4	0.0158575	2.90342
GPAT3	0.00337363	2.90243
L3MBTL3	0.0173883	2.90109
CD44	0.0488289	2.90091
ANO10	0.044729	2.90026
RPAP2	0.0210232	2.9001
ACSS3	0.0296335	2.89581
RYBP	0.00681718	2.88944
SLC9A6	0.0249856	2.88906
TUBG1	0.0323677	2.88669
SLC25A6	0.01574	2.88307
ARHGAP10	0.00313467	2.88112
POFUT1	0.020973	2.87656
PKM	0.00761375	2.87653
CAPZB	0.0400108	2.87573
SLC25A43	0.0220201	2.87287
HERC3	0.0196875	2.8724
TMEM55A	0.00354188	2.87109
FAM46C	0.0244298	2.87001
HSPA5	0.000261257	2.86375
FGFR2	0.00678615	2.86142
RPS4X	0.0349376	2.86112
ABHD12	0.00380218	2.86107
PTHLH	0.0395686	2.8609
PHC2	0.00384392	2.85996
RPS8	0.0201369	2.85844
NACA	0.0138191	2.85728
ACSL3	0.0322065	2.85648
GSTA4	0.00286922	2.85425
RXRB	0.0237124	2.85311
RBM34	0.0125831	2.85213
KIRREL	0.00306529	2.85017
MKLN1	0.0457919	2.84966
MICAL1	0.00118254	2.84785
RHBDD1	0.00282897	2.84428
IBTK	0.00503652	2.84363
RPN1	0.00893715	2.84109
RPL13	0.0233893	2.84035
FGFR2	0.0405712	2.83546
CHST14	0.0351556	2.83485
DLG1	0.0196744	2.8338
KCTD9	0.0232434	2.83206
CCNI	0.0359128	2.83185
DBT	0.0123541	2.83009
CDK18	0.0290081	2.82978
IQGAP1	0.0183153	2.82791
CD44	0.0438334	2.82776
UBE2E1	0.0414525	2.82522
PHKB	0.0405203	2.82507
GRHPR	0.00451188	2.82484
IRS1	0.00149315	2.82368
DCTD	0.00832124	2.8232
SLC38A3	0.048278	2.81839
PAX8	0.01359	2.81738
SCAMP4	0.00610782	2.81692
RAB11FIP2	0.0151976	2.81483
PRR16	0.0242538	2.81143
EPB41L4B	0.00101268	2.80961
EIF4B	0.0329069	2.80818
NANS	0.0274366	2.80448
ADORA2B	0.00978103	2.80394
CARNMT1	0.00974499	2.80374
HDLBP	0.017757	2.80298
CDC14B	0.00135983	2.80293
NFATC2	0.0102434	2.80273
STARD10	0.00567588	2.80092
SNX5	0.030591	2.80075
CNTN3	0.0417526	2.80043
ITGA6	0.000733099	2.7999
ZFHX3	0.00223668	2.79489
LDLRAP1	0.0153602	2.79226
NDRG1	0.0160814	2.792
RPS23	0.0397307	2.79106
RHBDD2	0.0368826	2.7855
CXCL16	0.0137096	2.78147
RCHY1	0.0266268	2.77805
RPL36A	0.0145124	2.77709
TESK2	0.00512072	2.77635
PYGL	0.0299666	2.77577
CCDC186	0.0439756	2.77552
PLPP5	0.00222998	2.77419
ERN1	0.000290842	2.76981
IL6ST	0.0359593	2.76961
DHCR7	0.013596	2.76895
NPR2	0.0401109	2.76829
HSD17B14	0.00293863	2.76773
PDK1	0.0137099	2.76725
ANOS1	0.00158174	2.76595
JAZF1	0.039723	2.76488
YIPF1	0.0237159	2.76309
AGO2	0.00553238	2.76203
TP53I13	0.00484681	2.76001
EBAG9	0.0414115	2.75853
NME6	0.0209807	2.75644
PMS1	0.0154678	2.7549
SMIM19	0.0248486	2.75481
ANXA11	0.0172408	2.75144
SNORD103	0.0476987	2.74537
TBCB	0.0285634	2.74438
NPM3	0.00526284	2.74385
PYM1	0.0100076	2.73755
EGLN1	0.00636116	2.7338
OSR2	0.0500428	2.73172
ACOX2	0.00960981	2.73086
ZBED5	0.0395045	2.73002
DOK4	0.010624	2.72908
TRIP6	0.00213945	2.72907
SPRED1	0.00287737	2.72893
NKIRAS1	0.045124	2.72472
ANGPTL7	0.0403233	2.72122
SIAH2	0.00702377	2.72115
LSS	0.0259978	2.72027
SYCP3	0.013797	2.71762
TCTN1	0.0176316	2.717
PTCH1	0.0132022	2.71586
SCARF2	0.00648046	2.71305
CH242-479E6.1	0.0219032	2.71112
TTC22	0.00983031	2.70927
SPATA6	0.0202907	2.70834
PDIA4	0.0022504	2.70736
ALG13	0.00656478	2.70557
RAB11FIP1	0.0227349	2.70542
SCYL1	0.0103247	2.70507
SLC25A15	0.000140752	2.70493
HTATSF1	0.0368408	2.70366
TNFRSF1B	0.0230611	2.70201
RAP1A	0.0254416	2.70141
CD164	0.0337913	2.70129
MRPS33	0.0147455	2.69984
FKBP2	0.0014856	2.69829
NT5C3A	0.0288944	2.6938
ALDH9A1	0.00788345	2.6905
EXOSC7	0.0495774	2.68867
BCAP31	0.00180865	2.6847
CH242-209G14.2	0.0284832	2.68457
POLR2H	0.00809972	2.68406
RPSA	0.0234192	2.68317
KANSL1L	0.0202211	2.67816
RAB22A	0.0121659	2.67648
HSPE1	0.0369032	2.67642
YAP1	0.0157361	2.67563
BCL7C	0.0277102	2.67397
ICK	0.00275445	2.67282
NSA2	0.00881278	2.67191
RPS3	0.00431623	2.67164
ZBTB44	0.015797	2.6716
ANTXR1	0.0156497	2.67037
MYBPH	0.00231605	2.67009
C16orf45	0.0305565	2.66775
ODF2L	0.00286739	2.66567
NAA50	0.0112471	2.6653
U6atac	0.0464033	2.665
SSR2	0.00690589	2.66396
CHURC1	0.0328827	2.66311
INPP1	0.0315195	2.663
CSPP1	0.0339973	2.66201
GPX7	0.0145902	2.66092
DGUOK	0.00626984	2.65988
GLI2	0.00583011	2.65828
NKTR	0.0441288	2.65776
HAUS8	0.00705466	2.65706
CREG1	0.035868	2.6566
TNKS1BP1	0.0118844	2.65587
ARHGAP32	0.000552444	2.65257
SPRYD3	0.000831733	2.65137
QPCTL	0.0288811	2.65094
PTMA	0.0260834	2.65032
NACA	0.0352043	2.64678
HACE1	0.0204289	2.6467
ANGPTL5	0.0218982	2.64011
NIPSNAP3B	0.00880574	2.63971
CCDC47	0.0131188	2.63942
STAMBPL1	0.0181379	2.6392
BBS12	0.0158286	2.63721
CH242-9E10.1	0.0329493	2.63308
HIVEP1	0.00968321	2.63011
TMEM17	0.0319536	2.62889
FAT1	0.0111871	2.6274
ARL6	0.024626	2.62586
FGFR1	0.0227364	2.62543
TPMT	0.00452052	2.62531
CLIP2	0.0114712	2.6249
CRTC3	0.00915035	2.6237
IMPAD1	0.0181518	2.62337
HSPB11	0.0413943	2.62168
SSR4	0.0016293	2.61925
FAM162B	0.0015413	2.61398
HEBP1	0.00812576	2.61065
ITGAV	0.000564205	2.6097
BRI3BP	0.0247306	2.60841
RPL26	0.0389789	2.60434
JPH1	0.0198045	2.60406
PURA	0.00465168	2.59908
EGFLAM	0.0185956	2.59753
EPHA3	0.0170849	2.59745
AGO3	0.000812173	2.59339
LAMTOR5	0.0291737	2.59207
TMEM248	0.0273383	2.59152
CCDC8	0.00947081	2.58707
CHSY1	0.000280874	2.5863
EML1	0.00607076	2.58581
PGRMC1	0.0499668	2.58197
DAB1	0.0118847	2.58109
CYP24A1	0.0472209	2.58071
CRISPLD2	0.0100045	2.57927
CLTB	0.0232044	2.57855
DTX2	0.00975071	2.57727
SLC35A3	0.000525841	2.57697
SLC39A6	0.00879998	2.57569
TUBB2B	0.00092069	2.5715
SNRPN	0.0282874	2.57111
ADPRM	0.032965	2.57075
PPIP5K2	0.0110995	2.57065
RTN4R	0.0423832	2.57057
ARF6	0.0298966	2.5705
SLC10A6	0.013519	2.5704
CSGALNACT1	0.00325141	2.57007
TPST1	0.0380673	2.56811
AP5S1	0.0279319	2.56749
SCD	0.0288854	2.5662
GLS	0.0136207	2.56597
CMTM7	0.0458944	2.56514
CCDC173	0.00503357	2.56371
FAM13B	0.0280803	2.5637
FRS2	0.00746201	2.56317
SLC30A7	0.00427764	2.56289
KLHL21	0.00697701	2.56279
SARAF	0.0239959	2.56189
CCDC62	0.00558446	2.56132
ANKRD28	0.0036093	2.56019
DCUN1D4	0.0136308	2.55714
KDELR1	0.0216255	2.55636
DEFB-104L	0.00221397	2.55613
FKBP8	0.0411866	2.55427
BCL9	0.0105814	2.55288
SFXN1	0.0175602	2.55217
COPG2	0.0196663	2.55208
POLR2F	0.00290296	2.5508
CAB39L	0.00826073	2.54996
AGPAT2	0.0201555	2.54874
ASPH	0.0300968	2.54862
DDOST	0.00549313	2.54772
LMF2	0.0333185	2.54702
MORF4L2	0.0243919	2.54359
RPL18	0.00463932	2.5412
LMAN1	0.00485281	2.54075
RTN4	0.0165131	2.5403
KIAA2026	0.0295686	2.53762
DNAJC21	0.00494996	2.53612
DYNLRB1	0.00121371	2.53458
SNX21	0.0229607	2.53231
MORC4	0.0231876	2.53145
NKX3-2	0.0129396	2.53112
HSP90AB1	0.00395254	2.53069
MAPK4	0.0309438	2.52928
DNAJB9	0.0181994	2.52903
RHPN2	0.00474948	2.52659
MYO1C	0.0275416	2.52608
SETD7	0.0395438	2.52147
GEMIN5	0.00737619	2.52146
EXTL2	0.0388515	2.5191
FZD5	0.00725719	2.51803
DYNC2H1	0.0259172	2.5173
IMPACT	0.0268206	2.51571
KLHL42	0.00737958	2.51376
DNAJB6	0.0247659	2.50916
MLEC	0.0165806	2.50808
STT3A	0.00415522	2.50688
CYB5R1	0.0141121	2.50682
TOMM20	0.0268787	2.49726
WEE1	0.000112249	2.49721
ZBTB10	0.0241635	2.49575
TMEM176A	0.0454287	2.49425
WBP2	0.0460189	2.48335
TKT	0.0257817	2.48289
NCEH1	0.0468806	2.48177
PAK1IP1	0.0156266	2.48054
ssc-let-7g	0.0259994	2.4804
EVA1A	0.0114953	2.47981
ZNF511	0.018911	2.47936
OAF	0.00312972	2.478
MALT1	0.0184453	2.47681
SPR	0.0392573	2.47645
AZIN1	0.0358726	2.47609
FAM43B	0.00890532	2.47176
CRTC3	0.0169821	2.47033
ZNF2	0.00548092	2.46472
CH242-378F17.1	0.0113371	2.46451
ING1	0.0349277	2.46335
AGBL3	0.012598	2.46068
ACP2	0.0120945	2.45832
MAP2K6	0.014555	2.45576
PDCL3	0.00730671	2.45486
ARNT	0.014674	2.45273
SCMH1	0.00525416	2.45234
TADA2B	0.0072162	2.44795
PHPT1	0.0206315	2.44537
CARS	0.0341315	2.44364
S100A10	0.011757	2.44188
C14orf37	0.0125442	2.44061
FAM184A	0.0270105	2.44039
MRPL52	0.0107129	2.43708
ELMOD2	0.023876	2.43504
TGIF1	0.00088565	2.43432
TAMM41	0.0196948	2.43235
BAIAP2	0.0163089	2.43204
NDUFB11	0.0442817	2.43189
MED30	0.0231805	2.43131
IFT74	0.0173135	2.43096
FBN2	0.000512969	2.42954
OLA1	0.0243606	2.42951
METTL1	0.0334176	2.42804
DMAP1	0.0227882	2.42651
FAM177A1	0.0226677	2.42375
CCDC170	0.00885966	2.42341
MGA	0.0210453	2.42308
LPGAT1	0.0502079	2.42115
DIXDC1	0.0425511	2.41742
KLF15	0.0322187	2.41729
RGS3	0.0190358	2.41522
GHITM	0.0143393	2.41509
FAP	0.00109554	2.41094
CH242-312D13.1	0.020514	2.40858
C1orf123	0.0134474	2.40478
GGT7	0.0107755	2.40466
CDH11	0.0435629	2.40378
GRAMD1C	0.00969436	2.40181
NAP1L3	0.0365252	2.40172
HINT3	0.00749374	2.39881
ZDHHC9	0.0168233	2.3983
ABHD16A	0.0139183	2.39822
PLEKHG3	0.0169396	2.39745
ALPK1	0.00840966	2.39683
ADGRG2	0.0128109	2.39662
SYNE1	0.0170322	2.39641
NINL	0.014606	2.39396
SLC2A12	0.0445628	2.39356
MCM4	0.00890151	2.39355
ITGA6	0.00433275	2.39209
TYRO3	0.0087405	2.39175
ERCC6L2	0.0403798	2.39029
LSM12	0.0188913	2.38863
MUM1L1	0.0133199	2.38786
NPTN	0.0162621	2.38745
ZNF396	0.00761326	2.38705
TBX4	0.0230421	2.38628
KIRREL	0.0443785	2.38436
STYX	0.00639555	2.38332
CBX1	0.00480363	2.38292
DNPEP	0.00952155	2.38261
CEBPG	0.0263671	2.38175
YIPF3	0.0477285	2.37874
RCL1	0.00835567	2.37714
TBC1D8B	0.00998671	2.37707
MRTO4	0.00190648	2.37609
SNU13	0.00983283	2.37599
KLF4	0.00279593	2.37474
MAP3K2	0.00403954	2.37429
SLC4A2	0.0193696	2.37195
HEY2	0.0212202	2.36914
FPGS	0.00815151	2.36824
FAM102A	0.00649025	2.36653
PARP8	0.00114465	2.36475
PAPSS2	0.0300762	2.36387
CAPN6	0.0407074	2.36131
KCNAB1	0.00256008	2.36044
RUNX2	0.032834	2.36039
EIF3L	0.0391406	2.36034
MAP1B	0.000898267	2.3603
FGF1	0.000844511	2.35401
RMND1	0.0131652	2.35131
MTMR1	0.0342637	2.34983
HOXD9	0.0342574	2.3482
PBDC1	0.0126427	2.34754
JAKMIP2	0.0167514	2.34721
GSTM3	0.0378388	2.34634
PGRMC1	0.0267737	2.34556
SLA-6	0.0112085	2.34325
RHOU	0.0307835	2.3418
FAN1	0.0276592	2.34124
MAML2	0.0502107	2.34074
MTMR1	0.02354	2.33946
TUFT1	0.00568929	2.33901
CH242-445E7.1	0.0153068	2.32956
SPECC1L	0.0454967	2.32954
MBOAT7	0.00620479	2.32866
TLR2	0.00773389	2.32773
ANGPTL1	0.0365976	2.32681
TECR	0.00198012	2.32508
SUN2	0.0295723	2.32223
USP28	0.0192993	2.3222
KLHL15	0.0106634	2.32181
DPP7	0.044872	2.32115
HFM1	0.0250384	2.32111
VIMP	0.0188954	2.31679
ATRN	0.00757454	2.31536
NFKBIL1	0.0206348	2.3096
EMC1	0.00089437	2.30907
ENTPD7	0.00144652	2.30903
DUSP5	0.000325142	2.30699
SEC23A	0.0280517	2.30646
TTC25	0.0121992	2.30561
CASK	0.00795277	2.3042
ZNF655	0.0211147	2.30372
RPS6KA1	0.029626	2.3019
ISOC1	0.000905488	2.30126
CCND2	0.0443985	2.30026
TVP23B	0.0156574	2.30001
PTPN9	0.020192	2.29419
AASS	0.00968689	2.29409
SYTL2	0.00142142	2.29374
NAP1L2	0.0310943	2.29233
CIART	0.0293675	2.29231
SEL1L	0.00391683	2.29124
BMP7	0.0113445	2.28833
SEC16B	0.0217253	2.28636
DNAJB12	0.0105913	2.28635
CREB3	0.0107004	2.2861
PDIA6	0.00678064	2.28591
SEC31A	0.0430546	2.28537
COG7	0.0138213	2.28426
TM2D2	0.0498646	2.28257
NECAB3	0.00635844	2.2765
P4HA2	0.0186887	2.27572
SARS	0.011515	2.2731
THPO	0.0174485	2.27197
PAP7	0.0118188	2.27151
LZTFL1	0.0260199	2.27126
HSPA2	0.0285757	2.27118
BAG2	0.014222	2.26966
ANKS1A	0.0119303	2.26568
POFUT1	0.00807305	2.26518
ITGA5	0.000470702	2.26505
SOCS5	0.0312733	2.26297
APITD1	0.0500977	2.2626
UBE4B	0.0150664	2.2622
RPL18A	0.0363323	2.26183
PEG3	0.00990783	2.26134
CARF	0.0287686	2.25861
ANXA2	0.0215631	2.25854
GPD2	0.0423461	2.25767
MAVS	0.0340556	2.25653
CYP26B1	0.0414978	2.25416
C9orf64	0.00718513	2.2541
ABR	0.0440871	2.25403
SCAMP2	0.00671423	2.25136
RFC3	0.0197712	2.25009
PRPF40B	0.0079692	2.24967
MTDH	0.0414405	2.24967
PIGH	0.00264239	2.24958
RPRD1B	0.0271514	2.2492
SSR1	0.00522214	2.24636
SEC22A	0.0261957	2.24377
SRPRB	0.0107815	2.24326
MARK1	0.0128949	2.2428
DECR2	0.0144375	2.24168
CCDC3	0.0395249	2.24149
DHDH	0.00619576	2.23985
TMED4	0.024292	2.23941
SLC35A2	0.023798	2.23745
TXLNG	0.0376229	2.23422
STK24	0.0196167	2.2339
MFSD7	0.0315582	2.23337
SGPL1	0.00327067	2.2331
SCAPER	0.0212352	2.23299
ALG13	0.0446276	2.23247
CEP170B	0.00753626	2.23191
FAM53B	0.0246995	2.2314
ZFAND1	0.0153945	2.23118
TMEM135	0.0435578	2.23039
CCDC149	0.0237883	2.22975
ZNF674	0.0149308	2.22735
PHKA2	0.00285636	2.22502
CBY1	0.0139868	2.22296
ZNF275	0.00309242	2.22246
CCDC34	0.0105611	2.22231
CCDC34	0.0105611	2.22231
DMPK	0.0360569	2.22162
CH242-358M12.4	0.00522541	2.21855
SSRP1	0.0264795	2.21788
PCBP2	0.0168544	2.21721
KIFC3	0.00168776	2.21606
IFT22	0.00917268	2.21525
C9	0.0231301	2.21415
WARS	0.0088859	2.21141
NFE2L3	0.023871	2.20889
PDIA3	0.0113405	2.20807
ATXN1	0.0168401	2.20807
ATP1B1	0.0213687	2.20608
ZNF239	0.0461484	2.20494
DACT1	0.00756673	2.20395
DNAJC1	0.0261372	2.2014
MAP9	0.0231547	2.20027
SLC2A13	0.0310423	2.19896
FAM160A1	0.0150542	2.19657
FBN2	0.00196226	2.19652
INPPL1	0.0308821	2.19474
AACS	0.0318643	2.19403
SLC38A1	0.0231731	2.19403
RGS16	0.0195577	2.1938
VAPB	0.0189871	2.19218
MAZ	0.0402542	2.19136
NME2	0.0306561	2.19059
FAM122B	0.0277958	2.18756
SLC25A1	0.0282571	2.18663
MANF	0.0168683	2.18652
TMTC4	0.0284436	2.18588
PLA2R1	0.0493377	2.18502
PGBD1	0.00872915	2.1845
ISCA1	0.0102041	2.18338
MICALL2	0.0166104	2.18234
GTF2F2	0.0407596	2.18012
BTBD19	0.030465	2.17983
ZBTB41	0.0200141	2.17842
RTN3	0.0111644	2.17773
MEIS3	0.00619156	2.1746
TCP11L1	0.0157679	2.17372
PDE7A	0.0382372	2.17365
TIMM8A	0.013914	2.17342
ATAD2	0.0311239	2.17169
TIMM9	0.0217796	2.17001
CCDC88A	0.00529232	2.16948
KMT5A	0.0106353	2.16469
IL17RA	0.042858	2.16256
GANAB	0.0126164	2.15903
CC2D2A	0.0243725	2.15452
EIF4EBP3	0.00216339	2.1514
NFAT5	0.0462106	2.15052
VMA21	0.037286	2.15014
SUMO3	0.0242222	2.14988
PRSS12	0.00155488	2.14783
PRKAA2	0.00241964	2.14504
CSDC2	0.0213794	2.14478
UPF3B	0.0114316	2.14477
PPARA	0.0397115	2.1439
ZNF667	0.00389394	2.14284
VTI1B	0.0191058	2.13853
IMPDH2	0.0173713	2.13719
ACBD5	0.0475553	2.13494
ALG13	0.00297751	2.13385
ARF5	0.00675555	2.12607
SRPRA	0.00756865	2.12384
SPOPL	0.0175575	2.12378
DZIP3	0.0118133	2.12271
PTGES	0.0186399	2.12077
B4GALT6	0.00485702	2.11949
MTCP1	0.0335751	2.1177
SLC35E1	0.0115773	2.11691
PPP1R7	0.00620744	2.11682
COPA	0.0454988	2.1168
SPATA7	0.0184338	2.11596
B4GALT1	0.00377818	2.11435
PITX3	0.0419352	2.11365
RIN1	0.0478587	2.11126
EIF5	0.0139925	2.11023
KCNT2	0.00354168	2.10873
FGF18	0.0454166	2.10763
APOA1BP	0.0328925	2.10749
CHD2	0.0138353	2.10663
CRY1	0.00656442	2.10535
ZNF652	0.0102502	2.10452
SEC61A1	0.0124158	2.10397
IFN-DELTA-2	0.0354694	2.10395
HAGH	0.0238307	2.10327
DPM2	0.00482754	2.10235
CANX	0.0423425	2.10085
C11orf68	0.0439867	2.09973
MAGEF1	0.0134575	2.09949
ZBTB7C	0.0182532	2.0978
FAR1	0.0301316	2.0969
C4orf48	0.0233142	2.09541
EIF4EBP1	0.0203415	2.09518
UIMC1	0.0467189	2.09436
DOCK8	0.0385746	2.09414
CIB2	0.0172554	2.09359
CLCN5	0.025769	2.09305
ICA	0.0110182	2.09256
LHX9	0.0165844	2.08992
GABPB2	0.00724795	2.08832
MBTPS2	0.0274142	2.08816
TGFBR1	0.0408788	2.08663
STBD1	0.0034765	2.086
PIP4K2B	0.0495039	2.08568
BHLHB9	0.0216557	2.08431
AOX1	0.0131696	2.08238
FAM198A	0.0254612	2.07829
GNL3L	0.00760152	2.07753
ZFAND2A	5.69147e-05	2.07662
FHDC1	0.0501222	2.07658
BTRC	0.0309339	2.07501
PPP1R3E	0.00158056	2.07459
GPR176	0.0111751	2.0742
PAF1	0.0426533	2.07413
TUBE1	0.0143643	2.07412
JAGN1	0.0323377	2.07155
EBPL	0.00373907	2.07146
TIPIN	0.0173076	2.07013
BMP7	0.0300714	2.06794
TPI1	0.0105509	2.06708
TM9SF4	0.0456331	2.06654
CNOT6	0.0152206	2.06474
GRPEL2	0.0377595	2.06423
TCFL5	0.0460958	2.0618
CPQ	0.00318059	2.06073
PCDHB6	0.00864521	2.06046
GZF1	0.0103859	2.05977
MAPKAPK3	0.0131676	2.05906
AMD1	0.0141628	2.05665
RADIL	0.00114469	2.05401
ARMC8	0.0198775	2.05369
CEP135	0.0333752	2.05362
SIGMAR1	0.0423718	2.0533
PIM2	0.00651902	2.05205
EIF3J	0.0497239	2.05022
RHBDF2	0.0302275	2.04971
MCCC1	0.00973477	2.04852
MTFR1	0.00276276	2.04754
SPA17	0.0366392	2.04735
GDI2	0.0295196	2.04728
THAP6	0.00416447	2.04658
ADAMTS2	0.0267891	2.04543
SLC38A10	0.0304335	2.04541
SPRY2	0.0100633	2.04404
SLC26A6	0.0487929	2.04363
SLIT3	0.00201082	2.0421
PDE8A	0.0123477	2.04189
AP4S1	0.0313772	2.04163
FAM200B	0.0464562	2.0391
IL1RAP	0.0086573	2.03886
LARP7	0.0418603	2.03519
HDAC6	0.0211142	2.03496
SLC45A4	0.00819095	2.0348
OSGEPL1	0.0487329	2.03407
SLC27A3	0.0161637	2.03065
CRLS1	0.0201351	2.02988
NF1	0.0230201	2.02988
C3orf52	0.0344715	2.02958
PTMAP	0.0175399	2.02855
MAP3K7	0.0393381	2.02732
MDC1	0.0370597	2.02297
MACROD1	0.026949	2.02249
CCSER2	0.0304852	2.02179
CYFIP2	0.0244042	2.02166
ITGA1	0.0389152	2.02121
RFC2	0.0475931	2.02085
ACOX3	0.0427656	2.01903
TTBK2	0.0238229	2.01835
CCDC28A	0.0270143	2.01525
WSB1	0.0458429	2.01269
POU3F3	0.0283864	2.01103
HK1	0.00116355	2.01093
SLC18B1	0.0209662	2.01071
FAM102B	0.0134318	2.00837
IL16	0.0189361	2.00833
ACBD6	0.0111926	2.00791
B3GNTL1	0.00897883	2.00739
RALBP1	0.0230912	2.00664
ZNF827	0.0310572	2.00602
DYX1C1	0.00321703	2.00552
ZNF280C	0.00342971	2.00443
PWP1	0.0229476	1.9981
VPS37B	6.09179e-05	1.99808
CYP2R1	0.0445444	1.99783
MRAP2	0.0396176	1.99725
QTRT1	0.0146958	1.99684
CCDC81	0.0308775	1.9966
ARHGEF16	0.022521	1.99603
LOC100155600	0.000886644	1.99592
RABGGTB	0.0305772	1.99568
YIF1A	0.0394026	1.99248
MBD3	0.0246746	1.99175
ZNF389	0.0168737	1.99142
PSEN1	0.0276686	1.98959
SLC36A1	0.0344264	1.98908
MRI1	0.0159176	1.98283
PFKM	0.0378585	1.98258
LMBRD1	0.0188147	1.98068
GRB7	0.00579494	1.98065
CDC7	0.0184983	1.97966
NF1	0.023718	1.97482
FAM168A	0.0108792	1.97335
RUFY2	0.0172975	1.97175
ASB1	0.0336812	1.97056
TEFM	0.0349772	1.96996
ZNF260	0.0361056	1.96901
MLH1	0.0123938	1.9681
NEK6	0.00578892	1.96766
NRM	0.00267416	1.96698
ITGA3	0.0357339	1.96485
FADS3	0.0339647	1.96355
SERINC2	0.0381134	1.96075
ALG14	0.00496235	1.95971
HGSNAT	0.00566333	1.95933
ZSCAN31	0.00570526	1.95515
BET1	0.0126446	1.95403
GORASP2	0.0455753	1.95247
PRKCD	0.0166779	1.94501
ZNF609	0.00431581	1.94337
SKP2	0.00753651	1.94299
TRAF2	0.00665026	1.94206
ZNF25	0.0240411	1.94148
CCDC160	0.0417211	1.94058
CFAP44	0.0116572	1.93978
NKX3-1	0.00733661	1.93967
PTDSS1	0.025711	1.93835
CD44	0.00148367	1.93816
MECP2	0.0252247	1.93802
IL13RA1	0.0362481	1.93579
ZSCAN9	0.019975	1.93504
SHQ1	0.0322836	1.93502
HACD4	0.00809083	1.93485
ICE2	0.0334771	1.93475
FAM63A	0.0444452	1.93434
SAR1A	0.0356694	1.93128
WDHD1	0.0182889	1.93029
SUPT4H1	0.0381945	1.93002
FAM98C	0.013263	1.92992
REEP2	0.0424249	1.9299
PAIP2B	0.0313088	1.92935
SMURF2	0.00011069	1.92711
RNF7	0.0260901	1.92507
NR2C2	0.0466538	1.9244
PANX1	0.019511	1.92359
RNASEH2B	0.01839	1.92279
UBE2O	0.00991717	1.92154
GPRASP1	0.0215168	1.921
RASSF8	0.0291513	1.91958
PTPRG	0.00626086	1.91939
NPRL3	0.0303815	1.91927
DEF6	0.0240133	1.91881
RANBP17	0.020806	1.9179
MSANTD3	0.0168086	1.91548
FAH	0.0116212	1.91531
CCDC170	0.0251539	1.91308
FAM117B	0.041313	1.91212
B3GALNT1	0.0463513	1.91177
SEC22C	0.00889985	1.91095
ANAPC5	0.0274828	1.90992
KCTD7	0.044008	1.9085
MCF2L	0.022783	1.90825
RBMX	0.0500329	1.90772
LIFR	0.0410451	1.90574
USP12	0.031111	1.9032
FBXW8	0.0255046	1.90249
PDCD6IP	0.045001	1.90206
ARL10	0.0163555	1.90092
SWT1	0.0456208	1.89976
KALRN	0.00844873	1.89953
DERL1	0.0298073	1.89652
LIN7B	0.0152861	1.89617
CAND2	0.044976	1.89617
TMEM65	0.00936922	1.89475
NDUFB10	0.0349421	1.89452
RGS10	0.0208508	1.89244
COLGALT1	0.0315341	1.89189
FAM219B	0.0215958	1.89065
C9orf114	0.000216594	1.88874
PVRL3	0.0218592	1.88864
PCDHGA2	0.05013	1.88801
DLG4	0.0465482	1.88746
NUMBL	0.0351802	1.88644
FAM234B	0.000918701	1.88526
LRRC42	0.0200814	1.88497
DSG2	0.00227842	1.88424
DKC1	0.0339646	1.88042
TXLNA	0.0371373	1.87989
STXBP2	0.0301538	1.87867
FNDC1	0.0165781	1.87844
CPXM1	0.0133162	1.8777
MED19	0.0492902	1.87642
HSDL1	0.0424061	1.87597
GLIS1	0.00942523	1.87573
GJC1	0.00479184	1.87547
SLC2A10	0.0123799	1.87432
TBC1D2	0.0327192	1.874
ANK2	0.00877189	1.8731
MAB21L1	0.0346377	1.87304
PSTPIP1	0.0141331	1.87252
PSTPIP1	0.0141331	1.87252
HHIP	0.0270303	1.87248
EPHB3	0.0225588	1.87243
SLC35G1	0.0242174	1.87194
APOE	0.0205229	1.87042
ELK3	0.0267379	1.87007
TRIM66	0.0180783	1.86969
MSRB2	0.00486447	1.86942
TNFAIP6	0.0206432	1.86862
STX3	0.0393391	1.86862
MEGF11	0.0108295	1.86843
TFB1M	0.00402373	1.86794
SYNGAP1	0.0375516	1.86545
UBE3D	0.0478828	1.86441
SLC27A1	0.0440267	1.8633
MAP2K4	0.00834014	1.86313
NDUFV3	0.00717259	1.8621
HDAC4	0.0484537	1.8597
ZNF662	0.0346526	1.85814
U6	0.019485	1.85802
WNK3	0.0106498	1.858
MAPK8IP3	0.0453284	1.85785
DCK	0.0195539	1.85769
TSTA3	0.0400402	1.85757
RPL39	0.0140979	1.85676
CBFA2T2	0.0138637	1.85413
MSRB1	0.0311063	1.85407
NARS	0.0240367	1.85273
ABHD10	0.0497008	1.85242
TACC2	0.0113153	1.85141
RAB39B	0.0191171	1.85122
FANCE	0.049918	1.85085
TTL	0.0310727	1.85037
IGF2R	0.019182	1.84952
MRPL17	0.00287601	1.84925
KMT2E	0.0311532	1.84656
GYS1	0.00966149	1.84413
MBNL3	0.027238	1.84291
MBTPS2	0.0318267	1.84137
TLR2	0.0316845	1.84081
IL17D	0.0402621	1.84075
NEK1	0.0226024	1.84056
IQCE	0.0445128	1.83931
HYAL3	0.0464804	1.83867
PGAM1	7.43152e-06	1.83587
ELK1	0.0174258	1.83531
SLC4A3	0.0117621	1.8352
GINS2	0.0322797	1.83395
STX2	0.025128	1.83276
ERCC8	0.0116525	1.83194
SEC24A	0.0403615	1.83145
TGDS	0.0488874	1.82825
U6	0.0194863	1.82502
WDR41	0.0185342	1.82255
ABCA5	0.044183	1.82243
PHLPP1	0.0382447	1.82161
PRKAB2	0.000608893	1.82047
ST5	0.0382487	1.8188
PTPRS	0.0100419	1.81841
EPM2A	0.0312355	1.81786
IFN-OMEGA-6	0.0125852	1.81651
RIC8B	0.0100507	1.81605
PLEK2	0.000890786	1.81598
RNLS	0.0237912	1.81185
NAT10	0.0213675	1.81183
ASPHD2	0.0271648	1.81165
PHF13	0.0235577	1.81044
WDFY1	0.034511	1.80997
CSRP2	0.0310457	1.8061
SYVN1	0.028786	1.806
UTP20	0.0201531	1.80528
CEP41	0.0114612	1.80499
NAPB	0.0141771	1.80217
TRNT1	0.0446188	1.79917
NSMAF	0.0242083	1.79805
GTDC1	0.0262758	1.79797
ZNF583	0.0304617	1.79771
FAM122B	0.0368926	1.79566
PITPNM1	0.0115728	1.79415
PPP2R3A	0.00643676	1.7911
NCOA2	0.0102798	1.78585
ZC3HAV1L	0.015243	1.7845
CA13	0.020614	1.7833
RAD54B	0.0150418	1.78324
XPNPEP3	0.0494761	1.78278
VRK3	0.0216681	1.77974
MCCC2	0.0468163	1.77916
DSG2	0.00253441	1.77881
PYGB	0.0241033	1.77844
SIM2	0.00319912	1.77686
HOMEZ	0.0171681	1.77626
RUFY3	0.00918509	1.77622
TRAF3IP1	0.0428868	1.77317
SGSM1	0.0313926	1.77308
ZSCAN12	0.0487393	1.77115
CBFA2T2	0.014634	1.77071
BTBD3	0.0243002	1.7698
RBM4B	0.0133203	1.76854
CDC42BPG	0.0321529	1.76823
BCL3	0.0389426	1.76785
POLM	0.0447962	1.76708
MAMDC4	0.0174301	1.7666
CD14	0.0116526	1.76489
AAGAB	0.022919	1.76392
GPRASP1	0.00601902	1.76082
PCCB	0.0450488	1.75819
COPG1	0.0393059	1.75706
MBOAT2	0.0135693	1.75564
SDAD1	0.0395236	1.75488
SHC4	0.00487323	1.7509
TET2	0.0313635	1.75072
DZIP1L	0.0447168	1.75046
PEX5	0.0198804	1.75028
ROR2	0.0163205	1.74994
FBL	0.0381977	1.7481
SGK1	0.0127476	1.74476
WDR19	0.0336751	1.74288
TFRC	0.0118345	1.73828
VMO1	0.033339	1.73821
[truncated: 1,078 more rows]
