# Supplementary material for: Mapping molecular landmarks of human skeletal ontogeny and pluripotent stem cell-derived articular chondrocytes
Source: Nat Commun. 2018 Sep 7;9:3634. doi: 10.1038/s41467-018-05573-y (PMC6128860; doi:10.1038/s41467-018-05573-y)
Supplement: Supplementary file 23 — Supplementary Data 21 [file 41467_2018_5573_MOESM23_ESM.xlsx]

## Sheet: Sheet1
Supplementary Data 21: Genes significantly differentially enriched in adult pig ITGA4- BMPR1B+ articular chondrocytes vsCD146+ synovial pericytes (p<0.05). Positive sign indicates enrichment in ITGA4- BMPR1B+ cells.
A4-B1B+ vs pericyte
Gene name	P-value	Fold change
COL2A1	7.409e-07	4784.4
HAPLN1	2.16297e-07	850.726
MGP	3.03325e-06	719.988
ACAN	1.5074e-07	699.635
COMP	1.8363e-07	679.581
PRELP	7.28721e-07	476.953
CHI3L1	2.76559e-09	441.209
C2orf40	2.15328e-05	420.606
CHAD	6.52117e-06	382.917
FMOD	7.10724e-07	352.196
COL11A1	1.08445e-06	351.872
CILP2	1.8651e-05	285.201
COL9A1	6.56087e-06	258.417
FN1	1.06105e-07	245.451
C2orf82	5.49229e-06	219.284
GREM1	7.57766e-05	185.13
BGN	0.00819763	176.301
SERPINA1	1.29136e-05	174.199
APOD	4.71205e-07	171.977
CLEC3A	6.66726e-05	169.848
COL11A2	7.13971e-06	168.172
CU633166.1	3.78685e-07	161.548
COL9A2	4.98491e-06	158.887
TNFRSF11B	8.40864e-07	139.932
LOX	4.9316e-06	126.812
BGN	8.87675e-08	123.315
SCRG1	0.000137261	117.449
COL11A2	3.17442e-05	111.005
ANXA8	5.2783e-06	104.795
COL6A3	1.59957e-09	99.1763
BGN	1.29573e-06	96.2132
SOX9	9.67623e-09	95.5034
MT1X	0.000393267	77.9587
COL3A1	8.77865e-06	77.0909
S100A1	0.000686995	72.9833
CYTL1	7.60161e-07	71.8209
LECT1	0.00012066	68.289
CD109	2.27803e-06	63.6187
FAM180A	5.7136e-06	60.6692
CRISPLD1	0.00893545	60.4067
MFGE8	1.53506e-06	57.7559
NGEF	1.75234e-06	57.5865
PXYLP1	1.45111e-05	55.6591
TGFB2	2.08279e-06	54.1631
PLOD2	2.57591e-05	53.5171
TGFB2	9.52005e-06	52.4365
SUSD5	4.07875e-05	51.4801
STK26	6.42868e-07	50.75
KCNMA1	1.61024e-06	49.4134
EGR1	0.000660507	48.6506
SPARC	9.57199e-06	48.3319
CHI3L1	1.754e-06	48.3068
ISM1	0.000174862	47.8027
BGN	1.4479e-06	46.6828
MFI2	6.98428e-07	45.9123
CILP	5.01856e-05	45.4732
COL6A2	7.64197e-08	44.7989
MATN1	0.00516853	44.66
DHRS3	0.00140538	43.9351
ZNF385B	8.01978e-07	41.2944
CDO1	0.000694031	41.2215
SRPX2	9.44362e-07	40.7493
AEBP1	1.84829e-06	39.0676
PENK	0.00318933	38.7825
COL11A2	0.000304888	38.4869
COL6A1	3.69902e-07	38.0379
SERPINE2	1.36749e-05	38.0069
PAPSS2	7.05269e-07	37.4768
WWP2	3.07884e-06	36.1341
FOLR2	0.000107681	35.8667
TSC22D1	9.48766e-06	35.5627
LGR4	0.00017743	34.2051
SLC8A3	3.08445e-05	33.8681
GNG2	2.47535e-06	33.6582
SPP1	1.69312e-05	33.6271
CD109	4.42346e-07	31.9504
SDC2	1.18789e-05	31.7779
SNAI2	5.19766e-06	31.7657
PAPSS2	5.03859e-07	29.6574
ADGRG6	0.000569725	29.2038
ANXA8	6.76081e-06	29.1924
MAL	0.000228257	28.9931
CDON	7.2234e-05	28.9064
LTBP3	3.0127e-05	28.8889
S100A14	0.00169395	28.7705
MATN3	0.000586034	27.846
DCN	0.000341874	27.024
PSAT1	0.000214822	26.4691
OMD	0.000228298	26.0992
BGN	8.71737e-05	26.0977
FOS	0.0045585	25.8346
SHISA2	0.000253634	25.4436
TPM1	0.0001724	25.428
GLT8D2	0.000119827	25.0905
KCNQ5	6.64548e-07	24.6995
TGFB2	1.97633e-06	24.6727
GDF5	1.64781e-05	24.602
ANKH	0.00109166	24.518
RBP4	6.66654e-05	24.2334
SERPINE2	0.000529285	23.8732
SH3KBP1	4.53987e-06	23.3733
RARRES1	6.50157e-05	23.3398
TGFBI	0.000118137	23.2649
SCIN	0.000116132	23.2314
TSPAN6	0.000132282	23.0234
MFAP2	0.000241169	23.0179
NT5E	4.36609e-05	22.7327
ATP10A	9.53785e-06	22.4867
DDR2	0.000558232	22.3632
RARG	0.000111095	21.9968
FGFR1	0.000346339	21.7739
CHADL	0.000665592	21.5424
ITGA10	7.52268e-05	21.2781
SYNM	0.00896276	21.2742
COL11A2	0.00327074	21.0043
FGFR1	0.000727635	20.9474
VASN	1.93325e-05	20.7972
PCOLCE2	2.20472e-06	20.3557
RCN3	2.32056e-08	20.3312
SHAS2	0.000190312	19.8724
LBP	0.000975656	19.8641
CMKLR1	5.21218e-06	19.8506
AQP3	0.00115348	19.836
CCDC80	0.000357034	19.5923
KCNK1	2.52906e-06	19.1849
EFHD2	6.59305e-08	19.1769
SDC4	2.60752e-06	19.0589
TIMP3	4.70447e-05	19.0375
ITGA10	0.000385023	18.9544
CAPN6	0.00544403	18.8355
PGK1	0.0490336	18.8343
SOD3	6.63349e-07	18.681
MOXD1	0.000434133	18.6436
CD59	0.00010045	18.6272
MDFI	0.000240932	18.3928
GPRC5C	0.000675346	18.3736
WISP3	0.000830017	18.024
IL17D	0.000397311	17.9757
SLC6A12	0.00271987	17.9038
KLF4	4.87586e-05	17.6954
EMP3	4.00474e-07	17.5779
THY1	0.00136134	17.4748
CPM	0.000541282	17.2109
ALDH2	0.00248377	17.0749
SIX1	0.00184038	16.8225
CP	8.51531e-06	16.7857
ATP8B2	0.00086183	16.5393
EFEMP1	0.000197569	16.4582
ME1	2.37665e-05	16.4315
SULF1	0.000229347	16.2248
F2RL2	5.7443e-06	16.2121
RUNX1	6.39372e-05	16.0475
ZNF385D	0.000103458	15.9964
MMP16	0.000161237	15.8503
ENPP1	6.8289e-05	15.7789
BAIAP2L1	0.000144677	15.7736
SLC2A9	1.54185e-07	15.7677
THBS3	0.000106624	15.7314
FRZB	0.000217052	15.6704
FKBP10	9.76469e-05	15.5895
CLDN10	6.01938e-05	15.4439
GLTP	5.56573e-05	15.2066
ITGA11	0.000520825	15.1948
MCOLN2	4.68752e-06	15.1768
PDE4DIP	0.000553372	15.1195
TWSG1	0.000384289	14.912
RCN2	5.70016e-05	14.9066
EGR1	1.54541e-05	14.8346
PDZRN3	0.000302171	14.6655
SOX5	6.41226e-05	14.6233
TIAM2	3.51869e-06	14.5497
PHTF2	0.00271446	14.5383
NFIX	0.00340783	14.4842
S100B	0.00237126	14.4818
SCD	0.00210264	14.4153
COL5A1	0.000161414	14.1885
VIT	0.00276005	14.0986
GPX8	2.46153e-07	14.0629
RHOBTB3	5.96371e-06	13.996
MRC2	8.87345e-05	13.8459
TRPS1	6.63182e-06	13.8291
NID2	1.64022e-05	13.7756
CD109	4.55688e-05	13.7087
APOD	0.00133127	13.6196
FAP	2.63068e-05	13.5728
PTGIS	0.0109327	13.2906
FGFR1	0.00258118	13.2651
HAPLN3	0.0011503	13.2129
FOXA3	3.91456e-05	13.2041
PLCD1	0.00215754	13.1557
WBP5	0.000127586	13.1327
SEMA6B	0.000919676	13.0725
INHBA	0.00765869	13.0482
DZIP1	4.85021e-06	13.0057
CERS4	5.45329e-05	12.9315
HDAC9	0.000472314	12.8993
TPD52L1	3.33575e-06	12.8667
ETV5	0.000206859	12.7103
ADAMTSL4	4.22074e-06	12.7025
FGFR1	0.000689756	12.6668
SYNPO2	0.000165504	12.5855
CYR61	5.53112e-06	12.5578
FAM105A	0.000200307	12.3838
FGFR1	0.000261163	12.3089
PTPRU	0.000446416	12.2366
LTBP2	4.93201e-05	12.2029
SEMA3C	7.95952e-07	12.1494
TGM2	1.40961e-05	12.1475
GFPT2	3.94675e-07	12.1326
ELL2	1.08097e-07	12.1161
FGFR1	0.0101624	12.081
GEM	1.72731e-05	11.9088
CHPF	0.00127306	11.8459
PDPN	0.00126164	11.8157
PDGFRL	0.000826839	11.799
DSTN	0.000534852	11.7482
SEMA3D	0.00151825	11.7041
PYCR1	0.000209654	11.5764
CHST10	2.05933e-06	11.5336
SCD	0.00028328	11.4159
RARRES2	0.000584531	11.3999
SORT1	9.42804e-05	11.2795
UAP1	4.01051e-07	11.2306
PCOLCE	4.11078e-05	11.2211
FAM46A	1.11943e-05	11.1464
SLC39A14	0.00058446	11.136
SAMD4A	0.0033611	11.1224
EXTL1	0.000907232	11.1151
KIAA1328	0.000846057	11.0324
SDK2	0.000620702	10.9362
SLC1A1	7.48267e-06	10.859
FZD7	0.000162356	10.848
MALL	0.00270138	10.7153
TWIST1	9.33479e-05	10.6925
SERPINF1	0.00163944	10.6553
SRPX2	0.0056638	10.6428
PYGO1	0.000143494	10.5741
WSCD2	0.00248487	10.5681
WSCD2	0.00248487	10.5681
KLF4	0.000718306	10.5681
CTDSPL	0.00397543	10.5282
FHL1	0.00191969	10.5136
NEXN	0.000668397	10.4977
TIAM2	0.000224662	10.4526
COL5A2	0.000418058	10.387
GALE	8.56789e-06	10.3559
PTH1R	0.00119177	10.3509
PPP1R14C	1.42747e-05	10.3202
IL16	0.00271017	10.2758
RPL39	0.00732864	10.1979
TNS3	0.000738256	10.1675
PSPH	0.00684967	10.1643
MBOAT1	0.000995999	10.0626
KLF12	2.2906e-05	10.0535
DNM1	0.00139314	10.0478
FGFR3	0.0026527	9.98329
PDGFRA	0.00203616	9.98208
GPT2	0.000949091	9.95167
PJA1	6.67165e-05	9.88585
WWP2	0.000920657	9.73638
HTRA3	0.00071086	9.70381
EZR	1.05173e-07	9.64645
FHL1	0.000269939	9.51974
CDK6	4.31091e-05	9.51058
OAT	0.000325699	9.46836
CPE	0.000301758	9.40884
KCNA1	0.00203853	9.30402
STXBP6	0.000264819	9.26756
P4HA3	7.24901e-06	9.25542
CREB3L1	2.35734e-05	9.23237
AXL	7.72439e-05	9.21259
RCN1	0.00200834	9.19338
LPAR1	0.000185595	9.16491
LDLRAD3	0.0135002	9.15925
ASNS	0.000902414	9.13645
TBX15	0.00285608	9.10245
CP	0.000346845	9.03896
SMIM5	0.00198406	9.02601
PDCD4	0.0246874	9.00695
ABHD2	0.000542411	9.00331
FGFR1	0.00236065	8.98921
ITM2C	0.000941554	8.9826
PHLDA3	0.0255762	8.98054
CHPT1	0.000202696	8.95015
CPNE8	0.000701885	8.94815
ACVR1	0.000342263	8.94588
TTC3	0.000305139	8.91039
MPP6	0.000292991	8.8842
RECK	0.00624278	8.8623
SPTLC3	1.68441e-05	8.78585
PCK2	0.00190827	8.76903
FRY	9.11887e-07	8.75125
JUNB	0.00293953	8.70824
ECM2	0.0030455	8.70199
PRKCA	3.39103e-05	8.63288
SPATS2L	0.0030034	8.61295
CHAC1	0.00151111	8.60983
BMPR1A	0.000751355	8.60725
ZNF608	0.000430634	8.44992
PTPRJ	0.000109776	8.43549
KIF21A	0.00012413	8.42172
GEM	3.19259e-07	8.38262
SLC26A2	0.00123629	8.37082
CTH	0.000188701	8.36303
PTGS1	0.000100507	8.35327
FAM134B	0.016806	8.351
DPY19L3	0.000842587	8.31243
HK2	1.09909e-05	8.29541
ZNF385B	0.00331771	8.27913
NOV	0.0186905	8.27558
CTGF	0.00277594	8.2468
CTDSP2	0.00444089	8.24131
MKX	0.000678737	8.22328
HSPB8	0.0027323	8.22073
PRDX4	0.00029008	8.20278
IVNS1ABP	0.000151127	8.18352
ISLR	0.0123002	8.15801
ITGBL1	0.00230596	8.14404
NR1D1	0.00493972	8.11853
USP53	0.00735864	8.10136
IL1R1	0.0268312	8.059
CCNG1	0.00250296	8.02685
CH242-270H1.2	0.00631469	8.01028
UGGT2	2.2617e-05	7.97159
RPS16	0.048567	7.96463
SMARCD3	0.000760604	7.96229
ANXA4	0.0150721	7.9489
FKBP9	0.000667851	7.90783
FOXP4	0.000629103	7.885
MALL	0.0093925	7.87233
NUCB2	0.00248954	7.86924
TIMP1	0.000278897	7.86798
SLC1A4	0.00091442	7.85641
KIFAP3	0.000673173	7.8051
TMBIM1	0.000146956	7.78452
GPRC5A	4.42524e-07	7.78377
SERTAD2	0.000646633	7.77534
EFNA5	7.59382e-05	7.75859
SLC7A1	7.06778e-05	7.73529
ITGAV	0.00410525	7.73486
FKBP14	2.5509e-05	7.72123
ADCY2	7.07519e-05	7.6923
UXS1	0.00110127	7.67942
GPC6	0.000235572	7.65627
HDDC2	0.000455002	7.60858
KANSL1L	0.00551168	7.57569
PAPPA2	0.00246998	7.57311
METRNL	0.00697556	7.55262
SLC29A1	2.60304e-05	7.55022
MXRA8	0.00397607	7.5236
BHLHE40	8.26793e-05	7.50721
AOC2	0.000559334	7.44322
ARL6IP5	0.000995269	7.42453
TGFBR1	2.3875e-05	7.40308
SLC16A1	1.43934e-07	7.38905
FRMD6	0.0013545	7.34061
SLC7A2	4.35447e-05	7.31855
THRB	0.00207845	7.27251
HEBP2	6.77767e-05	7.22143
ADGRA3	0.000117094	7.18555
FGFR1	0.000877978	7.17509
FAM101A	0.00670854	7.14993
PKDCC	0.000158644	7.14503
FKBP7	0.0017753	7.13896
TPM2	0.000321777	7.1292
P3H4	0.000244131	7.12431
DSE	4.8253e-05	7.1077
CERCAM	0.00260755	7.09553
GALNT15	0.0133694	7.08662
RCAN1	1.80145e-05	7.07513
VEGFA	1.14146e-05	7.07319
CP	0.00395561	7.04851
IFT57	7.38389e-06	7.01688
MME	0.0111015	7.01294
ARSJ	0.00225003	7.00278
NGFRAP1	0.0021833	6.98555
TIMP2	0.0179399	6.93363
SOX6	0.00146011	6.92928
MRC2	0.00185787	6.90507
SSX2IP	0.000622888	6.89659
DIXDC1	0.00464627	6.89296
SLC38A3	0.00468353	6.89245
IGFBP6	5.5214e-05	6.88161
EPB41L1	0.00447496	6.87952
ATP8B2	0.00225231	6.8771
STK39	0.00140624	6.85135
AKTIP	8.05369e-05	6.84177
CEP126	0.000596449	6.83984
S100A10	0.000184573	6.83421
HMGA1	5.07538e-06	6.83289
PPP1R1B	0.0119525	6.81663
THBS1	0.0290528	6.8138
SLC44A1	0.000884043	6.80089
SPPL2A	0.00092924	6.79626
CMBL	0.00703068	6.78727
GPC1	0.0018271	6.77503
ALOX12	0.00157999	6.77198
DAB2	0.0022439	6.76516
JAK2	0.0316981	6.72912
P3H3	0.000170311	6.72777
KIRREL	0.00383479	6.71924
HHIPL2	0.0135187	6.71883
PHOSPHO1	0.0368544	6.69437
WDYHV1	0.00288158	6.68852
P3H1	0.000631936	6.67527
SULF2	0.00347907	6.67091
DHCR24	0.0120373	6.6616
EID1	0.00374576	6.64846
WSB2	0.00046196	6.63994
SLC25A37	5.50952e-05	6.61843
SLC35D1	0.000338865	6.61318
BHLHE41	0.00228592	6.59215
SDC3	0.00142258	6.57028
OSMR	0.00845298	6.56757
COLGALT2	0.00539184	6.56048
PLXDC1	0.00277616	6.55269
DOK1	0.0011631	6.54261
LRRC1	0.00234177	6.53971
CKAP4	0.000265005	6.51266
PGM3	2.93761e-07	6.51185
TIMP1	0.000194935	6.50687
SH3KBP1	0.0001289	6.49973
SMAD5	8.22597e-05	6.48933
TMEM30B	0.0107962	6.45758
SQLE	0.0123384	6.43625
P4HA1	0.00013395	6.43265
TUBA4A	0.00111683	6.42575
SLC39A14	0.00156998	6.42017
FIBIN	0.00123754	6.404
PHGDH	0.00239531	6.39094
CHST11	0.000629824	6.38294
NUDT6	0.000416446	6.36783
LINGO1	0.00251834	6.34897
SMO	0.000923747	6.3438
MKX	0.0303194	6.32216
RAB11FIP4	0.000710476	6.30713
RNF144B	3.46512e-05	6.28956
INADL	0.00187128	6.28641
CA9	0.000123223	6.28145
SNORD58	0.0187099	6.27268
PRDM5	0.000946658	6.26786
EPHX1	0.0217011	6.26467
PTK7	0.00225628	6.2646
BARX1	0.0019763	6.24384
OSTC	3.28511e-05	6.22698
NIM1K	0.00510312	6.22659
BOC	0.00784758	6.22461
SNORD19	0.0048496	6.22165
STC2	6.59797e-05	6.21285
GNA14	0.00141405	6.2029
EEF1B2	0.00314088	6.19256
KLF4	0.000474044	6.17899
RPL34	0.00642081	6.16131
KANSL1L	0.00825228	6.13832
TFPI2	0.0183778	6.13612
TIMP1	2.85322e-05	6.11894
CDA	6.55813e-05	6.11286
ADGRG2	0.000249471	6.10746
COPZ2	0.00227933	6.101
SERP2	0.00898946	6.06446
ERGIC1	0.000170652	6.06222
SLC38A5	0.000245327	6.05744
F13A1	0.00635791	6.04334
PLP2	0.0443124	6.0192
SGCE	0.0103632	6.00649
ID4	0.0035518	6.00458
SAA1	0.0481405	5.97427
ID1	0.00743401	5.97267
SFN	0.000308237	5.97003
ELOVL6	0.00163323	5.96983
KLF4	0.00104777	5.9557
ALDH1L2	0.000566965	5.95525
FAM20B	0.000408162	5.95284
WASF3	0.000838895	5.94668
ECHDC2	0.00665768	5.92705
PARVA	0.00281986	5.92388
S100A10	0.000156883	5.91963
SC5D	0.0229871	5.90457
TOB1	0.00840056	5.89254
HTRA1	0.0288529	5.8913
POU2F3	0.00661077	5.88123
RGCC	0.00755723	5.84407
MEF2A	0.0022269	5.8315
THBD	0.00199431	5.82781
TBC1D22A	0.00254688	5.82008
TMX4	8.12257e-05	5.80427
RNASE4	0.047967	5.77944
NRCAM	0.000936522	5.73863
ADCY3	6.29329e-05	5.70702
DSP	0.00395585	5.70696
KIAA0040	0.00661636	5.70219
SREBF2	0.00200654	5.69999
GAS7	0.000519149	5.67258
NTN1	0.00792066	5.67038
BHLHB9	0.000372295	5.66781
PLEKHA5	0.00226188	5.66634
FGF2	0.000507416	5.65493
PAPPA	0.000122877	5.63858
TCEA1	0.0218326	5.63746
BMP1	0.00110123	5.63402
CAMKK2	0.00574402	5.6278
TUSC3	0.00109209	5.61725
BTC	1.7975e-05	5.61632
DESI2	7.36329e-05	5.61632
FZD9	0.00615889	5.61458
SLC1A5	5.59057e-05	5.61268
ATF5	0.00337837	5.605
BCL2A1	0.00166668	5.60094
RYK	0.000199694	5.59972
GCNT1	7.8179e-05	5.59829
CHST3	4.52908e-05	5.5889
CLIP3	0.00120312	5.58736
CD9	0.00649787	5.58475
CAPG	0.000163756	5.57755
RRAGD	0.000514431	5.57399
RPL28	0.0259452	5.55377
DUSP1	0.0399043	5.55027
FOXO3	0.00216748	5.54511
KCNQ5	0.000547195	5.53537
PLP2	0.00390996	5.52368
MAGED1	0.000442455	5.5203
CGREF1	0.0141952	5.51923
GARS	0.000360587	5.5155
OSBPL5	0.0184217	5.50567
GALNT5	0.00580037	5.49301
MAPRE2	0.00108893	5.4796
PAK3	0.00353479	5.47553
AMOTL1	0.00638306	5.47075
PLAC9	0.0135664	5.47015
SMAD6	0.00145634	5.46051
PHLDA1	1.32655e-05	5.4577
IL16	0.016148	5.4542
IL1R1	0.0458779	5.45028
VDR	0.00232263	5.42113
SFRP1	0.000266814	5.41857
SNORD116	0.0120762	5.41841
SNORD116	0.0120762	5.41841
SNORD116	0.0120762	5.41841
SNORD116	0.0120762	5.41841
OXCT1	0.0314193	5.41086
FITM2	0.000178285	5.40429
RGMA	0.0437147	5.40334
FURIN	0.00465175	5.38447
P3H2	0.00550068	5.38024
LRP8	3.74018e-05	5.34771
CPAMD8	0.00191309	5.33971
RPS27	0.0244918	5.33281
DUSP10	0.00035662	5.33063
SLC35E3	0.000757068	5.32983
PDGFRA	0.00907477	5.32774
ANXA2	4.16064e-05	5.31711
ALDH1L2	0.00653636	5.29597
PREX1	0.00204343	5.28798
ERLIN1	0.00412292	5.27732
BCAT1	0.000156006	5.27463
NFAT5	0.00260591	5.27008
AHNAK	0.00750704	5.25611
TCAF1	0.000911215	5.25322
SH3KBP1	0.000236925	5.24947
FAM114A1	0.0012458	5.2445
NRP2	1.38596e-07	5.23264
SLC5A3	0.0239449	5.23207
S100A16	0.00823922	5.23044
METTL4	0.00268865	5.22992
HS3ST3A1	0.000316029	5.22844
KDELR3	0.00128651	5.22414
MSMB	0.00409596	5.22113
JAZF1	0.00521415	5.21994
GXYLT2	7.52568e-05	5.21662
KCNK6	0.00032769	5.19825
PRRX2	0.000232864	5.19074
MAGEH1	0.00114339	5.17911
SETBP1	0.00281568	5.17185
TUBA1C	0.00268389	5.16994
RAB11FIP5	0.00150545	5.15869
RAPH1	0.000665966	5.14449
HS3ST3B1	0.000468876	5.14335
GFPT1	0.000293346	5.13842
CXXC5	0.00195212	5.1369
GNAQ	0.000283344	5.11204
NFATC2	0.000874152	5.10942
GNB5	0.00134444	5.10338
LMO4	0.00154464	5.10004
RAVER2	0.00140046	5.09073
HSPB6	0.00855	5.0892
MMP13	0.00059603	5.07492
HR	0.00101662	5.06253
JAK2	0.000266025	5.05445
PDK3	0.00186039	5.05227
MAGED4B	0.00321495	5.04994
ANGPTL7	0.00485122	5.04424
STK40	0.00068055	5.03748
ACLY	0.000149751	5.0271
KIAA1549	0.000163442	5.02532
MARVELD1	0.00173359	5.01371
RRBP1	0.00251267	5.0028
ITGAV	0.00704445	4.99589
SPIRE1	0.0158271	4.99384
EBP	0.0122566	4.98163
SIDT2	0.00532634	4.97166
EVC2	0.00264946	4.96086
THY1	0.0247159	4.94799
FBN1	0.000962752	4.93126
GAREM1	0.000791135	4.92462
CYP20A1	0.00324163	4.92414
TSPAN6	0.00105421	4.91354
DYNLL1	0.0147328	4.90605
MBNL1	0.0117021	4.89774
NDFIP1	0.00572264	4.87808
MESDC2	0.000515569	4.87369
ARRDC3	0.0021973	4.86682
TRIM47	0.00865492	4.85665
SSBP3	0.0450993	4.85263
SOBP	0.000252901	4.84785
CD44	0.000505738	4.84481
SMARCA1	0.00379581	4.84271
CHPF	0.000588081	4.83526
BZW1	0.00285168	4.83208
ADORA1	0.00106865	4.81015
SSR3	0.000105546	4.80222
HIST1H2AB	0.0162525	4.7985
HIST1H2AE	0.0162525	4.7985
NR4A2	0.00628186	4.79544
SMARCA1	0.000988015	4.79476
PARD3	0.000251855	4.78774
MTMR7	1.03068e-07	4.78209
PLA2G16	0.038119	4.77922
CD44	0.0321813	4.77846
GSTP1	0.0272247	4.7779
NUCB1	0.00721389	4.77785
EFS	0.011411	4.77296
MRPS6	0.00424691	4.76983
AGPAT4	0.000732064	4.76399
COPRS	0.00565478	4.76219
DTWD1	0.00199234	4.76146
GNA12	0.00174597	4.75819
CLEC11A	0.0151985	4.73296
EGFR	0.000625836	4.73142
APCDD1	0.00321338	4.72772
RPL5	0.0126938	4.7228
TRIB1	0.00433243	4.72136
ANXA11	0.0105309	4.70731
MAGED4B	0.00336048	4.7026
ITGA6	8.68575e-05	4.70214
PHACTR1	0.0398395	4.69925
SFXN3	0.0125907	4.69902
MME	0.035123	4.69868
TCF7L2	0.00134178	4.69706
GHR	0.0147271	4.69192
ZNF704	0.00167486	4.68236
TSPAN3	0.00160327	4.6814
HIST1H2AC	0.0237021	4.68011
CH242-227G20.3	0.0247525	4.67455
CSRNP1	0.00164411	4.66724
R3HDML	0.01268	4.66129
PDPN	0.00298605	4.65829
DNMBP	0.00297962	4.64712
SMAD7	7.09153e-05	4.64637
CRTAP	0.0012015	4.63181
PAM	0.0364104	4.62401
RSPO3	0.00416016	4.61962
UHRF1BP1L	0.00116284	4.61319
HDAC9	0.00283913	4.61
PLAGL1	0.000268737	4.60712
MTMR1	0.0277344	4.60485
TACC2	0.000677442	4.60342
CDK6	0.00235113	4.60201
ZNF395	0.00242698	4.59659
GLCCI1	0.00263989	4.58801
CNTRL	0.000542355	4.58059
SGCD	0.000485517	4.57434
CLIP3	0.00191319	4.5687
RPS12	0.00357694	4.56746
LDLRAP1	0.0020629	4.56043
MON2	0.00123167	4.55913
ARHGEF19	0.00228617	4.55625
PHF19	0.00882212	4.5512
MTHFSD	0.0015999	4.54893
TP53I13	0.000720649	4.54452
MMP12	0.00797395	4.54003
PSTPIP1	0.0134757	4.53539
TULP3	0.00428318	4.53179
GPAT3	0.000457269	4.52893
RFC5	0.00148599	4.52032
CD14	5.69028e-05	4.5203
TMEM63A	0.00653816	4.50803
FAM92A1	0.0025615	4.49394
DENND1B	0.000314342	4.48261
CSF1	0.00246514	4.47678
Metazoa_SRP	0.0173379	4.47131
RRAGA	0.00518995	4.46795
RPL29	0.0103918	4.46037
BEX1	0.000982273	4.46006
GLG1	0.00683055	4.45878
SSPN	0.0266859	4.45813
OBSL1	0.0022859	4.4485
GGCX	0.00105123	4.44398
FAM110B	0.0152932	4.44377
TMEM39A	0.000108235	4.4399
DCTD	0.00111542	4.43807
ARFGAP3	0.00376702	4.43462
AKR7A2	0.0119448	4.43053
MAGED2	0.00267725	4.42446
FAM162A	0.00197218	4.42292
EIF4EBP2	0.00268832	4.40585
ERLEC1	0.0124231	4.40306
ZKSCAN1	0.0238708	4.39609
MCM4	0.000610224	4.39585
GPRASP2	0.00473791	4.39174
TOR1B	4.51242e-05	4.38713
PLCE1	0.00130142	4.37819
ADAMTS6	0.00223554	4.36088
EFEMP2	0.00203706	4.34466
SLC44A1	0.0135653	4.34118
S100A10	0.00024585	4.33598
TYRO3	0.000703906	4.32561
EIF4EBP3	3.0995e-05	4.32298
NIPSNAP3A	0.00669549	4.31509
CH242-280I8.4	0.0231821	4.31423
PTPN13	0.00303478	4.31123
EEF1G	0.00723151	4.30651
HMGCS1	0.0257305	4.30374
P2RX4	7.3909e-05	4.3033
IQSEC1	0.0106188	4.30317
RPL22	0.00868211	4.29742
PLSCR4	0.00668046	4.29729
SNORD110	0.00897617	4.29045
SNORD110	0.00897617	4.29045
MPZL3	0.000183083	4.28993
TMEM230	0.0316386	4.28655
BICC1	0.00242116	4.28508
EPB41L3	0.000106002	4.2723
CRLF1	0.00233811	4.26556
SYBU	4.54366e-05	4.25743
SH3PXD2A	0.000171721	4.25607
HEATR5A	0.00253186	4.25245
RGS3	0.00122843	4.24889
snoU6-53	0.0152977	4.24888
BAMBI	0.036212	4.24761
RPS5	0.00812147	4.24663
CAMK1D	0.00433304	4.2426
ADGRG2	6.7119e-05	4.2408
HMGN3	0.0115952	4.2344
CREB3L2	0.00302242	4.2342
RPL4	0.000784588	4.22951
HIST1H3E	0.0337506	4.22794
RPL18	0.000325788	4.22614
HDAC9	0.0156451	4.22414
PLA2G12A	0.017787	4.22305
ARMC10	0.0085313	4.2126
TMEM263	0.012809	4.20535
FCHSD2	0.000276993	4.19931
S1PR2	6.91323e-05	4.19852
ZNF277	0.0129227	4.19682
C9orf16	0.00887446	4.1889
CAPN2	0.0153877	4.17984
FBXL5	0.0121149	4.17648
ADAMTS10	0.00243934	4.17034
ST6GAL1	1.95805e-05	4.16976
MTMR10	0.00815051	4.15618
ARG2	0.000490331	4.14717
RPL17	0.0145995	4.14247
GALNT18	0.00226994	4.13922
TSPO	0.0147092	4.12699
ARNT	0.00936169	4.12559
ALDH18A1	0.00136459	4.12459
OSBPL6	0.0140928	4.12366
KDELC2	0.00877543	4.11482
RPS3A	0.0132203	4.11423
CLN5	0.00445483	4.11269
NAMPT	0.00113027	4.10829
KDELR2	0.000311726	4.1065
CYP24A1	0.0105967	4.10537
RPSA	0.00783899	4.09992
NPC2	0.0325509	4.09907
CHST14	0.0115334	4.08327
WDR35	0.00737046	4.07605
CEBPZOS	0.00446467	4.07421
XPC	0.00811681	4.07414
SMPD3	0.00758317	4.07398
SLC41A2	0.000402089	4.07354
PROSER2	0.00497246	4.07147
ANLN	0.00563605	4.07094
RPL37A	0.0137565	4.0676
ADM2	0.00186756	4.06606
PACSIN2	7.75401e-05	4.06475
GALNT2	0.000844011	4.06267
ANGPTL2	0.000152181	4.06031
RPS18	0.00717921	4.05633
SIK3	0.00286693	4.04679
TMEM43	0.00203734	4.03955
MTHFD1L	0.00104447	4.03618
HLCS	0.0114362	4.03119
TTC7A	0.0100745	4.02879
IMPDH1	0.00373213	4.02438
PRKCZ	0.0305015	4.02107
KLF5	0.00208819	4.0142
KDSR	0.00268212	4.01274
SGPP1	0.00372462	4.00889
CKS1B	0.000684682	4.00608
ANG	0.0310282	4.00312
POFUT1	0.00473704	4.00132
SEC11A	0.000304313	3.99475
CIRBP	0.0158617	3.98119
ETV4	0.000678424	3.98045
TMEM106B	0.0304338	3.98025
RPSA	0.00437803	3.97502
CHRD	0.00907686	3.96986
GNG7	0.0236331	3.96862
LRIG3	0.00840668	3.9627
PRKAR2B	0.0124805	3.9401
ABI2	0.00125646	3.92951
KANSL1L	0.0038786	3.92916
NFATC2	0.00994002	3.92804
LAS1L	0.00313183	3.92776
SLCO3A1	0.00370075	3.92309
IGIP	0.00355668	3.92144
ADRBK2	0.00137281	3.92047
BCL2L1	0.00246113	3.91119
SIRPB1	0.0122395	3.90828
PTTG1IP	0.0148926	3.9072
CHID1	0.00704374	3.90023
RPL9	0.0238154	3.89818
PER3	0.00448231	3.89814
C16orf54	0.0203595	3.89479
UGDH	0.00090047	3.89418
ANXA11	0.00476357	3.88097
HMGCR	0.040299	3.87443
SLC9A7	0.00288621	3.86991
CCDC62	0.000918451	3.86939
GOLIM4	0.018186	3.86838
MT3	0.0104333	3.86193
CDK2AP1	0.0235777	3.86081
RHOU	0.00328261	3.86022
CARNMT1	0.00211665	3.85745
HSD17B10	0.0206152	3.85649
ACAT1	0.00609658	3.85626
TEX9	0.00984482	3.85505
NT5E	0.0454311	3.85477
NET1	0.0112499	3.85095
TRIB3	0.00101556	3.85053
SGMS2	5.86627e-07	3.8469
XPOT	0.00118256	3.84533
SERPINH1	0.00662954	3.84469
MCCC1	0.000345222	3.83729
RPL35	0.0267978	3.83166
ANP32B	0.00768125	3.82828
SSR2	0.00153069	3.82484
SLC39A7	0.0179434	3.81551
SLC39A7	0.0179434	3.81551
N4BP2	0.00406973	3.80034
PRKAG2	0.0389258	3.80023
RPL32	0.0145339	3.79845
MEF2A	0.00277387	3.79384
ZNF346	0.00077662	3.78805
CSGALNACT2	0.000230988	3.78559
RORC	0.00361602	3.77484
IFT20	0.0374341	3.77221
ABI3BP	0.012035	3.77023
TNFRSF1B	0.000633811	3.76937
HIST1H1D	0.0152715	3.76263
TRPM7	0.00393912	3.75952
ABCA5	0.00342484	3.75937
POLR2H	0.00144499	3.75816
RPL7	0.00758575	3.7513
OLFML3	0.000466878	3.74917
USP2	0.0215376	3.74851
PVRL3	0.0341676	3.74149
RPL8	0.0105908	3.73923
KLF15	0.00789443	3.73817
SLC35F5	0.00477257	3.7333
RPS10	0.0159452	3.73145
COX7A1	0.0171624	3.72608
FAM43B	0.00239995	3.72564
TOP2A	0.0480607	3.72368
NAP1L3	0.00784753	3.72102
MKNK2	0.00487767	3.72041
PGRMC2	0.00123305	3.71558
SNORD83	0.0444729	3.71311
RPL30	0.0239898	3.71253
GPX7	0.00827547	3.70947
ADGRG2	0.000366244	3.7084
FGFR2	0.0350111	3.70784
TBX5	0.0106644	3.70621
HIBCH	0.00480773	3.70399
POLD2	0.00150321	3.70345
SPECC1L	0.00683794	3.70335
PDK2	0.00913868	3.70307
RFFL	0.000907151	3.70096
DNASE2	0.00102961	3.7001
CD44	0.0239078	3.69611
MCFD2	0.0275426	3.69248
GSTA4	0.000869839	3.68585
RCHY1	0.00518558	3.68462
TMEM9	0.00294374	3.6782
ERP29	0.0201182	3.6677
EMILIN1	0.0294911	3.66703
GNB2L1	0.00636914	3.6604
MNAT1	0.00371609	3.65829
NDP	0.0310288	3.65567
GADD45G	0.0449995	3.65125
SEMA3E	0.00952561	3.65069
MEST	0.00281402	3.64302
EXOSC7	0.00337684	3.63966
TPST1	0.00878596	3.63407
RHBDD1	0.000844734	3.6335
KLHL42	0.0011714	3.63224
CCDC109B	0.00114326	3.62947
NRK	0.00629951	3.62861
TCEA3	0.00168636	3.62791
MORF4L2	0.0323789	3.6254
ELMOD2	0.00436166	3.62402
CALM3	0.0182719	3.62221
MORF4L2	0.0337705	3.62095
SUMF1	0.0138729	3.62016
KIF26B	0.00747367	3.61797
PLPP5	0.000552822	3.61627
SRGAP1	0.000188296	3.61417
PLCL2	0.00710932	3.61309
ANKRD46	9.87522e-05	3.61305
SLC9A3R1	0.00884842	3.6093
SHISA5	0.0125132	3.60616
SLC25A33	0.0199474	3.60377
MBTPS1	0.00211399	3.60111
SLC35A3	7.58893e-05	3.60043
CRYL1	0.0189614	3.59671
ITGA6	0.000161559	3.59553
CMTM7	0.0146616	3.59444
FAM3C	0.0461131	3.59442
BTBD8	0.0312608	3.59364
C1QTNF6	0.0482444	3.59203
CMPK1	0.0131469	3.59084
HEBP1	0.00201304	3.58947
CALU	0.001368	3.589
PLOD3	0.0066638	3.58817
ZDHHC9	0.0357113	3.58757
MORF4L2	0.0247308	3.5873
PFN2	8.02773e-05	3.58414
PRKCSH	0.000964446	3.58268
C5orf42	0.00815998	3.58191
PHKB	0.0180622	3.57789
TGFB3	2.47423e-06	3.57715
RPS4X	0.0115717	3.57513
YIPF1	0.0111727	3.5736
NPEPPS	0.0156356	3.57274
LIN7A	0.0189283	3.57154
CPNE3	0.016548	3.57095
GUSB	0.00512092	3.56893
AZIN1	0.00557457	3.56715
SH3GL1	0.0124027	3.56591
ACY1	0.0378811	3.56318
RPS17	0.0145335	3.55912
TCEAL8	0.0330441	3.5591
MFI2	0.00331939	3.55893
RGS16	0.00238032	3.55282
FGFR1	0.00555155	3.55004
IBTK	0.00163322	3.54726
RPS16	0.0235754	3.5453
SYCP3	0.00435371	3.54344
RPS8	0.00639504	3.54202
RBPJ	0.00769803	3.53836
KAT6B	0.0133379	3.53515
GORAB	0.00109666	3.52976
RPL13	0.0100745	3.52967
ADCY9	0.000665919	3.52202
ANGPTL5	0.00622923	3.52116
HOXA6	0.0241018	3.5151
POP7	0.0345533	3.51328
ARSK	0.0338903	3.51186
SPON1	0.00452981	3.51178
B3GAT3	0.0122426	3.5111
TBC1D8B	0.0458539	3.50924
USP2	0.0271813	3.50536
PIGP	0.0418997	3.50401
SLC35A2	0.00362865	3.50061
NUCKS1	0.0132929	3.49748
IL17B	0.00925581	3.49482
EXT2	0.00396044	3.49305
GRAMD3	0.00138333	3.49226
TRAF3IP2	0.00484851	3.48822
RAB28	0.0245829	3.48802
CHPF2	0.0292177	3.48738
YIPF2	0.0254905	3.48435
TRIM47	0.000964339	3.48248
RNF170	0.0285441	3.48174
RORA	0.00239535	3.48016
FBXO17	0.00120726	3.47253
ERI3	0.0303804	3.46595
VCAN	0.00727917	3.46445
RXRB	0.0172859	3.46267
ZBED5	0.0124489	3.46166
UNC5C	0.0112724	3.45526
RING1	0.0201261	3.45352
RUNX2	0.00531547	3.44731
PDCL3	0.00122828	3.44611
RPS6	0.00643172	3.44336
SMAD3	0.0377111	3.44149
SLC30A7	0.000751864	3.44093
EBPL	0.000195267	3.4385
DAAM2	0.00696457	3.43808
FADS3	0.00214152	3.43775
INPP1	0.0129438	3.43042
RTN4R	0.0104505	3.42536
JPH1	0.00677992	3.42424
DHRS7	0.0284711	3.42361
IMPAD1	0.00495353	3.42267
TFRC	0.00367137	3.42266
PPP1R36	0.00921215	3.4209
SND1	0.00186043	3.4181
TMED10	0.00372393	3.41514
TMEM17	0.0100732	3.4139
LIN7C	0.0157759	3.4107
GPR176	0.000857132	3.40978
SMIM19	0.0123572	3.40944
HNRNPA1	0.0032526	3.40673
CH242-9E10.1	0.0126135	3.40637
CCND2	0.00901269	3.40635
REEP5	0.00301056	3.40369
FAM129B	0.003363	3.39909
KIRREL	0.0198087	3.39897
RNFT1	0.0289858	3.39773
RABAC1	0.0198542	3.39606
ITGA6	0.000604301	3.3887
LNX1	0.018453	3.38684
CSGALNACT1	0.000751499	3.3861
ZBTB44	0.00604554	3.38507
YIF1A	0.00481672	3.38204
CREG1	0.0104994	3.37908
NME1	0.0386302	3.37886
PARN	0.0203621	3.37866
CYB5R3	0.0382767	3.37527
ACSL3	0.0166249	3.371
DGUOK	0.00213499	3.36796
PDGFC	0.00317227	3.36647
HECTD2	0.0264672	3.36242
SFXN1	0.00519974	3.35842
G0S2	0.011173	3.35795
PDIA4	0.000803132	3.35656
RPL36A	0.00502583	3.35586
HSP90B1	0.00222854	3.35394
RPL23	0.0120463	3.34905
TEAD1	0.042669	3.34564
CLDN12	0.0432904	3.34328
EEF2	0.00514729	3.34042
AKT2	0.00185013	3.33717
EIF3K	0.00831996	3.33641
CALM3	0.00576162	3.33631
SLC9A6	0.0122328	3.33409
S100A10	0.00312093	3.33374
KCNK5	0.0283351	3.33283
RBKS	0.0388304	3.33264
SCMH1	0.00122959	3.33194
AGPAT1	0.0363821	3.32942
FAP	0.00016462	3.32741
NT5E	0.00869912	3.32617
PBX1	0.032144	3.32557
PALM	0.0323561	3.32298
CAB39L	0.0017627	3.32228
MICAL1	0.000424104	3.32187
LRP6	0.0302214	3.32141
VIMP	0.00339391	3.31989
ATIC	0.00532394	3.3181
POMGNT2	0.0211267	3.31802
RPS25	0.027786	3.31781
FAM216A	0.00781767	3.30945
CXCL16	0.00974264	3.30858
EPS8	0.00545122	3.30356
MPZL2	0.00712182	3.3029
SIRPB1	0.0354769	3.30211
PQLC2	0.0306695	3.30036
EIF4E3	0.0115009	3.29841
CPNE8	0.0186617	3.29821
AAMDC	0.0161198	3.29706
SLC25A15	4.89742e-05	3.29569
FGFR2	0.00231699	3.29332
RPS3	0.00144195	3.29108
PKD1	0.0372317	3.29084
RAB32	0.00673267	3.29029
QSOX1	0.0154827	3.28924
HSPA5	9.31435e-05	3.28908
CNPY3	0.0166587	3.28761
ERBB2	0.0357423	3.28723
BBS12	0.00651983	3.28571
ATP1B1	0.00368663	3.28287
YIPF3	0.0138419	3.28141
TOMM20	0.00549417	3.27974
SLC26A6	0.0071898	3.26836
TAMM41	0.00613734	3.2665
GGACT	0.0394456	3.26333
HMOX1	0.0179998	3.2622
SIX4	0.00139277	3.25543
DOCK7	0.000104797	3.25501
TGIF1	0.000178505	3.25333
CNNM4	0.00133276	3.25303
FUT8	0.0406218	3.252
ILF2	0.0345281	3.24997
RPL11	0.0308433	3.24536
ENO1	6.98059e-05	3.24402
HOXA11	0.00363072	3.24279
WEE1	1.90794e-05	3.24213
RPN1	0.00470091	3.24202
NAP1L1	0.0128171	3.24008
IL17RC	0.0224644	3.23987
DNAJB11	0.0413828	3.23445
CCNI	0.0208294	3.23233
BBS2	0.0025753	3.23115
NPM1	0.00332062	3.23106
NPTN	0.0212709	3.22961
RNF150	0.00348927	3.2296
ZFYVE21	0.0307943	3.22921
SSR4	0.0132248	3.22661
VWCE	0.0125647	3.22467
NCOA2	0.0264353	3.22344
KIAA1549	3.31576e-05	3.22023
ANO10	0.0274101	3.21869
TRIP6	0.000934865	3.21763
TSPAN4	0.0228762	3.21597
SLC25A6	0.0102704	3.21565
CH242-312D13.1	0.00434728	3.21415
KDELR1	0.00893724	3.2111
MTMR11	0.0222814	3.20883
RPL10	0.0211228	3.20683
UPF3B	0.00119155	3.2047
INPP5B	0.0151823	3.20164
FOXK1	0.0263238	3.20093
DIXDC1	0.0206166	3.20032
TTC39B	0.00180066	3.19994
FAN1	0.00682301	3.19756
ERLIN2	0.0375063	3.19634
UBE2E1	0.0208502	3.19221
SIAH2	0.00351972	3.19177
CPNE8	0.019499	3.19109
RABEPK	0.00346209	3.19088
NCEH1	0.0176645	3.19012
CYB5R1	0.00476639	3.18519
IQGAP1	0.00907224	3.18264
GPR108	0.0366665	3.17843
SMOX	0.000296115	3.17786
FRMD4B	0.0439895	3.17586
DHCR7	0.00766751	3.17575
POLDIP3	0.00260749	3.17553
TXN	0.0169053	3.1738
ITFG1	0.0383966	3.17335
RFC3	0.00435947	3.16939
CDC34	0.0449195	3.16688
DPCD	0.0162249	3.16636
PCSK6	0.00197262	3.16422
HSD17B10	0.0078618	3.16104
CH242-358M12.4	0.000411516	3.15953
STAG2	0.0431608	3.15792
RMND5A	0.00771853	3.15762
IL6ST	0.0161518	3.15516
RIOK3	0.00204689	3.15333
PYGL	0.0127222	3.15018
MAPK9	0.0169611	3.14977
MXRA5	0.0033664	3.14734
HDLBP	0.0110069	3.14692
PRDX5	0.0468629	3.14542
DDAH1	0.00344801	3.14519
ABHD10	0.00332563	3.14283
DHRS11	0.00181581	3.14182
SSR4	0.000382425	3.13888
CPN1	0.0132267	3.13644
SEC23A	0.00752275	3.13637
ALDH7A1	0.0458971	3.13549
C14orf93	0.0496419	3.13178
MAP3K7	0.00309517	3.1299
SNX5	0.0154066	3.12948
OSR2	0.0328242	3.12751
ISOC1	0.000145701	3.12575
BCL7C	0.014108	3.12511
FHL1	0.0440403	3.1211
ASPN	0.00422664	3.11569
FBXO4	0.0230991	3.11287
NACA	0.00832469	3.11203
IL4R	0.0160383	3.10956
SETD7	0.0136811	3.10394
TFRC	0.0268259	3.10117
IRS1	0.00104531	3.10011
FUT4	0.0371618	3.09467
EBAG9	0.0224136	3.09454
MRAP2	0.00474171	3.09311
TBX18	0.00370643	3.09042
PMS1	0.00818551	3.09001
MAPRE3	0.0228588	3.08932
DYNLRB1	0.000372627	3.08907
TNFRSF1B	0.0127444	3.089
KLHL21	0.00393394	3.07243
ITGA1	0.0195751	3.07118
NAA50	0.00414947	3.07026
C1orf123	0.00398886	3.06645
HAUS8	0.00333749	3.06484
IFT43	0.0141313	3.06382
GLTSCR1L	0.00505545	3.06275
C14orf37	0.0057819	3.06244
PITHD1	0.030715	3.05512
RPL19	0.0288021	3.05362
ODF2L	0.00113357	3.05289
APPBP2	0.0208476	3.05272
ASAP3	0.00345152	3.05137
RPL36	0.0147178	3.05015
SLC25A43	0.015862	3.04836
NDUFA13	0.0235492	3.04825
CEP85	0.0099595	3.04795
FOXA2	0.0143078	3.04598
SMAD9	0.0170325	3.04581
AKAP9	0.0141576	3.04448
ARHGEF10L	0.0075075	3.04416
ERBB2IP	0.0373811	3.0428
MYO1C	0.00992597	3.0407
RBM46	0.00130935	3.04039
RAB11FIP1	0.0141549	3.03846
POLR2F	0.0012231	3.03714
SLC39A6	0.0040872	3.03536
FCHSD2	0.00450208	3.035
COPG2	0.00864464	3.03305
NCAM1	0.00332224	3.03062
MYBPH	0.000988944	3.02961
RHPN2	0.00200174	3.02883
ALDH3A2	0.0192311	3.02859
DNAJC4	0.0047649	3.02492
S100A6	0.0020374	3.0242
ATF4	0.0117596	3.02287
RBBP7	0.00773395	3.02069
PARK7	0.0264605	3.01788
MRPL52	0.00252037	3.01621
LMF2	0.0189064	3.01501
RPS23	0.0250687	3.01186
NKX3-2	0.00491271	3.00882
HSPE1	0.0167771	3.00757
ACADL	0.0445222	3.00462
MEA1	0.0368898	3.00294
snoU2_19	0.0126121	3.00216
SNTA1	0.00756397	2.99921
FAM162B	0.000734759	2.99794
STT3A	0.0016424	2.99758
FAM177A1	0.00619215	2.99129
UBE2T	0.024137	2.98934
NAP1L2	0.0118375	2.98874
LAYN	0.0225863	2.9881
SAV1	0.0231554	2.98384
CH242-31B7.1	0.0356909	2.9833
RPS20	0.0350764	2.97816
AVEN	0.0197995	2.97714
SLIT3	0.000175434	2.97371
AGO2	0.00320902	2.97334
ICA	0.00191766	2.973
UNC5A	0.0145575	2.97183
EPB41L4B	0.000719808	2.97103
PLA2G16	0.0423394	2.97042
IL4R	0.00961149	2.96966
AGT	0.0370726	2.96823
H2AFY2	0.00537021	2.96454
PDIA6	0.00182009	2.96189
ARHGAP32	0.000287476	2.96005
SPRYD3	0.000439418	2.95949
DLG1	0.0115738	2.95939
SLC35A5	0.029046	2.95707
TOX	0.0116235	2.95478
TECR	0.000523071	2.95392
KRTCAP2	0.0376806	2.95379
TMED7	0.021488	2.95245
NPTN	0.00507585	2.95245
TEAD3	0.00618758	2.94816
TSPYL2	0.00293758	2.94772
ALG13	0.00378527	2.94713
IMPACT	0.0131211	2.947
DEF8	0.0116666	2.94632
C14orf39	0.0485153	2.94586
ZBTB7B	0.00126168	2.943
TSPYL1	0.0162934	2.94167
DNAJC21	0.00188654	2.94112
SSR1	0.00092813	2.93942
RPL26	0.0174613	2.93757
NKIRAS1	0.0324593	2.93707
BCAS4	0.00343785	2.93657
TRIB1	0.0168165	2.93535
DHRS4	0.0450681	2.93503
RPL6	0.0194021	2.935
C12orf45	0.0104865	2.93388
IRAK1BP1	0.0146095	2.93096
RIN1	0.0120062	2.92968
SLC25A1	0.00764237	2.92715
GDE1	0.0213232	2.92671
RPS9	0.0289398	2.92619
GFPT1	0.0176745	2.9233
GRPEL2	0.00678112	2.9209
ADORA2B	0.00933531	2.91518
CALR	0.00309691	2.91476
SLC44A1	0.0128986	2.91342
DNAJB12	0.00224504	2.91299
SDF4	0.0154597	2.91235
TBC1D8B	0.00379293	2.90673
ACOX2	0.00616838	2.90361
LMAN1	0.00196222	2.90343
CHRAC1	0.0200772	2.90102
TEX264	0.0480269	2.90037
SLC18B1	0.0035815	2.89861
PLCXD3	0.0117817	2.89698
BMP6	0.0105822	2.89661
CRTC3	0.00749661	2.89587
TESK2	0.00365415	2.89571
RYBP	0.00672813	2.89398
IBSP	0.0310676	2.89363
PRUNE	0.00575966	2.89245
GHITM	0.00357136	2.8915
TLR2	0.00167322	2.8909
ARHGAP10	0.00262263	2.89004
NPR2	0.0228299	2.88941
SLC38A1	0.00388326	2.8889
CCDC34	0.00194248	2.8887
CCDC34	0.00194248	2.8887
GDAP1	0.0144548	2.88832
GLS	0.00619118	2.88638
SLC22A17	0.0444289	2.88545
TCTN1	0.0137019	2.88525
CHURC1	0.0202362	2.88427
HIVEP1	0.00432384	2.88379
SRPRA	0.00131202	2.88064
CIB2	0.00385	2.88007
PYM1	0.00792997	2.87684
NTPCR	0.0109628	2.87599
RPS16	0.0159857	2.87371
GSKIP	0.0230365	2.86857
HACE1	0.0111857	2.8662
SNORD97	0.0236776	2.86523
TM2D2	0.023622	2.86486
PIGM	0.0152856	2.86246
CCDC8	0.00680017	2.86239
RSF1	0.0334541	2.86154
ANGPTL1	0.012413	2.86011
CH242-31B7.1	0.0343193	2.8564
NPM3	0.00546373	2.85488
IFT74	0.0082291	2.85069
RPL18A	0.0113222	2.84937
PTHLH	0.0395683	2.8484
DUSP5	9.26564e-05	2.84796
AGPAT2	0.0114197	2.84709
LSS	0.0226339	2.84553
CINP	0.0206956	2.84531
THAP6	0.000483275	2.84456
WARS	0.00124797	2.84375
LRP3	0.0280586	2.8429
ATP1A1	0.0050632	2.8427
TMEM55A	0.00438893	2.84069
IL4R	0.0280567	2.83968
KRAS	0.0133397	2.83692
STAG1	0.0149639	2.83626
IER2	0.0114585	2.83563
SLC38A10	0.00600823	2.83334
PDK1	0.00722095	2.83287
ANKRD28	0.00140634	2.82986
AHNAK2	0.0456965	2.82872
TM9SF3	0.0340479	2.82747
IFT22	0.00278514	2.82656
CD164	0.0161245	2.82626
SPATA6	0.0116583	2.8258
NPRL3	0.00317525	2.82536
CAD	0.00232721	2.82351
SCYL1	0.00739086	2.81899
CRISPLD2	0.00010387	2.81608
ZBTB7C	0.0032926	2.81513
MICU2	0.0214102	2.8143
NT5C3A	0.0209236	2.81309
CCDC186	0.0367637	2.81
TTC25	0.00451195	2.80928
DNASE1L1	0.0110937	2.80921
CD44	0.0453858	2.80876
TMED1	0.0422501	2.80763
DBT	0.010074	2.80668
EXOSC7	0.0318664	2.80169
PURA	0.00258711	2.80146
CAPNS1	0.0397654	2.79992
DAB1	0.00977589	2.79669
PRPSAP2	0.0424081	2.79645
CA5B	0.00115457	2.79557
MSRB1	0.00325944	2.79299
SPR	0.0224338	2.79288
CD47	0.0490893	2.79075
ZHX2	0.036075	2.78986
APITD1	0.0182484	2.78776
PARP8	0.000447711	2.78744
PAQR6	0.0232621	2.7838
NUDT4	0.0119748	2.78043
LOC100155600	0.00010775	2.77955
NANS	0.0345385	2.7793
ZNF2	0.00279821	2.77927
TMED4	0.00838225	2.7789
SEC22A	0.0111883	2.7786
PTCH1	0.00995481	2.77637
LPCAT4	0.0221447	2.77608
STX2	0.002973	2.77588
TXNDC12	0.0434025	2.77545
PHKA2	0.000631983	2.77059
CCDC47	0.0070289	2.76721
MMP19	0.0278317	2.76719
ADPGK	0.0326981	2.76607
RPAP2	0.0220598	2.76473
NME6	0.0238486	2.76411
VMA21	0.0108948	2.76331
SLC25A20	0.0312064	2.76297
TRAM1	0.0354737	2.76254
H1FX	0.0297495	2.76137
EIF4EBP1	0.00403783	2.75894
P4HA2	0.00747154	2.75855
DCUN1D4	0.00688452	2.75851
SNORD15	0.0384656	2.75658
TRIM44	0.0132989	2.75543
FAM45A	0.0444903	2.75541
DDOST	0.00353837	2.75103
NACA	0.0205118	2.74947
BFAR	0.0065951	2.74466
SPATS2	0.0500853	2.74377
DAG1	0.0463327	2.74367
PMM1	0.0264956	2.73894
BAG2	0.00534994	2.73655
MARK1	0.00350255	2.73544
UBE2QL1	0.0198209	2.73352
EIF3L	0.0176662	2.73097
B3GALT6	0.0177047	2.72988
GMDS	0.00561113	2.72937
USO1	0.0317588	2.72586
DTD1	0.0315074	2.72493
NSA2	0.00471966	2.72447
SPRED1	0.00264196	2.72394
SRPX	0.0473229	2.72216
DUSP7	0.0260014	2.72074
CRELD2	0.0120011	2.72069
SLC25A17	0.0201952	2.71614
RBM34	0.00867455	2.71572
STXBP2	0.00402763	2.71345
IL17RA	0.0151324	2.71056
RHOQ	0.0459518	2.70851
TMED2	0.0191803	2.70783
RAB39B	0.00170174	2.70783
CLIP2	0.00824685	2.70419
IMPA2	0.0279117	2.70377
MPPED1	0.0179524	2.70333
GLI2	0.00510961	2.70332
PIGH	0.000805609	2.70289
ROMO1	0.00482473	2.69796
PRDX3	0.0386681	2.69731
MTMR1	0.0094725	2.6966
MGA	0.00876675	2.69394
MLEC	0.0106395	2.69177
ARV1	0.0128527	2.69165
DNAJC3	0.0019005	2.69039
CARF	0.00939874	2.68918
SEC61A1	0.00428934	2.68699
ANKS1A	0.00282096	2.68553
TVP23B	0.00738509	2.68413
LAMTOR5	0.0192156	2.68201
MOSPD1	0.0474318	2.68196
TMEM248	0.0229149	2.67942
RHBDD2	0.0442333	2.67924
FGFR1	0.00674136	2.67837
ADPRM	0.0200413	2.6746
PDGFRB	0.0013871	2.67425
EXTL2	0.0273894	2.67411
CHRDL2	0.0113213	2.67254
ANXA2	0.0115388	2.66926
CDC14B	0.00156028	2.66603
MORF4L2	0.0172669	2.66583
CENPK	0.0307635	2.66301
RNASEH2B	0.00239928	2.66297
C1orf198	0.0399176	2.66158
IQCB1	0.0266013	2.66014
ITGA5	0.000139542	2.6584
ABR	0.0119965	2.65796
DNAJC12	0.0163164	2.65662
TMTC4	0.0136824	2.6562
RWDD3	0.0201925	2.65605
RPS26	0.0312164	2.65474
STYX	0.00366518	2.65212
DMPK	0.0191077	2.65191
FAM160A1	0.00590284	2.65041
SLC22A15	0.00105139	2.64942
GAA	0.0361114	2.648
ICK	0.0028883	2.64524
SOCS5	0.0110315	2.64164
PGRMC1	0.013976	2.64155
EIF4B	0.0281614	2.64102
MAPKAPK3	0.002158	2.64052
NDRG1	0.0178953	2.6398
SLC50A1	0.0272115	2.63973
UNC50	0.0190937	2.63916
ERN1	0.000316853	2.63902
TICAM2	0.0325986	2.63586
TLR2	0.00550018	2.63517
SLA-11	0.0358475	2.63328
HTATSF1	0.0324346	2.63123
SARAF	0.0150117	2.63095
TNKS1BP1	0.0112441	2.62486
HSD17B14	0.0029236	2.62468
NKTR	0.0323534	2.62378
BRI3BP	0.0261941	2.62293
AP1AR	0.0238709	2.62203
HSPB11	0.0440175	2.61877
ABHD12	0.00411066	2.61682
C5orf15	0.0375066	2.61469
RTN4	0.0102547	2.61463
C4orf48	0.0135433	2.61268
AJUBA	0.0173796	2.61035
PHC2	0.00494504	2.60927
MORC4	0.0182388	2.60856
CLTB	0.0197502	2.6076
RNF217	0.0214449	2.60749
IL27RA	0.0226604	2.60537
BRD2	0.0309004	2.60461
CCDC122	0.0490568	2.60232
CIART	0.0137194	2.59949
SDHAF4	0.0391567	2.59823
L3MBTL3	0.0228484	2.59685
UFSP2	0.000670625	2.59681
AP5S1	0.0224044	2.59423
RAB27B	0.00546192	2.5935
RHBDF2	0.00927094	2.59245
ZRANB3	0.0180581	2.59204
CDK18	0.0381668	2.59147
EIF2AK3	0.000942954	2.59044
SMPDL3A	0.0308368	2.58911
LANCL2	0.0257244	2.58737
AASS	0.00524806	2.58563
SRPRB	0.00363476	2.58411
SCAMP2	0.00273934	2.58295
MAGEL2	0.013987	2.58185
LPGAT1	0.0342132	2.58155
RCL1	0.0034627	2.58045
BNIP3	0.0017266	2.58044
MTFR1	0.000411511	2.57925
ARL6	0.0257945	2.57921
IL6R	0.0437777	2.57717
FKBP8	0.0486095	2.57568
TMEM237	0.0239227	2.57555
SARS	0.00331064	2.57449
FYCO1	0.0379863	2.57221
RPS13	0.0345438	2.57052
MAP1B	0.000259153	2.57013
APIP	0.0137611	2.57003
FYCO1	0.0439001	2.56837
ATXN1	0.00704642	2.5682
ILF2	0.0151151	2.56751
COG7	0.0106228	2.56483
Y_RNA	0.0410072	2.56477
SLC35G1	0.00255605	2.56385
ADAMTS2	0.008311	2.56373
SLC2A13	0.014816	2.56076
PDIA5	0.0299535	2.56027
C1QTNF2	0.0391282	2.55968
EIF4G2	0.0232944	2.55915
LZTFL1	0.0154398	2.55838
MUM1L1	0.0036214	2.55818
C11orf1	0.0245281	2.55741
PAK1IP1	0.0119743	2.55666
ARFGEF1	0.0462898	2.555
AMD1	0.00274451	2.55274
STAMBPL1	0.0259404	2.55029
PIK3CA	0.0164698	2.54953
GTF2F2	0.01114	2.54823
NIPSNAP3B	0.00934574	2.54762
PTPMT1	0.0153766	2.54136
PSTPIP1	0.00197508	2.54072
PSTPIP1	0.00197508	2.54072
XPNPEP3	0.00881616	2.53999
FUNDC2	0.0356784	2.53945
ARFGEF2	0.00910398	2.53912
AP4S1	0.0103155	2.53909
SURF4	0.0307208	2.5382
CCDC90B	0.0309998	2.53721
RABGGTB	0.00474768	2.53695
FAM168A	0.00159338	2.53611
SNX16	0.0413787	2.5349
TIAM1	0.0150127	2.53479
HAGH	0.0306389	2.53325
ISCA1	0.00479766	2.5326
STK32B	0.0243129	2.53156
PSAP	0.0498254	2.52811
RNF7	0.00340259	2.52794
FKBP11	0.0262456	2.52735
ST8SIA5	0.0417293	2.52467
RFC2	0.0167682	2.52435
ECH1	0.0220447	2.5239
SUN2	0.0145448	2.52175
RTN3	0.00376269	2.52173
ARMCX2	0.0332488	2.52172
NELFCD	0.0127417	2.5198
PPIP5K2	0.00973936	2.51972
ATG10	0.0468081	2.51861
DNAJC1	0.00879386	2.51752
CLMP	0.00747285	2.51697
RPS16	0.0236455	2.51556
LMBRD1	0.00442182	2.5131
IGF2R	0.0399771	2.51128
GINS2	0.00613163	2.50974
SEC31A	0.025594	2.50487
DMAP1	0.0150469	2.5031
TBCB	0.0402835	2.50262
MED14	0.0203673	2.49902
DPM2	0.00159994	2.49859
EGLN1	0.0092499	2.49827
FAM208A	0.0317997	2.49744
LRPAP1	0.0438348	2.49655
ZDHHC9	0.0121236	2.49634
CEBPG	0.0165388	2.49558
MCF2L	0.0037325	2.49522
PRSS12	0.000430446	2.4947
NLGN2	0.00131544	2.49465
GRSF1	0.0295806	2.49352
FMO4	0.0243509	2.49262
TARBP1	0.00877885	2.49196
GPR173	0.00263473	2.49182
BNIP3L	0.0412647	2.49043
ARF6	0.0213806	2.48909
MAP9	0.00893042	2.48883
TAF1B	0.0324188	2.48677
BTBD19	0.0133988	2.48611
MAP2	0.046525	2.48582
XYLT2	0.0274427	2.48549
PVRL1	0.0127146	2.48176
COPA	0.0187071	2.47804
B3GNTL1	0.00236893	2.47798
MAZ	0.0196429	2.4764
PIGC	0.036247	2.47546
TUBB2B	0.00157856	2.47532
UROS	0.0487458	2.47308
KCTD9	0.0291564	2.46732
MATN4	0.00667925	2.46668
PAX8	0.0176395	2.46589
ZNF674	0.00674678	2.4645
SUPT4H1	0.0078747	2.46266
TMEM135	0.0163393	2.46245
EML1	0.00684749	2.46203
SEL1L	0.00160717	2.45996
LRRIQ3	0.0475087	2.45913
CEP170B	0.00409866	2.45888
ZFHX3	0.00483305	2.45798
COLGALT1	0.00651034	2.45775
ATRAID	0.0375978	2.45747
ALG14	0.000736108	2.4542
RMND1	0.0101777	2.45417
PFKM	0.0108889	2.45406
SAR1A	0.00864229	2.45405
EIF5	0.00326627	2.45403
GGT7	0.00988603	2.45376
GDI2	0.00956568	2.45273
CBX1	0.00362423	2.4519
MRPS33	0.0214093	2.45107
KLF4	0.00238366	2.44983
MINPP1	0.0194961	2.44764
E2F1	0.00563732	2.44515
AFF2	0.0021528	2.44397
MAML2	0.0324559	2.44334
EIF1	0.0208087	2.44281
TBC1D8B	0.0320951	2.4422
GRAMD1C	0.00858921	2.44217
USP28	0.015185	2.44149
AACS	0.0158024	2.44124
RAB11FIP2	0.0235223	2.44001
RAB22A	0.0148512	2.43971
AMIGO1	0.0221459	2.43922
SEPHS1	0.0449228	2.4354
RAD54B	0.00160492	2.43372
FAM46C	0.0471128	2.4334
BCAP31	0.0036894	2.43136
ZNF655	0.0135935	2.4306
STK24	0.00901881	2.43039
RPL3	0.0401899	2.42767
ERP44	0.0304103	2.42692
SLC25A40	0.0456784	2.42665
CRISPLD2	0.0222506	2.42466
SSBP1	0.0354285	2.4245
ING1	0.0390246	2.42352
MIB1	0.0391837	2.42266
CARS	0.0294871	2.42207
SEC24A	0.00611648	2.42205
RYR2	0.00712798	2.41868
HSP90AB1	0.00350571	2.41671
PROCR	0.0334544	2.41641
SEC61B	0.0351172	2.41565
GSTM3	0.032481	2.41422
C11orf74	0.0168787	2.41353
NUF2	0.0404237	2.41328
C3orf17	0.0147797	2.41328
APOA1BP	0.0156014	2.4132
PLEKHG3	0.0202887	2.41304
TRIM8	0.0390012	2.41254
DOCK8	0.0182542	2.41242
TCP11L1	0.00876625	2.40821
FBN2	0.00076111	2.40585
OLA1	0.0152899	2.404
JADE1	0.0111745	2.40307
CEP19	0.0258331	2.40244
AMFR	0.0404722	2.40241
RMDN1	0.0445318	2.40219
GLIS1	0.00151006	2.40169
PHPT1	0.0454913	2.39647
PBDC1	0.0134445	2.39139
HOXD10	0.0125933	2.39112
KLHL15	0.00678239	2.38916
BTRC	0.0132817	2.38902
HOXD9	0.0284885	2.38883
SNU13	0.00973196	2.38839
B4GALT6	0.00214103	2.38779
COPB2	0.0416293	2.3875
ARL4C	0.000166334	2.38683
SP7	0.0143141	2.38656
ZNF827	0.0102507	2.38388
PSMG4	0.0409509	2.38214
RPUSD1	0.0113641	2.38003
ZNF501	0.0244479	2.37956
RPRD1B	0.0169027	2.37524
SHC4	0.000410537	2.37181
ZFAND1	0.00762138	2.36985
SSRP1	0.0130874	2.36894
RCOR3	0.0402207	2.36852
MCFD2	0.0324403	2.36828
INVS	0.0441634	2.36762
GPR153	0.0280231	2.36724
FIP1L1	0.00895339	2.36676
HIVEP2	0.00567746	2.36671
MTMR1	0.0305872	2.36596
HIATL1	0.0400303	2.36421
PRPS2	0.0437014	2.36191
PPP1CC	0.0391257	2.36177
UBE2E2	0.0344437	2.36054
YWHAQ	0.0362297	2.35949
FBXL4	0.0464396	2.35538
ZNF275	0.00201897	2.35452
CRYZ	0.025764	2.35444
TMEM220	0.00995148	2.35426
LRRC75A	0.000896208	2.35388
DVL3	0.0386371	2.35388
ANKRD27	0.0224842	2.35232
TSPAN31	0.0229713	2.35213
CRTC3	0.0168648	2.35134
COQ9	0.0398835	2.3511
MTMR3	0.0287894	2.35086
KIRREL	0.00911182	2.3506
HINT3	0.00680773	2.34942
SLC4A2	0.0200985	2.34882
BET1L	0.0382525	2.3481
SLC10A6	0.027526	2.34729
INPPL1	0.0153332	2.34572
MANF	0.0112297	2.34558
P4HA2	0.0423769	2.34483
DOK4	0.0219354	2.3431
ATRN	0.00708118	2.34292
C1GALT1C1	0.0443243	2.34254
AGO3	0.00118532	2.34159
CMTM5	0.0277381	2.34031
NME2	0.0182469	2.33902
ZNF396	0.00677896	2.33875
C11orf68	0.0361905	2.33631
YAP1	0.0222695	2.33549
PRR11	0.0112441	2.33527
MEN1	0.0287314	2.33488
PTP4A2	0.0381861	2.33211
DNAJB9	0.0201895	2.33189
INO80E	0.0384511	2.33129
FAM13B	0.032311	2.33097
ENTPD7	0.00115464	2.33022
REXO2	0.043296	2.32837
FAT1	0.0123825	2.32833
TPMT	0.00676662	2.32733
LIFR	0.0110956	2.32679
DZIP3	0.00623927	2.32589
KIZ	0.0353506	2.32566
GANAB	0.00582911	2.32463
TFRC	0.0415973	2.32132
COA4	0.0405669	2.32041
NFXL1	0.035023	2.31964
ASPH	0.0412397	2.31947
DNPEP	0.0112984	2.31824
BOLA1	0.0375016	2.31711
GORASP2	0.0176454	2.3163
CALR3	0.0146925	2.31602
TRAF3IP1	0.0247959	2.31493
RPL39	0.0412383	2.31234
ZW10	0.0499211	2.31206
ANAPC5	0.00677522	2.30871
EPS8L2	0.00516744	2.30783
STT3B	0.0468716	2.30719
ACP2	0.0135266	2.30435
DERL1	0.007174	2.30378
TTC22	0.0187511	2.29896
PLEKHG3	0.017716	2.29872
SKP2	0.00225861	2.29791
DARS2	0.0179797	2.29667
ICAM1	0.0172523	2.2959
POU3F3	0.021156	2.2949
HERC3	0.0410244	2.29466
DCHS1	0.02863	2.29436
ASB1	0.0171473	2.29333
SLC37A3	0.0128415	2.29275
FAM102B	0.00796214	2.29242
DYNC2H1	0.0432064	2.29214
RAB29	0.0380387	2.29096
ACBD6	0.00432643	2.28933
BRAF	0.0302397	2.2877
BCL9	0.0167116	2.28758
TM9SF4	0.0250194	2.28616
PAP7	0.00950547	2.28604
KAZALD1	0.0170275	2.28237
ORMDL1	0.032527	2.28233
MEIS3	0.00419525	2.28197
CBY1	0.0162813	2.28057
DACT1	0.00396956	2.28026
RPL14	0.0473264	2.27925
SPOPL	0.00839499	2.27829
ZBTB41	0.0105488	2.27783
FRS2	0.012233	2.27622
TUFT1	0.00719	2.27545
NECAB3	0.00601211	2.27497
SLC25A24	0.035744	2.27483
MRPL14	0.0135895	2.27388
GPR180	0.0234086	2.27186
C5orf49	0.00136371	2.27131
MAP2K4	0.00156854	2.2702
ERCC6L2	0.0351015	2.26882
PDIA3	0.00739038	2.26597
UFM1	0.0417601	2.26484
REEP2	0.0169901	2.26434
SMURF2	1.97744e-05	2.26408
RGS7	0.00724764	2.2605
CREB3	0.0119218	2.25986
UBE4B	0.0151499	2.25942
QTRT1	0.00854892	2.2588
HEMGN	0.00893376	2.25758
CRLS1	0.00841513	2.25674
TCAIM	0.0128162	2.2566
DTWD2	0.0445903	2.25467
ZNF667	0.00210604	2.25215
ICE2	0.0088263	2.25168
TAF4B	0.0041061	2.25076
SGOL2	0.0345466	2.25026
ECM1	0.0362343	2.24943
SUMO3	0.0167167	2.24839
TBC1D9B	0.0489792	2.24694
ALOX5AP	0.0477319	2.24657
TXLNG	0.0218881	2.24421
PCBP2	0.0121802	2.24361
PHLPP1	0.00892349	2.24137
AHI1	0.0486019	2.239
STARD10	0.0153949	2.23709
CEP135	0.0171614	2.23634
CCSER2	0.00908607	2.23563
RAP1A	0.0481125	2.23553
NPHP1	0.026015	2.23455
HDAC6	0.0112892	2.23436
FAM117B	0.0173838	2.23423
PRPS2	0.026494	2.23361
SCAP	0.0369694	2.23215
SFRP1	0.0348764	2.2313
PARP16	0.0214035	2.22723
NCKAP5L	0.0290595	2.22462
HPS1	0.0306064	2.22151
PROSC	0.0492468	2.21927
SYNE1	0.0228402	2.2178
AGBL3	0.0131093	2.21744
SLC30A9	0.012079	2.21624
TGDS	0.0156704	2.2159
LRRC42	0.00757623	2.21582
CHSY1	0.000531882	2.21579
CSDC2	0.0177314	2.21544
PARL	0.00741478	2.21517
GLT8D1	0.0303596	2.21288
CAND2	0.0203992	2.21216
CDKN3	0.00147034	2.21042
PBX3	0.0349561	2.21025
CST3	0.0354594	2.21024
IKBKAP	0.0448813	2.20938
IMPDH2	0.0102053	2.20457
MDM2	0.0296049	2.20378
FPGS	0.0105875	2.20265
FAM133A	0.00628788	2.20208
NCOA5	0.0375856	2.2018
LSM8	0.0421022	2.20151
PAIP2B	0.013112	2.20062
MRPS26	0.0391141	2.20024
CCDC149	0.0222285	2.19989
TKT	0.0444983	2.19942
C3orf58	0.0214615	2.19597
PKM	0.0238244	2.19298
MAP3K2	0.00512324	2.19259
CASK	0.00826375	2.19141
PPFIBP1	0.0270215	2.19042
TIMM8A	0.0107606	2.18989
NEK4	0.0349905	2.18974
GEMIN5	0.0136436	2.18967
CHTOP	0.0190133	2.18735
CCDC28A	0.0171815	2.18388
TIMM9	0.0148208	2.18069
CDCA7	0.00910091	2.17977
NCS1	0.0140477	2.17914
SLC25A32	0.00293184	2.17909
CDC7	0.00975601	2.17876
SCAI	0.0145494	2.17866
EPT1	0.0313953	2.17797
TRAF2	0.0042366	2.17792
SLC35E1	0.00800179	2.17742
C7orf50	0.0150885	2.1764
RNF139	0.0290616	2.17605
TESK1	0.0152708	2.17193
FBXW8	0.0112688	2.17143
TBL1XR1	0.0413599	2.17049
SLC25A11	0.0296036	2.17025
EVA1A	0.0289343	2.16917
ADK	0.0270334	2.16821
ATP2A2	0.0460715	2.16765
VPS37B	3.07036e-05	2.16694
RASA3	0.0409767	2.16593
CXCL16	0.0254869	2.16567
BRD2	0.028258	2.16565
DLG1	0.0430902	2.16398
NDUFAF5	0.0064346	2.16347
NDUFB10	0.0164912	2.16036
MFSD7	0.0334997	2.15963
SEC22C	0.00444104	2.15956
NUDT19	0.0258031	2.15775
SLC38A9	0.0487657	2.15562
VAPB	0.0175782	2.15427
MRTO4	0.00279187	2.15338
USP5	0.0307053	2.15145
TPGS2	0.0284425	2.1484
GALK1	0.0428043	2.14729
MRI1	0.00679694	2.14701
XRCC6BP1	0.0187158	2.14675
TMEM167A	0.0144768	2.14653
RXRB	0.0302296	2.14597
MXD1	0.0477765	2.14581
HGSNAT	0.00221267	2.14565
AGAP3	0.0372028	2.14429
EMC10	0.0467523	2.144
MTFR1L	0.0390756	2.14252
IPO5	0.0127639	2.14023
B3GALNT1	0.0277195	2.13966
HSPD1	0.0100171	2.13963
PUS7L	0.00521702	2.13908
TMEM107	0.0464507	2.13877
USP16	0.0395758	2.13681
NDUFS1	0.0398557	2.13556
TMCO3	0.0201382	2.13397
MBOAT7	0.0112865	2.13385
FAM184A	0.0431235	2.13341
MACROD1	0.0184486	2.13019
FAM111A	0.033856	2.12931
ZNF282	0.0441809	2.12785
PSEN1	0.012854	2.12664
FGF1	0.00223751	2.12617
NINL	0.0232021	2.12491
CERS2	0.0258593	2.1247
MTDH	0.0367731	2.12427
ORAI1	0.011356	2.12417
TCP11	0.0225358	2.12375
ZDHHC8	0.0413853	2.12358
ANO5	0.016945	2.12336
BORCS8	0.0242053	2.12147
GATSL3	0.0119772	2.12107
UBE3D	0.0182175	2.11716
SCARF2	0.0177054	2.11642
RPL39	0.00234017	2.11607
GTDC1	0.00992066	2.11607
NEK6	0.00272499	2.11559
NEK1	0.010423	2.10731
USP12	0.0170898	2.10715
RBMX	0.0158413	2.10705
MBTPS2	0.025987	2.10664
PDE8A	0.00567125	2.10481
ITGAV	0.00199745	2.10252
SLC26A11	0.0443131	2.10228
IL18BP	0.0116181	2.10101
ADAM12	0.00551031	2.10049
SLC2A10	0.0046098	2.10026
MTFMT	0.0370717	2.10003
NOL10	0.0195266	2.09799
RABGEF1	0.0055691	2.09675
DTX2	0.0201056	2.09564
ARF5	0.00827287	2.09466
IRF2BP1	0.03883	2.09386
CEP63	0.0488647	2.0938
HFM1	0.0343819	2.09328
DYX1C1	0.00225188	2.09171
SLC10A7	0.0078939	2.09128
CAMLG	0.0408192	2.09104
TAF1D	0.0482246	2.09099
FAM63A	0.0248355	2.09019
SAAL1	0.0422348	2.08999
FAM122B	0.0137479	2.08781
SIGMAR1	0.0305065	2.08747
GJC1	0.00225104	2.08719
JAGN1	0.019829	2.08425
PAAF1	0.0413224	2.08405
HHAT	0.00477333	2.0833
ATP6AP2	0.0440546	2.08314
ZNF251	0.0212946	2.08193
SLC19A1	0.00714389	2.08044
RNF121	0.00795293	2.08007
[truncated: 1,513 more rows]
