# Supplementary material for: Mapping molecular landmarks of human skeletal ontogeny and pluripotent stem cell-derived articular chondrocytes
Source: Nat Commun. 2018 Sep 7;9:3634. doi: 10.1038/s41467-018-05573-y (PMC6128860; doi:10.1038/s41467-018-05573-y)
Supplement: Supplementary file 24 — Supplementary Data 22 [file 41467_2018_5573_MOESM24_ESM.xlsx]

## Sheet: Sheet1
Supplementary Data 22: Genes significantly differentially enriched in adult pig ITGA4+ BMPR1B- articular chondrocytes vsCD146+ synovial pericytes (p<0.05). Positive sign indicates enrichment in ITGA4+ BMPR1B- cells.
A4+B1B- vs pericyte
Gene name	P-value	Fold change
COL2A1	2.00733e-06	1127.89
HAPLN1	2.87304e-07	597.639
MGP	2.97822e-06	551.872
C2orf40	1.60897e-05	486.677
ACAN	1.91859e-07	484.538
COMP	2.28191e-07	483.132
RGP1	0.00991613	469.039
CHI3L1	2.59507e-09	466.275
FMOD	6.84986e-07	337.4
PRELP	1.0502e-06	314.964
CDO1	7.38322e-05	213.105
CHAD	9.56746e-06	211.352
COL11A1	2.32248e-06	161.694
FN1	2.24385e-07	127.65
ANXA8	4.26244e-06	126.821
SERPINE2	2.37703e-06	124.435
COL6A3	1.25818e-09	113.886
SCRG1	0.000117097	110.19
EFEMP1	1.00946e-05	109.334
TNFRSF11B	1.42944e-06	101.799
DCN	4.62758e-05	101.273
C2orf82	1.04476e-05	100.812
CILP2	5.36963e-05	98.3888
LOX	7.09959e-06	88.8877
COL9A1	2.00285e-05	88.6233
SOX9	1.03224e-08	88.359
BGN	1.31659e-06	85.7555
COL9A2	1.01724e-05	85.5536
CHI3L1	7.89698e-07	84.7349
CU633166.1	1.0636e-06	79.8298
BGN	1.64559e-07	76.6323
APOD	1.19449e-06	75.8359
GREM1	0.000183818	74.863
BGN	2.40448e-05	72.3918
ADGRG6	0.000159964	65.546
SERPINA1	4.80479e-05	64.9112
S100A1	0.00064685	64.4373
AEBP1	8.48186e-07	62.2467
COL11A2	2.15651e-05	62.2298
CYTL1	7.39493e-07	62.0515
PXYLP1	1.2054e-05	59.2375
EGR1	0.000418084	59.2038
MT1X	0.000494805	58.4669
SERPINE2	0.000135291	57.6613
ZNF385B	4.58427e-07	57.6612
CDON	2.63929e-05	55.9898
COL3A1	1.36651e-05	55.8285
BGN	1.00673e-06	53.0748
ABI3BP	6.93782e-05	52.5436
CRISPLD1	0.0100302	52.5073
MFGE8	1.79948e-06	49.6515
TGFB2	2.41793e-06	47.8794
CD109	3.45093e-06	47.2247
TGFB2	1.18646e-05	45.9341
PRG4	0.000604922	44.5824
SPP1	6.62724e-06	43.8499
CLEC3A	0.000297515	43.2518
CILP	4.79732e-05	42.857
COL6A2	7.18026e-08	42.5652
ANKH	0.000411954	40.3638
NGEF	2.74096e-06	39.8031
FAM180A	1.09655e-05	39.3091
ISM1	0.000222746	39.1844
KCNMA1	2.23844e-06	39.0218
SNAI2	3.2e-06	38.6861
CAPN6	0.00124581	38.6172
NT5E	1.2596e-05	38.3355
WIF1	9.87452e-05	38.2859
COL11A2	0.000120456	38.1508
SHISA2	0.000117235	37.2033
CCDC80	0.000121257	37.0916
F2RL2	1.40689e-06	36.8297
STK26	1.11443e-06	36.2521
COL6A1	3.45663e-07	36.1443
ANXA8	6.18026e-06	35.1788
SERPINF1	0.000139811	34.4796
FOLR2	9.30302e-05	34.4149
PGK1	0.0191875	33.6645
PLOD2	5.35653e-05	33.5015
DHRS3	0.00196884	33.4695
PDGFRA	0.000158652	32.7175
KCNQ5	3.8342e-07	32.6209
MAL	0.000140946	32.4725
SRPX2	1.26919e-06	32.388
LBP	0.000426838	32.3742
PDGFRA	0.000341485	32.049
CP	2.40415e-06	31.8267
DDR2	0.000339293	30.8102
SEMA3C	1.1308e-07	30.3191
SIX1	0.000515874	29.941
PAPSS2	1.08315e-06	29.8946
S100A14	0.00141991	29.8458
SYNM	0.00528641	29.2461
LTBP3	2.49722e-05	29.2181
THY1	0.000621565	29.0839
CLU	0.00653836	29.0004
MFI2	1.52005e-06	28.9063
MFAP2	0.00014533	28.6547
BGN	0.0442586	28.612
PTGS1	3.73238e-06	28.3806
COL14A1	0.00310132	28.1566
LGR4	0.000283783	26.8966
CLU	0.00341219	26.1945
LECT1	0.000529809	25.5351
HAPLN3	0.000279513	25.5162
SULF1	6.3995e-05	25.4523
ISLR	0.00199828	25.4458
SDC2	1.6101e-05	25.2803
RARRES1	6.28397e-05	24.6002
WWP2	5.52629e-06	24.5509
SLC2A9	5.33459e-08	24.3088
GNG2	4.31106e-06	24.3083
HDAC9	0.000179152	24.1648
COL14A1	0.00248712	24.106
FAP	8.51663e-06	24.0973
NTN1	0.000153471	22.6978
SORT1	1.93593e-05	22.4994
SOD3	5.29902e-07	22.0725
COL1A2	0.00122681	21.9708
CLU	0.0156487	21.6425
PSAT1	0.000358942	21.6022
ALDH2	0.00167962	21.3689
ZNF385D	6.85014e-05	21.2491
PCOLCE	8.02658e-06	21.0536
KCNK1	1.85147e-06	20.7721
SUSD5	0.000187356	20.5417
TFPI2	0.000849294	20.4782
SH3KBP1	5.81193e-06	20.4345
GLT8D2	0.000186637	20.2462
FOS	0.00460551	20.2244
EGR1	4.97686e-06	19.587
VASN	1.52167e-05	19.5643
SOX5	3.28311e-05	19.4386
TBX15	0.000694309	19.3834
ENPP1	4.37941e-05	19.3279
TGFB2	2.74711e-06	19.3247
FAM134B	0.0040155	18.9574
GPC6	2.29957e-05	18.7796
RHOBTB3	3.21432e-06	18.508
SYNPO2	6.35201e-05	18.4187
EFHD2	6.26254e-08	18.4143
MMP13	1.76031e-05	18.182
MEDAG	0.000550683	18.1028
MRC2	4.21638e-05	17.9091
RARG	0.000141063	17.762
AQP3	0.00160362	17.5894
TGFBI	0.000161106	17.5687
VIT	0.00172814	17.4874
CP	5.49819e-05	17.4762
CD59	0.000115353	17.4686
ME1	2.28672e-05	17.2674
PHTF2	0.00205845	17.2139
BAIAP2L1	0.000126435	17.1967
IL17D	0.000392887	17.1713
ITGA10	9.49391e-05	17.1505
DNM1	0.00032581	17.031
HMOX1	0.000166863	16.8671
CD109	1.71685e-06	16.7725
SPARC	5.29448e-05	16.6458
SFRP1	1.11683e-05	16.4373
INHBA	0.00259525	16.3907
PAPSS2	2.00506e-06	16.3238
NUCB2	0.000627582	16.269
DAB2	0.000293871	16.2599
HP	0.0176518	16.254
PCOLCE2	3.91691e-06	16.2057
MME	0.00248757	16.1755
RCAN1	2.30152e-06	15.9866
RBP4	0.000173117	15.9768
RUNX1	5.04953e-05	15.9667
WISP3	0.000993463	15.899
HTRA1	0.00297694	15.895
NOV	0.00529402	15.8755
IGFBP5	0.00769284	15.7067
TRPS1	5.06703e-06	15.6483
SLC39A14	0.000235783	15.5749
FGFR1	0.00100439	15.3896
IVNS1ABP	2.92751e-05	15.3084
ITGA10	0.000526728	15.2995
SEMA6B	0.000508925	15.2918
CMKLR1	8.03518e-06	15.1818
NFIX	0.00359156	15.1421
CPM	0.000848082	15.0899
TWSG1	0.000316254	15.0128
PDZRN3	0.000241244	14.9901
FZD7	6.62809e-05	14.9795
TSC22D1	4.38858e-05	14.9483
OSMR	0.0011424	14.9385
DZIP1	3.02142e-06	14.9331
SDC4	3.8363e-06	14.9181
SLC8A3	0.00014307	14.9125
AK1	0.00444155	14.8726
UAP1	2.02888e-07	14.8605
PDPN	0.00082972	14.831
TPM1	0.000429176	14.8162
BMPR1A	0.000225055	14.8139
GEM	1.21017e-05	14.8114
KLF4	0.000341569	14.7957
FGFR1	0.000784894	14.7176
RCN3	4.52841e-08	14.6323
MATN1	0.0287075	14.5107
PTN	0.00206288	14.4369
TIMP2	0.0023148	14.3519
EPHX1	0.00367837	14.3066
ELL2	7.3206e-08	14.2543
ECM2	0.00117159	14.2165
LPAR1	6.10433e-05	14.1008
ARRDC3	0.00013821	14.0799
TMEM30B	0.00190697	14.0695
SCIN	0.000291838	14.0602
COL5A1	0.000135586	14.0518
SCD	0.000173189	14.0377
SAA1	0.00693116	13.9584
HHIPL2	0.00382142	13.9379
ADAMTSL3	0.000390414	13.9343
BARX1	0.00029119	13.7943
CYP1A1	0.0188008	13.6957
SCARA3	0.01746	13.5534
MMP16	0.000214385	13.5295
RARRES2	0.000337679	13.5071
FGFR1	0.00053636	13.4925
COL11A2	0.00141846	13.3292
SEMA3D	0.000999101	13.2694
TNS3	0.00032968	13.2573
HK2	3.29452e-06	13.2163
CH242-270H1.2	0.00236915	13.1568
PLP2	0.00516105	13.0883
KLF4	7.36196e-05	13.0824
FHL1	0.000941849	12.9686
S100B	0.00230826	12.9099
GLTP	7.91212e-05	12.8399
OSBPL6	0.000944151	12.7931
RNASE4	0.0132471	12.7143
COL5A2	0.00026606	12.7084
OMD	0.000850306	12.652
OGN	0.00053594	12.5876
PAM	0.00357897	12.5816
EMP3	9.20999e-07	12.5728
TIMP1	5.08065e-06	12.5372
ARSJ	0.000574256	12.4706
LDLRAD3	0.00641378	12.4077
IGFBP6	7.78131e-06	12.2222
PDGFRL	0.000836881	12.1683
HSPB8	0.000788507	12.0608
LUM	0.0137158	12.0052
PTPRU	0.00039524	12.0042
PYGO1	0.000103363	11.9977
SLC16A7	0.000179645	11.9875
IL16	0.00114609	11.9235
ARL6IP5	0.000308858	11.9168
ETV5	0.000247281	11.9065
SCD	0.00267311	11.861
KLF12	1.45267e-05	11.8128
CHST10	1.93757e-06	11.7821
WBP5	0.000154418	11.7303
FKBP10	0.000140783	11.6969
DSE	1.03938e-05	11.6669
CHPT1	9.97776e-05	11.5386
GFPT2	5.01283e-07	11.4223
SERP2	0.00495533	11.3993
PDE4DIP	0.000815923	11.2609
KIFAP3	0.000322253	11.2606
DSTN	0.000666392	11.2357
FGFR2	0.0060272	11.2346
OAT	0.000188134	11.2296
ADAMTS6	0.000148747	11.0927
ATP8B2	0.00162658	11.0701
CERS4	7.11865e-05	10.9963
RPS16	0.0328632	10.9949
GPX8	3.95885e-07	10.9887
PRRX2	2.17075e-05	10.9168
PHLDA3	0.0118048	10.9097
SAMD4A	0.00292442	10.8686
KIAA1328	0.000742266	10.8651
BOC	0.00202406	10.8426
ALDH1L2	0.00103391	10.8241
TMX4	1.44543e-05	10.8181
OXCT1	0.00776443	10.7941
PLCD1	0.00260547	10.7895
STK39	0.000468075	10.739
ADGRA3	3.60066e-05	10.7375
APOD	0.010701	10.637
ITGB8	0.00425024	10.5889
CHADL	0.00209614	10.5803
SNORD58	0.0468802	10.5559
ATP10A	5.42502e-05	10.5282
HTRA3	0.000603877	10.4829
TIAM2	0.000164898	10.4607
AXL	4.84777e-05	10.4455
PLSCR4	0.000557445	10.444
METRNL	0.00153256	10.3974
COPRS	0.000476751	10.3842
BCL2A1	0.000239456	10.3744
ITGB8	0.00330333	10.3567
TSPAN6	0.000623286	10.3498
PLAC9	0.0025159	10.3273
TUSC3	0.000241724	10.3253
CD302	0.0395638	10.3168
ITM2C	0.000458451	10.2922
SOX6	0.000581363	10.2877
ADGRG2	5.43906e-05	10.2623
PTGFR	0.0116825	10.251
CCNG1	0.00140661	10.2343
MATN3	0.00328257	10.228
GEM	1.49099e-07	10.2116
ACVR1	0.000276549	10.1648
ABHD2	0.000338468	10.1295
WDYHV1	0.00117853	10.0912
TTC3	0.000237521	10.0054
RCN2	0.000138354	9.9203
CPNE8	0.000571402	9.9169
CLU	0.015204	9.89478
ZNF608	0.000259325	9.87757
MCOLN2	1.31087e-05	9.87379
CEP126	0.000228057	9.85464
TIMP1	3.62328e-05	9.80878
FKBP7	0.00116786	9.80849
ASNS	0.000844718	9.72861
P4HA3	6.88684e-06	9.71451
MDFI	0.000727626	9.71331
FAM105A	0.000360656	9.71129
DPY19L3	0.000614273	9.70032
NGFRAP1	0.00084173	9.69654
SGCE	0.00384402	9.69383
MAP2	0.000780449	9.69208
SAL1	0.0355815	9.66741
TIAM2	8.60296e-06	9.66446
SLC1A1	1.30527e-05	9.64463
TIMP3	0.000165505	9.59886
CEMIP	2.0672e-05	9.59199
MXRA8	0.00163021	9.55088
TUBA4A	0.000285732	9.53781
NDFIP1	0.000859396	9.52318
MKX	0.000437797	9.49727
LIN7A	0.00158142	9.44877
PTGIS	0.0174142	9.4138
OLFM1	0.0206106	9.39395
ERLEC1	0.0019014	9.39181
FRY	6.5297e-07	9.37521
ERLIN1	0.00101382	9.35253
TFRC	0.0111069	9.25853
ANXA11	0.0014674	9.24369
EPB41L1	0.00158466	9.23283
CHPF	0.001718	9.22783
DUSP2	0.00379046	9.22356
CTDSPL	0.00453987	9.18473
SNORD116	0.00631201	9.18117
SNORD116	0.00631201	9.18117
SNORD116	0.00631201	9.18117
SNORD116	0.00631201	9.18117
PDCD4	0.026331	9.15473
S100A2	0.00237601	9.13845
PRDX4	0.000203693	9.13566
NEXN	0.000921682	9.1078
TPD52L1	7.52468e-06	9.10675
BHLHB9	0.000109678	9.07398
EFNA5	6.63937e-05	9.07397
COL11A2	0.0058512	9.06934
FHL1	0.000279433	9.05694
TGM2	2.44955e-05	9.04371
COL10A1	0.0080309	9.04095
UGGT2	1.61496e-05	9.04008
NID2	3.70362e-05	9.0376
GPRC5A	2.8496e-07	9.0287
SLC6A12	0.00726676	9.02674
NR4A2	0.00120337	9.01496
CERCAM	0.00105589	8.97452
C9orf16	0.000402442	8.96164
CD109	0.000172455	8.95363
ID1	0.00173416	8.9429
PLEKHA5	0.000740145	8.92637
CLDN10	0.000223823	8.90816
RAB1B	0.00444423	8.84485
C4A	0.0350056	8.83419
JUNB	0.00197427	8.82515
EGFR	9.29816e-05	8.82138
BHLHE40	4.70607e-05	8.79419
ITGA11	0.00129783	8.74027
MAFB	0.00348061	8.70417
CH242-280I8.4	0.00925182	8.69174
GPT2	0.00135348	8.68171
SLC39A14	0.000470216	8.63557
CD44	9.59179e-05	8.63183
CREB3L1	2.40758e-05	8.62654
SMAD5	0.0290811	8.61722
LRP8	5.44727e-06	8.61033
PJA1	0.000100223	8.5776
PSPH	0.00852742	8.55747
SSBP2	0.00955774	8.54842
SMARCD3	0.00059466	8.49886
DIXDC1	0.00349104	8.45728
TIMP1	0.000143404	8.42088
FAM110B	0.00275353	8.41315
EMILIN1	0.00260595	8.37874
CXCL16	0.000332217	8.3568
NFIL3	0.0271089	8.34012
DUSP1	0.010601	8.32568
FOXA3	9.78401e-05	8.31682
MOXD1	0.00229562	8.3082
CD44	0.00722474	8.30743
EZR	1.55408e-07	8.28297
MAPRE2	0.000347757	8.27981
GDF5	0.000202068	8.26126
SMAD7	1.05143e-05	8.25448
SPON1	0.000280955	8.25446
CST3	8.20919e-05	8.23776
CYBRD1	0.0150205	8.21047
ANXA4	0.0105373	8.17289
SDK2	0.00100545	8.16049
CLU	0.00925727	8.11413
THRB	0.00153275	8.114
TCAF1	0.000218991	8.10748
LNX1	0.00150905	8.08648
VEGFA	7.53881e-06	8.05771
RNF144B	1.5211e-05	8.04126
FKBP14	2.05373e-05	8.03558
LZTFL1	0.0282431	8.02157
SERTAD2	0.000459376	8.01846
MEF2A	0.00068141	8.01445
FGFR1	0.000705387	8.0109
THBD	0.000559799	8.00803
FAM46A	2.23753e-05	7.97365
CLIP3	0.000404044	7.97215
IFT57	4.97491e-06	7.9665
TULP3	0.000686498	7.9076
ASPN	0.000126099	7.89283
CDK6	7.40423e-05	7.88748
MSMB	0.000932861	7.88086
NPTX2	0.00632647	7.8433
PHGDH	0.00123763	7.83174
C14orf39	0.0040543	7.80975
PTPN13	0.000555112	7.78149
MPP6	0.000342955	7.76839
ITGAV	0.00349268	7.75586
FGFR1	0.00862959	7.74528
MXRA5	5.53422e-05	7.73556
KANSL1L	0.00644577	7.67605
PHLDA1	3.85663e-06	7.65973
SLC16A1	1.48639e-07	7.65325
FRMD6	0.00112367	7.63688
PPP1R1B	0.00782546	7.63592
FOXP4	0.000553477	7.63567
TGFBR1	2.15917e-05	7.59911
LYZ	0.00119899	7.5909
PLCL2	0.000528019	7.58103
BHLHE41	0.00127349	7.57986
MBOAT1	0.00218593	7.57899
AHNAK	0.00262125	7.57865
GPRC5C	0.00440017	7.55044
THBS3	0.000470286	7.53523
LIFR	0.0040173	7.53228
CYR61	2.07312e-05	7.50349
HDDC2	0.000473989	7.49819
CTDSP2	0.00426693	7.48925
SNED1	0.0304227	7.4663
ADAMTSL4	1.63833e-05	7.46222
ITGAV	0.00218936	7.45809
CXXC5	0.000604678	7.44483
ATF5	0.00246247	7.42758
RAB32	0.00040657	7.42453
TMBIM1	0.000146627	7.42185
GLCCI1	0.000566625	7.42177
SSPN	0.00832472	7.41148
SOD2	0.00902612	7.36766
TBX18	0.000134718	7.36452
BICC1	0.000423478	7.3637
IFI30	0.00298482	7.35293
ATIC	0.000412697	7.3446
SPTLC3	3.01148e-05	7.3123
SHAS2	0.00138338	7.30111
S100A10	6.78333e-05	7.29309
AKTIP	6.95741e-05	7.2912
SNORD83	0.0200333	7.28212
DAAM2	0.000409143	7.25414
FBN1	0.000293593	7.22177
HOXA5	0.0210598	7.22074
P4HA1	0.000101598	7.21749
SETBP1	0.000929303	7.21671
PRRG4	0.00445813	7.19579
PCK2	0.00247176	7.17444
HOXD10	0.00016621	7.16557
SMARCA1	0.0236982	7.14226
EPYC	0.00854908	7.10321
CD9	0.00251969	7.09635
ST6GAL1	2.46501e-06	7.08939
ALDH1L2	0.000310202	7.06136
CEBPD	0.0335105	7.05964
GALNT15	0.0111028	7.03386
SLC5A3	0.00430309	7.02994
NUDT16	0.00719532	6.99462
PARVA	0.00142331	6.98527
RPA3	0.0236225	6.96651
APOD	0.00512789	6.96212
CP	0.00977482	6.95921
LRIG3	0.00170301	6.9498
ADGRG2	9.74013e-06	6.94484
SC5D	0.0199824	6.91454
PKDCC	0.000160068	6.89666
SLC25A37	4.18691e-05	6.89376
CHAC1	0.00172587	6.88086
RRAGD	0.000200746	6.87204
WASF3	0.000610863	6.86528
FGFR1	0.0431799	6.8642
SLC1A4	0.00146092	6.83855
S100A10	0.000145909	6.83693
ARMC10	0.00210621	6.83572
TGFBR3	0.0320614	6.81655
SPIRE1	0.00592167	6.81264
C1QTNF2	0.00114321	6.80593
ITGA1	0.00204135	6.7982
GPRASP2	0.00133565	6.79714
WSB2	0.000315525	6.7819
RCN1	0.00430898	6.76989
PARD3	6.81455e-05	6.7601
NPC2	0.00460975	6.73409
MRPS6	0.000935944	6.72729
CERS6	0.00482324	6.72706
PYCR1	0.00062759	6.71742
CAMKK2	0.00304623	6.71639
SMAD9	0.00138502	6.71131
S100A6	6.77875e-05	6.70231
CEBPZOS	0.000973946	6.68233
STXBP6	0.000704476	6.67031
C8orf37	0.00411192	6.6686
TWIST1	0.000337505	6.65177
SLC44A1	0.00123827	6.64582
MKX	0.010643	6.62893
DESI2	3.78948e-05	6.62291
BDH2	0.0223463	6.6111
MAGED1	0.0123989	6.60781
SLC7A2	6.93146e-05	6.59803
SMAD6	0.000408346	6.58709
VCAN	0.000659836	6.57154
NRP2	5.92652e-08	6.5695
HEBP2	9.01614e-05	6.53622
UXS1	0.00166256	6.52328
RYK	9.42922e-05	6.52328
ACSM3	0.00587783	6.50015
TSPAN6	0.000305925	6.49827
HR	0.000417269	6.48983
CH242-209G14.2	0.0175813	6.4776
BZW1	0.00104678	6.46431
ECHDC2	0.00405933	6.45222
TEX9	0.00209736	6.43313
SLC26A2	0.00190323	6.43143
ACOT13	0.015397	6.42909
CLIP3	0.000613422	6.42391
FGF2	0.00019964	6.42251
RPL34	0.00520399	6.42083
EPS8	0.000877013	6.39593
CLMP	0.000255486	6.39329
FRZB	0.00162205	6.38687
OSR2	0.0033612	6.38274
SORL1	0.0192059	6.38114
CFH	0.00350937	6.37988
CRLF1	0.000675904	6.37931
FGFR1	0.00147693	6.3762
BCAT1	8.66849e-05	6.37357
PGA5	0.0024023	6.3465
WDR35	0.00218308	6.34517
KIAA0040	0.00352828	6.34115
FAM49A	0.0498966	6.33566
TXN	0.00127236	6.33127
SNORD110	0.00751373	6.32507
SNORD110	0.00751373	6.32507
SEMA3E	0.00172112	6.31901
SMO	0.000757474	6.28668
LTBP1	0.00453968	6.28663
CCDC122	0.0033395	6.28625
GNA12	0.000485434	6.28118
SRPX2	0.0410778	6.27993
PLPP3	0.00595723	6.27154
TFG	0.00832166	6.23423
SGPP1	0.000826823	6.23232
HOPX	0.0103013	6.22389
THY1	0.00760973	6.20484
ALOX12	0.00138827	6.20259
HSPB11	0.00357365	6.19596
PRKAG2	0.0100222	6.18986
NPEPPS	0.00261083	6.17683
ERGIC1	0.000122512	6.17337
PRDX5	0.00549439	6.17181
KANSL1L	0.00938821	6.15597
MAP2K6	0.0007652	6.15585
ANTXR1	0.000730634	6.15422
PRDM5	0.000901609	6.14866
LRP6	0.00481492	6.12613
SLC35E3	0.00039895	6.1175
U5	0.0485046	6.10481
RRAGA	0.00161253	6.10086
P3H1	0.000498448	6.0999
EEF1B2	0.00391935	6.09945
FAM162A	0.000775141	6.09565
NCEH1	0.00321212	6.09304
PLD3	0.00896381	6.08971
FGFR3	0.0048885	6.08326
TOB1	0.00692439	6.08078
ACADL	0.00621089	6.07743
RPS27	0.015765	6.07665
CSF1	0.000860354	6.0724
FGFR2	0.000252304	6.06505
ADCY3	4.7656e-05	6.06318
DNASE2	8.9647e-05	6.05993
SGCD	0.000155817	6.05732
NR1D1	0.00744694	6.04814
PGM3	4.08621e-07	6.04734
MME	0.034003	6.03208
OSTC	3.4374e-05	6.02206
TFRC	0.0011536	6.01841
SLC7A1	0.000123075	6.00372
CYP20A1	0.00229616	5.99516
MAB21L2	0.00675741	5.99465
SSBP3	0.0253725	5.99175
MON2	0.000471168	5.98006
FAM92A1	0.000917	5.97694
MAPRE3	0.00341053	5.9751
CXCL16	0.000670508	5.96974
EPB41L3	2.75967e-05	5.96656
UHRF1BP1L	0.000490013	5.96505
ITGA1	0.00416417	5.96424
EVC2	0.00192436	5.96384
OLFML3	6.63598e-05	5.96163
COX7A1	0.00688759	5.95769
ALDH3A2	0.00149654	5.9545
CKS1B	0.000211439	5.95099
SPPL2A	0.00124467	5.94909
CKAP4	0.000230558	5.94066
TRPS1	0.00628417	5.93938
BMP1	0.000684236	5.93482
ACAT1	0.00220475	5.93418
GALNT2	0.00018185	5.93089
TMEM230	0.0117747	5.92652
SSX2IP	0.000763667	5.90073
MARVELD1	0.000882218	5.88508
MACC1	0.00263146	5.88504
NAMPT	0.000326064	5.88243
NTN4	0.00117416	5.87892
ACSS3	0.00336785	5.87562
SIK2	0.00726615	5.87506
ETV1	0.00283894	5.8578
POSTN	0.0088433	5.85339
DUSP10	0.000293907	5.85167
RECK	0.014932	5.84138
TSPO	0.00429457	5.82451
SIRPB1	0.00247725	5.82262
FKBP9	0.00142977	5.81037
LMO4	0.000898651	5.80994
OSBPL5	0.0109306	5.80877
TCEAL8	0.00941339	5.80794
CPNE8	0.00445358	5.79779
PTPRD	0.00403246	5.7968
GALE	4.00409e-05	5.78923
CEP192	0.00559613	5.78779
P3H3	0.000214644	5.78763
MORC4	0.000751222	5.78597
MRC2	0.00278779	5.78515
MMP19	0.00136356	5.78182
TNFRSF1B	0.000107375	5.77441
EID1	0.00587866	5.77139
TGFBR3	0.0462789	5.75918
FAM3C	0.0118526	5.75095
CRYL1	0.00292497	5.7443
PREX1	0.00099332	5.74047
SMIM14	0.0289885	5.73281
UBE2E1	0.00323966	5.72866
USP53	0.0146996	5.70277
POSTN	0.0155492	5.6991
ATP8B2	0.00281861	5.69722
snoU6-53	0.00685081	5.69032
UNC5A	0.00103273	5.68939
PDK3	0.0187057	5.68936
SMPDL3A	0.00551435	5.68746
FOXO3	0.0012917	5.68438
HIBCH	0.00131328	5.6839
IMMP1L	0.00871587	5.68108
CTH	0.00048698	5.67923
NIPSNAP3A	0.00324533	5.67626
RAB11FIP5	0.00103579	5.67429
ADCY2	0.000189661	5.66565
SQLE	0.0162995	5.66171
RFC5	0.000554811	5.65258
ZKSCAN1	0.0112049	5.64028
AKR7A2	0.00387688	5.63033
NUDT6	0.000521606	5.62895
P2RX4	2.20502e-05	5.62486
PRKCA	0.000119748	5.62461
UBE2QL1	0.00165656	5.61618
NPM1	0.0194563	5.61411
CD44	0.00304688	5.61345
SNORD69	0.0445318	5.6038
HEBP1	0.000289264	5.59811
PGRMC1	0.0208995	5.5966
SLC41A2	0.000154944	5.59447
FITM2	0.000153215	5.58735
HOXA6	0.0042355	5.58031
PLAGL1	9.01993e-05	5.58028
ALOX5AP	0.00170559	5.57832
CPNE8	0.00456069	5.57357
PTPRJ	0.000297194	5.57332
CDH11	0.00185389	5.57219
TCTN1	0.00132992	5.56349
FAM20B	0.000401786	5.55972
IL1R1	0.0456361	5.55504
CCPG1	0.0363086	5.54527
MCFD2	0.0139056	5.54508
CSGALNACT2	5.38601e-05	5.53497
GSPT1	0.0131884	5.52771
SLA-6	0.0344991	5.52164
C10orf107	0.012619	5.51903
KLF5	0.000892585	5.50742
KCNQ5	0.000609024	5.50183
PER3	0.00140413	5.4979
GNG10	0.00396132	5.49707
DHRS7	0.00707091	5.49279
TCEAL2	0.0410439	5.49221
SLC35D1	0.000588733	5.4904
TMEM106B	0.0135751	5.48792
SLC29A1	6.4725e-05	5.48593
JAK2	0.000233694	5.47912
CALM3	0.00433702	5.4685
PDGFC	0.000537993	5.4642
BLVRB	0.00425644	5.45502
GHR	0.00919594	5.45323
TBC1D22A	0.00221049	5.44586
ELOVL6	0.00194517	5.44453
HS3ST3B1	0.000318206	5.434
PLCE1	0.00061216	5.39847
GNAS	0.00287509	5.38773
CTSV	0.00470772	5.38349
GGCX	0.00038231	5.38228
SULF2	0.00511186	5.37257
ZBTB44	0.00142231	5.36296
CD14	2.38192e-05	5.35634
GLG1	0.0034328	5.35206
BMPER	0.00348102	5.35146
ABCA5	0.00126161	5.34658
IL16	0.0303419	5.34169
PDGFRB	4.26237e-05	5.34015
CD164	0.0162447	5.3342
SLC9A6	0.0139443	5.31919
FMR1	0.0344203	5.31517
SOBP	0.00014856	5.31389
RPL17	0.00710737	5.28269
PROCR	0.00183291	5.27561
NFAT5	0.0027589	5.26596
TMEM154	0.0100842	5.26187
GRAMD3	0.000259263	5.26007
LTBP2	0.00043115	5.25831
RAB31	0.00437704	5.25734
RBPJ	0.001487	5.24502
SSR3	8.8541e-05	5.23466
TMEM63A	0.00313471	5.2272
RPLP2	0.0208979	5.22699
ARFGAP3	0.00187909	5.22634
MAGED2	0.00161012	5.22542
GARS	0.000468079	5.21764
NRK	0.00156876	5.2081
SIDT2	0.00372377	5.20581
TRIB3	0.000319738	5.20392
ACAT2	0.0316855	5.20365
HIVEP2	0.000159561	5.19468
HDAC9	0.00625753	5.19387
ARG2	0.000202813	5.18822
GXYLT2	7.53301e-05	5.1872
PQLC2	0.00452344	5.18348
KLF4	0.00137847	5.18199
SLC25A6	0.00375357	5.17932
DLG2	0.00152704	5.17766
SLC38A5	0.000355815	5.17598
WWP2	0.00420316	5.17327
CTSK	0.00934376	5.16904
KDELC2	0.00348721	5.16875
ZNF277	0.0091226	5.16653
MESDC2	0.00037426	5.16397
ARNT	0.00433547	5.16358
CREB3L2	0.00130843	5.16347
MMP8	0.00468638	5.16207
DHRS11	0.000226266	5.16037
FHL1	0.00955167	5.15473
FUT8	0.0101786	5.14941
CH242-312D13.1	0.000559136	5.14549
INADL	0.00327058	5.14106
EFEMP2	0.000977842	5.13912
BEX1	0.000471013	5.13588
DTWD1	0.00163138	5.13285
NIM1K	0.00779553	5.13042
IQCB1	0.00447597	5.11972
MBNL1	0.00911461	5.11652
FBXL5	0.00542513	5.11583
SLC35F5	0.00184572	5.11446
PLA2G16	0.0331642	5.11376
DOCK7	1.66091e-05	5.11054
SRPX	0.0134864	5.10979
PLP2	0.00414937	5.10971
PPP1R14C	0.000126748	5.09745
RPL8	0.0486694	5.09456
SH3GL1	0.00303301	5.08599
CSRNP1	0.000889005	5.0814
CAPG	0.000157618	5.0728
EIF4E3	0.00229771	5.0689
HSD17B7	0.0273655	5.06688
SYBU	2.03643e-05	5.0516
SDC3	0.00223504	5.04342
HMGN3	0.00638533	5.0413
FHL1	0.00169887	5.03233
GNG10	0.00550618	5.02539
RBM46	0.000148397	5.01908
ZNF395	0.0023599	5.012
DSP	0.00450813	5.00889
WLS	0.00396928	5.00502
CTGF	0.0104175	5.00017
SGCB	0.00944067	4.99569
LRRC1	0.00453895	4.98622
HOXA11	0.000584245	4.98314
CHPF	0.000444184	4.96862
PTH1R	0.00561082	4.96348
TFRC	0.00104534	4.95631
HACD4	4.01184e-05	4.95407
CAMK1D	0.00256501	4.9502
MORF4L1	0.0198763	4.94748
RPL37A	0.00815399	4.94739
LACTB2	0.0239043	4.94122
CHRD	0.00426767	4.9326
CDKN2C	0.0167218	4.93211
HLCS	0.00592999	4.92818
REEP5	0.000761662	4.92493
U1	0.0440646	4.92463
PTK7	0.00369617	4.91932
HS3ST3A1	0.000308196	4.91839
AMOTL1	0.00609472	4.90965
PLCXD3	0.00217572	4.90439
SLC25A33	0.0106771	4.90153
GPC1	0.00404786	4.90019
SMARCA1	0.00374394	4.8984
RPS3A	0.00872488	4.89664
GNA14	0.00252157	4.89396
MNAT1	0.00124535	4.89174
GUSB	0.000930287	4.89094
MUM1L1	0.000237175	4.8824
GFPT1	0.000275791	4.87215
RPL22	0.00650251	4.87119
CHST14	0.00392622	4.86174
SNORD43	0.0382037	4.86158
FZD9	0.00894419	4.85835
TMEM55A	0.000367357	4.85747
SLC1A5	7.62204e-05	4.85456
TMEM263	0.00858472	4.84961
BTC	2.75352e-05	4.84622
ACSL3	0.00484384	4.83912
MTHFD2L	0.00479118	4.83781
GSTP1	0.0152655	4.83632
DTD1	0.00618092	4.83525
TCF7L2	0.00113427	4.83328
RAB28	0.0092926	4.83165
STAG2	0.0123881	4.83127
CDA	0.000130104	4.83061
PPP3CB	0.0032881	4.82703
C12orf45	0.00317251	4.82485
GOLIM4	0.00900568	4.82427
RORA	0.000633527	4.82242
CPNE3	0.00609512	4.8165
C1QC	0.0173008	4.81105
TBX5	0.00328647	4.80771
KIRREL	0.00602512	4.8069
NET1	0.0044991	4.80215
SPATS2L	0.0124725	4.8003
RBBP7	0.0272222	4.79809
C5orf51	0.00972901	4.79375
HECTD2	0.00708383	4.79062
DHCR24	0.0204638	4.78403
BCL3	0.0297066	4.7785
RMND5A	0.00174869	4.77567
TPST1	0.0025079	4.7707
SCPEP1	0.00636328	4.77065
ADGRG2	0.00083061	4.76841
KIF21A	0.000751234	4.76636
FAM114A1	0.0016659	4.75489
PLXDC1	0.00549264	4.75452
NUCB1	0.00529197	4.75131
DNAJB9	0.00134809	4.74322
NR1D2	0.012898	4.74031
FOXP1	0.0234899	4.73753
SMIM19	0.00387399	4.73389
HMGA1	1.56648e-05	4.72786
CDK6	0.024339	4.72315
ITGA1	0.0190711	4.71964
SND1	0.000322218	4.71866
SFXN3	0.0064054	4.71612
KDSR	0.00129117	4.71191
SLIRP	0.0142369	4.71138
TSPAN3	0.00161883	4.71078
ANXA2	7.02358e-05	4.71045
FCHSD2	0.000174479	4.70378
XPC	0.0044836	4.70095
MAGT1	0.0205518	4.696
RNF13	0.0257576	4.68796
SH3KBP1	0.00033621	4.68214
LPGAT1	0.00371045	4.67584
PIGP	0.0139313	4.67477
PDK3	0.00198702	4.67427
RPL4	0.00067003	4.67123
TMED10	0.000922906	4.66951
IL4R	0.00340414	4.66638
STEAP3	0.0205075	4.66358
SRPX	0.0104153	4.65484
FAM45A	0.00694071	4.64977
NME1	0.00929838	4.64842
RYR2	0.000266861	4.64164
LHFP	0.0357211	4.63862
PLA2G12A	0.0110684	4.63495
RPSA	0.00496791	4.63037
AKT2	0.0018338	4.62967
ANO10	0.00752017	4.62948
RAVER2	0.00200491	4.62234
C4BPA	0.0220022	4.62024
YPEL5	0.014006	4.61866
SH3KBP1	0.000434633	4.61523
ZNF346	0.000363323	4.60859
MAP3K2	0.0230969	4.60623
FAM46C	0.0043631	4.60605
C11orf70	0.0177787	4.60538
MED29	0.0211425	4.59544
CCNI	0.0057698	4.59459
TEAD3	0.000794788	4.59449
TFDP2	0.0297475	4.59156
RPL5	0.0165213	4.58768
IL11RA	0.0188309	4.58691
CA9	0.000360786	4.58571
GAREM1	0.000824726	4.58408
RPL29	0.00805742	4.58006
PBX1	0.0141795	4.5763
TNFRSF1B	0.0259724	4.57085
COLGALT2	0.0124349	4.56875
SPG21	0.0152617	4.56277
RPS12	0.00363713	4.56176
ARHGAP1	0.00716266	4.55215
SLC9A6	0.0040422	4.5499
P4HA3	0.00663745	4.53998
TSPYL1	0.00215537	4.5397
TRPM7	0.00215877	4.53833
NPR2	0.00429335	4.53593
MEF2A	0.00113085	4.53513
RFFL	0.000335067	4.53267
POLD2	0.000559372	4.52953
THAP5	0.0133932	4.52393
ANG	0.0233889	4.52392
RND1	0.0264215	4.52228
ITGBL1	0.00925946	4.51613
STC2	0.000186597	4.51583
THOC7	0.0103905	4.51352
TBC1D20	0.00756879	4.51305
EXTL1	0.00635533	4.51249
HEATR5A	0.00178869	4.51172
SUMF1	0.00689595	4.5089
CPN1	0.0031168	4.50843
ID4	0.00613768	4.49921
NDUFA13	0.00604104	4.49756
C14orf37	0.00089276	4.49463
PGRMC1	0.00772287	4.4925
RIOK3	0.000431107	4.47975
IL6ST	0.00595387	4.47873
CREM	0.0266645	4.4713
BAMBI	0.0287124	4.4697
MAGEH1	0.001856	4.46657
ERN1	2.07729e-05	4.46251
CHCHD5	0.0154989	4.46088
CCDC6	0.0103767	4.45941
CPE	0.00267374	4.45701
PSAP	0.00292988	4.4548
RTN4	0.00118871	4.45018
CU407238.7	0.00507956	4.44382
MAPK4	0.00155501	4.43316
HIST1H2AB	0.0194544	4.4322
HIST1H2AE	0.0194544	4.4322
SPATA6	0.00220452	4.43025
APOE	8.85314e-05	4.43024
NAA50	0.00109761	4.42705
SLC44A1	0.0300847	4.4158
HSPA5	3.43062e-05	4.41463
GNAS	0.0491871	4.41361
N4BP2	0.00242398	4.40992
MME	0.0356526	4.40743
HSP90B1	0.000608007	4.40687
ADGRG2	0.00016469	4.40317
TMEM26	0.0105849	4.39639
RYBP	0.00108441	4.3952
CALR	0.000395867	4.39217
ANOS1	0.000174749	4.39123
CALU	0.000595074	4.38624
MSI2	0.029023	4.38586
KCNK6	0.000457239	4.385
ALDH18A1	0.000897964	4.38408
RPL28	0.0441403	4.38322
PAPPA2	0.0141523	4.38035
CTSL	0.00423966	4.37267
MAGED4B	0.00348601	4.37011
CNTRL	0.000451849	4.36887
ANGPTL7	0.016436	4.36818
FAM216A	0.00320119	4.36616
PHACTR1	0.0374136	4.36448
ANXA7	0.0155058	4.35498
ADRBK2	0.000924583	4.35395
P3H4	0.00103794	4.35379
BTBD8	0.0192656	4.34634
LAPTM4B	0.048588	4.34322
OBSL1	0.00213315	4.34093
GFPT1	0.00473467	4.33443
R3HDML	0.0335454	4.33045
NCOA2	0.00868081	4.3267
SLC35A5	0.00857076	4.32607
SLC22A15	0.000109528	4.32582
LGR6	0.00730553	4.32021
FAM111A	0.00187475	4.31923
DENND1B	0.000424126	4.31685
IL4R	0.00482842	4.30849
ADCY9	0.000203348	4.30597
CH242-240D14.1	0.0149293	4.30555
EXT2	0.00143584	4.30369
SOD1	0.0102577	4.29885
KIAA1549	0.00023101	4.28948
TMEM17	0.00518904	4.28822
SLC9A3R1	0.00426444	4.28561
FBXO17	0.000470783	4.27622
RPL32	0.00891763	4.2756
NANS	0.00611329	4.27553
RPL9	0.0133772	4.26853
MAGED1	0.000723461	4.26701
KDELR3	0.00191781	4.26374
ANKRD46	3.82032e-05	4.2629
SDF4	0.00298226	4.26276
CIRBP	0.0115636	4.26115
NME7	0.0238093	4.25255
ADAM33	0.0257615	4.25088
ASPH	0.00301915	4.24426
DNMBP	0.00291917	4.24321
NT5E	0.00256654	4.2416
GNB2L1	0.00301484	4.2407
PDCL3	0.000625483	4.23946
S100A10	0.000408619	4.23869
RPS18	0.00612845	4.23758
AGPAT1	0.0260998	4.23559
ZNF770	0.00716989	4.23451
CCDC109B	0.00059469	4.22978
RPAP2	0.00462274	4.22968
MTHFD1L	0.0010815	4.22948
FGFR1	0.0164395	4.22904
PAPPA	0.000392135	4.22772
YAP1	0.00183758	4.22683
CDC14B	0.000192134	4.22672
TOR1B	4.54633e-05	4.22216
RUNX2	0.00227581	4.2156
SNORA31	0.0158237	4.21461
CH242-9E10.1	0.00509303	4.20527
GALNT5	0.00997392	4.20363
CREG1	0.00555562	4.20207
SETD7	0.00392729	4.20073
TBC1D8B	0.0335574	4.20038
USP2	0.0125469	4.19965
TUBA1C	0.00286733	4.1983
SESN1	0.0254061	4.1962
ATF7IP	0.00579671	4.19582
WSCD2	0.0211984	4.19466
WSCD2	0.0211984	4.19466
BEX4	0.0466009	4.1945
S1PR2	5.36122e-05	4.19167
PHF19	0.010196	4.18512
SNX14	0.0309746	4.18135
HOXD9	0.00287026	4.1801
KLF4	0.00114847	4.17383
NENF	0.0165458	4.17228
RPN1	0.00140417	4.16812
CD47	0.0122509	4.16728
TMEM39A	0.000126352	4.16412
ACKR2	0.0429454	4.16167
CD68	0.0105585	4.16125
CAMK2D	0.0141304	4.1611
KLF15	0.00422972	4.15857
CD44	0.0101556	4.15515
DDAH1	0.000825894	4.15512
SLC30A7	0.000286846	4.14841
B3GAT3	0.00484339	4.146
CD164	0.00340705	4.1457
PEBP1	0.0149543	4.14345
PHC2	0.000438287	4.14149
FAM184A	0.00450848	4.1402
UGDH	0.000667371	4.13749
DNAJB11	0.0189522	4.13675
INPP5B	0.00535512	4.13359
SIX4	0.000526689	4.13118
TEX26	0.00249773	4.12651
IBTK	0.000826286	4.12193
NTPCR	0.00317328	4.12072
CLN5	0.00367732	4.11718
TBC1D8B	0.02883	4.11612
RHBDD2	0.00855051	4.11556
FUCA2	0.0117295	4.11461
CH242-113D13.1	0.0493627	4.11006
RELA	0.0391228	4.11002
IGIP	0.00271379	4.10654
HIST1H1D	0.00955651	4.10052
XPOT	0.00096241	4.09991
S100A16	0.0121946	4.09774
SEPHS1	0.0043285	4.09663
TRIP6	0.000307709	4.09662
AZIN1	0.0035574	4.09397
ID2	0.0101045	4.0911
DYNLL1	0.0222797	4.091
SLC44A1	0.0142536	4.08652
POLR2F	0.000292362	4.07943
BBS2	0.00089245	4.07937
PITHD1	0.00700718	4.0786
ANXA11	0.00289326	4.07596
CHST11	0.0018852	4.07258
IL4R	0.002272	4.07061
DGUOK	0.000838633	4.06199
ATOX1	0.00521526	4.0598
SCMH1	0.000488956	4.05822
FUNDC2	0.00607461	4.05669
CAPNS1	0.00754553	4.05603
GPAT3	0.000806229	4.056
LIN7C	0.0077779	4.05572
STAMBPL1	0.00383385	4.05118
NR4A1	0.0332553	4.04702
SMPDL3A	0.00184451	4.04545
MEA1	0.0279627	4.0453
MALL	0.0226088	4.04511
PPP1R36	0.00416755	4.04494
BCAS4	0.000954397	4.04255
PLA2R1	0.006241	4.04215
TBX4	0.00224512	4.04185
RPL7	0.00738948	4.03957
AOC2	0.00319228	4.03879
PCYOX1	0.0147781	4.03878
SMAD5	0.000607981	4.03625
ZFHX3	0.000230264	4.03326
EEF1G	0.00946489	4.02933
PTPN9	0.000812375	4.02898
TPM2	0.00170618	4.02858
RNF130	0.0474399	4.02724
MICU2	0.0047786	4.01762
RPL35	0.0200887	4.01623
SEC22A	0.00336906	4.01088
PHKB	0.0141612	4.01028
SLC25A43	0.00468087	4.00804
VDR	0.00501813	4.00593
SNAPIN	0.0366324	4.004
PDK2	0.00780307	4.00395
RPS5	0.0065356	4.00211
RPL13	0.00514462	4.00024
U3	0.0479504	4.00023
MFI2	0.00159265	3.99843
MBTPS1	0.00102604	3.99818
RPS4X	0.0083696	3.99713
RPL11	0.0120496	3.99407
RPS16	0.00778209	3.99316
MMP12	0.00597673	3.99274
THAP2	0.0216303	3.98579
RANBP9	0.0211616	3.98451
C5orf42	0.00601087	3.98397
RAPH1	0.00125158	3.98054
SLC2A12	0.00774267	3.97819
MTMR11	0.00841567	3.97311
CCDC186	0.0101358	3.97267
SLC50A1	0.00621437	3.97198
GSTM3	0.00473308	3.9678
PRKCSH	0.000606175	3.96557
PPIL3	0.0189874	3.96557
POLR2H	0.00112384	3.96542
CARNMT1	0.00180408	3.96277
TRAF3IP2	0.00199011	3.96224
FGFR4	0.0203395	3.96034
F13A1	0.0198481	3.95766
CMPK1	0.00983752	3.95746
PRKCZ	0.0212556	3.95558
ATP1A1	0.000915562	3.9525
TMEM70	0.0424807	3.95169
ZNF239	0.00221767	3.94904
VWCE	0.00415475	3.94668
ARF6	0.00228066	3.94569
GCLM	0.00431978	3.94416
ICK	0.000335724	3.94308
RCHY1	0.00433441	3.94176
CRTAP	0.00194805	3.94161
SH3PXD2A	0.000140213	3.94088
SPRED1	0.000372212	3.94084
SMARCA1	0.0482752	3.9388
GSKIP	0.00888678	3.93738
ITFG1	0.0187629	3.9333
MKNK2	0.00272295	3.93245
UBE2E2	0.00661377	3.9307
RPL30	0.0220881	3.92481
MTHFSD	0.00301088	3.92448
AP5S1	0.00409557	3.92341
POLA1	0.000176759	3.91891
RRBP1	0.00370542	3.91659
L2HGDH	0.00706294	3.91619
IL18	0.0159228	3.91449
SREBF2	0.00531999	3.9123
RPS10	0.0112964	3.90978
FAM13B	0.0042299	3.9096
METTL4	0.0087183	3.90843
TSC22D2	0.00779297	3.90651
CRISPLD2	0.00209654	3.90345
RBM34	0.0026487	3.89988
FGFR1	0.000823522	3.89968
SLC36A1	0.000704886	3.89902
FAT1	0.00230827	3.89648
FAM214A	0.0415223	3.89006
CH242-479E6.1	0.0235407	3.88631
PGRMC2	0.0171769	3.88287
CAPZB	0.0082658	3.87993
PYGL	0.00474794	3.87959
LINGO1	0.0114922	3.8788
RPSA	0.00345988	3.87806
LDLRAP1	0.00352801	3.87418
SIK3	0.00236896	3.87181
APITD1	0.0107742	3.87145
CHID1	0.00466435	3.87089
PDIA4	0.000358662	3.86986
PACSIN2	7.4932e-05	3.86928
DNAJC3	0.00025474	3.86801
KCTD9	0.00707655	3.86544
FGFR2	0.0074655	3.86074
NACA	0.00297818	3.8591
ARNT	0.0461452	3.85823
CCDC90B	0.00560234	3.85816
IQSEC1	0.00968719	3.85559
AHNAK2	0.00925491	3.85253
STK40	0.00160645	3.85021
TANK	0.0477673	3.84956
REXO2	0.00570787	3.84791
ANP32B	0.0104721	3.84688
IMPACT	0.00389731	3.84426
RPS25	0.0181459	3.8438
DEF8	0.0033864	3.83983
NDRG1	0.00229228	3.83953
RORC	0.00297737	3.83794
GCK	0.000833838	3.83654
PARN	0.0131456	3.83079
SAV1	0.00881766	3.83062
GSTA4	0.000628458	3.83041
OGT	0.00451856	3.83
JAKMIP2	0.00168314	3.82957
KIF26B	0.00525305	3.82929
PAPSS2	0.00418956	3.82867
AHDC1	0.0206192	3.82657
ARHGEF10L	0.0021873	3.82329
CEPT1	0.00488106	3.81968
RGS10	0.000338718	3.81837
INPP4B	0.0123347	3.81562
U6	0.0481784	3.81388
C3orf52	0.00249485	3.81259
IFT52	0.0182105	3.81168
TLR2	0.000342838	3.81041
MORF4L2	0.0139956	3.80752
ISCA1	0.000637611	3.80359
POFUT1	0.00469474	3.80259
GLMP	0.0258527	3.80071
AKAP9	0.021042	3.80032
VGLL4	0.0176085	3.79886
CCDC62	0.000684764	3.79742
CFH	0.0186589	3.79161
TMEM176A	0.00567039	3.78904
KAT6B	0.010634	3.78811
RPS6	0.00512577	3.78515
C1orf27	0.0166402	3.78475
HSD17B10	0.0041244	3.78346
C5orf15	0.0076593	3.77754
AGA	0.0189888	3.77174
CYP24A1	0.0182552	3.77137
AAED1	0.00903473	3.76935
LZTFL1	0.00246327	3.76849
TMEM9	0.00231394	3.76847
CAPN2	0.0181065	3.76815
PTGES	0.00152116	3.76772
SBDS	0.0203039	3.764
SPRYD3	9.15872e-05	3.7637
RAB2A	0.0170461	3.76295
PAQR6	0.00671651	3.76277
EXTL2	0.00779319	3.7616
SHISA5	0.010606	3.75928
ENO1	3.27265e-05	3.7546
RHBDD1	0.000659772	3.75352
CETN3	0.0350373	3.75227
REEP3	0.0479979	3.75051
ITGB5	0.0422695	3.74625
CNTN3	0.0156387	3.743
EBAG9	0.010781	3.74109
HACE1	0.00422643	3.73988
SNRPN	0.00639671	3.73829
PCNXL4	0.0165798	3.73477
SLC22A17	0.0129662	3.73372
HADH	0.00399006	3.73324
COL4A3BP	0.025724	3.73255
HSPE1	0.0063595	3.73165
GHITM	0.00147669	3.7312
ALDH9A1	0.0014636	3.72908
UQCRQ	0.0360598	3.72307
YIPF2	0.0171043	3.72287
MAP2K6	0.00191196	3.71884
SARAF	0.00316021	3.71657
SFXN1	0.00373157	3.71424
IFT80	0.0224196	3.71307
FKBP8	0.00768876	3.71162
VCAN	0.00640595	3.71024
ARL6	0.00511424	3.70795
EIF4EBP2	0.00533059	3.70581
HAGH	0.00345084	3.70516
RNFT1	0.0208474	3.70309
DHRS4	0.020008	3.70259
PPP1CB	0.0377513	3.70089
TTC7A	0.0103859	3.69927
ABHD12	0.000707193	3.68715
TRIM44	0.00510984	3.68483
TTC39B	0.000952909	3.68313
EGLN1	0.0012277	3.68312
OCIAD2	0.0496403	3.68211
TMED2	0.00447231	3.68036
TTC22	0.00196393	3.6784
TAMM41	0.00286987	3.67816
DCUN1D4	0.00214992	3.67737
POLH	0.00992374	3.67414
DBT	0.00349412	3.6739
KIAA1549	1.28585e-05	3.6731
NPM1	0.00152842	3.67119
SLC35A1	0.0166228	3.66648
TPRG1L	0.0174636	3.66568
FNDC1	0.000297446	3.6656
CRTC3	0.00150964	3.66526
GLS	0.00182847	3.66461
FBXO4	0.0138521	3.66446
MKLN1	0.0146581	3.66151
SEC11A	0.00051447	3.66087
ETV4	0.000542298	3.65842
PFN2	7.6594e-05	3.6569
UBE2T	0.011497	3.65383
DYNC2H1	0.0079377	3.65216
KCNE4	0.0124947	3.65168
CYP26B1	0.00505866	3.64959
SVBP	0.0423663	3.64911
CALM3	0.00292548	3.64825
TRIB1	0.0111626	3.64331
FOXK1	0.0100362	3.64256
ISOC1	7.56332e-05	3.6415
LSM5	0.0451081	3.63833
NIPSNAP3B	0.00127823	3.63717
PROSER2	0.00594316	3.63713
FBN2	4.48189e-05	3.63468
TOMM20	0.00353701	3.6299
MPZL2	0.00445254	3.62976
ERP29	0.0181705	3.62956
CH242-31B7.1	0.0222123	3.62904
CUTA	0.0404932	3.62733
CCDC149	0.0025803	3.62684
POMGNT2	0.0113749	3.62561
PTPN2	0.0044916	3.62156
VMA21	0.00281189	3.61896
RPS23	0.0104354	3.61628
PEX19	0.0161157	3.61406
ORMDL1	0.00415676	3.61294
CPXM2	0.0111829	3.61199
TACC2	0.0012371	3.60981
CH242-358M12.4	0.000336448	3.60976
MTMR7	4.15314e-07	3.60858
TVP23B	0.00137987	3.60826
GCNT1	0.000430001	3.60823
ACLY	0.000377749	3.60744
STAT1	0.0130639	3.60423
NUCKS1	0.0129829	3.60349
JAK2	0.0213104	3.60316
CTSZ	0.0324763	3.60282
B4GALT1	0.000162046	3.60218
FYB	0.00842629	3.60198
CHURC1	0.00885874	3.5995
IRAK4	0.0334012	3.5986
L3MBTL3	0.00572586	3.59678
STT3B	0.00658532	3.59497
ACADSB	0.0099901	3.59065
IGF2R	0.00639459	3.59054
COPZ2	0.00781446	3.59
SH3YL1	0.0214389	3.5891
EBP	0.0237418	3.58886
RPL10	0.0168359	3.58799
EIF1	0.00388071	3.58733
CNPY3	0.0107406	3.58533
MPZL3	0.000312416	3.58409
CD44	3.13876e-05	3.58271
DDOST	0.000763758	3.58189
ATF4	0.00498116	3.58134
PSEN1	0.0262991	3.57703
MORF4L2	0.0229285	3.57656
LRPAP1	0.00731978	3.57647
TMEM248	0.00554802	3.57418
NCAM1	0.00186866	3.57309
RPL15	0.0329855	3.56916
FAP	0.000101744	3.56859
RBBP7	0.00405051	3.56744
RPS17	0.0118711	3.5654
ASAP3	0.00153451	3.56459
EIF3K	0.00512883	3.56252
GORAB	0.00117871	3.56191
TMED7	0.00830236	3.56168
KANSL1L	0.00528606	3.56046
NAP1L1	0.0100485	3.56018
ZHX1	0.0152726	3.55767
MYBPH	0.000366289	3.55642
PPFIBP1	0.0100196	3.55574
SLC39A6	0.00160818	3.55412
ADD1	0.0107845	3.55387
MEST	0.00348083	3.55296
ITGA1	0.00389617	3.55076
RSPO3	0.00820503	3.54948
MBTPS2	0.00551346	3.54611
CH242-58J12.2	0.0297552	3.54599
KDELR1	0.0041288	3.54423
HERC3	0.00594412	3.5433
RBMX	0.00878051	3.54185
ARHGAP32	0.000104954	3.54089
TLR2	0.00070157	3.53985
HOXD8	0.0304925	3.53945
TYMS	0.0369064	3.53868
RPS6KA1	0.00278832	3.53864
RPS13	0.00748514	3.53827
RAB18	0.00672231	3.53698
CMTM7	0.0116415	3.53613
EIF3G	0.0224602	3.53559
PIGY	0.0193574	3.53354
AJUBA	0.00540045	3.53127
ADORA1	0.00296129	3.5279
FCHSD2	0.00295338	3.52697
SSR4	0.00481142	3.52467
ARSK	0.0329431	3.52314
TPMT	0.00095942	3.5227
INVS	0.0096354	3.52253
PPARA	0.00397343	3.52079
EEF2	0.00411129	3.51499
LAT2	0.00320182	3.51346
COPG2	0.00419105	3.51256
SNORD26	0.0438389	3.51216
ZCCHC6	0.0200396	3.51079
EMC2	0.0266613	3.50985
DCTD	0.00257956	3.50786
CIB2	0.00111421	3.50696
RPS9	0.0133937	3.50617
DNAJC4	0.00303838	3.50449
FAM101A	0.0281989	3.50219
TOR1AIP1	0.0141875	3.5012
NFIL3	0.0187373	3.50024
CPAMD8	0.00955842	3.49886
NDRG2	0.0135583	3.49381
RPL23	0.00885861	3.49361
MTMR1	0.00179954	3.49354
CINP	0.00993137	3.49198
SNX5	0.0102946	3.49081
ATG12	0.013933	3.48949
OAF	0.000545963	3.48768
NACA	0.00860253	3.48687
SERP1	0.00582719	3.48682
SBNO2	0.00914689	3.48612
DLG1	0.00564788	3.48531
CRTC3	0.00285141	3.48511
BNIP3	0.000326385	3.48452
NT5C3A	0.00846932	3.4844
IRS1	0.00048416	3.48437
SSR2	0.00223243	3.48347
PTTG1IP	0.0151458	3.4781
ACP5	0.0320056	3.47516
YIPF3	0.0110762	3.47363
GRHPR	0.00118055	3.4734
CMBL	0.041605	3.47178
RABEPK	0.00168388	3.47177
TCEB1	0.0172283	3.46976
CA5B	0.000411462	3.46658
DOK1	0.00649198	3.46333
PLA2R1	0.0109427	3.45948
NPTN	0.00188312	3.45809
GLTSCR1L	0.00222576	3.45732
SNORD71	0.0398693	3.4551
FBXO9	0.0116994	3.45342
HAUS8	0.00162798	3.45146
ADM2	0.00298571	3.45061
THRA	0.0312086	3.45022
FKBP11	0.00882161	3.44884
RGS3	0.00235168	3.44785
CHSY1	3.40851e-05	3.44593
ATAD2	0.00300979	3.44589
FRS2	0.00150984	3.44543
RPL19	0.0169923	3.44414
PCMTD1	0.0364997	3.44397
FIBIN	0.00988189	3.44361
MAP3K7	0.00279094	3.44207
VPS26A	0.041777	3.44061
ABHD16A	0.00450738	3.4403
CNN3	0.0206678	3.436
SMAD4	0.0304876	3.43596
GPD2	0.00461337	3.43568
MRPS33	0.00536452	3.43388
TM9SF3	0.0124784	3.43241
DNASE1L1	0.0032879	3.4304
DYNLRB1	0.00018306	3.43014
STT3A	0.000663351	3.42828
AKT2	0.00173091	3.42819
KCNA1	0.0271364	3.42675
RPUSD3	0.0269807	3.42579
EVA1A	0.00273913	3.42506
ANGPTL5	0.0085273	3.42371
C6orf62	0.0223338	3.42325
BTBD2	0.0127019	3.42025
QSOX1	0.0113142	3.41827
LGALS3	0.0341269	3.41615
SLC38A6	0.00931706	3.4095
SPIDR	0.0306883	3.40622
JAZF1	0.0237751	3.40328
SLCO3A1	0.00618978	3.40317
LGALS1	0.00575313	3.40218
RAB22A	0.00276817	3.40203
C1orf123	0.00225448	3.40091
SLCO2A1	0.0123508	3.40067
TBCB	0.00802861	3.39797
TRAM1	0.0140341	3.39726
PURA	0.00065025	3.39685
TAF7	0.0373201	3.39672
SSR4	0.000364569	3.39617
PCBD2	0.023055	3.39535
GLB1L	0.00666578	3.39148
SCAMP4	0.00228	3.3907
CYB5R3	0.0246678	3.38935
DAB1	0.0055563	3.38855
ALG13	0.00178051	3.38772
APP	0.0169479	3.38766
MCM4	0.00107864	3.38724
STRAP	0.0285581	3.38345
RABAC1	0.0154463	3.38203
LAMP1	0.00992295	3.38189
KIAA0196	0.00611453	3.38055
IRAK4	0.0230419	3.38046
SRGAP1	0.000268211	3.37955
SMYD2	0.0130778	3.37672
PRDX3	0.0148183	3.3705
ITGAV	0.0135146	3.36953
PMS1	0.00647267	3.36759
ZC3H8	0.0282355	3.36544
ALDH7A1	0.0354846	3.36506
SGMS2	1.13779e-06	3.36314
FRMD4B	0.0352346	3.35638
SENP7	0.0115996	3.35386
BCL9	0.00236402	3.35203
PLOD3	0.00795272	3.35139
VTA1	0.0200971	3.34872
QPCTL	0.0163767	3.34834
SWI5	0.0419964	3.34619
SMIM8	0.0159046	3.34581
FGF18	0.00360701	3.34489
GNB5	0.00473872	3.34406
MICAL1	0.00029286	3.34364
P3H2	0.0239708	3.34285
BCAP31	0.000626726	3.3401
TYROBP	0.0437526	3.33924
ELMOD2	0.00719997	3.33742
MTFR1L	0.00313032	3.33611
ILF2	0.005863	3.33414
TPGS2	0.00414442	3.33146
DNAJC10	0.0340805	3.32971
PBDC1	0.00223833	3.32888
DCUN1D1	0.0289546	3.32884
FAF1	0.00873132	3.32666
U12	0.00738192	3.32294
TIPARP	0.00542163	3.32247
PIGC	0.00994326	3.32213
PLPP5	0.00065684	3.32155
TM2D3	0.0161576	3.32146
SERPINH1	0.00692043	3.32013
PHOSPHO2	0.0166348	3.31945
KDELR2	0.000707759	3.31938
ROM1	0.0174077	3.31792
TGFBR3	0.0260568	3.31624
NDUFS4	0.0138669	3.31388
RFC2	0.00372116	3.3127
ADGRE5	0.02814	3.31247
TTC8	0.00859521	3.31139
NKIRAS1	0.0169311	3.31102
SNU13	0.00189701	3.31034
ANKRD28	0.000796882	3.30962
LYRM1	0.0154417	3.30938
TMEM43	0.00406748	3.30804
YIPF1	0.0102146	3.30793
GRPEL2	0.00269451	3.30721
SNX27	0.0270478	3.30689
TNFAIP6	0.0347377	3.30448
UFL1	0.033763	3.304
EBPL	0.000267995	3.30335
EXOSC7	0.0156935	3.30218
ANO5	0.00191652	3.2997
FURIN	0.0140235	3.2987
CAB39L	0.00184997	3.29723
ADAMTS10	0.00381636	3.29668
CHST3	0.000354239	3.29621
NF1	0.00138158	3.29603
GALNT10	0.0244021	3.29307
RBFOX2	0.0277813	3.29263
TSPYL2	0.00116336	3.2911
NSA2	0.00323565	3.28917
ZBTB6	0.00332401	3.28774
USO1	0.0150869	3.2877
FAM102B	0.0012055	3.28654
CPED1	0.0111582	3.28608
TMEM167A	0.00333663	3.28515
PPP3CB	0.00602473	3.28482
CASK	0.00080777	3.28426
TEAD1	0.0487103	3.28412
ANAPC13	0.0177986	3.28139
KLHL42	0.00158142	3.28122
ARL4C	2.42142e-05	3.27893
RGS7	0.0011372	3.27888
CCND2	0.00672351	3.27866
AMFR	0.0090698	3.27723
SGK1	0.000150483	3.27665
SMIM5	0.0442166	3.27626
VAMP4	0.0247127	3.276
HDAC9	0.0126059	3.27528
TSPAN31	0.00625435	3.27514
PDIA6	0.000869169	3.27494
BNIP3L	0.0122744	3.27455
ATF3	0.0138166	3.27439
SLC41A3	0.0146484	3.26921
GAA	0.0136739	3.26886
YME1L1	0.0167419	3.26839
HSD17B14	0.000776566	3.26786
CCDC122	0.0138086	3.26748
STARD10	0.00219612	3.26625
MBTPS2	0.0031792	3.2658
IL13RA1	0.00257512	3.26573
CEP95	0.0351679	3.26572
MANF	0.00240051	3.265
TXNDC12	0.0241175	3.26462
PRSS12	9.80785e-05	3.26348
MAGED4B	0.00916208	3.26348
SCARF2	0.00795326	3.26286
TECR	0.000245321	3.2625
TIMM8A	0.00171242	3.2625
ERGIC2	0.0366895	3.26227
PKD1	0.0242529	3.26205
CAD	0.00113373	3.26058
APPBP2	0.0138842	3.25989
EIF2S3	0.0435569	3.25925
CUX1	0.00199079	3.25559
ZFP36L1	0.0395146	3.25521
ERI3	0.0218403	3.25411
GALNT11	0.0189321	3.25386
TTC33	0.0112258	3.25286
TTC33	0.0112258	3.25286
MTMR1	0.00875404	3.25284
APPL2	0.00707493	3.25241
SNX25	0.0285104	3.25238
NPTN	0.0339811	3.24773
OSGEPL1	0.00639271	3.24645
CANX	0.00369992	3.24536
HNRNPA1	0.00410735	3.24325
GAS7	0.00320665	3.2427
CEP70	0.0145192	3.24073
TMEM135	0.00467406	3.24031
FAM177A1	0.004647	3.23996
ZBTB10	0.0465197	3.23996
PGBD1	0.000905498	3.23983
SLN	0.0192901	3.23672
HTATSF1	0.0144658	3.23649
PGRMC2	0.00336022	3.23603
SLC38A9	0.0080031	3.23434
AKAP11	0.00881008	3.23329
PLEKHG3	0.00211253	3.2311
CORO2B	0.0133122	3.2299
PRICKLE1	0.0378468	3.22881
INPP1	0.0102499	3.22861
GALM	0.0149911	3.22828
ALDH3A1	0.0131907	3.22797
PARK7	0.0155419	3.22797
DUSP5	3.1228e-05	3.22789
C1orf198	0.0150896	3.22765
SLA-11	0.00809655	3.22719
CARHSP1	0.0292505	3.22704
TMED4	0.00299346	3.22593
EPM2AIP1	0.0155819	3.22561
ARL1	0.0108447	3.2256
FKBP2	0.000625302	3.22287
MUM1L1	0.016335	3.22273
TIAM1	0.0152709	3.22233
MED29	0.0342187	3.22214
SEC23A	0.00508343	3.22176
IMPAD1	0.00393737	3.22007
PPIL4	0.0203468	3.21682
H2AFX	0.00511528	3.21482
CH242-209G14.2	0.0103783	3.21313
UBE2C	0.0364512	3.21272
LAS1L	0.00623052	3.2121
SMAD3	0.0405962	3.20985
DPT	0.0140125	3.20927
AKAP9	0.0120595	3.20723
MRPL52	0.00185488	3.20623
ZBTB41	0.00210067	3.20524
ZNF704	0.00847404	3.20473
IFT43	0.0245029	3.20264
NUDT4	0.00573618	3.20124
PSIP1	0.0157403	3.19772
TUBG1	0.0205711	3.19381
CYB5R1	0.00285983	3.19068
NRCAM	0.00718321	3.18874
RAD1	0.00553723	3.18857
FAN1	0.0058869	3.18781
ARV1	0.00728038	3.18741
ARMCX3	0.0451019	3.18713
GNAS	0.0464213	3.18703
ZNF396	0.00190005	3.18528
HSPA2	0.00415129	3.18495
TRMT112	0.0133241	3.18477
RPL8	0.0122873	3.18326
PCBP2	0.00130162	3.18207
KCTD9	0.0121482	3.18136
TKT	0.00385111	3.1809
NXT2	0.00813217	3.17937
COX7C	0.0240677	3.17673
ADAM9	0.0092745	3.17429
PTP4A2	0.0112427	3.1733
NFU1	0.0223766	3.17076
UBE4B	0.00221717	3.17026
LMAN1	0.00109463	3.16933
ARFIP1	0.0239186	3.16925
SAP30L	0.0358807	3.16907
CH242-31B7.1	0.0303375	3.16775
HDLBP	0.00519953	3.16644
EFCAB11	0.024261	3.16287
RPL36A	0.00645537	3.16234
NKTR	0.0148387	3.1621
RPRD1B	0.00412856	3.16208
SLC25A1	0.00455699	3.16199
C9	0.00257572	3.16155
GRSF1	0.0102023	3.15956
STK38	0.0150914	3.15875
SLC18B1	0.00197163	3.15513
EIF3E	0.0454516	3.15489
BRI3BP	0.0130821	3.15339
METTL9	0.0330054	3.15205
IQGAP1	0.00892742	3.15166
ING1	0.0126802	3.15039
IL17RA	0.00271031	3.14993
GLT8D1	0.0297682	3.14889
CH242-289H11.1	0.00988746	3.14883
GM2A	0.0457636	3.14686
GMDS	0.00257667	3.14653
Y_RNA	0.0426333	3.14643
CASD1	0.0181283	3.14626
CRISPLD2	4.72533e-05	3.14544
PAK1IP1	0.00340804	3.14512
ERCC8	0.000350402	3.14443
MEIS3	0.000840347	3.14397
MT3	0.0190732	3.14335
XIAP	0.0269639	3.14056
PPP1CC	0.0130174	3.14004
SEC11C	0.00619817	3.13923
TBCA	0.0419545	3.139
CH242-210O13.1	0.0351491	3.13876
DPP4	0.0349393	3.13794
SEC61A1	0.001318	3.1379
DCTPP1	0.0369996	3.13681
MED7	0.0302679	3.13674
TOMM34	0.00469771	3.13641
KLHL15	0.00115455	3.13637
PDIA3	0.00122534	3.13602
WBP2	0.012283	3.13586
SUMO3	0.00256064	3.13568
SYCP3	0.00654508	3.13496
CRYZ	0.00800947	3.13323
KCNK5	0.0291561	3.13268
SNX16	0.0224923	3.12945
RPS20	0.0239619	3.12813
STAG1	0.0110265	3.12646
SMURF2	2.1747e-06	3.12518
JPH1	0.00897503	3.12489
IGF2R	0.000957044	3.12439
RPL6	0.0165304	3.12342
C6orf136	0.01888	3.12294
GRAMD1C	0.00255354	3.12256
NAGK	0.022369	3.12079
ANGPTL4	0.0490571	3.11853
ENOSF1	0.00308756	3.11801
SPCS2	0.0154906	3.11797
ARHGEF19	0.00593199	3.11781
IL1R2	0.0288141	3.11478
RBBP9	0.0165871	3.11474
STYX	0.000903937	3.11431
MGA	0.00532462	3.11346
MRPL14	0.00520026	3.11308
RPL26	0.0159678	3.11067
HINT3	0.00152176	3.10999
DECR1	0.0303075	3.10729
CCDC8	0.00487666	3.10703
ABI2	0.00445724	3.10632
B3GLCT	0.00312827	3.10544
SPOPL	0.00170025	3.10511
SEC62	0.0270209	3.10429
MAPK4	0.0180996	3.10424
ITGA6	0.000434115	3.10133
UFSP2	0.000265449	3.10009
MTMR10	0.0191459	3.09971
ITGA6	0.000307881	3.09967
BET1L	0.0051548	3.09929
NFXL1	0.0109031	3.09778
C12orf49	0.00303832	3.09685
ATE1	0.0244058	3.09451
NELFCD	0.00376282	3.09296
ANKS1A	0.00115609	3.09209
GPR153	0.0096305	3.08995
EIF4G2	0.0108527	3.08956
ANXA1	0.00217204	3.0883
KRTCAP2	0.0263938	3.08644
PKM	0.00370773	3.0863
NEK6	0.000242003	3.0856
FAR1	0.0023123	3.08513
MAML2	0.0102711	3.08391
MMAA	0.0170282	3.08191
COG6	0.00853781	3.08172
DAD1	0.00368312	3.0813
USF2	0.0431568	3.081
GXYLT2	0.0190349	3.08038
WTAP	0.0039684	3.07912
SLC25A40	0.0118573	3.0791
PPP1R3D	0.0385663	3.07879
PRUNE	0.00401698	3.07858
VAPB	0.00274174	3.07795
LRP10	0.0430127	3.07667
SLC38A3	0.0299417	3.07531
SRP9	0.00856173	3.07429
WDR5B	0.047204	3.07405
DHFR	0.0329512	3.07342
MAVS	0.00699442	3.07335
ZBED6	0.0169544	3.07302
ZBED5	0.0118025	3.07229
TBC1D32	0.0164095	3.07167
SSR1	0.000636967	3.0714
RCOR3	0.0128983	3.0705
RTN3	0.00124434	3.07032
DNPEP	0.00182451	3.06766
H1FX	0.0116262	3.06758
CDADC1	0.00809614	3.06709
SRPRA	0.000781747	3.0661
KIRREL	0.0189424	3.06551
GTF2E2	0.0401709	3.06525
CCDC3	0.0132899	3.06503
ANO5	0.00734194	3.06468
SYNE1	0.00372363	3.06404
ZNF667	0.000402683	3.0639
VTI1B	0.00227274	3.06353
SPCS3	0.00179645	3.05868
DPCD	0.0136039	3.05756
MID1IP1	0.0203716	3.0573
BTRC	0.0039692	3.05617
TCEA3	0.00267034	3.0559
TBC1D8B	0.0028185	3.05502
LRRC75A	0.000158923	3.05406
ATG4C	0.0164915	3.05401
SMOX	0.000344228	3.05104
SLC2A13	0.00739407	3.04997
CDK7	0.0301915	3.04917
MORF4L2	0.00555069	3.04898
RAB11FIP2	0.00826046	3.04832
TGFB3	6.21158e-06	3.04798
SOCS5	0.00691042	3.04716
IL17RC	0.0215318	3.04614
SRSF6	0.0105123	3.04487
SCCPDH	0.0231219	3.04462
SLC39A7	0.0412951	3.04415
SLC39A7	0.0412951	3.04415
PAK3	0.0262818	3.04367
FIP1L1	0.00265705	3.04305
BBS4	0.0175485	3.04274
EXOSC7	0.00611289	3.04271
FBXW8	0.00199248	3.04191
SLIT3	0.000134565	3.04169
MPHOSPH9	0.0094955	3.04159
CAMLG	0.00984328	3.0414
PTDSS1	0.00151567	3.03879
BACE1	0.0295002	3.03859
LIX1L	0.013546	3.03843
FMO4	0.00906026	3.03612
GGT7	0.00362381	3.03397
OCIAD1	0.0483288	3.02982
RAB11FIP1	0.0125912	3.0291
SCARF2	0.00253416	3.02823
NEK7	0.0101241	3.02637
RPS26	0.0196899	3.02589
ADAMTS2	0.00276558	3.02528
RHOQ	0.0279305	3.02484
MORF4L1	0.0419791	3.02456
MINK1	0.0221953	3.02451
EPHA3	0.0101513	3.02238
ZNF251	0.00251371	3.02225
SIAH2	0.00281755	3.02063
HIVEP1	0.00329137	3.02058
FAM204A	0.0151795	3.02042
NPTX1	0.0178984	3.02036
LMBRD1	0.00127999	3.01976
AGO3	0.000370578	3.0185
DUSP3	0.0250301	3.01412
RPL38	0.0453922	3.01271
GEMIN5	0.00211346	3.0103
GNAQ	0.00207727	3.00985
MAPK1	0.0158445	3.00913
SCAP	0.00614228	3.00791
FBXO30	0.0115317	3.00754
ZNF655	0.00309532	3.00626
VIMP	0.00420164	3.00556
WEE1	2.26848e-05	3.00543
ARFGEF1	0.0206725	3.00536
CCDC170	0.00368068	3.00451
THBS2	0.000434429	3.00444
SCYL1	0.00351098	3.00385
NMD3	0.0341989	3.00337
GNB5	0.00253783	3.00303
TMEM33	0.0203196	3.00219
QSER1	0.0397388	3.00219
PROSC	0.0114782	3.00162
CDC37L1	0.0342348	3.00089
IL17RA	0.0131583	3.00016
ATRN	0.0016727	2.99878
RAP1A	0.0388408	2.99871
ZSCAN9	0.00188886	2.99841
RPL27	0.0208872	2.99824
SLC35A3	0.000164324	2.99636
RCAN3	0.0453953	2.99235
KRAS	0.00898781	2.99196
RAB9A	0.014519	2.98975
RPS3	0.00301793	2.98968
LRRC42	0.0008778	2.98885
TAF9B	0.0187884	2.98779
NLGN2	0.000296844	2.98742
TDRD12	0.0104742	2.98643
KLHL9	0.0409831	2.9854
VWA9	0.00899031	2.98498
TSPAN4	0.0203481	2.98487
UBXN6	0.0173341	2.98478
SUPT20H	0.0155357	2.98468
RFC3	0.00461404	2.98429
DPY30	0.0294472	2.98426
CCDC47	0.00546472	2.98421
GPR108	0.0430539	2.98313
NAB1	0.0366427	2.98276
ITGA3	0.0279522	2.98258
MCL1	0.0218014	2.98058
PPP1R15B	0.0105885	2.98057
PDPN	0.0234702	2.98053
UBE3D	0.00279837	2.97806
PRPF40B	0.00158553	2.97801
PHC3	0.0329188	2.97773
SPR	0.0116735	2.97703
ZMPSTE24	0.0359327	2.97669
APTX	0.0300547	2.97664
RAP2C	0.0182328	2.97651
EMC4	0.0364145	2.97075
PARP1	0.00332583	2.97017
RASSF8	0.00420355	2.96977
WSB1	0.00244311	2.96864
PTPRG	0.00034871	2.96859
CRLS1	0.00241306	2.968
ATP6V1A	0.0349221	2.96553
RHOU	0.00765774	2.96493
ZNF260	0.00591518	2.96472
DNAJC19	0.0165811	2.96448
ADH5	0.0421216	2.96426
PBXIP1	0.0221444	2.9619
HAUS1	0.0265739	2.96061
TRIM8	0.00876093	2.95994
ZNF2	0.00181941	2.95988
PLA2G4A	0.00833629	2.9579
PDCD5	0.0262085	2.95781
PDK1	0.00773776	2.95732
SRPK2	0.0174268	2.95685
IRAK1BP1	0.0115649	2.95583
MED13L	0.0280414	2.95562
TRAPPC2	0.00102086	2.95526
ARHGEF11	0.00577566	2.95501
TYRO3	0.00290979	2.95403
CEP85	0.00788655	2.95177
TNKS1BP1	0.0051576	2.9517
CCDC28A	0.00357147	2.95042
G0S2	0.0167787	2.95013
TPR	0.00367227	2.95003
ST13	0.0495711	2.94945
EIF2AK3	0.0230073	2.94872
GRIA4	0.0154059	2.94809
SLC30A6	0.0321481	2.94792
CU407238.7	0.00989884	2.94657
IBSP	0.0208833	2.94463
RAB10	0.0155221	2.94319
PUS10	0.0195849	2.94291
POLR1D	0.0468559	2.94214
BEND6	0.0223846	2.94181
DR1	0.0277561	2.94177
RAB33B	0.0394718	2.94083
[truncated: 2,938 more rows]
