# Supplementary material for: Mapping molecular landmarks of human skeletal ontogeny and pluripotent stem cell-derived articular chondrocytes
Source: Nat Commun. 2018 Sep 7;9:3634. doi: 10.1038/s41467-018-05573-y (PMC6128860; doi:10.1038/s41467-018-05573-y)
Supplement: Supplementary file 25 — Supplementary Data 23 [file 41467_2018_5573_MOESM25_ESM.xlsx]

## Sheet: Sheet1
Supplementary Data 23: Genes significantly differentially enriched in adult pig ITGA4+ BMPR1B+ articular chondrocytes vs CD146+ synovial pericytes (p<0.05). Positive sign indicates enrichment in ITGA4+ BMPR1B+ cells.
A4+B1B+ vs pericyte
ID	Gene name	P-value	Fold change
ENSSSCG00000025523	COL2A1	2.35734e-06	3185.12
ENSSSCG00000014137	HAPLN1	4.70866e-07	829.834
ENSSSCG00000000606	MGP	5.22528e-06	746.497
ENSSSCG00000013916	COMP	4.40429e-07	675.664
ENSSSCG00000001832	ACAN	4.44773e-07	575.234
ENSSSCG00000015271	PRELP	1.86773e-06	475.153
ENSSSCG00000015476	CHI3L1	6.61175e-09	468.117
ENSSSCG00000008142	C2orf40	4.50549e-05	460.159
ENSSSCG00000015270	FMOD	1.75448e-06	358.046
ENSSSCG00000017569	CHAD	1.05065e-05	351.032
ENSSSCG00000006857	COL11A1	2.37e-06	323.268
ENSSSCG00000016174	FN1	2.30831e-07	226.6
ENSSSCG00000004274	COL9A1	1.76593e-05	212.52
ENSSSCG00000011831	APOD	6.65023e-07	206.377
ENSSSCG00000013934	CILP2	6.53081e-05	194.993
ENSSSCG00000020707	TNFRSF11B	1.29535e-06	184.75
ENSSSCG00000027762	CU633166.1	7.52324e-07	175.478
ENSSSCG00000016294	C2orf82	1.22883e-05	160.538
ENSSSCG00000002476	SERPINA1	2.27576e-05	146.603
ENSSSCG00000014232	LOX	6.76931e-06	144.27
ENSSSCG00000023322	COL9A2	1.3314e-05	139.235
ENSSSCG00000001473	COL11A2	2.16956e-05	126.757
ENSSSCG00000002694	CLEC3A	0.000204687	123.371
ENSSSCG00000012766	BGN	2.39059e-07	122.669
ENSSSCG00000029582	SCRG1	0.00023852	119.804
ENSSSCG00000004808	GREM1	0.000205045	116.686
ENSSSCG00000027331	COL6A3	3.31128e-09	116.658
ENSSSCG00000010370	ANXA8	1.32866e-05	108.462
ENSSSCG00000014219	CDO1	0.000666205	107.532
ENSSSCG00000017251	SOX9	2.22688e-08	98.92
ENSSSCG00000012766	BGN	2.85012e-06	94.051
ENSSSCG00000016034	COL3A1	2.63479e-05	92.2134
ENSSSCG00000031053	S100A1	0.00120476	79.0085
ENSSSCG00000001473	COL11A2	0.000117723	75.9562
ENSSSCG00000016233	SERPINE2	1.31234e-05	71.7432
ENSSSCG00000012766	BGN	0.0355969	70.1071
ENSSSCG00000012766	BGN	1.94452e-06	70.0067
ENSSSCG00000015476	CHI3L1	2.49161e-06	67.8578
ENSSSCG00000030300	MT1X	0.00107454	65.2846
ENSSSCG00000010816	TGFB2	2.68924e-06	65.1732
ENSSSCG00000010816	TGFB2	1.29614e-05	63.882
ENSSSCG00000009442	LECT1	0.000164883	62.6955
ENSSSCG00000001834	MFGE8	3.44409e-06	61.1802
ENSSSCG00000016295	NGEF	3.49032e-06	58.854
ENSSSCG00000011670	PXYLP1	3.00817e-05	57.2613
ENSSSCG00000004485	CD109	5.98884e-06	56.3436
ENSSSCG00000004928	CILP	0.000123326	55.9957
ENSSSCG00000008725	CYTL1	2.51775e-06	54.2462
ENSSSCG00000023067	SUSD5	8.33395e-05	52.6173
ENSSSCG00000010325	KCNMA1	3.26491e-06	51.3326
ENSSSCG00000027601	FAM180A	1.7373e-05	50.8569
ENSSSCG00000030778	MFI2	1.52555e-06	50.1729
ENSSSCG00000021205	STK26	1.37044e-06	49.8245
ENSSSCG00000011689	PLOD2	6.27287e-05	49.801
ENSSSCG00000006171	CRISPLD1	0.0197073	49.4592
ENSSSCG00000023181	ZNF385B	1.35755e-06	48.8684
ENSSSCG00000028022	COL6A2	1.53157e-07	48.1626
ENSSSCG00000009216	SPP1	1.01706e-05	46.2232
ENSSSCG00000014336	EGR1	0.00130939	45.1504
ENSSSCG00000016754	AEBP1	3.67149e-06	44.5058
ENSSSCG00000000915	DCN	0.000408255	44.4712
ENSSSCG00000008115	MAL	0.000154539	43.2652
ENSSSCG00000008397	EFEMP1	0.000109327	42.9005
ENSSSCG00000007073	ISM1	0.000463939	42.062
ENSSSCG00000003439	DHRS3	0.00351053	41.2066
ENSSSCG00000006088	SDC2	1.10677e-05	39.817
ENSSSCG00000022506	COL6A1	7.29993e-07	39.8048
ENSSSCG00000004139	ADGRG6	0.00101985	39.2775
ENSSSCG00000010437	PAPSS2	1.51606e-06	38.9955
ENSSSCG00000017083	SPARC	2.31984e-05	38.8606
ENSSSCG00000001473	COL11A2	0.000536999	37.5084
ENSSSCG00000022504	CDON	0.000118037	37.4178
ENSSSCG00000016233	SERPINE2	0.000616333	34.9216
ENSSSCG00000010370	ANXA8	1.65117e-05	34.1871
ENSSSCG00000014812	FOLR2	0.000214488	34.0645
ENSSSCG00000012482	SRPX2	3.67405e-06	33.8252
ENSSSCG00000022609	WWP2	8.63425e-06	33.4962
ENSSSCG00000023863	TSC22D1	1.94755e-05	32.939
ENSSSCG00000016784	ANKH	0.00169688	31.9231
ENSSSCG00000010479	RBP4	7.71896e-05	31.7135
ENSSSCG00000004291	NT5E	4.75267e-05	30.5469
ENSSSCG00000030113	SHISA2	0.000493778	30.2613
ENSSSCG00000011700	CP	8.25705e-06	29.3549
ENSSSCG00000028092	GNG2	6.4921e-06	29.186
ENSSSCG00000002315	SLC8A3	6.83298e-05	29.0694
ENSSSCG00000012985	LTBP3	6.65766e-05	28.5712
ENSSSCG00000013335	LGR4	0.000494688	28.5057
ENSSSCG00000005287	PSAT1	0.000450916	28.1139
ENSSSCG00000000848	GLT8D2	0.000217572	28.0043
ENSSSCG00000011928	CCDC80	0.000328743	27.4403
ENSSSCG00000006582	S100A14	0.00390766	27.3191
ENSSSCG00000004485	CD109	1.36812e-06	27.304
ENSSSCG00000012766	BGN	0.000194282	27.1495
ENSSSCG00000010437	PAPSS2	1.41995e-06	26.9176
ENSSSCG00000026570	SNAI2	1.20759e-05	26.8909
ENSSSCG00000010816	TGFB2	2.6655e-06	26.2672
ENSSSCG00000015815	FGFR1	0.000637193	26.1348
ENSSSCG00000011683	PCOLCE2	2.75194e-06	25.9477
ENSSSCG00000006338	DDR2	0.000917471	25.0849
ENSSSCG00000004281	KCNQ5	1.56714e-06	24.7746
ENSSSCG00000028814	SOD3	1.4709e-06	24.5536
ENSSSCG00000004570	TPM1	0.000339618	23.906
ENSSSCG00000014089	F2RL2	7.41282e-06	23.5701
ENSSSCG00000029613	SYNM	0.0136514	23.4998
ENSSSCG00000028623	RARRES1	0.000132017	23.4916
ENSSSCG00000028758	LBP	0.00134061	23.3132
ENSSSCG00000015353	SCIN	0.000199675	23.3087
ENSSSCG00000012584	CAPN6	0.00915277	23.2525
ENSSSCG00000008603	MATN3	0.00105097	22.6039
ENSSSCG00000008073	OMD	0.000695486	22.4211
ENSSSCG00000015122	THY1	0.00201185	22.2605
ENSSSCG00000025561	VASN	2.85484e-05	22.1713
ENSSSCG00000006197	SULF1	0.000231074	22.0607
ENSSSCG00000014316	TGFBI	0.000310875	22.0431
ENSSSCG00000000155	TIMP3	4.53084e-05	22.0299
ENSSSCG00000005087	SIX1	0.00265915	21.6544
ENSSSCG00000022554	MATN1	0.0358409	21.334
ENSSSCG00000010163	KCNK1	4.30607e-06	21.3168
ENSSSCG00000003479	MFAP2	0.000570173	20.9933
ENSSSCG00000023784	SEMA3C	5.87222e-07	20.7824
ENSSSCG00000024823	RCN3	4.0315e-08	20.3703
ENSSSCG00000002383	FOS	0.0107665	20.2134
ENSSSCG00000008501	VIT	0.00282415	20.0634
ENSSSCG00000011831	APOD	0.0017908	20.0182
ENSSSCG00000006687	ITGA10	0.000704754	19.906
ENSSSCG00000006687	ITGA10	0.000179016	19.7959
ENSSSCG00000004193	ENPP1	8.30692e-05	19.5892
ENSSSCG00000012160	SH3KBP1	2.18562e-05	19.4803
ENSSSCG00000003458	EFHD2	1.41036e-07	19.4801
ENSSSCG00000004191	MOXD1	0.000480379	19.4364
ENSSSCG00000005992	SHAS2	0.000390088	19.4002
ENSSSCG00000027787	SLC2A9	2.55549e-07	19.3913
ENSSSCG00000009889	ALDH2	0.00487972	19.3181
ENSSSCG00000007602	BAIAP2L1	0.000287464	19.1809
ENSSSCG00000012481	TSPAN6	0.000627448	18.968
ENSSSCG00000000258	RARG	0.000269749	18.792
ENSSSCG00000009500	CLDN10	7.34979e-05	18.5487
ENSSSCG00000010991	AQP3	0.0021555	18.3709
ENSSSCG00000027466	PCOLCE	3.78683e-05	18.3623
ENSSSCG00000015410	PHTF2	0.00375983	18.1689
ENSSSCG00000004830	ATP10A	3.0036e-05	18.1265
ENSSSCG00000000749	SLC6A12	0.00509833	18.0712
ENSSSCG00000004454	ME1	4.00407e-05	17.944
ENSSSCG00000024791	CD59	0.000175335	17.8698
ENSSSCG00000030597	HAPLN3	0.00152094	17.7937
ENSSSCG00000022590	GPRC5C	0.00141068	17.7593
ENSSSCG00000017818	SERPINF1	0.0012736	17.7505
ENSSSCG00000029805	RHOBTB3	7.32207e-06	17.7373
ENSSSCG00000009668	CLU	0.0373975	17.7123
ENSSSCG00000009947	CMKLR1	1.32986e-05	17.7078
ENSSSCG00000015368	HDAC9	0.00040125	17.6174
ENSSSCG00000017300	MRC2	0.000122027	17.5945
ENSSSCG00000015896	FAP	3.97322e-05	17.442
ENSSSCG00000006707	PDE4DIP	0.000813669	17.3451
ENSSSCG00000023261	GDF5	6.41109e-05	17.1939
ENSSSCG00000012527	WBP5	0.000222715	17.0958
ENSSSCG00000000067	CHADL	0.00232695	17.0956
ENSSSCG00000025308	IL17D	0.00089523	17.0844
ENSSSCG00000008841	PDGFRA	0.000903835	17.0756
ENSSSCG00000005533	PTGS1	3.94531e-05	17.0254
ENSSSCG00000021687	ABI3BP	0.00151297	16.9627
ENSSSCG00000012051	RUNX1	9.94355e-05	16.9356
ENSSSCG00000007401	SDC4	6.53106e-06	16.9184
ENSSSCG00000005751	COL5A1	0.000213131	16.8813
ENSSSCG00000004422	WISP3	0.0021751	16.7903
ENSSSCG00000006243	PENK	0.0101328	16.7211
ENSSSCG00000009930	GLTP	8.47815e-05	16.7123
ENSSSCG00000021973	GPX8	2.28213e-07	16.5492
ENSSSCG00000006340	UAP1	3.83753e-07	16.5488
ENSSSCG00000006105	GEM	1.87873e-05	16.4706
ENSSSCG00000023377	EMP3	1.13437e-06	16.4479
ENSSSCG00000009111	SYNPO2	0.00019167	16.2638
ENSSSCG00000004225	TPD52L1	4.35419e-06	16.211
ENSSSCG00000010554	SCD	0.00170259	16.0845
ENSSSCG00000016018	FRZB	0.000244028	16.0465
ENSSSCG00000003755	MCOLN2	8.98859e-06	15.9547
ENSSSCG00000000567	SOX5	0.000121604	15.8977
ENSSSCG00000026140	S100B	0.00331825	15.8544
ENSSSCG00000006018	TRPS1	1.55388e-05	15.687
ENSSSCG00000023630	CPM	0.00112248	15.5384
ENSSSCG00000017422	FKBP10	0.000178459	15.5194
ENSSSCG00000015370	TWIST1	6.40966e-05	15.517
ENSSSCG00000014336	EGR1	1.88438e-05	15.4531
ENSSSCG00000009668	CLU	0.0399865	15.3859
ENSSSCG00000003681	TWSG1	0.000541626	15.2743
ENSSSCG00000011208	ZNF385D	0.000298276	15.2555
ENSSSCG00000001620	MDFI	0.000517453	15.2414
ENSSSCG00000023229	ETV5	0.000263284	14.9479
ENSSSCG00000001787	IL16	0.00202078	14.8987
ENSSSCG00000005437	KLF4	0.000617867	14.8972
ENSSSCG00000004065	TIAM2	7.06464e-06	14.8454
ENSSSCG00000006524	THBS3	0.000185421	14.721
ENSSSCG00000006550	ATP8B2	0.00228367	14.7034
ENSSSCG00000012699	FHL1	0.0020245	14.5176
ENSSSCG00000025130	KLF12	2.05686e-05	14.4683
ENSSSCG00000009501	DZIP1	8.2183e-06	14.3925
ENSSSCG00000027856	SEMA6B	0.00201124	14.3135
ENSSSCG00000011521	PDZRN3	0.000615168	14.266
ENSSSCG00000014168	ELL2	1.61286e-07	14.1318
ENSSSCG00000013595	CERS4	9.37429e-05	14.0828
ENSSSCG00000008723	HTRA3	0.000865696	14.0626
ENSSSCG00000001866	RCN2	0.000154736	14.0044
ENSSSCG00000004961	ITGA11	0.000770377	13.8598
ENSSSCG00000011700	CP	0.000319545	13.8292
ENSSSCG00000023594	RARRES2	0.000634222	13.7117
ENSSSCG00000005641	DNM1	0.00155172	13.7058
ENSSSCG00000009489	GPC6	9.17793e-05	13.6834
ENSSSCG00000006831	SORT1	0.000170696	13.6543
ENSSSCG00000030998	WIF1	0.00173207	13.5469
ENSSSCG00000014012	GFPT2	7.07408e-07	13.5416
ENSSSCG00000004065	TIAM2	0.000223825	13.4508
ENSSSCG00000005437	KLF4	0.000170592	13.4372
ENSSSCG00000023455	NFIX	0.00997132	13.3883
ENSSSCG00000006002	NOV	0.016427	13.3844
ENSSSCG00000015396	SEMA3D	0.00403085	13.2496
ENSSSCG00000016035	COL5A2	0.000786815	13.1856
ENSSSCG00000003590	PTPRU	0.000676824	12.9985
ENSSSCG00000015326	COL1A2	0.021668	12.9834
ENSSSCG00000004485	CD109	0.000160024	12.8439
ENSSSCG00000021865	INHBA	0.0073512	12.6982
ENSSSCG00000003451	PDPN	0.00283858	12.5068
ENSSSCG00000005457	LPAR1	0.00017286	12.5013
ENSSSCG00000027550	PLCD1	0.00417296	12.4854
ENSSSCG00000003092	FOXA3	8.21503e-05	12.3826
ENSSSCG00000005030	NID2	4.16946e-05	12.2769
ENSSSCG00000006132	MMP16	0.000836293	12.218
ENSSSCG00000007085	DSTN	0.000888799	12.1811
ENSSSCG00000029558	EXTL1	0.000978854	12.1581
ENSSSCG00000007463	PTGIS	0.0221405	12.0735
ENSSSCG00000009623	SLC39A14	0.000788258	12.062
ENSSSCG00000006988	PDGFRL	0.00172184	12.0063
ENSSSCG00000007748	PSPH	0.0057455	11.8753
ENSSSCG00000006651	ADAMTSL4	9.18609e-06	11.8421
ENSSSCG00000004607	PYGO1	0.000197243	11.7305
ENSSSCG00000002847	GPT2	0.00178175	11.7269
ENSSSCG00000006940	CYR61	1.06955e-05	11.6993
ENSSSCG00000008175	CHST10	4.85623e-06	11.672
ENSSSCG00000016792	FAM134B	0.0231172	11.6371
ENSSSCG00000016782	FAM105A	0.000566263	11.6069
ENSSSCG00000015570	IVNS1ABP	0.000125849	11.6009
ENSSSCG00000017993	NTN1	0.00306834	11.5291
ENSSSCG00000016111	FZD7	0.000325431	11.3689
ENSSSCG00000010554	SCD	0.000599743	11.3092
ENSSSCG00000013263	CREB3L1	2.11835e-05	11.3021
ENSSSCG00000004464	FAM46A	1.95934e-05	11.3017
ENSSSCG00000015340	ASNS	0.00106582	11.2316
ENSSSCG00000016725	TNS3	0.000985495	11.1434
ENSSSCG00000025217	PYCR1	0.000487027	11.1023
ENSSSCG00000025209	KIAA1328	0.00149432	11.0364
ENSSSCG00000008854	CPE	0.000218106	11.0177
ENSSSCG00000005222	SLC1A1	1.56951e-05	11.0156
ENSSSCG00000001910	ISLR	0.0163852	11.0062
ENSSSCG00000014988	MMP13	0.000110583	11.0055
ENSSSCG00000023522	TGM2	3.83519e-05	10.9776
ENSSSCG00000013380	NUCB2	0.00144685	10.9476
ENSSSCG00000008261	HK2	1.13488e-05	10.9237
ENSSSCG00000030849	RPL39	0.0247456	10.8892
ENSSSCG00000010734	OAT	0.000398413	10.8678
ENSSSCG00000024463	PJA1	0.000131535	10.7777
ENSSSCG00000003768	NEXN	0.00109666	10.6389
ENSSSCG00000005650	CERCAM	0.00168477	10.5974
ENSSSCG00000009338	FRY	1.3935e-06	10.556
ENSSSCG00000010832	HHIPL2	0.00932423	10.508
ENSSSCG00000001078	MBOAT1	0.00161818	10.5024
ENSSSCG00000010360	BMPR1A	0.000793505	10.4313
ENSSSCG00000023408	SAMD4A	0.00571709	10.3766
ENSSSCG00000017244	SDK2	0.00106199	10.3609
ENSSSCG00000000864	CHPT1	0.000252092	10.3492
ENSSSCG00000011326	PTH1R	0.00134344	10.3101
ENSSSCG00000001977	STXBP6	0.000316067	10.2775
ENSSSCG00000008081	BARX1	0.0012534	10.2649
ENSSSCG00000031063	CH242-270H1.2	0.00612742	10.2578
ENSSSCG00000016027	ITGAV	0.00437252	10.1857
ENSSSCG00000002368	LTBP2	0.000131676	10.14
ENSSSCG00000027827	GALE	1.70757e-05	10.0596
ENSSSCG00000015874	ACVR1	0.000568751	10.0436
ENSSSCG00000017473	TOP2A	0.00993014	10.0405
ENSSSCG00000011700	CP	0.00616093	9.99314
ENSSSCG00000000778	CPNE8	0.000954914	9.95103
ENSSSCG00000028740	CTDSPL	0.00677417	9.94755
ENSSSCG00000005997	COL14A1	0.0471578	9.88779
ENSSSCG00000015322	TFPI2	0.00474429	9.77467
ENSSSCG00000023181	ZNF385B	0.00515899	9.73042
ENSSSCG00000003005	AXL	0.000133018	9.72872
ENSSSCG00000000261	IGFBP6	3.20469e-05	9.71432
ENSSSCG00000010627	PDCD4	0.0309448	9.6968
ENSSSCG00000029449	PRG4	0.0153825	9.68577
ENSSSCG00000006687	ITGA10	0.00437279	9.63505
ENSSSCG00000029592	GPRC5A	4.52406e-07	9.60843
ENSSSCG00000025021	MALL	0.00828614	9.59675
ENSSSCG00000005094	TMEM30B	0.00910127	9.59345
ENSSSCG00000015318	CDK6	8.84937e-05	9.55069
ENSSSCG00000011507	ARL6IP5	0.000904491	9.54854
ENSSSCG00000013294	LDLRAD3	0.0229137	9.53666
ENSSSCG00000016857	DAB2	0.00251279	9.51835
ENSSSCG00000010703	HTRA1	0.0225594	9.4929
ENSSSCG00000008753	ADGRA3	0.000117133	9.44541
ENSSSCG00000016851	OSMR	0.00787401	9.41556
ENSSSCG00000022609	WWP2	0.00186277	9.39605
ENSSSCG00000012528	NGFRAP1	0.00116665	9.32814
ENSSSCG00000017300	MRC2	0.000835411	9.32489
ENSSSCG00000006725	TBX15	0.00816432	9.32324
ENSSSCG00000012277	TIMP1	0.000201366	9.27608
ENSSSCG00000004058	EZR	2.44227e-07	9.27346
ENSSSCG00000016267	ITM2C	0.00101185	9.24813
ENSSSCG00000008841	PDGFRA	0.00726355	9.24671
ENSSSCG00000015999	FKBP7	0.000987945	9.24567
ENSSSCG00000014242	ZNF608	0.000751322	9.15508
ENSSSCG00000010853	EPHX1	0.0194567	9.1487
ENSSSCG00000012050	RCAN1	2.47234e-05	9.14759
ENSSSCG00000022521	DPY19L3	0.00100437	9.13175
ENSSSCG00000028244	ECM2	0.00474948	9.07749
ENSSSCG00000007423	UBE2C	0.00799113	9.06115
ENSSSCG00000006105	GEM	5.16856e-07	9.03325
ENSSSCG00000004441	DSE	4.92724e-05	9.02195
ENSSSCG00000012062	TTC3	0.000518145	8.98947
ENSSSCG00000009122	ARSJ	0.00263902	8.92873
ENSSSCG00000016717	MPP6	0.000561473	8.90135
ENSSSCG00000027449	FKBP14	2.83655e-05	8.88467
ENSSSCG00000011723	MME	0.00852223	8.87695
ENSSSCG00000004094	PPP1R14C	4.27369e-05	8.86999
ENSSSCG00000014439	SLC26A2	0.00199426	8.85185
ENSSSCG00000024310	F13A1	0.00308743	8.84757
ENSSSCG00000001695	VEGFA	1.10586e-05	8.8377
ENSSSCG00000009424	SERP2	0.00581517	8.837
ENSSSCG00000017164	TIMP2	0.0213583	8.8223
ENSSSCG00000009641	SLC25A37	4.23248e-05	8.76155
ENSSSCG00000014156	ARRDC3	0.00099024	8.75114
ENSSSCG00000006282	KIFAP3	0.000837677	8.74287
ENSSSCG00000017024	CCNG1	0.00316167	8.73761
ENSSSCG00000003789	CTH	0.00027994	8.73497
ENSSSCG00000016435	SMARCD3	0.00129137	8.72756
ENSSSCG00000001700	SLC29A1	2.38755e-05	8.72588
ENSSSCG00000012277	TIMP1	0.00012028	8.66084
ENSSSCG00000004224	HDDC2	0.000506774	8.64031
ENSSSCG00000005316	TPM2	0.000251656	8.61969
ENSSSCG00000027527	SLC1A4	0.00130282	8.59669
ENSSSCG00000012294	PLP2	0.0126037	8.5509
ENSSSCG00000009668	CLU	0.0352299	8.5246
ENSSSCG00000023174	USP53	0.0112699	8.51571
ENSSSCG00000009844	HSPB8	0.0028234	8.49382
ENSSSCG00000006769	SLC16A1	1.81019e-07	8.47773
ENSSSCG00000030418	SOX6	0.00258897	8.45309
ENSSSCG00000001835	ABHD2	0.00134697	8.41699
ENSSSCG00000005338	RECK	0.0105875	8.40807
ENSSSCG00000011195	GALNT15	0.0122764	8.40788
ENSSSCG00000025379	CTDSP2	0.00740228	8.40266
ENSSSCG00000014979	CEP126	0.000657704	8.36641
ENSSSCG00000011397	SLC38A3	0.0026244	8.34453
ENSSSCG00000013735	JUNB	0.00479528	8.30722
ENSSSCG00000029783	MKX	0.00123352	8.29817
ENSSSCG00000000588	PLEKHA5	0.00169974	8.29253
ENSSSCG00000026181	AKTIP	7.42293e-05	8.28737
ENSSSCG00000012171	PRDX4	0.000427226	8.28049
ENSSSCG00000017481	NR1D1	0.00867376	8.27274
ENSSSCG00000011534	BHLHE40	0.000107683	8.26746
ENSSSCG00000011941	IFT57	8.642e-06	8.23745
ENSSSCG00000007115	THBD	0.00221029	8.22988
ENSSSCG00000016215	TUBA4A	0.000755402	8.17072
ENSSSCG00000017384	AOC2	0.000872222	8.15954
ENSSSCG00000017137	METRNL	0.0070651	8.15094
ENSSSCG00000017930	ALOX12	0.00169034	8.14836
ENSSSCG00000008362	SERTAD2	0.000946548	8.09265
ENSSSCG00000025822	SFRP1	0.000258419	8.08171
ENSSSCG00000005982	WDYHV1	0.00293495	8.07472
ENSSSCG00000024266	INADL	0.00293741	8.07361
ENSSSCG00000012482	SRPX2	0.0262575	8.04027
ENSSSCG00000010292	P4HA1	0.000122678	7.95213
ENSSSCG00000002009	PCK2	0.00417244	7.95108
ENSSSCG00000030146	UGGT2	6.33088e-05	7.94999
ENSSSCG00000013403	GALNT18	0.017523	7.91475
ENSSSCG00000004456	PGM3	3.21347e-07	7.90595
ENSSSCG00000023709	PTPRJ	0.000190349	7.89996
ENSSSCG00000007072	SPTLC3	5.96808e-05	7.8613
ENSSSCG00000011211	THRB	0.00314017	7.83302
ENSSSCG00000007314	EPB41L1	0.00567594	7.8327
ENSSSCG00000021610	CHPF	0.0271574	7.8242
ENSSSCG00000021250	FKBP9	0.000954206	7.81432
ENSSSCG00000024151	SPIRE1	0.00857991	7.81322
ENSSSCG00000000779	KIF21A	0.000338124	7.80727
ENSSSCG00000017268	PRKCA	9.31476e-05	7.79113
ENSSSCG00000005382	TGFBR1	3.73004e-05	7.78089
ENSSSCG00000029163	BCAT1	8.99567e-05	7.76722
ENSSSCG00000013318	RCN1	0.00353915	7.76524
ENSSSCG00000021988	TUSC3	0.000779616	7.74476
ENSSSCG00000015036	DIXDC1	0.010634	7.73042
ENSSSCG00000029783	MKX	0.0160632	7.70363
ENSSSCG00000016090	SPATS2L	0.00556211	7.70166
ENSSSCG00000022126	EGFR	0.000225697	7.69605
ENSSSCG00000013297	CD44	0.0183554	7.68413
ENSSSCG00000006987	SLC7A2	7.52078e-05	7.68104
ENSSSCG00000021353	TMX4	8.13571e-05	7.6788
ENSSSCG00000003757	SSX2IP	0.000825939	7.66649
ENSSSCG00000012649	SMARCA1	0.0356359	7.61769
ENSSSCG00000004754	CHAC1	0.00220463	7.61718
ENSSSCG00000029359	PHLDA3	0.0441382	7.58637
ENSSSCG00000000716	KCNA1	0.00479436	7.56084
ENSSSCG00000001619	FOXP4	0.00105553	7.55066
ENSSSCG00000001778	BCL2A1	0.0015473	7.53155
ENSSSCG00000028552	BHLHE41	0.00300891	7.50019
ENSSSCG00000021880	MXRA8	0.00602615	7.48114
ENSSSCG00000017101	ADCY2	0.000142707	7.48072
ENSSSCG00000003802	SLC35D1	0.000450394	7.47173
ENSSSCG00000014188	EFNA5	0.000267263	7.44503
ENSSSCG00000014840	P4HA3	3.2446e-05	7.43499
ENSSSCG00000004281	KCNQ5	0.000795653	7.41314
ENSSSCG00000008336	ANXA4	0.0249931	7.40224
ENSSSCG00000006550	ATP8B2	0.00308808	7.40147
ENSSSCG00000001473	COL11A2	0.0444196	7.39731
ENSSSCG00000000839	ALDH1L2	0.00380163	7.38984
ENSSSCG00000005680	PRRX2	0.000150051	7.34052
ENSSSCG00000017511	PLXDC1	0.00222926	7.33055
ENSSSCG00000030827	FGFR3	0.00873891	7.30051
ENSSSCG00000014987	MMP12	0.0022152	7.29175
ENSSSCG00000019961	SNORD103	0.0334675	7.27272
ENSSSCG00000013297	CD44	0.000340417	7.26541
ENSSSCG00000016983	STC2	5.9372e-05	7.25433
ENSSSCG00000028771	MEF2A	0.00127607	7.22178
ENSSSCG00000023920	P3H1	0.000556763	7.21022
ENSSSCG00000030740	CH242-280I8.4	0.0205588	7.16787
ENSSSCG00000016364	GPC1	0.00236561	7.16083
ENSSSCG00000015871	NR4A2	0.00433612	7.1486
ENSSSCG00000008143	UXS1	0.00215468	7.13152
ENSSSCG00000009331	MEDAG	0.0169538	7.12622
ENSSSCG00000005027	FRMD6	0.00213565	7.11006
ENSSSCG00000026759	HMOX1	0.00202088	7.10928
ENSSSCG00000010332	PLAC9	0.00953346	7.10681
ENSSSCG00000001076	RNF144B	4.91891e-05	7.10196
ENSSSCG00000001787	IL16	0.0499617	7.10047
ENSSSCG00000006612	S100A10	0.000154663	7.09049
ENSSSCG00000014184	PAM	0.0238741	7.08915
ENSSSCG00000004656	EID1	0.00456754	7.08531
ENSSSCG00000004192	CTGF	0.00388125	7.07188
ENSSSCG00000016943	ADAMTS6	0.000886302	7.06824
ENSSSCG00000017498	PPP1R1B	0.0188176	7.06422
ENSSSCG00000021610	CHPF	0.000234213	7.05462
ENSSSCG00000006717	PHGDH	0.00350036	7.02662
ENSSSCG00000021626	TMBIM1	0.000399569	7.00438
ENSSSCG00000012160	SH3KBP1	0.00011664	6.97276
ENSSSCG00000006612	S100A10	0.000256233	6.9569
ENSSSCG00000008468	PKDCC	0.000289556	6.95142
ENSSSCG00000010547	ERLIN1	0.00334069	6.93966
ENSSSCG00000005315	CA9	0.000209055	6.93572
ENSSSCG00000025826	BOC	0.0114019	6.93149
ENSSSCG00000016863	OXCT1	0.0302355	6.93143
ENSSSCG00000005627	AK1	0.0281277	6.86957
ENSSSCG00000005422	NIPSNAP3A	0.00262467	6.86017
ENSSSCG00000016988	ERGIC1	0.000140774	6.82583
ENSSSCG00000001526	HMGA1	6.58746e-06	6.82062
ENSSSCG00000001872	LINGO1	0.00356736	6.82047
ENSSSCG00000022162	RAB11FIP5	0.00113791	6.81094
ENSSSCG00000014369	CD14	2.43705e-05	6.80119
ENSSSCG00000017746	COPRS	0.00392238	6.79586
ENSSSCG00000024207	PREX1	0.00128429	6.78312
ENSSSCG00000027969	AHNAK	0.00592959	6.77367
ENSSSCG00000021627	SMIM5	0.00755605	6.76584
ENSSSCG00000016658	ANLN	0.00150391	6.76561
ENSSSCG00000005425	SLC44A1	0.00140539	6.75002
ENSSSCG00000025981	SLC38A5	0.000294276	6.71402
ENSSSCG00000009948	WSCD2	0.0123474	6.71057
ENSSSCG00000009948	WSCD2	0.0123474	6.71057
ENSSSCG00000003848	LRP8	3.18903e-05	6.70942
ENSSSCG00000000681	P3H3	0.000289895	6.70684
ENSSSCG00000022295	C9orf16	0.00185783	6.70518
ENSSSCG00000025295	NDFIP1	0.00438354	6.70492
ENSSSCG00000000839	ALDH1L2	0.000605885	6.67031
ENSSSCG00000009526	ITGBL1	0.00311534	6.66289
ENSSSCG00000012520	BHLHB9	0.000473867	6.65529
ENSSSCG00000029456	SLC7A1	0.000169279	6.64894
ENSSSCG00000012481	TSPAN6	0.00082994	6.64343
ENSSSCG00000027665	SIRPB1	0.0100444	6.60761
ENSSSCG00000016569	SMO	0.00153626	6.60408
ENSSSCG00000007227	ID1	0.0069825	6.6018
ENSSSCG00000000171	CKAP4	0.000449101	6.59073
ENSSSCG00000004635	SPPL2A	0.00133033	6.58579
ENSSSCG00000023769	S100A2	0.00729454	6.55545
ENSSSCG00000004658	FBN1	0.00102664	6.52066
ENSSSCG00000008414	ERLEC1	0.00815493	6.51501
ENSSSCG00000021259	CDA	9.30886e-05	6.49547
ENSSSCG00000000521	PHLDA1	1.61203e-05	6.48808
ENSSSCG00000026561	CLEC11A	0.0136743	6.48636
ENSSSCG00000012319	MAGED4B	0.00148038	6.47878
ENSSSCG00000008162	IL1R1	0.0488358	6.46944
ENSSSCG00000009616	HR	0.00131071	6.43715
ENSSSCG00000009815	CAMKK2	0.00860135	6.42504
ENSSSCG00000014131	SSBP2	0.0260045	6.42191
ENSSSCG00000016027	ITGAV	0.0045329	6.42185
ENSSSCG00000023133	OSBPL6	0.0103345	6.40613
ENSSSCG00000003738	MAPRE2	0.00184931	6.40373
ENSSSCG00000009623	SLC39A14	0.00191668	6.38294
ENSSSCG00000009620	BMP1	0.000983552	6.37425
ENSSSCG00000030189	SSBP3	0.0368754	6.36814
ENSSSCG00000026981	MRPS6	0.00248128	6.36763
ENSSSCG00000012277	TIMP1	0.000105565	6.35573
ENSSSCG00000008265	DOK1	0.00167004	6.34915
ENSSSCG00000009145	OSTC	4.65795e-05	6.34818
ENSSSCG00000023780	SLC5A3	0.0215591	6.34559
ENSSSCG00000014357	CXXC5	0.00131816	6.34313
ENSSSCG00000009853	WSB2	0.000592921	6.32711
ENSSSCG00000009085	NUDT6	0.000889265	6.31723
ENSSSCG00000004150	HEBP2	0.000243033	6.31597
ENSSSCG00000004379	SOBP	0.000285306	6.30419
ENSSSCG00000010876	DESI2	7.43201e-05	6.30399
ENSSSCG00000001660	PTK7	0.00367032	6.29561
ENSSSCG00000016991	DUSP1	0.0286216	6.2929
ENSSSCG00000009300	WASF3	0.00158592	6.27777
ENSSSCG00000010831	DUSP10	0.000340559	6.27008
ENSSSCG00000013909	CRLF1	0.00157887	6.25849
ENSSSCG00000012149	RBBP7	0.0185844	6.25125
ENSSSCG00000029301	TCEA1	0.0370367	6.24856
ENSSSCG00000008578	ADCY3	0.000116463	6.24499
ENSSSCG00000000938	LIN7A	0.00799362	6.22913
ENSSSCG00000013869	CPAMD8	0.00310795	6.22399
ENSSSCG00000001793	ADAMTSL3	0.00529647	6.21306
ENSSSCG00000012350	MAGEH1	0.000930415	6.19569
ENSSSCG00000006453	KIRREL	0.00729464	6.16558
ENSSSCG00000011690	PLSCR4	0.00477624	6.15111
ENSSSCG00000016677	GARS	0.000386738	6.14404
ENSSSCG00000017558	TOB1	0.0125347	6.13471
ENSSSCG00000028827	PARVA	0.00362611	6.13205
ENSSSCG00000024312	ID4	0.00308226	6.11589
ENSSSCG00000020848	CMBL	0.0200437	6.10659
ENSSSCG00000022230	CD9	0.00749684	6.08706
ENSSSCG00000004647	DTWD1	0.00149337	6.06954
ENSSSCG00000007372	FITM2	0.00014714	6.05919
ENSSSCG00000022830	KANSL1L	0.0207602	6.05745
ENSSSCG00000011813	P3H2	0.00704039	6.05124
ENSSSCG00000004436	COL10A1	0.0123971	6.04916
ENSSSCG00000003876	CDKN2C	0.0276862	6.04531
ENSSSCG00000022830	KANSL1L	0.0122228	6.0168
ENSSSCG00000026383	NRP2	1.83394e-07	5.99809
ENSSSCG00000006928	LMO4	0.00119627	5.99177
ENSSSCG00000005498	PAPPA	0.000185693	5.97664
ENSSSCG00000022592	FIBIN	0.00524498	5.97395
ENSSSCG00000006273	MCM4	0.000196892	5.96312
ENSSSCG00000002921	CLIP3	0.00188856	5.95127
ENSSSCG00000028432	STK39	0.00236738	5.94719
ENSSSCG00000022432	CYP20A1	0.00244345	5.92775
ENSSSCG00000008128	DUSP2	0.0159791	5.92601
ENSSSCG00000029830	RPL8	0.0465703	5.92185
ENSSSCG00000017063	SGCD	0.000425779	5.89988
ENSSSCG00000009101	PRDM5	0.00200715	5.8623
ENSSSCG00000003201	ATF5	0.00780748	5.85025
ENSSSCG00000006109	FAM92A1	0.00216755	5.84431
ENSSSCG00000015524	FAM20B	0.000668925	5.84294
ENSSSCG00000010331	ANXA11	0.0181724	5.8254
ENSSSCG00000004948	SMAD6	0.00119377	5.82356
ENSSSCG00000005437	KLF4	0.00128528	5.81554
ENSSSCG00000025541	ELOVL6	0.0023999	5.80853
ENSSSCG00000016128	EEF1B2	0.00778259	5.79961
ENSSSCG00000003854	ECHDC2	0.00999081	5.79859
ENSSSCG00000012897	GSTP1	0.023524	5.76997
ENSSSCG00000000487	SLC35E3	0.00134396	5.75953
ENSSSCG00000015512	PAPPA2	0.00588189	5.74929
ENSSSCG00000000737	TULP3	0.00372883	5.74847
ENSSSCG00000030567	SSR3	8.22666e-05	5.74795
ENSSSCG00000012294	PLP2	0.00568641	5.74691
ENSSSCG00000000455	LRIG3	0.00542986	5.73289
ENSSSCG00000016866	GHR	0.0239643	5.73173
ENSSSCG00000009086	FGF2	0.000641897	5.73086
ENSSSCG00000018001	GAS7	0.000726757	5.73011
ENSSSCG00000004490	SETBP1	0.00359286	5.71447
ENSSSCG00000010400	MSMB	0.00817702	5.69669
ENSSSCG00000028444	ARMC10	0.00572755	5.6955
ENSSSCG00000007208	TRIB3	0.000310543	5.68802
ENSSSCG00000001486	LRRC1	0.0055529	5.68624
ENSSSCG00000030589	HS3ST3A1	0.000393883	5.68278
ENSSSCG00000023886	RPA3	0.0418703	5.67676
ENSSSCG00000012862	OSBPL5	0.0239564	5.65671
ENSSSCG00000030217	COLGALT2	0.013652	5.6466
ENSSSCG00000013297	CD44	0.0185607	5.63025
ENSSSCG00000026990	FAM162A	0.00187552	5.62639
ENSSSCG00000025531	SSPN	0.0239962	5.60679
ENSSSCG00000009146	RPL34	0.0123852	5.60571
ENSSSCG00000029752	C16orf54	0.0282775	5.59557
ENSSSCG00000012318	MAGED1	0.000587369	5.59247
ENSSSCG00000015328	SGCE	0.0212249	5.58513
ENSSSCG00000012160	SH3KBP1	0.000309143	5.57973
ENSSSCG00000005284	GNA14	0.00591807	5.57846
ENSSSCG00000001710	RUNX2	0.00121601	5.57232
ENSSSCG00000021587	MESDC2	0.000525059	5.568
ENSSSCG00000008785	FAM114A1	0.00134421	5.55197
ENSSSCG00000014960	AMOTL1	0.0098528	5.54314
ENSSSCG00000003105	SLC1A5	9.16483e-05	5.54195
ENSSSCG00000023433	GNA12	0.00133709	5.53524
ENSSSCG00000016119	RAPH1	0.000746288	5.53523
ENSSSCG00000006759	OLFML3	0.000406865	5.52508
ENSSSCG00000012971	EFEMP2	0.00162439	5.5247
ENSSSCG00000008339	GFPT1	0.000278031	5.5144
ENSSSCG00000000458	MON2	0.000995853	5.51395
ENSSSCG00000000033	TSPO	0.00736971	5.51265
ENSSSCG00000016094	BZW1	0.00301389	5.50576
ENSSSCG00000014136	VCAN	0.00182433	5.50209
ENSSSCG00000005215	JAK2	0.000238961	5.47122
ENSSSCG00000016173	ATIC	0.00180112	5.46766
ENSSSCG00000008072	ASPN	0.00117244	5.45256
ENSSSCG00000007643	ZKSCAN1	0.0256134	5.45197
ENSSSCG00000006985	MTMR7	1.3377e-07	5.4365
ENSSSCG00000026655	PTPN13	0.00253795	5.42057
ENSSSCG00000026153	ACAT1	0.00341526	5.41605
ENSSSCG00000011103	PARD3	0.000239885	5.41583
ENSSSCG00000004578	ANXA2	5.14667e-05	5.41568
ENSSSCG00000011642	RYK	0.000340944	5.41461
ENSSSCG00000009904	DYNLL1	0.016571	5.40441
ENSSSCG00000000105	KDELR3	0.00121711	5.39702
ENSSSCG00000015445	NRCAM	0.0023255	5.39686
ENSSSCG00000010204	BICC1	0.00198272	5.3942
ENSSSCG00000013393	SPON1	0.00148119	5.39058
ENSSSCG00000004127	PLAGL1	0.000173367	5.38903
ENSSSCG00000016432	PRKAG2	0.0294637	5.38425
ENSSSCG00000010854	TMEM63A	0.00466047	5.38413
ENSSSCG00000005970	SQLE	0.0358516	5.3766
ENSSSCG00000004507	SMAD7	0.000108011	5.37458
ENSSSCG00000026697	UHRF1BP1L	0.00100296	5.36831
ENSSSCG00000002627	GSTA4	0.000285813	5.36175
ENSSSCG00000028829	HIST1H3E	0.00833915	5.34489
ENSSSCG00000017526	COPZ2	0.00429416	5.33804
ENSSSCG00000017429	P3H4	0.00115578	5.32759
ENSSSCG00000000955	TBC1D22A	0.00411105	5.30523
ENSSSCG00000015074	SIDT2	0.00882601	5.29893
ENSSSCG00000006581	S100A16	0.00841686	5.29812
ENSSSCG00000003687	EPB41L3	7.85594e-05	5.29427
ENSSSCG00000020864	VDR	0.0038777	5.27098
ENSSSCG00000004387	FOXO3	0.00357518	5.27042
ENSSSCG00000010527	MARVELD1	0.00270981	5.26879
ENSSSCG00000017421	ACLY	0.000165005	5.26824
ENSSSCG00000023869	TYMS	0.00893464	5.26573
ENSSSCG00000001052	PHACTR1	0.0395781	5.26401
ENSSSCG00000025109	PLD3	0.0281223	5.26043
ENSSSCG00000010638	TCF7L2	0.00150803	5.25868
ENSSSCG00000002755	NFAT5	0.00409988	5.25647
ENSSSCG00000004290	TBX18	0.000853129	5.2517
ENSSSCG00000030136	HS3ST3B1	0.000642817	5.24715
ENSSSCG00000009219	IBSP	0.00376684	5.24595
ENSSSCG00000030778	MFI2	0.00104329	5.23519
ENSSSCG00000008965	BTC	5.27541e-05	5.23228
ENSSSCG00000011720	MBNL1	0.00968067	5.21031
ENSSSCG00000000037	ARFGAP3	0.00340019	5.17908
ENSSSCG00000006558	RPS27	0.037306	5.17205
ENSSSCG00000015435	NAMPT	0.000755588	5.17198
ENSSSCG00000013658	S1PR2	6.08411e-05	5.16626
ENSSSCG00000012832	MXRA5	0.000992045	5.1657
ENSSSCG00000010185	GALNT2	0.000754943	5.16047
ENSSSCG00000009854	RFC5	0.00111567	5.14291
ENSSSCG00000003486	ARHGEF10L	0.00154494	5.14236
ENSSSCG00000012181	PDK3	0.0024965	5.12689
ENSSSCG00000027381	GGCX	0.000839517	5.12591
ENSSSCG00000012200	CH242-479E6.1	0.0234107	5.12341
ENSSSCG00000007457	SULF2	0.00819816	5.12142
ENSSSCG00000022208	TNFRSF1B	0.000350806	5.11938
ENSSSCG00000003562	SFN	0.00123719	5.11042
ENSSSCG00000026368	CRTAP	0.00162277	5.10777
ENSSSCG00000003150	NUCB1	0.00874269	5.10625
ENSSSCG00000000492	LYZ	0.010045	5.09071
ENSSSCG00000029811	PLCL2	0.0037514	5.0891
ENSSSCG00000014840	P4HA3	0.019277	5.06528
ENSSSCG00000003592	SDC3	0.00512422	5.04955
ENSSSCG00000017513	NPEPPS	0.00751317	5.03943
ENSSSCG00000027525	DHCR24	0.0462506	5.03753
ENSSSCG00000011516	EIF4E3	0.00257953	5.03286
ENSSSCG00000024692	RRBP1	0.00352737	4.99606
ENSSSCG00000001025	DSP	0.00690245	4.99199
ENSSSCG00000008740	FBXL5	0.00838494	4.96992
ENSSSCG00000028572	PER3	0.00268456	4.96223
ENSSSCG00000029014	SNORD116	0.0303738	4.95615
ENSSSCG00000025061	SNORD116	0.0303738	4.95615
ENSSSCG00000026099	SNORD116	0.0303738	4.95615
ENSSSCG00000027296	SNORD116	0.0303738	4.95615
ENSSSCG00000009816	P2RX4	7.89136e-05	4.95003
ENSSSCG00000026832	CSF1	0.00261557	4.94815
ENSSSCG00000020689	CEBPZOS	0.00359365	4.94358
ENSSSCG00000023578	ANG	0.0272801	4.94283
ENSSSCG00000020756	FAM101A	0.0249941	4.94234
ENSSSCG00000009072	PGRMC2	0.000976156	4.93663
ENSSSCG00000009141	CCDC109B	0.000874165	4.93334
ENSSSCG00000015090	MPZL3	0.000177316	4.92761
ENSSSCG00000010924	UBE2T	0.00783767	4.92073
ENSSSCG00000000837	CHST11	0.00180882	4.92004
ENSSSCG00000015009	KDELC2	0.00845753	4.91522
ENSSSCG00000005174	RRAGA	0.00505548	4.89873
ENSSSCG00000004318	RRAGD	0.0014406	4.8957
ENSSSCG00000003491	AKR7A2	0.0128761	4.89445
ENSSSCG00000027665	SIRPB1	0.0167477	4.89413
ENSSSCG00000005277	GCNT1	0.000276927	4.88938
ENSSSCG00000026994	ADAMTS10	0.00199506	4.8886
ENSSSCG00000023004	FZD9	0.0157938	4.87854
ENSSSCG00000021084	S100A6	0.000964473	4.87703
ENSSSCG00000003731	GAREM1	0.00133458	4.87692
ENSSSCG00000012101	ANOS1	0.000343813	4.8735
ENSSSCG00000030430	RPL28	0.0283493	4.87101
ENSSSCG00000016453	TCAF1	0.00312045	4.87015
ENSSSCG00000001868	TSPAN3	0.00281941	4.86643
ENSSSCG00000002921	CLIP3	0.00294587	4.85189
ENSSSCG00000006023	SYBU	6.49838e-05	4.85175
ENSSSCG00000011519	GXYLT2	0.000241257	4.83873
ENSSSCG00000015368	HDAC9	0.00629746	4.83113
ENSSSCG00000021059	ADORA1	0.00182539	4.82952
ENSSSCG00000013297	CD44	0.00762942	4.82834
ENSSSCG00000012061	PIGP	0.0228554	4.82542
ENSSSCG00000009268	CRYL1	0.0080413	4.81917
ENSSSCG00000026092	SREBF2	0.00658541	4.79161
ENSSSCG00000004291	NT5E	0.0120065	4.79153
ENSSSCG00000007857	ACSM3	0.0249174	4.79045
ENSSSCG00000030143	OGN	0.0165027	4.77934
ENSSSCG00000009956	ADRBK2	0.00123192	4.7782
ENSSSCG00000012342	MAGED2	0.00904722	4.77465
ENSSSCG00000028237	POU2F3	0.0204045	4.77287
ENSSSCG00000010544	DNMBP	0.0049856	4.76388
ENSSSCG00000026713	TMEM17	0.00530823	4.75963
ENSSSCG00000004470	HMGN3	0.00808354	4.75954
ENSSSCG00000000194	TUBA1C	0.00441658	4.75595
ENSSSCG00000016520	CREB3L2	0.00422032	4.75245
ENSSSCG00000017379	ETV4	0.000583929	4.75201
ENSSSCG00000023149	HIST1H2AC	0.0177646	4.7518
ENSSSCG00000017690	DHRS11	0.00062241	4.74661
ENSSSCG00000024712	APCDD1	0.00297477	4.74247
ENSSSCG00000017035	C1QTNF2	0.013218	4.73793
ENSSSCG00000000368	MMP19	0.00930071	4.73666
ENSSSCG00000015368	HDAC9	0.041629	4.7322
ENSSSCG00000012141	CA5B	0.000219597	4.73094
ENSSSCG00000012837	CHID1	0.00688859	4.72945
ENSSSCG00000029310	STK40	0.00114575	4.72668
ENSSSCG00000006612	S100A10	0.00199486	4.72289
ENSSSCG00000001817	FURIN	0.0086068	4.72174
ENSSSCG00000016873	NIM1K	0.0252142	4.71657
ENSSSCG00000015399	SEMA3E	0.00618431	4.71418
ENSSSCG00000030387	KIAA0040	0.013931	4.71367
ENSSSCG00000005425	SLC44A1	0.0177087	4.713
ENSSSCG00000015345	GLCCI1	0.004969	4.70258
ENSSSCG00000009434	RGCC	0.0162949	4.7011
ENSSSCG00000022402	GRAMD3	0.000695696	4.69474
ENSSSCG00000018041	ALDH3A2	0.00545165	4.69244
ENSSSCG00000000838	SLC41A2	0.000443981	4.68825
ENSSSCG00000014820	FCHSD2	0.000386765	4.68569
ENSSSCG00000010184	AGT	0.042988	4.67431
ENSSSCG00000000799	IRAK4	0.0243847	4.66988
ENSSSCG00000026488	UBE2E1	0.00666111	4.66756
ENSSSCG00000016843	C5orf42	0.00525244	4.66582
ENSSSCG00000000166	TMEM263	0.0144314	4.66404
ENSSSCG00000008433	CALM3	0.0159246	4.66384
ENSSSCG00000012319	MAGED4B	0.00766289	4.66336
ENSSSCG00000018540	SNORD19	0.031432	4.6587
ENSSSCG00000016616	FAM3C	0.0268937	4.65823
ENSSSCG00000008239	CAPG	0.000495001	4.65099
ENSSSCG00000020835	EIF4EBP3	4.4491e-05	4.65096
ENSSSCG00000007370	R3HDML	0.0146709	4.65035
ENSSSCG00000028558	SGPP1	0.00346631	4.64765
ENSSSCG00000013627	PRKCSH	0.000750234	4.6452
ENSSSCG00000003818	DOCK7	4.1764e-05	4.64514
ENSSSCG00000016850	LIFR	0.0220808	4.64455
ENSSSCG00000009233	GPAT3	0.000613646	4.63466
ENSSSCG00000015122	THY1	0.0355576	4.63064
ENSSSCG00000025270	CHRD	0.0181378	4.62881
ENSSSCG00000012521	GPRASP2	0.00650455	4.62841
ENSSSCG00000030420	GLG1	0.0108052	4.61985
ENSSSCG00000016151	MAP2	0.0137574	4.61204
ENSSSCG00000011602	XPC	0.00730982	4.61192
ENSSSCG00000010200	CSGALNACT2	0.000189518	4.60778
ENSSSCG00000026261	FBXO17	0.000411261	4.59972
ENSSSCG00000015709	SLC35F5	0.00474399	4.59657
ENSSSCG00000002366	NPC2	0.0401877	4.59648
ENSSSCG00000000036	PACSIN2	6.47158e-05	4.59419
ENSSSCG00000004092	MTHFD1L	0.00107345	4.59028
ENSSSCG00000016513	KIAA1549	0.000397391	4.59022
ENSSSCG00000026755	KLF15	0.0034727	4.58875
ENSSSCG00000004177	RPS12	0.00533161	4.58488
ENSSSCG00000013297	CD44	0.0165416	4.58148
ENSSSCG00000011014	BAMBI	0.040854	4.58039
ENSSSCG00000028479	TMEM230	0.0330955	4.57916
ENSSSCG00000009139	PLA2G12A	0.0174367	4.57766
ENSSSCG00000010483	PLCE1	0.00187674	4.57558
ENSSSCG00000003414	ANGPTL7	0.0109645	4.57057
ENSSSCG00000006646	ARNT	0.00831574	4.55935
ENSSSCG00000028063	TACC2	0.00132238	4.55106
ENSSSCG00000020912	HECTD2	0.0123375	4.55049
ENSSSCG00000007817	IL4R	0.00178026	4.55004
ENSSSCG00000026146	GALNT5	0.0203936	4.54306
ENSSSCG00000016522	PTN	0.027622	4.5419
ENSSSCG00000005510	PHF19	0.0147159	4.53397
ENSSSCG00000029889	CST3	0.00254109	4.52622
ENSSSCG00000006899	RPL5	0.0234538	4.52128
ENSSSCG00000001655	MEA1	0.0137127	4.51916
ENSSSCG00000008792	N4BP2	0.00365427	4.51019
ENSSSCG00000015955	ITGA6	0.000152831	4.50688
ENSSSCG00000030361	PRKCZ	0.045167	4.50455
ENSSSCG00000011603	TMEM43	0.00246695	4.50124
ENSSSCG00000006612	S100A10	0.000341413	4.49682
ENSSSCG00000025672	RAVER2	0.00383788	4.49451
ENSSSCG00000013092	PGA5	0.0191503	4.484
ENSSSCG00000029185	MAPRE3	0.0101486	4.48046
ENSSSCG00000008293	DGUOK	0.000907601	4.48027
ENSSSCG00000017920	CXCL16	0.00359828	4.48016
ENSSSCG00000027198	PDK2	0.0121478	4.47475
ENSSSCG00000017232	SLC9A3R1	0.0089978	4.47472
ENSSSCG00000008112	MALL	0.0343335	4.47331
ENSSSCG00000010301	PPP3CB	0.00955362	4.47307
ENSSSCG00000005608	ANGPTL2	0.000226597	4.46921
ENSSSCG00000005481	RGS3	0.000808656	4.46309
ENSSSCG00000027812	IQSEC1	0.0134718	4.45178
ENSSSCG00000008733	RAB28	0.0143683	4.44991
ENSSSCG00000013093	VWCE	0.00934325	4.44754
ENSSSCG00000026646	RFFL	0.000682169	4.44553
ENSSSCG00000023105	NET1	0.0128171	4.44077
ENSSSCG00000004414	CD164	0.024573	4.4323
ENSSSCG00000014049	UNC5A	0.00553168	4.42708
ENSSSCG00000008557	EMILIN1	0.0287225	4.4255
ENSSSCG00000012523	TCEAL8	0.0259884	4.41844
ENSSSCG00000007486	CYP24A1	0.0188341	4.41797
ENSSSCG00000012525	BEX1	0.00290002	4.41304
ENSSSCG00000025770	ST6GAL1	3.29863e-05	4.40804
ENSSSCG00000015955	ITGA6	9.35876e-05	4.4034
ENSSSCG00000004945	RPL4	0.00119918	4.39727
ENSSSCG00000015071	SIK3	0.00418346	4.39708
ENSSSCG00000001970	HEATR5A	0.00348585	4.39562
ENSSSCG00000006065	ANKRD46	5.6677e-05	4.38821
ENSSSCG00000009055	ELMOD2	0.00597432	4.3812
ENSSSCG00000009775	CDK2AP1	0.0128345	4.36529
ENSSSCG00000013731	DNASE2	0.00155227	4.35439
ENSSSCG00000010142	RYR2	0.00114969	4.3494
ENSSSCG00000011741	GOLIM4	0.0179591	4.34837
ENSSSCG00000001137	HIST1H1D	0.0147745	4.34706
ENSSSCG00000004420	TRAF3IP2	0.00302788	4.3452
ENSSSCG00000014883	AAMDC	0.0211458	4.3345
ENSSSCG00000014978	ANGPTL5	0.00901728	4.33245
ENSSSCG00000029642	RPL17	0.0174673	4.32299
ENSSSCG00000005271	CARNMT1	0.00140487	4.32258
ENSSSCG00000000600	EPS8	0.00303779	4.32174
ENSSSCG00000006333	NUF2	0.00725805	4.31935
ENSSSCG00000025417	BBS2	0.00113917	4.31772
ENSSSCG00000006092	C8orf37	0.0282503	4.31314
ENSSSCG00000008202	CNNM4	0.000820214	4.31267
ENSSSCG00000005683	TOR1B	0.000113864	4.31034
ENSSSCG00000023662	CHST3	0.000240688	4.3099
ENSSSCG00000030817	NRK	0.0062018	4.30309
ENSSSCG00000029270	SMIM19	0.0099792	4.30251
ENSSSCG00000024931	NUDT16	0.0171766	4.30138
ENSSSCG00000028760	KLF5	0.0045649	4.30032
ENSSSCG00000013030	PRDX5	0.0304587	4.29871
ENSSSCG00000008994	RBM46	0.000540661	4.29855
ENSSSCG00000000683	CDCA3	0.0117275	4.29843
ENSSSCG00000009357	SMAD9	0.00866325	4.29515
ENSSSCG00000026133	CMPK1	0.00854755	4.29264
ENSSSCG00000012234	SRPX	0.0404339	4.28245
ENSSSCG00000022155	RBPJ	0.00426203	4.27664
ENSSSCG00000000625	LRP6	0.0213688	4.27489
ENSSSCG00000007140	SMOX	0.000134751	4.27128
ENSSSCG00000006501	SSR2	0.00174776	4.26087
ENSSSCG00000006280	GORAB	0.00123279	4.25084
ENSSSCG00000012148	SYAP1	0.0244263	4.2495
ENSSSCG00000007244	POFUT1	0.00448388	4.24761
ENSSSCG00000011264	CSRNP1	0.00394388	4.2459
ENSSSCG00000012059	HLCS	0.0155361	4.24523
ENSSSCG00000011314	LZTFL1	0.049095	4.24425
ENSSSCG00000016581	CALU	0.000877121	4.24109
ENSSSCG00000009019	RPS3A	0.016738	4.24035
ENSSSCG00000029737	CKS1B	0.000820879	4.2402
ENSSSCG00000015775	DCTD	0.00250436	4.23796
ENSSSCG00000022048	REEP5	0.00187622	4.23724
ENSSSCG00000006240	FAM110B	0.0216982	4.22801
ENSSSCG00000006664	MTMR11	0.0106408	4.22768
ENSSSCG00000001595	DAAM2	0.00795952	4.22323
ENSSSCG00000027955	CAMK1D	0.00752292	4.22205
ENSSSCG00000029183	SEC11A	0.000413521	4.21848
ENSSSCG00000002263	SLCO3A1	0.00454862	4.2177
ENSSSCG00000005437	KLF4	0.00289862	4.21562
ENSSSCG00000004460	IBTK	0.00107672	4.2092
ENSSSCG00000009787	CCDC62	0.000771003	4.20412
ENSSSCG00000026731	CEP85	0.00470139	4.19982
ENSSSCG00000015351	TMEM106B	0.0320255	4.19377
ENSSSCG00000030757	IGIP	0.00399622	4.18956
ENSSSCG00000004576	RORA	0.00211253	4.18769
ENSSSCG00000000545	KLHL42	0.000930176	4.18765
ENSSSCG00000000466	XPOT	0.00126942	4.18353
ENSSSCG00000005322	NPR2	0.00968242	4.18214
ENSSSCG00000029411	CAPN2	0.0242261	4.17841
ENSSSCG00000028052	OBSL1	0.00357509	4.1722
ENSSSCG00000008969	RCHY1	0.00596185	4.1682
ENSSSCG00000017747	RAB11FIP4	0.00531551	4.16692
ENSSSCG00000002283	FUT8	0.0271363	4.16576
ENSSSCG00000003746	RPSA	0.0103946	4.16548
ENSSSCG00000007950	ADCY9	0.000335634	4.16437
ENSSSCG00000017920	CXCL16	0.00458135	4.16153
ENSSSCG00000005083	DHRS7	0.03299	4.15544
ENSSSCG00000009152	SGMS2	7.35069e-07	4.14322
ENSSSCG00000001918	NPTN	0.00725866	4.14193
ENSSSCG00000013404	ZBED5	0.00619946	4.14021
ENSSSCG00000016702	HOXA6	0.0394665	4.13142
ENSSSCG00000003472	ARHGEF19	0.00451243	4.13108
ENSSSCG00000009888	ERP29	0.0197876	4.127
ENSSSCG00000002682	MBTPS1	0.00179969	4.12693
ENSSSCG00000011901	TMEM39A	0.000222114	4.12416
ENSSSCG00000024960	PDGFC	0.00307667	4.12344
ENSSSCG00000006121	TMEM55A	0.00155333	4.12039
ENSSSCG00000004744	TYRO3	0.00112578	4.11714
ENSSSCG00000013508	SH3GL1	0.0141967	4.11378
ENSSSCG00000015453	PDIA4	0.000340514	4.11172
ENSSSCG00000010268	EIF4EBP2	0.00616836	4.11089
ENSSSCG00000028771	MEF2A	0.00349755	4.10822
ENSSSCG00000013871	HAUS8	0.00192737	4.10621
ENSSSCG00000008339	GFPT1	0.00520828	4.09989
ENSSSCG00000027881	KCNK6	0.00140304	4.09906
ENSSSCG00000026585	PROCR	0.00787136	4.09745
ENSSSCG00000006941	DDAH1	0.00145339	4.09235
ENSSSCG00000013064	EEF1G	0.0117915	4.09081
ENSSSCG00000029825	CNTRL	0.00152279	4.08595
ENSSSCG00000012703	RBMX	0.00710747	4.08574
ENSSSCG00000017105	UBE2QL1	0.00878728	4.08554
ENSSSCG00000012649	SMARCA1	0.0390594	4.08158
ENSSSCG00000024145	PRR11	0.00275959	4.07765
ENSSSCG00000011357	SHISA5	0.01303	4.07565
ENSSSCG00000002013	DHRS4	0.0368284	4.07419
ENSSSCG00000006772	SVBP	0.0143578	4.07039
ENSSSCG00000005601	HSPA5	3.98275e-05	4.06841
ENSSSCG00000011798	DNAJB11	0.0284083	4.06718
ENSSSCG00000001544	TEAD3	0.00246984	4.06049
ENSSSCG00000015581	CENPF	0.0203092	4.0443
ENSSSCG00000003642	INPP5B	0.0114285	4.0426
ENSSSCG00000000849	HSP90B1	0.00143432	4.03807
ENSSSCG00000026882	EVC2	0.0235031	4.03086
ENSSSCG00000008838	LNX1	0.0197803	4.0276
ENSSSCG00000003850	C1orf123	0.00146389	4.02614
ENSSSCG00000014046	ZNF346	0.00127426	4.02565
ENSSSCG00000004636	TRPM7	0.00432687	4.02236
ENSSSCG00000009822	FAM216A	0.00881863	4.02068
ENSSSCG00000002844	PHKB	0.0196295	4.01545
ENSSSCG00000006081	RPL30	0.0263943	4.01164
ENSSSCG00000013299	APIP	0.00354982	4.01075
ENSSSCG00000005090	MNAT1	0.00280183	4.00148
ENSSSCG00000013427	CIRBP	0.0186441	4.00063
ENSSSCG00000007739	GUSB	0.00390239	4.00016
ENSSSCG00000005453	TXN	0.00721821	3.9991
ENSSSCG00000021978	RPL37A	0.0178929	3.98793
ENSSSCG00000009397	CAB39L	0.000967936	3.9854
ENSSSCG00000027928	TMEM9	0.00330014	3.982
ENSSSCG00000025306	PAK3	0.0109557	3.9775
ENSSSCG00000004033	AGPAT4	0.00265189	3.97577
ENSSSCG00000009867	TBX5	0.00933114	3.97531
ENSSSCG00000010495	ALDH18A1	0.00254596	3.97324
ENSSSCG00000028369	RPL18	0.000541771	3.96533
ENSSSCG00000002382	TMED10	0.00250553	3.96476
ENSSSCG00000029518	RIOK3	0.000901428	3.96381
ENSSSCG00000022005	SFXN3	0.0220749	3.94472
ENSSSCG00000030023	HIST1H1B	0.0387935	3.94177
ENSSSCG00000022993	TBC1D8B	0.0335504	3.93841
ENSSSCG00000004844	MTMR10	0.0114016	3.93632
ENSSSCG00000022879	KDELR2	0.000681083	3.93233
ENSSSCG00000006194	NCOA2	0.0483196	3.93138
ENSSSCG00000014434	IL17B	0.00748602	3.92866
ENSSSCG00000007603	NPTX2	0.0492256	3.92845
ENSSSCG00000012624	SLC25A43	0.00866928	3.92703
ENSSSCG00000009623	SLC39A14	0.00113665	3.92591
ENSSSCG00000021181	DHCR7	0.00968035	3.92362
ENSSSCG00000014993	DYNC2H1	0.00932459	3.9225
ENSSSCG00000006018	TRPS1	0.0175757	3.92153
ENSSSCG00000004002	RPS5	0.0107188	3.91744
ENSSSCG00000016885	ITGA1	0.0312701	3.91424
ENSSSCG00000020809	B3GAT3	0.0111568	3.91262
ENSSSCG00000009330	ALOX5AP	0.0116637	3.91216
ENSSSCG00000009094	CCNA2	0.00246206	3.91155
ENSSSCG00000026966	BFAR	0.00205607	3.91042
ENSSSCG00000022398	NUCKS1	0.0133749	3.90696
ENSSSCG00000013411	WEE1	7.56423e-06	3.9038
ENSSSCG00000006860	SLC30A7	0.000492523	3.90282
ENSSSCG00000014151	CETN3	0.0445979	3.89897
ENSSSCG00000016513	KIAA1549	2.28484e-05	3.89523
ENSSSCG00000016665	BMPER	0.0341751	3.89522
ENSSSCG00000029656	NDP	0.0318528	3.89063
ENSSSCG00000012405	RPS4X	0.0117363	3.88808
ENSSSCG00000022343	ENO1	6.75737e-05	3.88646
ENSSSCG00000005424	NIPSNAP3B	0.00188393	3.8854
ENSSSCG00000007229	BCL2L1	0.00300509	3.8853
ENSSSCG00000016691	JAZF1	0.0161144	3.88414
ENSSSCG00000010316	KAT6B	0.0157167	3.88304
ENSSSCG00000022247	PROSER2	0.00834241	3.8821
ENSSSCG00000020738	EBP	0.033103	3.87958
ENSSSCG00000016056	GLS	0.00150427	3.87947
ENSSSCG00000016049	HIBCH	0.00839848	3.87856
ENSSSCG00000000778	CPNE8	0.0170859	3.87568
ENSSSCG00000015819	PLPP5	0.000835022	3.87433
ENSSSCG00000015045	NCAM1	0.00228326	3.87424
ENSSSCG00000029724	GNB2L1	0.00523999	3.87361
ENSSSCG00000012548	MUM1L1	0.00113819	3.87219
ENSSSCG00000016590	SND1	0.00160087	3.87198
ENSSSCG00000003367	RPL22	0.0194117	3.87095
ENSSSCG00000013281	EXT2	0.00356763	3.86665
ENSSSCG00000023942	ARL4C	2.4167e-05	3.86523
ENSSSCG00000030681	MYBPH	0.000519707	3.85326
ENSSSCG00000017199	TRIM47	0.0154451	3.85318
ENSSSCG00000016585	IMPDH1	0.00377955	3.84902
ENSSSCG00000013448	MKNK2	0.00538174	3.84212
ENSSSCG00000009012	TMEM154	0.028779	3.8416
ENSSSCG00000017671	RNFT1	0.0247449	3.84056
ENSSSCG00000023749	ADM2	0.00290074	3.83425
ENSSSCG00000011296	ANO10	0.0286317	3.83055
ENSSSCG00000009471	CLN5	0.00902935	3.82842
ENSSSCG00000016698	HOXA11	0.00267399	3.82734
ENSSSCG00000012685	FAM122B	0.00116241	3.82243
ENSSSCG00000008604	WDR35	0.0166408	3.82169
ENSSSCG00000007737	TPST1	0.00924358	3.82069
ENSSSCG00000027573	RPL29	0.0194519	3.81773
ENSSSCG00000006871	SLC35A3	9.00492e-05	3.81552
ENSSSCG00000024841	SLC35A2	0.00280427	3.81441
ENSSSCG00000028240	UNC5C	0.011542	3.8099
ENSSSCG00000000038	CYB5R3	0.0296472	3.80614
ENSSSCG00000011266	RPSA	0.00495425	3.80528
ENSSSCG00000004117	RAB32	0.00751528	3.80352
ENSSSCG00000021296	PTTG1IP	0.0162496	3.8021
ENSSSCG00000025192	RPL9	0.0280932	3.79833
ENSSSCG00000023495	PITHD1	0.0151995	3.79785
ENSSSCG00000027637	RPL32	0.0165459	3.79722
ENSSSCG00000010604	SH3PXD2A	0.000406261	3.79572
ENSSSCG00000003451	PDPN	0.0123677	3.78573
ENSSSCG00000030150	UGDH	0.00149308	3.78507
ENSSSCG00000005372	ANP32B	0.0103459	3.78273
ENSSSCG00000017199	TRIM47	0.000757112	3.78169
ENSSSCG00000021660	RAB31	0.0213328	3.78108
ENSSSCG00000003332	SDF4	0.00856155	3.77701
ENSSSCG00000025744	KDSR	0.00382501	3.77445
ENSSSCG00000004771	CHST14	0.0167004	3.77314
ENSSSCG00000003492	PQLC2	0.0301892	3.76935
ENSSSCG00000030771	CH242-358M12.4	0.000245949	3.76847
ENSSSCG00000012149	RBBP7	0.00355472	3.76763
ENSSSCG00000009378	CKAP2	0.00886705	3.76219
ENSSSCG00000006135	CPNE3	0.0157614	3.76169
ENSSSCG00000016156	ACADL	0.0357281	3.76162
ENSSSCG00000003549	LDLRAP1	0.00681169	3.7609
ENSSSCG00000004438	TSPYL1	0.0115814	3.7602
ENSSSCG00000005186	TTC39B	0.00229376	3.75029
ENSSSCG00000017255	ABCA5	0.00798755	3.74797
ENSSSCG00000002764	SMPD3	0.0159759	3.74683
ENSSSCG00000005024	PYGL	0.00791153	3.7466
ENSSSCG00000029428	FAM177A1	0.00325329	3.74398
ENSSSCG00000008216	RMND5A	0.00803317	3.74228
ENSSSCG00000011929	SLC35A5	0.0174094	3.74164
ENSSSCG00000000778	CPNE8	0.0178168	3.74148
ENSSSCG00000011881	IQCB1	0.0218876	3.73903
ENSSSCG00000004412	MICAL1	0.000402523	3.73834
ENSSSCG00000028461	CH242-240D14.1	0.0184266	3.73549
ENSSSCG00000010565	DPCD	0.0176377	3.73511
ENSSSCG00000006182	RPL7	0.0109925	3.73365
ENSSSCG00000006529	SLC50A1	0.039146	3.7323
ENSSSCG00000007279	DYNLRB1	0.000230801	3.72783
ENSSSCG00000003385	PARK7	0.0146993	3.72315
ENSSSCG00000014859	SERPINH1	0.00757625	3.72203
ENSSSCG00000010879	KIF26B	0.0110412	3.72189
ENSSSCG00000020938	SNORA31	0.0240647	3.72135
ENSSSCG00000028879	PLOD3	0.00946955	3.72115
ENSSSCG00000016946	CENPK	0.0185159	3.713
ENSSSCG00000001341	SLA-11	0.00627417	3.70431
ENSSSCG00000027049	SNAPIN	5.00216e-05	3.70333
ENSSSCG00000005285	GNAQ	0.00203803	3.70277
ENSSSCG00000016885	ITGA1	0.0241525	3.70271
ENSSSCG00000024162	IMPA2	0.010797	3.70266
ENSSSCG00000029790	PCYOX1	0.0257315	3.69325
ENSSSCG00000006242	IMPAD1	0.00370509	3.6912
ENSSSCG00000008852	MAP9	0.00254064	3.68511
ENSSSCG00000012649	SMARCA1	0.00441257	3.68394
ENSSSCG00000006308	CREG1	0.0103905	3.68339
ENSSSCG00000004622	GNB5	0.00976467	3.67915
ENSSSCG00000028108	ASAP3	0.00287013	3.67655
ENSSSCG00000015306	CLDN12	0.0325033	3.675
ENSSSCG00000011209	UBE2E2	0.00916436	3.67483
ENSSSCG00000008434	TTC7A	0.0256733	3.6741
ENSSSCG00000002275	PPP1R36	0.0145707	3.66983
ENSSSCG00000006740	ATP1A1	0.00216066	3.66906
ENSSSCG00000011848	TFRC	0.00326731	3.66715
ENSSSCG00000012698	SLC9A6	0.0284803	3.66516
ENSSSCG00000010331	ANXA11	0.00862108	3.66327
ENSSSCG00000029117	ITFG1	0.0451099	3.6632
ENSSSCG00000012323	TSPYL2	0.00129133	3.65943
ENSSSCG00000016050	INPP1	0.0130813	3.64818
ENSSSCG00000004969	KIF23	0.0134432	3.64623
ENSSSCG00000022830	KANSL1L	0.0062104	3.64195
ENSSSCG00000023873	AZIN1	0.00485452	3.64164
ENSSSCG00000030309	NDRG2	0.0253489	3.64059
ENSSSCG00000006024	EBAG9	0.0204129	3.64033
ENSSSCG00000016865	FBXO4	0.0182221	3.63868
ENSSSCG00000010568	NPM3	0.00173669	3.63829
ENSSSCG00000021325	MCFD2	0.0348	3.63567
ENSSSCG00000000939	ACSS3	0.028107	3.63563
ENSSSCG00000022545	CALM3	0.0056614	3.63543
ENSSSCG00000004218	RSPO3	0.0145678	3.63504
ENSSSCG00000001686	YIPF3	0.0131224	3.63382
ENSSSCG00000026949	METTL4	0.0166674	3.6281
ENSSSCG00000028506	YIPF1	0.0121259	3.62643
ENSSSCG00000022806	LIN7C	0.0134557	3.62389
ENSSSCG00000004260	FAM162B	0.000620462	3.62234
ENSSSCG00000005169	RPS6	0.00719789	3.6186
ENSSSCG00000007679	IFT22	0.00151026	3.61774
ENSSSCG00000010053	SPECC1L	0.0101231	3.6131
ENSSSCG00000026204	SDHAF4	0.0131888	3.61244
ENSSSCG00000011171	CTSV	0.0274543	3.61202
ENSSSCG00000027312	PTCH1	0.00530088	3.60686
ENSSSCG00000000456	SLC16A7	0.0186565	3.60595
ENSSSCG00000030920	SLC39A7	0.0298399	3.60401
ENSSSCG00000030920	SLC39A7	0.0298399	3.60401
ENSSSCG00000016096	PPIL3	0.0384721	3.60117
ENSSSCG00000017788	TP53I13	0.00320745	3.60087
ENSSSCG00000007672	POP7	0.0482433	3.60003
ENSSSCG00000030260	PFN2	0.000125322	3.59748
ENSSSCG00000009676	ZNF395	0.0486486	3.59448
ENSSSCG00000013634	YIPF2	0.0304766	3.59243
ENSSSCG00000025910	ZNF277	0.0374587	3.59167
ENSSSCG00000030396	SETD7	0.0110327	3.59156
ENSSSCG00000014442	PDGFRB	0.000562108	3.59078
ENSSSCG00000003132	KDELR1	0.00519561	3.59022
ENSSSCG00000001502	RPS18	0.0180166	3.59014
ENSSSCG00000012327	HSD17B10	0.0300827	3.58948
ENSSSCG00000016223	ACSL3	0.0212507	3.58209
ENSSSCG00000009373	SLC25A15	3.73319e-05	3.58189
ENSSSCG00000002386	IFT43	0.0134717	3.57434
ENSSSCG00000013322	IMMP1L	0.0306862	3.57385
ENSSSCG00000010301	PPP3CB	0.0026884	3.56925
ENSSSCG00000010214	CDK1	0.0344353	3.55865
ENSSSCG00000011477	ACOX2	0.00622523	3.55749
ENSSSCG00000025942	MCCC1	0.000910467	3.55664
ENSSSCG00000000863	SYCP3	0.00812408	3.5536
ENSSSCG00000012686	MOSPD1	0.0119975	3.55291
ENSSSCG00000009349	RFC3	0.00291398	3.55097
ENSSSCG00000011424	TEX264	0.0467558	3.54984
ENSSSCG00000013746	CALR	0.00242268	3.54781
ENSSSCG00000011532	SUMF1	0.018348	3.54438
ENSSSCG00000015103	RPS25	0.0247178	3.54251
ENSSSCG00000011612	RPN1	0.00371072	3.54241
ENSSSCG00000012435	MAGT1	0.0497506	3.54124
ENSSSCG00000012510	ARMCX2	0.0267899	3.54037
ENSSSCG00000030315	PRPSAP2	0.0351069	3.54033
ENSSSCG00000007098	DTD1	0.0136744	3.53845
ENSSSCG00000010900	DENND1B	0.00162355	3.53816
ENSSSCG00000008172	PDCL3	0.00164807	3.53569
ENSSSCG00000004602	TEX9	0.0173814	3.53459
ENSSSCG00000012625	PGRMC1	0.00380929	3.53322
ENSSSCG00000022993	TBC1D8B	0.00222539	3.53161
ENSSSCG00000016916	IL6ST	0.0141316	3.52883
ENSSSCG00000008987	CCNI	0.0201183	3.52406
ENSSSCG00000013297	CD44	0.0336864	3.51987
ENSSSCG00000021409	TRIB1	0.0126891	3.51924
ENSSSCG00000011314	LZTFL1	0.00909642	3.51727
ENSSSCG00000026264	HSPB11	0.020872	3.51724
ENSSSCG00000000981	CRELD2	0.00406018	3.51665
ENSSSCG00000026177	SLC25A40	0.0105178	3.51515
ENSSSCG00000025729	IRS1	0.00116375	3.51489
ENSSSCG00000005595	RPL35	0.0493517	3.51272
ENSSSCG00000000288	HNRNPA1	0.00458232	3.51216
ENSSSCG00000002660	MTHFSD	0.00707931	3.5072
ENSSSCG00000006861	EXTL2	0.0172916	3.50653
ENSSSCG00000009826	TCTN1	0.012885	3.50288
ENSSSCG00000022993	TBC1D8B	0.0349498	3.50096
ENSSSCG00000011755	NCEH1	0.0331916	3.50023
ENSSSCG00000025053	RYBP	0.00432465	3.49992
ENSSSCG00000007576	FOXK1	0.0268886	3.49751
ENSSSCG00000025533	COX7A1	0.0327254	3.49619
ENSSSCG00000014247	ALDH7A1	0.0389164	3.49603
ENSSSCG00000000964	LMF2	0.011824	3.49575
ENSSSCG00000005021	SAV1	0.019381	3.49388
ENSSSCG00000015823	RAB11FIP1	0.014317	3.49368
ENSSSCG00000006903	RPAP2	0.0109338	3.49342
ENSSSCG00000011795	IGF2BP2	0.00988585	3.4934
ENSSSCG00000011613	H1FX	0.0116641	3.49173
ENSSSCG00000014818	STARD10	0.00228579	3.48891
ENSSSCG00000003795	WLS	0.017249	3.4888
ENSSSCG00000007088	SNX5	0.0150499	3.47441
ENSSSCG00000015310	AKAP9	0.0137533	3.47142
ENSSSCG00000012649	SMARCA1	0.0412047	3.47141
ENSSSCG00000030776	CH242-9E10.1	0.0141459	3.46486
ENSSSCG00000011833	DLG1	0.00679596	3.46452
ENSSSCG00000004826	VIMP	0.00302207	3.46221
ENSSSCG00000002989	AKT2	0.00954623	3.45789
ENSSSCG00000013256	ARHGAP1	0.0271529	3.4563
ENSSSCG00000024974	RPL13	0.0125338	3.45451
ENSSSCG00000000262	SPRYD3	0.000297313	3.45331
ENSSSCG00000030581	VGLL4	0.035608	3.45327
ENSSSCG00000020830	NACA	0.00825463	3.4508
ENSSSCG00000006491	PAQR6	0.0257252	3.45058
ENSSSCG00000003392	SLC25A33	0.022155	3.44952
ENSSSCG00000006887	CNN3	0.0302277	3.44935
ENSSSCG00000026218	FIP1L1	0.00163915	3.44664
ENSSSCG00000003673	CEP192	0.0426027	3.44656
ENSSSCG00000014855	RPS3	0.00299641	3.44587
ENSSSCG00000024296	NKIRAS1	0.0260609	3.44556
ENSSSCG00000010158	TOMM20	0.0057572	3.44542
ENSSSCG00000016998	NPM1	0.00256153	3.44257
ENSSSCG00000001528	RPS10	0.0237546	3.44233
ENSSSCG00000016379	HDLBP	0.00767622	3.44171
ENSSSCG00000015793	UFSP2	0.000178332	3.43884
ENSSSCG00000000727	CCND2	0.00724255	3.43611
ENSSSCG00000010345	GHITM	0.00196692	3.43507
ENSSSCG00000011491	THOC7	0.0394379	3.43387
ENSSSCG00000014063	SFXN1	0.00588524	3.43121
ENSSSCG00000005039	STYX	0.000873618	3.43104
ENSSSCG00000024591	ETV1	0.0440316	3.4309
ENSSSCG00000027169	ENOSF1	0.00323758	3.42989
ENSSSCG00000017497	ERBB2	0.0452671	3.42892
ENSSSCG00000015247	ZBTB44	0.00699862	3.42764
ENSSSCG00000012366	LAS1L	0.00820505	3.42521
ENSSSCG00000023811	AP5S1	0.00911213	3.42516
ENSSSCG00000006936	ODF2L	0.000777825	3.42351
ENSSSCG00000012403	OGT	0.0156902	3.42334
ENSSSCG00000021989	PURA	0.00105165	3.42144
ENSSSCG00000016078	HSPE1	0.0124823	3.416
ENSSSCG00000014319	SMAD5	0.00648667	3.41495
ENSSSCG00000003775	RABGGTB	0.00141112	3.41022
ENSSSCG00000011917	NAA50	0.00329728	3.40959
ENSSSCG00000026631	SLC25A6	0.0103064	3.40902
ENSSSCG00000024174	TGIF1	0.000228056	3.40809
ENSSSCG00000001646	GLTSCR1L	0.00403355	3.40487
ENSSSCG00000010624	DUSP5	3.09851e-05	3.40132
ENSSSCG00000025675	EEF2	0.00802257	3.39677
ENSSSCG00000012124	TRAPPC2	0.000937099	3.39465
ENSSSCG00000000116	POLR2F	0.000775625	3.3911
ENSSSCG00000011194	ANKRD28	0.000845633	3.38983
ENSSSCG00000003971	SCMH1	0.00154417	3.38645
ENSSSCG00000006866	DBT	0.00805033	3.3858
ENSSSCG00000029815	SRGAP1	0.000550414	3.38576
ENSSSCG00000000039	POLDIP3	0.00441307	3.38116
ENSSSCG00000003046	RABAC1	0.0225063	3.38015
ENSSSCG00000005071	C14orf37	0.00484552	3.38007
ENSSSCG00000026668	HIST1H2BI	0.0429668	3.37869
ENSSSCG00000024673	NME1	0.040311	3.3752
ENSSSCG00000000874	GAS2L3	0.0433225	3.37514
ENSSSCG00000007477	NFATC2	0.00722979	3.37387
ENSSSCG00000005164	HACD4	0.000567311	3.36561
ENSSSCG00000014326	KIF20A	0.0152244	3.36086
ENSSSCG00000022507	POLR2H	0.00344392	3.35951
ENSSSCG00000009393	EBPL	0.000365143	3.3586
ENSSSCG00000024388	BNIP3	0.000674769	3.35642
ENSSSCG00000022685	ROM1	0.035098	3.35475
ENSSSCG00000021355	SOD1	0.0327407	3.35428
ENSSSCG00000010281	PSAP	0.0251409	3.35381
ENSSSCG00000010680	FAM45A	0.0252843	3.35108
ENSSSCG00000007135	NINL	0.0125972	3.34804
ENSSSCG00000010799	COG7	0.00322162	3.34523
ENSSSCG00000008408	RTN4	0.00350945	3.34409
ENSSSCG00000016045	PMS1	0.0109892	3.34223
ENSSSCG00000005001	RPL10	0.0231672	3.34161
ENSSSCG00000010166	NTPCR	0.00895881	3.33734
ENSSSCG00000002640	DEF8	0.010441	3.33672
ENSSSCG00000016092	SGOL2	0.0149147	3.3357
ENSSSCG00000017678	APPBP2	0.0189087	3.33469
ENSSSCG00000007878	PARN	0.0342664	3.33326
ENSSSCG00000012746	VMA21	0.00592121	3.33198
ENSSSCG00000017415	TTC25	0.00297504	3.33125
ENSSSCG00000006296	ATP1B1	0.00330164	3.32916
ENSSSCG00000017279	ERN1	0.000156737	3.32454
ENSSSCG00000015603	LPGAT1	0.0216337	3.32449
ENSSSCG00000005217	RCL1	0.00177066	3.32308
ENSSSCG00000016753	POLD2	0.00394669	3.32275
ENSSSCG00000030042	SBNO2	0.0233476	3.32137
ENSSSCG00000015214	STT3A	0.00115136	3.3209
ENSSSCG00000012022	APP	0.0240205	3.32032
ENSSSCG00000011578	TAMM41	0.00617007	3.31653
ENSSSCG00000012838	TSPAN4	0.026825	3.31612
ENSSSCG00000028398	EHHADH	0.0234037	3.31516
ENSSSCG00000002530	CINP	0.018357	3.31507
ENSSSCG00000001934	SEC23A	0.00635027	3.31456
ENSSSCG00000015981	HOXD10	0.010776	3.31348
ENSSSCG00000000084	ATF4	0.0104321	3.31292
ENSSSCG00000025291	SEC16B	0.00695039	3.30959
ENSSSCG00000012403	OGT	0.0116609	3.3087
ENSSSCG00000002025	SLC22A17	0.0283366	3.30761
ENSSSCG00000005599	RABEPK	0.00586271	3.30703
ENSSSCG00000004952	SMAD3	0.0467909	3.30553
ENSSSCG00000001918	NPTN	0.00407365	3.30481
ENSSSCG00000000522	NAP1L1	0.0165083	3.30412
ENSSSCG00000009676	ZNF395	0.0117582	3.30336
ENSSSCG00000021590	RPL23	0.0195977	3.30265
ENSSSCG00000003505	DDOST	0.00199206	3.29747
ENSSSCG00000008633	PDIA6	0.00144565	3.29566
ENSSSCG00000027358	RPS17	0.0266493	3.29369
ENSSSCG00000009002	TLR2	0.00329483	3.29017
ENSSSCG00000012953	YIF1A	0.00518442	3.28902
ENSSSCG00000002628	ICK	0.00124485	3.28498
ENSSSCG00000024418	RHOU	0.00823445	3.2847
ENSSSCG00000010140	RTN4R	0.018596	3.28061
ENSSSCG00000021495	C3orf33	0.00072207	3.27953
ENSSSCG00000015550	RGS16	0.00609642	3.2784
ENSSSCG00000012984	SCYL1	0.0051724	3.27825
ENSSSCG00000007265	SNTA1	0.0111372	3.27498
ENSSSCG00000004089	RMND1	0.00195471	3.27382
ENSSSCG00000004787	GPR176	0.00183023	3.27082
ENSSSCG00000005614	FAM129B	0.00464005	3.26959
ENSSSCG00000018027	TVP23B	0.00295293	3.2689
ENSSSCG00000020903	NUDT4	0.00542698	3.26762
ENSSSCG00000023062	HTATSF1	0.0230708	3.26608
ENSSSCG00000011848	TFRC	0.025781	3.26455
ENSSSCG00000011284	NKTR	0.0197069	3.26371
ENSSSCG00000026427	RORC	0.0100847	3.26101
ENSSSCG00000016396	TNFAIP6	0.046281	3.26013
ENSSSCG00000024385	RNASEH2B	0.00111709	3.25629
ENSSSCG00000013399	TEAD1	0.0388355	3.25501
ENSSSCG00000007817	IL4R	0.0292086	3.25204
ENSSSCG00000010698	FGFR2	0.00545192	3.24876
ENSSSCG00000015024	C11orf1	0.0119479	3.24874
ENSSSCG00000004908	LMAN1	0.00153574	3.2477
ENSSSCG00000010774	ZNF511	0.00872359	3.24761
ENSSSCG00000003138	HSD17B14	0.00206921	3.24621
ENSSSCG00000010116	SLC25A1	0.0049542	3.24526
ENSSSCG00000017012	SLIT3	0.000258907	3.2434
ENSSSCG00000003935	ERI3	0.0418671	3.24113
ENSSSCG00000030072	IQGAP1	0.0137102	3.24097
ENSSSCG00000000896	NTN4	0.0309308	3.23745
ENSSSCG00000011767	TTC14	0.0147281	3.2324
ENSSSCG00000010109	SCARF2	0.00323796	3.22966
ENSSSCG00000010239	RUFY2	0.000772675	3.22964
ENSSSCG00000015958	PDK1	0.00616916	3.22214
ENSSSCG00000029918	CEPT1	0.0139449	3.21921
ENSSSCG00000023218	MCF2L	0.00188295	3.21761
ENSSSCG00000004775	KNSTRN	0.0159222	3.21309
ENSSSCG00000022199	TUBG1	0.0274333	3.20931
ENSSSCG00000001534	ANKS1A	0.00128447	3.20863
ENSSSCG00000018303	snoU2_19	0.00964685	3.20643
ENSSSCG00000004845	FAN1	0.0071424	3.20496
ENSSSCG00000023888	GPX7	0.0105805	3.20263
ENSSSCG00000013242	ACP2	0.00572909	3.20212
ENSSSCG00000004414	CD164	0.010838	3.20209
ENSSSCG00000001762	CIB2	0.00185967	3.20071
ENSSSCG00000014139	ARSK	0.0458134	3.19947
ENSSSCG00000016554	MEST	0.0069458	3.19474
ENSSSCG00000007853	LYRM1	0.0181919	3.19418
ENSSSCG00000010211	CCDC6	0.0464468	3.19341
ENSSSCG00000008529	YPEL5	0.0476683	3.19033
ENSSSCG00000016882	PARP8	0.000379822	3.19029
ENSSSCG00000011300	EXOSC7	0.0329616	3.18992
ENSSSCG00000009426	CCDC122	0.0372343	3.18774
ENSSSCG00000012200	CH242-479E6.1	0.0288613	3.1875
ENSSSCG00000003930	RPS8	0.0235015	3.18678
ENSSSCG00000026938	HIST2H2AA4	0.0177559	3.1864
ENSSSCG00000003371	GPR153	0.0169561	3.18592
ENSSSCG00000025087	ASPH	0.0143361	3.18467
ENSSSCG00000015227	SRPRA	0.00100432	3.18221
ENSSSCG00000015617	G0S2	0.0180304	3.17908
ENSSSCG00000021270	THAP2	0.0460202	3.17774
ENSSSCG00000011708	TSC22D2	0.00560932	3.17485
ENSSSCG00000004793	SPRED1	0.00210549	3.17442
ENSSSCG00000003837	PRKAA2	0.000538857	3.17426
ENSSSCG00000022147	CHURC1	0.0229499	3.17213
ENSSSCG00000016549	MKLN1	0.0288317	3.17052
ENSSSCG00000022912	NT5C3A	0.0223017	3.16728
ENSSSCG00000005012	ARF6	0.009068	3.16696
ENSSSCG00000014295	C5orf15	0.0208284	3.16552
ENSSSCG00000002963	EIF3K	0.00943388	3.16475
ENSSSCG00000024740	NLGN2	0.000847724	3.1639
ENSSSCG00000013094	DDB1	0.0373446	3.16331
ENSSSCG00000002629	FBXO9	0.0280575	3.16175
ENSSSCG00000002516	WARS	0.00144957	3.15979
ENSSSCG00000013073	FADS3	0.00350269	3.15927
ENSSSCG00000012342	MAGED2	0.00608917	3.15861
ENSSSCG00000015530	TOR1AIP1	0.021357	3.15246
ENSSSCG00000007268	E2F1	0.00189735	3.15194
ENSSSCG00000008439	RHOQ	0.0368499	3.15061
ENSSSCG00000015955	ITGA6	0.0160962	3.14966
ENSSSCG00000009652	KCTD9	0.0141713	3.14817
ENSSSCG00000011848	TFRC	0.0435579	3.14663
ENSSSCG00000010172	EGLN1	0.0037375	3.14584
ENSSSCG00000001825	SLC41A3	0.0372079	3.14371
ENSSSCG00000009567	RASA3	0.00499901	3.14264
ENSSSCG00000009772	TMED2	0.0112284	3.14199
ENSSSCG00000010554	SCD	0.0220466	3.14163
ENSSSCG00000012685	FAM122B	0.00482662	3.14005
ENSSSCG00000004934	DPP8	0.0255799	3.13182
ENSSSCG00000006073	OSR2	0.041762	3.13175
ENSSSCG00000007114	FOXA2	0.019605	3.13122
ENSSSCG00000007521	NELFCD	0.0133432	3.12743
ENSSSCG00000005446	EPB41L4B	0.00109692	3.12685
ENSSSCG00000006174	JPH1	0.0200694	3.12435
ENSSSCG00000022562	STK32B	0.0109549	3.12428
ENSSSCG00000015955	ITGA6	0.00125805	3.1221
ENSSSCG00000022961	CLMP	0.0079922	3.11627
ENSSSCG00000016436	CHPF2	0.0388123	3.11349
ENSSSCG00000001094	C6orf62	0.0304006	3.11331
ENSSSCG00000009779	MPHOSPH9	0.00952122	3.11233
ENSSSCG00000022993	TBC1D8B	0.0338724	3.11178
ENSSSCG00000025344	PHC2	0.00424969	3.11145
ENSSSCG00000014903	CCDC90B	0.0166519	3.10947
ENSSSCG00000016243	RHBDD1	0.00282621	3.10693
ENSSSCG00000007451	SLC2A10	0.00111037	3.10575
ENSSSCG00000001022	SSR1	0.000759804	3.10389
ENSSSCG00000012377	KIF4A	0.00664937	3.10385
ENSSSCG00000014218	TMED7	0.0185101	3.10227
ENSSSCG00000028293	RCOR3	0.0151839	3.09987
ENSSSCG00000005373	NANS	0.0351117	3.09913
ENSSSCG00000005935	AGO2	0.00528113	3.0988
ENSSSCG00000022107	CHTOP	0.0480908	3.09863
ENSSSCG00000006688	ANKRD35	0.0291765	3.09799
ENSSSCG00000007736	TMEM248	0.0136326	3.09688
ENSSSCG00000016744	TMED4	0.00526908	3.09649
ENSSSCG00000012255	CH242-31B7.1	0.0281572	3.09199
ENSSSCG00000013576	STXBP2	0.003525	3.09168
ENSSSCG00000002926	TBCB	0.0146152	3.09
ENSSSCG00000000199	SPATS2	0.0186621	3.0896
ENSSSCG00000030706	FAM43B	0.00509776	3.08815
ENSSSCG00000010953	ISCA1	0.0032368	3.08317
ENSSSCG00000022161	ZNF251	0.00349626	3.08276
ENSSSCG00000024260	RPL11	0.037678	3.08119
ENSSSCG00000006324	ALDH9A1	0.00749298	3.07608
ENSSSCG00000004917	MALT1	0.0155419	3.07565
ENSSSCG00000000549	PPFIBP1	0.0182801	3.07549
ENSSSCG00000027278	ARL6	0.0130463	3.0743
ENSSSCG00000030149	CAPNS1	0.0414439	3.07413
ENSSSCG00000024999	PPIP5K2	0.00407424	3.07367
ENSSSCG00000005983	ATAD2	0.00747443	3.0734
ENSSSCG00000026914	PLA2G16	0.0272575	3.0733
ENSSSCG00000017752	WSB1	0.00333414	3.07287
ENSSSCG00000009814	ANAPC5	0.00286323	3.07176
ENSSSCG00000011361	SLC26A6	0.0123119	3.06949
ENSSSCG00000016653	DNAJB9	0.00883705	3.06798
ENSSSCG00000007005	CSGALNACT1	0.00219183	3.06791
ENSSSCG00000017639	SUPT4H1	0.00240365	3.06214
ENSSSCG00000012586	ALG13	0.0439165	3.06026
ENSSSCG00000009208	HERC3	0.0174813	3.05791
ENSSSCG00000009359	SUPT20H	0.0109816	3.05574
ENSSSCG00000027455	SLC39A6	0.00583245	3.05545
ENSSSCG00000011293	POMGNT2	0.0339102	3.05466
ENSSSCG00000000274	PCBP2	0.00207419	3.05461
ENSSSCG00000001651	CNPY3	0.0253982	3.05344
ENSSSCG00000028527	TNKS1BP1	0.00904991	3.05193
ENSSSCG00000017156	GAA	0.0329387	3.05104
ENSSSCG00000008971	USO1	0.034023	3.04874
ENSSSCG00000006641	PRUNE	0.00595046	3.04798
ENSSSCG00000012274	NDUFB11	0.0210018	3.04622
ENSSSCG00000008340	ANTXR1	0.0145305	3.0448
ENSSSCG00000006136	RMDN1	0.0173288	3.0446
ENSSSCG00000009127	ALPK1	0.03525	3.04304
ENSSSCG00000028491	SRP9	0.00721439	3.04212
ENSSSCG00000010288	DNAJB12	0.00311209	3.03867
ENSSSCG00000003713	IMPACT	0.0151952	3.03824
ENSSSCG00000012327	HSD17B10	0.0163652	3.03282
ENSSSCG00000022885	STAG1	0.0171119	3.03213
ENSSSCG00000021325	MCFD2	0.0141863	3.0312
ENSSSCG00000017509	RPL19	0.0351118	3.031
ENSSSCG00000029474	AVEN	0.0205632	3.02874
ENSSSCG00000024271	RFTN2	0.0306615	3.02851
ENSSSCG00000007460	ARFGEF2	0.00365782	3.0282
ENSSSCG00000006309	CD247	0.014517	3.02765
ENSSSCG00000015535	QSOX1	0.0293345	3.02694
ENSSSCG00000015238	ARHGAP32	0.000452437	3.02601
ENSSSCG00000026969	KRAS	0.00939921	3.02394
ENSSSCG00000008831	DCUN1D4	0.00578242	3.02334
ENSSSCG00000004138	HIVEP2	0.00362242	3.02244
ENSSSCG00000011870	PDIA5	0.0167175	3.02217
ENSSSCG00000004655	SHC4	0.000204135	3.02058
ENSSSCG00000014133	RPS23	0.0279046	3.01962
ENSSSCG00000029830	RPL8	0.0260379	3.01769
ENSSSCG00000019396	SNORA36	0.0188488	3.01753
ENSSSCG00000006743	SLC22A15	0.00111936	3.01479
ENSSSCG00000004203	L3MBTL3	0.021811	3.01341
ENSSSCG00000002669	CRISPLD2	0.0150639	3.01232
ENSSSCG00000029608	SEC62	0.0400787	3.01115
ENSSSCG00000008588	FKBP1B	0.0348416	3.01091
ENSSSCG00000002860	PDCD5	0.0193471	3.01085
ENSSSCG00000010929	CYB5R1	0.00720585	3.00973
ENSSSCG00000024043	ADAMTS2	0.00710945	3.00896
ENSSSCG00000010508	TM9SF3	0.0289018	3.00841
ENSSSCG00000026516	EPHB3	0.00264943	3.00636
ENSSSCG00000013905	FKBP8	0.0260255	3.0051
ENSSSCG00000012698	SLC9A6	0.0362992	3.00229
ENSSSCG00000011430	DUSP7	0.010442	3.00013
ENSSSCG00000006453	KIRREL	0.0394458	2.99916
ENSSSCG00000009511	STK24	0.00495306	2.99526
ENSSSCG00000006232	RAB2A	0.0409718	2.99412
ENSSSCG00000025810	KCNAB1	0.00106738	2.99387
ENSSSCG00000020915	P4HA2	0.00519836	2.99387
ENSSSCG00000024462	RPL36A	0.0108857	2.99364
ENSSSCG00000024897	KLHL7	0.0123582	2.99236
ENSSSCG00000012586	ALG13	0.0091749	2.99234
ENSSSCG00000006032	EMC2	0.0400276	2.99144
ENSSSCG00000027557	CDC14B	0.00155981	2.99139
ENSSSCG00000009114	PRSS12	0.000185672	2.99009
ENSSSCG00000006155	ZBTB10	0.0411241	2.98925
ENSSSCG00000029173	TMEM167A	0.00426195	2.98799
ENSSSCG00000016553	COPG2	0.0114899	2.98795
ENSSSCG00000007364	IFT52	0.0343313	2.98744
ENSSSCG00000005626	FPGS	0.00264884	2.9873
ENSSSCG00000015936	PHOSPHO2	0.0310636	2.98681
ENSSSCG00000025010	UNC50	0.0162607	2.98651
ENSSSCG00000026876	ABHD12	0.00684015	2.98297
ENSSSCG00000026468	DACT1	0.00193496	2.98052
ENSSSCG00000030467	PHC3	0.0497774	2.97943
ENSSSCG00000026290	BBS12	0.0132041	2.9783
ENSSSCG00000029774	RNF7	0.00217112	2.97827
ENSSSCG00000024523	SLC2A13	0.0114237	2.97639
ENSSSCG00000001423	NELFE	0.0250846	2.97602
ENSSSCG00000004081	SYNE1	0.00869695	2.97557
ENSSSCG00000017804	ABR	0.00778522	2.97329
ENSSSCG00000022837	TMUB2	0.0428601	2.96971
ENSSSCG00000007477	NFATC2	0.0284612	2.96664
ENSSSCG00000006475	IQGAP3	0.0118352	2.96661
ENSSSCG00000009244	SEC31A	0.0151229	2.96332
ENSSSCG00000006249	RPS20	0.0309994	2.95973
ENSSSCG00000029230	ECM1	0.0166163	2.95909
ENSSSCG00000006386	COPA	0.00907932	2.95814
ENSSSCG00000022312	RHPN2	0.00419835	2.9578
ENSSSCG00000012625	PGRMC1	0.034943	2.95767
ENSSSCG00000021586	ZHX2	0.0308561	2.95736
ENSSSCG00000021418	LSS	0.0210892	2.95707
ENSSSCG00000015961	CDCA7	0.0018174	2.95511
ENSSSCG00000028978	CAD	0.00266416	2.9548
ENSSSCG00000004472	IRAK1BP1	0.0214067	2.95413
ENSSSCG00000007472	BCAS4	0.0075412	2.954
ENSSSCG00000003398	UBE4B	0.00502938	2.95069
ENSSSCG00000010545	CPN1	0.0342232	2.94849
ENSSSCG00000029606	AOX1	0.00351323	2.94782
ENSSSCG00000026082	DNAJC3	0.00230203	2.94771
ENSSSCG00000009492	GPR180	0.00859499	2.94714
ENSSSCG00000008738	CC2D2A	0.00646502	2.94613
ENSSSCG00000004364	HACE1	0.0155393	2.946
ENSSSCG00000021821	MYO1C	0.0146928	2.94489
ENSSSCG00000003229	ETFB	0.0036679	2.94365
ENSSSCG00000015683	SPOPL	0.00395046	2.94346
ENSSSCG00000003493	CAPZB	0.0411431	2.94145
ENSSSCG00000012168	CH242-312D13.1	0.0168093	2.9403
ENSSSCG00000012586	ALG13	0.0165155	2.93926
ENSSSCG00000010682	PRDX3	0.0313569	2.93746
ENSSSCG00000011639	SRPRB	0.0034108	2.93666
ENSSSCG00000016044	ORMDL1	0.0135868	2.93565
ENSSSCG00000016043	OSGEPL1	0.0171756	2.93555
ENSSSCG00000016117	CARF	0.0133148	2.93516
ENSSSCG00000006202	CSPP1	0.0302976	2.93516
ENSSSCG00000024667	MICU2	0.0408237	2.93487
ENSSSCG00000006655	CIART	0.00699839	2.93381
ENSSSCG00000008631	PQLC3	0.0262025	2.92704
ENSSSCG00000010648	CCDC186	0.045502	2.92704
ENSSSCG00000001006	TUBB2B	0.000759652	2.92689
ENSSSCG00000016443	TMEM176A	0.0480234	2.92646
ENSSSCG00000005933	CHRAC1	0.0287896	2.92634
ENSSSCG00000012772	BCAP31	0.00293612	2.92606
ENSSSCG00000001946	MBIP	0.0429657	2.92546
ENSSSCG00000000612	ATF7IP	0.0273244	2.92542
ENSSSCG00000005698	NCS1	0.00263604	2.9235
ENSSSCG00000014136	VCAN	0.00389263	2.92241
ENSSSCG00000029789	FOXJ2	0.0291651	2.922
ENSSSCG00000000180	FKBP11	0.0109309	2.92007
ENSSSCG00000027486	TRIP6	0.00315238	2.91782
ENSSSCG00000011446	NEK4	0.0114604	2.91632
ENSSSCG00000024295	SIAH2	0.00553188	2.91608
ENSSSCG00000005944	NDRG1	0.0156066	2.91598
ENSSSCG00000027508	SMURF2	5.91e-06	2.91459
ENSSSCG00000015564	TSEN15	0.0346039	2.91059
ENSSSCG00000005089	SIX4	0.00402345	2.91001
ENSSSCG00000011421	MANF	0.00513266	2.90927
ENSSSCG00000004044	IGF2R	0.0456668	2.90927
ENSSSCG00000002863	LRP3	0.027876	2.90881
ENSSSCG00000024825	RPL6	0.0286753	2.90378
ENSSSCG00000011448	GLT8D1	0.02639	2.90092
ENSSSCG00000011234	CMTM7	0.0344457	2.90053
ENSSSCG00000030413	PIK3CA	0.00793428	2.90021
ENSSSCG00000023371	EHD2	0.0403499	2.89961
ENSSSCG00000012253	CASK	0.00279006	2.89952
ENSSSCG00000005092	SLC38A6	0.0227546	2.8973
ENSSSCG00000031038	MORC4	0.0119845	2.89619
ENSSSCG00000011137	GDI2	0.00440056	2.89504
ENSSSCG00000007698	RHBDD2	0.0464634	2.89315
ENSSSCG00000000061	PMM1	0.0254553	2.89092
ENSSSCG00000026563	PRKAR2B	0.0318777	2.88937
ENSSSCG00000000807	SLC38A1	0.00355306	2.88831
ENSSSCG00000004700	PDIA3	0.00241284	2.88758
ENSSSCG00000014307	H2AFY	0.047348	2.8867
ENSSSCG00000011347	NME6	0.0378311	2.88622
ENSSSCG00000013889	RPL18A	0.0121477	2.8854
ENSSSCG00000024622	ZNF667	0.000568809	2.88442
ENSSSCG00000027062	ADORA2B	0.0146184	2.88428
ENSSSCG00000013446	SCAMP4	0.0116819	2.88016
ENSSSCG00000016835	SKP2	0.000487378	2.88005
ENSSSCG00000006235	TOX	0.0181482	2.87721
ENSSSCG00000002989	AKT2	0.006129	2.87431
ENSSSCG00000005941	CU151851.1	0.00107074	2.87163
ENSSSCG00000027230	SLC35G1	0.00351447	2.87099
ENSSSCG00000009755	AACS	0.0148707	2.87061
ENSSSCG00000003379	KLHL21	0.004762	2.87043
ENSSSCG00000011302	TMEM42	0.0409756	2.86922
ENSSSCG00000001049	HIVEP1	0.00624663	2.86905
ENSSSCG00000024887	AGO3	0.000725515	2.86859
ENSSSCG00000004347	FBXL4	0.0280616	2.86837
ENSSSCG00000002276	PLEKHG3	0.00644207	2.86806
ENSSSCG00000025447	MID1IP1	0.0238306	2.86611
ENSSSCG00000022930	GSKIP	0.0330078	2.86605
ENSSSCG00000015849	SARAF	0.0122034	2.86593
ENSSSCG00000027667	EML1	0.00771878	2.86457
ENSSSCG00000025488	MCM3	0.00326648	2.86422
ENSSSCG00000007153	ATRN	0.00337939	2.86389
ENSSSCG00000026982	HIST2H3D	0.0245898	2.86102
ENSSSCG00000030018	ZNF396	0.00511115	2.85993
ENSSSCG00000022409	DNASE1L1	0.0137776	2.85878
ENSSSCG00000029785	RPS9	0.0436259	2.85725
ENSSSCG00000006201	ARFGEF1	0.0322742	2.85724
ENSSSCG00000024780	ZFAND1	0.006344	2.85652
ENSSSCG00000007165	MRPS26	0.00792353	2.85374
ENSSSCG00000016341	TRAF3IP1	0.0116314	2.85174
ENSSSCG00000008692	ADD1	0.0403572	2.85134
ENSSSCG00000007000	FAT1	0.0101654	2.85096
ENSSSCG00000006219	MTFR1	0.000396463	2.85018
ENSSSCG00000002752	ZFHX3	0.00232761	2.84897
ENSSSCG00000006972	C8orf48	0.0415946	2.84826
ENSSSCG00000008116	ZNF2	0.00365519	2.8481
ENSSSCG00000014974	ENY2	0.00311944	2.84786
ENSSSCG00000015486	PIGC	0.0303162	2.8452
ENSSSCG00000010446	STAMBPL1	0.0274756	2.84278
ENSSSCG00000003917	TESK2	0.0096221	2.84197
ENSSSCG00000017917	MINK1	0.0465644	2.84129
ENSSSCG00000006644	CERS2	0.00572626	2.84091
ENSSSCG00000009671	PBK	0.00830003	2.84077
ENSSSCG00000023801	LANCL2	0.0309325	2.83919
ENSSSCG00000022645	H2AFX	0.00906889	2.83747
ENSSSCG00000013780	TECR	0.000936754	2.83715
ENSSSCG00000021170	FAR1	0.00489867	2.83672
ENSSSCG00000022240	POLA1	0.00108915	2.83663
ENSSSCG00000009886	TRAFD1	0.0228962	2.83616
ENSSSCG00000021278	EIF4B	0.0328798	2.83607
ENSSSCG00000000058	SNU13	0.00466306	2.83584
ENSSSCG00000006193	TRAM1	0.0279474	2.83568
ENSSSCG00000017254	MAP2K6	0.00987254	2.83542
ENSSSCG00000001783	CEMIP	0.00256182	2.83298
ENSSSCG00000014811	INPPL1	0.00824736	2.83105
ENSSSCG00000004166	AHI1	0.038017	2.83013
ENSSSCG00000018009	ADPRM	0.0196353	2.83002
ENSSSCG00000017529	CBX1	0.00208349	2.82913
ENSSSCG00000000094	SUN2	0.01079	2.82903
ENSSSCG00000023561	ABHD10	0.00467236	2.82876
ENSSSCG00000028620	ABCD3	0.0260484	2.82873
ENSSSCG00000025396	YAP1	0.0142506	2.82801
ENSSSCG00000014258	ISOC1	0.000460486	2.82784
ENSSSCG00000004439	TSPYL4	0.0300429	2.82545
ENSSSCG00000005387	ERP44	0.0163314	2.82419
ENSSSCG00000021714	PRR3	0.00305643	2.82264
ENSSSCG00000002822	AMFR	0.0328313	2.82257
ENSSSCG00000025473	PIGM	0.0338503	2.81981
ENSSSCG00000004087	CCDC170	0.00711442	2.81903
ENSSSCG00000028850	RPL26	0.0304464	2.81874
ENSSSCG00000014420	JAKMIP2	0.0174598	2.81815
ENSSSCG00000003842	TTC22	0.0118735	2.81709
ENSSSCG00000010157	RBM34	0.0117636	2.81696
ENSSSCG00000026868	LRRC15	0.000881155	2.81618
ENSSSCG00000021918	CEP19	0.0298175	2.81365
ENSSSCG00000012356	SPIN3	0.0402837	2.81301
ENSSSCG00000013405	EIF4G2	0.017924	2.81072
ENSSSCG00000005056	DLGAP5	0.0337624	2.81016
ENSSSCG00000015943	GORASP2	0.00765778	2.80992
ENSSSCG00000013146	FAM111A	0.0217969	2.80936
ENSSSCG00000012784	SSR4	0.00129051	2.80863
ENSSSCG00000024594	NKX3-2	0.010651	2.80857
ENSSSCG00000026106	TXNDC15	0.0333926	2.80853
ENSSSCG00000015963	OLA1	0.00722926	2.80816
ENSSSCG00000022989	ZNF704	0.0239328	2.80382
ENSSSCG00000013295	TRIM44	0.0171229	2.79911
ENSSSCG00000024904	SEC22A	0.0165453	2.79701
ENSSSCG00000010181	C1orf198	0.0283994	2.79694
ENSSSCG00000014014	TBC1D9B	0.0276271	2.79687
ENSSSCG00000011229	STT3B	0.016778	2.79541
ENSSSCG00000015052	USP28	0.0198856	2.79466
ENSSSCG00000000994	GMDS	0.00798434	2.79447
ENSSSCG00000021410	STRAP	0.0288149	2.79379
ENSSSCG00000014125	DHFR	0.0244215	2.79361
ENSSSCG00000002726	MTSS1L	0.0337208	2.7933
ENSSSCG00000023001	CCDC149	0.0122435	2.79312
ENSSSCG00000028516	LARP4	0.0216192	2.793
ENSSSCG00000029609	SLC37A3	0.0118912	2.79281
ENSSSCG00000026220	CCDC8	0.0164092	2.7907
ENSSSCG00000000941	METTL25	0.0397288	2.79062
ENSSSCG00000001924	BBS4	0.0436327	2.78966
ENSSSCG00000013381	RPS13	0.0214115	2.78789
ENSSSCG00000015290	CDK18	0.0321361	2.78717
ENSSSCG00000020753	C16orf45	0.0447158	2.78645
ENSSSCG00000020830	NACA	0.0226997	2.78504
ENSSSCG00000004942	TIPIN	0.00708756	2.78336
ENSSSCG00000000072	SLC25A17	0.0332753	2.78034
ENSSSCG00000001696	MRPL14	0.0069737	2.78029
ENSSSCG00000012403	OGT	0.00850295	2.77966
ENSSSCG00000003846	GLIS1	0.000986724	2.77918
ENSSSCG00000001930	PKM	0.00972433	2.7789
ENSSSCG00000025284	COQ9	0.0302111	2.77777
ENSSSCG00000028124	SNRPN	0.0378139	2.77761
ENSSSCG00000004799	ZNF770	0.03869	2.77705
ENSSSCG00000022317	SLC38A10	0.00585387	2.77493
ENSSSCG00000003403	APITD1	0.0309183	2.77301
ENSSSCG00000012784	SSR4	0.0217874	2.77245
ENSSSCG00000004245	FAM184A	0.0249086	2.77136
ENSSSCG00000022980	TBX4	0.0264921	2.7692
ENSSSCG00000004392	AMD1	0.00166443	2.76873
ENSSSCG00000009150	HADH	0.0158471	2.7685
ENSSSCG00000024201	FAM208A	0.0262745	2.7668
ENSSSCG00000001041	PAK1IP1	0.00804616	2.76595
ENSSSCG00000007719	CLIP2	0.0086569	2.76514
ENSSSCG00000002294	ARG2	0.0110465	2.76504
ENSSSCG00000000620	HEBP1	0.0117597	2.76384
ENSSSCG00000028504	RFC2	0.00921272	2.76344
ENSSSCG00000017578	ITGA3	0.0110582	2.76344
ENSSSCG00000021213	TMX1	0.0178479	2.7624
ENSSSCG00000002867	CEBPG	0.00904065	2.7602
ENSSSCG00000010048	RAB36	0.0210599	2.75996
ENSSSCG00000030131	C15orf40	0.0118872	2.75832
ENSSSCG00000005388	INVS	0.035605	2.75751
ENSSSCG00000022283	CEP135	0.0115907	2.75543
ENSSSCG00000029698	LRRC42	0.00156592	2.75259
ENSSSCG00000025228	TRAF3IP1	0.00418057	2.75219
ENSSSCG00000026943	MRAP2	0.0194023	2.75175
ENSSSCG00000012403	OGT	0.0183726	2.75165
ENSSSCG00000017066	GEMIN5	0.00748649	2.7494
ENSSSCG00000008940	GRSF1	0.0243804	2.74862
ENSSSCG00000011207	SGOL1	0.0204286	2.74688
ENSSSCG00000029212	GDE1	0.0273182	2.7466
ENSSSCG00000006883	RWDD3	0.0197957	2.7455
ENSSSCG00000008637	TAF1B	0.0304866	2.74474
ENSSSCG00000002235	LPCAT4	0.0455661	2.74438
ENSSSCG00000013052	RTN3	0.00273664	2.74436
ENSSSCG00000008309	SPR	0.0361913	2.74426
ENSSSCG00000008000	RPUSD1	0.00731502	2.74399
ENSSSCG00000022151	B3GALT6	0.0273777	2.74394
ENSSSCG00000005688	PTGES	0.00775907	2.743
ENSSSCG00000005587	NEK6	0.00105704	2.7416
ENSSSCG00000017430	EIF1	0.0131219	2.74081
ENSSSCG00000016974	MAP1B	0.000184008	2.73918
ENSSSCG00000010160	TARBP1	0.00557407	2.73051
ENSSSCG00000015124	PVRL1	0.0158056	2.72914
ENSSSCG00000029165	DOK4	0.0123738	2.72832
ENSSSCG00000016593	ARF5	0.00200124	2.72818
ENSSSCG00000015982	HOXD9	0.0426133	2.7268
ENSSSCG00000001027	BMP6	0.0197896	2.72593
ENSSSCG00000021902	GABRP	0.0152692	2.72481
ENSSSCG00000021738	PTPN2	0.0315153	2.72415
ENSSSCG00000010897	ZBTB41	0.0100369	2.72352
ENSSSCG00000026606	PAIP2	0.037701	2.72346
ENSSSCG00000012817	FUNDC2	0.0482865	2.72214
ENSSSCG00000030326	TCP11L1	0.0096244	2.72101
ENSSSCG00000011366	SLC25A20	0.0222443	2.72065
ENSSSCG00000006850	FAM102B	0.00423474	2.72052
ENSSSCG00000008315	PAIP2B	0.00330909	2.71995
ENSSSCG00000014220	ATG12	0.0411572	2.71578
ENSSSCG00000014040	LMAN2	0.0454622	2.71413
ENSSSCG00000021129	PFKM	0.0101541	2.71395
ENSSSCG00000029125	FAM13B	0.0192069	2.71179
ENSSSCG00000026894	NFE2L3	0.00888014	2.70873
ENSSSCG00000009192	PDLIM5	0.0474734	2.7087
ENSSSCG00000013637	QTRT1	0.00499048	2.70734
ENSSSCG00000009807	RHOF	0.00480232	2.70699
ENSSSCG00000015091	MPZL2	0.0205122	2.70609
ENSSSCG00000007342	RPRD1B	0.01186	2.70534
ENSSSCG00000002669	CRISPLD2	0.000349454	2.70507
ENSSSCG00000015659	YOD1	0.00225861	2.70441
ENSSSCG00000016888	MOCS2	0.0180229	2.70252
ENSSSCG00000004368	PREP	0.0413257	2.70187
ENSSSCG00000005016	L2HGDH	0.029534	2.69851
ENSSSCG00000010471	KIF11	0.0339777	2.6985
ENSSSCG00000012266	SLC9A7	0.0152075	2.69677
ENSSSCG00000008638	YWHAQ	0.0138696	2.696
ENSSSCG00000016220	DNPEP	0.00610305	2.69589
ENSSSCG00000026001	DNAJC1	0.00790482	2.6951
ENSSSCG00000004939	MEGF11	0.0120839	2.69247
ENSSSCG00000004070	SCAF8	0.0365606	2.69239
ENSSSCG00000011662	COPB2	0.0324987	2.69234
ENSSSCG00000013753	IER2	0.0206407	2.69195
ENSSSCG00000012157	PHKA2	0.00121013	2.69051
ENSSSCG00000006835	SARS	0.00328326	2.68882
ENSSSCG00000026975	TSPAN31	0.0173116	2.68789
ENSSSCG00000004825	CHSY1	0.000238101	2.68756
ENSSSCG00000027251	CDC7	0.00430251	2.68532
ENSSSCG00000004178	SLC18B1	0.0078783	2.68487
ENSSSCG00000005969	CU407238.7	0.0465262	2.68346
ENSSSCG00000014075	NSA2	0.00939252	2.68237
ENSSSCG00000006480	APOA1BP	0.0145216	2.68176
ENSSSCG00000004272	LMBRD1	0.00295596	2.68112
ENSSSCG00000023796	IL18BP	0.00642699	2.6808
ENSSSCG00000022058	ATRAID	0.0382543	2.67975
ENSSSCG00000000870	ARL1	0.0217574	2.67956
ENSSSCG00000008559	TMEM214	0.0255246	2.67754
ENSSSCG00000025430	DTX2	0.0112486	2.67747
ENSSSCG00000000209	NCKAP5L	0.0179883	2.67698
ENSSSCG00000002795	CDH11	0.0419729	2.6769
ENSSSCG00000007108	KIZ	0.0228153	2.67663
ENSSSCG00000030653	GANAB	0.00259519	2.67499
ENSSSCG00000030010	RPL36	0.0300609	2.67479
ENSSSCG00000010260	SAR1A	0.00596321	2.67454
ENSSSCG00000025321	MAZ	0.0115473	2.6732
ENSSSCG00000001810	PDE8A	0.00119771	2.67268
ENSSSCG00000006930	SH3GLB1	0.0369528	2.67235
ENSSSCG00000028988	SLC7A2	0.0106248	2.66872
ENSSSCG00000001878	PTPN9	0.0102614	2.66759
ENSSSCG00000002424	SPATA7	0.00997438	2.66751
ENSSSCG00000002040	MRPL52	0.0129837	2.6651
ENSSSCG00000004334	MAP3K7	0.00891655	2.66505
ENSSSCG00000004050	WTAP	0.0106717	2.66372
ENSSSCG00000026813	SURF4	0.0228442	2.66263
ENSSSCG00000005604	PBX3	0.0150834	2.66223
ENSSSCG00000017254	MAP2K6	0.0322683	2.6602
ENSSSCG00000029106	RNF139	0.00447108	2.66
ENSSSCG00000012504	NAP1L3	0.0359529	2.65979
ENSSSCG00000017733	C17orf75	0.0309918	2.65875
ENSSSCG00000010699	ATE1	0.0315119	2.65643
ENSSSCG00000005838	TRAF2	0.000925989	2.65639
ENSSSCG00000026291	C9orf64	0.00380856	2.6543
ENSSSCG00000002857	TDRD12	0.0210427	2.65373
ENSSSCG00000010728	CPXM2	0.0209837	2.65111
ENSSSCG00000013049	RCOR2	0.0113898	2.65096
ENSSSCG00000028655	RAB18	0.0302395	2.65025
ENSSSCG00000026973	ZCRB1	0.000878637	2.64904
ENSSSCG00000007557	MICALL2	0.00778853	2.64864
ENSSSCG00000008012	HAGH	0.0301345	2.64819
ENSSSCG00000020205	U6	0.0251107	2.64717
ENSSSCG00000028138	U6	0.0251107	2.64717
ENSSSCG00000005103	DET1	0.0240631	2.64717
ENSSSCG00000002042	OXA1L	0.0384913	2.64619
ENSSSCG00000001008	BPHL	0.0456549	2.64603
ENSSSCG00000004739	MGA	0.0118366	2.64506
ENSSSCG00000016027	ITGAV	0.0361122	2.64445
ENSSSCG00000005651	ODF2	0.00879735	2.64434
ENSSSCG00000026714	TAF9B	0.0357563	2.64395
ENSSSCG00000028698	CCDC47	0.0162579	2.64372
ENSSSCG00000007513	RAB22A	0.0156189	2.64308
ENSSSCG00000001402	NFKBIL1	0.017919	2.64136
ENSSSCG00000008604	WDR35	0.0193549	2.64091
ENSSSCG00000025536	YIPF5	0.0308593	2.6409
ENSSSCG00000001563	STK38	0.0331384	2.63896
ENSSSCG00000011415	MAPKAPK3	0.00392999	2.63862
ENSSSCG00000026953	TPGS2	0.0135298	2.63858
ENSSSCG00000011621	SEC61A1	0.00626651	2.63815
ENSSSCG00000009029	ARHGAP10	0.00734713	2.63749
ENSSSCG00000010435	MINPP1	0.0171017	2.63668
ENSSSCG00000013470	MRPS33	0.0216177	2.6359
ENSSSCG00000015733	GLI2	0.0102609	2.63575
ENSSSCG00000011616	COPG1	0.00270877	2.6352
ENSSSCG00000009658	BNIP3L	0.0432992	2.63454
ENSSSCG00000024026	SUMO3	0.0102239	2.63335
ENSSSCG00000003833	DAB1	0.0226121	2.63304
ENSSSCG00000006087	CPQ	0.00192333	2.63189
ENSSSCG00000023306	ELMO2	0.00650401	2.63131
ENSSSCG00000003664	PPIE	0.013225	2.62936
ENSSSCG00000002274	HSPA2	0.0275263	2.62899
ENSSSCG00000028310	DR1	0.0366014	2.62885
ENSSSCG00000011110	CCDC3	0.0440853	2.62588
ENSSSCG00000001892	SCAMP2	0.00409792	2.62495
ENSSSCG00000011077	MSRB2	0.00075076	2.62477
ENSSSCG00000030758	DEFB-104L	0.00255016	2.6237
ENSSSCG00000026552	HIATL1	0.0307842	2.62351
ENSSSCG00000006569	SLC27A3	0.00861306	2.62328
ENSSSCG00000003267	MBOAT7	0.00370075	2.62294
ENSSSCG00000006785	RAP1A	0.0465633	2.62077
ENSSSCG00000007048	CRLS1	0.00565459	2.62043
ENSSSCG00000009071	JADE1	0.0125253	2.61958
ENSSSCG00000008516	DPY30	0.0449246	2.61952
ENSSSCG00000014304	SEC24A	0.00346666	2.61945
ENSSSCG00000026889	TMEM237	0.0333806	2.61808
ENSSSCG00000024663	SPICE1	0.0132583	2.61631
ENSSSCG00000025027	METTL1	0.0191245	2.61594
ENSSSCG00000026281	SCAP	0.0172289	2.61591
ENSSSCG00000012046	SMIM11A	0.0305069	2.61585
ENSSSCG00000009828	PPP1CC	0.0420089	2.61555
ENSSSCG00000028924	AURKB	0.0122161	2.61535
ENSSSCG00000024438	TCEA3	0.015502	2.61397
ENSSSCG00000012743	MTMR1	0.0253996	2.61381
ENSSSCG00000010540	ENTPD7	0.00124419	2.61365
ENSSSCG00000010184	AGT	0.014487	2.61345
ENSSSCG00000024180	PAP7	0.00444541	2.61334
ENSSSCG00000013883	COLGALT1	0.00346176	2.61209
ENSSSCG00000000765	IL17RA	0.00980679	2.61114
ENSSSCG00000026124	TSTA3	0.0258044	2.61095
ENSSSCG00000013336	CCDC34	0.00588634	2.61093
ENSSSCG00000013336	CCDC34	0.00588634	2.61093
ENSSSCG00000006742	MAB21L3	0.0105301	2.61044
ENSSSCG00000004622	GNB5	0.00382678	2.61034
ENSSSCG00000021531	C9orf85	0.0155054	2.60982
ENSSSCG00000011575	ATG7	0.00330719	2.60909
ENSSSCG00000012857	CARS	0.0211497	2.60843
ENSSSCG00000015525	TOR3A	0.0268657	2.60515
ENSSSCG00000005390	MSANTD3	0.00393401	2.60505
ENSSSCG00000030354	MAP3K2	0.00184439	2.60416
ENSSSCG00000013297	CD44	0.0473825	2.60403
ENSSSCG00000015022	LAYN	0.0351584	2.60318
ENSSSCG00000021408	TKT	0.0274564	2.60037
ENSSSCG00000030968	CH242-173B9.5	0.0272039	2.59997
ENSSSCG00000025943	C6orf136	0.0202579	2.5998
ENSSSCG00000029989	MED28	0.0293082	2.59833
ENSSSCG00000027229	B3GNTL1	0.00314522	2.5983
ENSSSCG00000010563	BTRC	0.0131864	2.59626
ENSSSCG00000004835	MAGEL2	0.0215572	2.59613
ENSSSCG00000030908	FAM122C	0.00394207	2.59568
ENSSSCG00000025545	HDAC6	0.00741699	2.59349
ENSSSCG00000022508	UIMC1	0.0187604	2.59343
ENSSSCG00000008982	STBD1	0.00240485	2.59327
ENSSSCG00000024233	RAB39B	0.00306599	2.5928
ENSSSCG00000023719	IFT20	0.0371479	2.59212
ENSSSCG00000008800	TMEM33	0.0279996	2.59139
ENSSSCG00000004769	CASC5	0.0463416	2.59108
ENSSSCG00000015593	NSL1	0.0119879	2.59012
ENSSSCG00000028952	SLC10A6	0.0163664	2.58992
ENSSSCG00000003772	ZZZ3	0.0456933	2.58866
ENSSSCG00000004148	CCDC28A	0.0117562	2.58698
ENSSSCG00000021595	RRAD	0.00120605	2.58603
ENSSSCG00000001417	ABHD16A	0.0132249	2.58459
ENSSSCG00000000204	PRPF40B	0.00461645	2.58398
ENSSSCG00000022587	IST1	0.0450039	2.58261
ENSSSCG00000022069	PIGH	0.00179679	2.5824
ENSSSCG00000012534	MORF4L2	0.0298387	2.58232
ENSSSCG00000001475	LOC100155600	0.000259782	2.5803
ENSSSCG00000024958	GPR173	0.00337966	2.579
ENSSSCG00000004423	TUBE1	0.00691892	2.57855
ENSSSCG00000011915	GRAMD1C	0.00846	2.57791
ENSSSCG00000001065	ATXN1	0.00758875	2.57616
ENSSSCG00000011710	EIF2A	0.0263857	2.57477
ENSSSCG00000000119	EIF3L	0.0338361	2.57135
ENSSSCG00000011442	NISCH	0.015985	2.57067
ENSSSCG00000021306	GJC1	0.000825041	2.57013
ENSSSCG00000012250	MED14	0.0150319	2.56843
ENSSSCG00000016934	ERCC8	0.00121205	2.5682
ENSSSCG00000001701	HSP90AB1	0.0036114	2.56577
ENSSSCG00000027792	C12orf45	0.0453457	2.56553
ENSSSCG00000000293	ITGA5	0.00024942	2.56464
ENSSSCG00000012494	TIMM8A	0.00489111	2.56397
ENSSSCG00000029059	SSRP1	0.0117895	2.56298
ENSSSCG00000014945	TAF1D	0.0268382	2.56286
ENSSSCG00000002861	NUDT19	0.0121619	2.56261
ENSSSCG00000007776	BCL7C	0.0448999	2.56249
ENSSSCG00000009524	TMTC4	0.0153004	2.56234
ENSSSCG00000012703	RBMX	0.0079795	2.5612
ENSSSCG00000015343	MIOS	0.0436237	2.55999
ENSSSCG00000005240	DOCK8	0.0280172	2.55956
ENSSSCG00000017546	ZNF652	0.00529403	2.55913
ENSSSCG00000002656	ZCCHC14	0.0150768	2.55864
ENSSSCG00000006785	RAP1A	0.0355169	2.55662
ENSSSCG00000029581	PLIN3	0.000599494	2.55628
ENSSSCG00000000089	RPL3	0.0371073	2.55624
ENSSSCG00000014850	SPCS2	0.0445268	2.55284
ENSSSCG00000005441	IKBKAP	0.0265968	2.55276
ENSSSCG00000023277	NDUFA1	0.00640813	2.5523
ENSSSCG00000009305	GTF3A	0.0238793	2.55201
ENSSSCG00000002050	DAD1	0.0145262	2.5513
ENSSSCG00000025092	CDK4	0.0415133	2.54935
ENSSSCG00000000493	FRS2	0.00950954	2.54699
ENSSSCG00000015522	ANGPTL1	0.0380788	2.54694
ENSSSCG00000013403	GALNT18	0.0211192	2.54672
ENSSSCG00000004044	IGF2R	0.0047761	2.54544
ENSSSCG00000015826	PROSC	0.0342697	2.54481
ENSSSCG00000022623	CDADC1	0.0183901	2.54184
ENSSSCG00000023369	MSRB1	0.00639397	2.54178
ENSSSCG00000026385	MAML2	0.0449475	2.54125
ENSSSCG00000001073	TPMT	0.0104853	2.53941
ENSSSCG00000026624	TMEM135	0.0351193	2.5389
ENSSSCG00000011064	ACBD5	0.0205629	2.53774
ENSSSCG00000003605	PTP4A2	0.024288	2.53614
ENSSSCG00000007308	ROMO1	0.00564018	2.53597
ENSSSCG00000003069	KCNN4	0.000606334	2.53582
ENSSSCG00000005124	IFT74	0.023702	2.53509
ENSSSCG00000014256	FBN2	0.00143783	2.53437
ENSSSCG00000021652	LSM8	0.0292395	2.53399
ENSSSCG00000014432	GRPEL2	0.00931757	2.53377
ENSSSCG00000003881	SPATA6	0.0412835	2.53375
ENSSSCG00000008445	SRBD1	0.00631712	2.53354
ENSSSCG00000000488	MDM2	0.0271847	2.53353
ENSSSCG00000001362	MDC1	0.0157621	2.53312
ENSSSCG00000008437	SOCS5	0.0166168	2.53188
ENSSSCG00000016828	DNAJC21	0.00476479	2.53183
ENSSSCG00000006642	FAM63A	0.0107884	2.53049
ENSSSCG00000013858	CALR3	0.0178276	2.53042
ENSSSCG00000015670	GTDC1	0.00704982	2.5299
ENSSSCG00000009614	FAM160B2	0.0479433	2.52971
ENSSSCG00000009053	RNF150	0.0297522	2.52698
ENSSSCG00000001398	SLA-6	0.0154543	2.5254
ENSSSCG00000010138	ZDHHC8	0.0182415	2.52536
ENSSSCG00000027472	GCA	0.0243576	2.52473
ENSSSCG00000012685	FAM122B	0.00700451	2.52355
ENSSSCG00000005432	RPS16	0.020205	2.52243
ENSSSCG00000005318	CREB3	0.0057772	2.52234
ENSSSCG00000004122	EPM2A	0.0115897	2.52195
ENSSSCG00000010941	ERCC6L2	0.020935	2.52169
ENSSSCG00000008111	NPHP1	0.0252491	2.51984
ENSSSCG00000028592	TM2D2	0.040454	2.51974
ENSSSCG00000002414	SEL1L	0.00199849	2.51812
ENSSSCG00000005052	WDHD1	0.00418259	2.51799
ENSSSCG00000012950	RIN1	0.02947	2.51715
ENSSSCG00000015955	ITGA6	0.0363596	2.51511
ENSSSCG00000016323	COPS8	0.0445629	2.51511
ENSSSCG00000005112	WDR89	0.0156853	2.51451
ENSSSCG00000010723	ACADSB	0.0479084	2.5145
ENSSSCG00000012289	PRAF2	0.0251335	2.51427
ENSSSCG00000015325	BET1	0.00315409	2.51305
ENSSSCG00000028964	PIM2	0.00298706	2.51272
ENSSSCG00000002812	KIFC3	0.000622537	2.51239
ENSSSCG00000025577	GATAD1	0.0408976	2.5119
ENSSSCG00000012743	MTMR1	0.0168851	2.51178
ENSSSCG00000025478	MIB1	0.0328507	2.51105
ENSSSCG00000029776	FAM219B	0.00576611	2.50993
ENSSSCG00000005425	SLC44A1	0.0275312	2.50992
ENSSSCG00000005349	GRHPR	0.010624	2.50651
ENSSSCG00000010315	ADK	0.00678664	2.50494
ENSSSCG00000030612	TBL1XR1	0.0181222	2.50325
ENSSSCG00000011745	PRKCI	0.0409797	2.50235
ENSSSCG00000027652	KLHL15	0.00500534	2.50149
ENSSSCG00000012165	MBTPS2	0.0158398	2.49865
ENSSSCG00000017748	NF1	0.00677853	2.49847
ENSSSCG00000006176	TCEB1	0.0454863	2.49755
ENSSSCG00000014010	MAPK9	0.00972805	2.49654
ENSSSCG00000015690	UBXN4	0.0439764	2.49631
ENSSSCG00000011624	MCM2	0.00791559	2.49376
ENSSSCG00000027421	EIF5	0.00286279	2.49199
ENSSSCG00000001494	BAG2	0.0116079	2.49047
ENSSSCG00000003194	AKT1S1	0.015304	2.49043
ENSSSCG00000001865	SCAPER	0.0101836	2.49014
ENSSSCG00000010746	ADAM12	0.00368909	2.48984
ENSSSCG00000010587	TRIM8	0.0343234	2.48932
[truncated: 2,000 more rows]
