# Supplementary material for: Mapping molecular landmarks of human skeletal ontogeny and pluripotent stem cell-derived articular chondrocytes
Source: Nat Commun. 2018 Sep 7;9:3634. doi: 10.1038/s41467-018-05573-y (PMC6128860; doi:10.1038/s41467-018-05573-y)
Supplement: Supplementary file 26 — Supplementary Data 24 [file 41467_2018_5573_MOESM26_ESM.xlsx]

## Sheet: Sheet1
Supplementary Data 24: Genes significantly differentially enriched in adult pig ITGA4- BMPR1B+ articular chondrocytes vs ITGA4- BMPR1B- articular chondrocytes (p<0.05). Positive sign indicates enrichment in ITGA4- BMPR1B+ cells.
A4-B1B+ vs A4-B1B-
Gene name	P-value	Fold change
HIST1H3E	0.03121	9.45963
PENK	0.0463206	6.6554
FRZB	0.00726004	4.40924
EXOSC7	0.00244447	4.05698
LECT1	0.036891	3.97142
R3HDML	0.0261629	3.69284
HIST2H3D	0.0178912	3.65309
MOXD1	0.0313166	3.49619
APIP	0.00791516	3.39644
GPR173	0.0332548	3.37747
SERPINA1	0.023967	3.36478
FGFR1	0.00838276	3.23349
APCDD1	0.00941029	3.22084
FUS	0.0452415	2.89525
MAP2K2	0.0195965	2.79089
IBSP	0.0389674	2.73904
INO80E	0.0199708	2.73666
TSPAN6	0.0423388	2.70107
UNC5C	0.0338364	2.66245
ST8SIA5	0.0304343	2.64056
RPS16	0.0271183	2.57703
SAT1	0.0410234	2.56204
LTBP2	0.0145827	2.5481
GALNT18	0.0132127	2.53814
TIMP3	0.0356262	2.52589
LOX	0.0419611	2.50241
PRKAR2B	0.029692	2.49597
SPARC	0.0349464	2.46922
IL27RA	0.0305732	2.45079
ANGPTL2	0.00394158	2.34695
SSR4	0.0358427	2.32818
CD79A	0.036237	2.30325
APOD	0.0278075	2.29911
AGAP3	0.0291651	2.25146
RBBP7	0.0144549	2.18612
PNP	0.0065187	2.18157
TRAF3IP1	0.0338436	2.18029
FN1	0.0146006	2.17267
SLC9A7	0.0465108	2.16409
CDK6	0.0470195	2.14585
CHRDL1	0.0063875	2.12649
TNFRSF11B	0.0482139	2.1082
PCOLCE2	0.0105342	2.10702
ARMCX6	0.0140195	2.08965
Metazoa_SRP	0.0297119	2.08265
ERCC1	0.00565979	2.07853
C11orf74	0.0397285	2.05215
EIF4EBP3	0.00212336	2.00938
TGFB2	0.0211293	2.0089
H2AFY2	0.0498767	1.96305
CD63	0.049631	1.9595
RAB27B	0.0333035	1.89806
E2F1	0.0298621	1.88049
MCCC1	0.021532	1.8732
FAM46A	0.0221166	1.86625
C19orf60	0.0399766	1.85723
PPP1R14C	0.0245135	1.83304
SNORA49	0.0115829	1.82158
WISP1	0.0362519	1.80386
METTL23	0.0261551	1.78168
GPX8	0.00394679	1.77718
PRKAB2	0.0176329	1.76785
GCNT1	0.0398211	1.75953
SYCE3	0.0242854	1.73397
TFG	0.041668	1.73205
TRAPPC4	0.0182883	1.72571
CRTC1	0.0341512	1.69668
OSTC	0.0463741	1.67709
CHRDL1	0.0480099	1.6754
RPL18	0.0448662	1.66305
CREM	0.0237398	1.66037
EBPL	0.025443	1.65994
MFSD3	0.0352846	1.65579
MCM10	0.0194009	1.65393
PAPSS2	0.036748	1.6504
LITAF	0.0201452	1.64621
ACP2	0.030342	1.63595
CH242-511J12.1	0.043852	1.62415
PHF8	0.0399098	1.6112
CU468594.8	0.0238091	1.59979
MKI67	0.0232299	1.59061
CH242-486P11.2	0.0464719	1.57422
MEIKIN	0.00993846	1.57336
SMAGP	0.0175285	1.56793
UFSP2	0.0311597	1.56111
RCN3	0.00817572	1.54906
IGF2BP2	0.0406675	1.54833
RBMX	0.00421337	1.54513
SLC39A8	0.0397657	1.53858
EIF2AK3	0.0378632	1.52595
POP5	0.0378309	1.50991
HAGH	0.0433292	1.50736
SNORD86	0.040061	-1.49885
SNORD86	0.040061	-1.49885
GCNT7	0.0238332	-1.51699
CNPY3	0.0115755	-1.56787
IFN-OMEGA-6	0.0377006	-1.59284
CNTNAP2	0.0447635	-1.60566
PPP1R7	0.0447402	-1.6211
WASF3	0.0293372	-1.63039
LHFPL2	0.0293579	-1.63219
MXRA5	0.0451942	-1.63718
TAB3	0.035539	-1.67876
CH242-142L3.3	0.00994622	-1.68094
DNASE1L2	0.0181726	-1.69696
ANOS1	0.0207979	-1.72822
PTPRK	0.0443195	-1.74411
AGPAT1	0.0436393	-1.7487
PYGB	0.0263126	-1.75963
PEA15	0.0323254	-1.77202
ZNF503	0.0364089	-1.80208
PLAT	0.0349187	-1.8041
NRIP3	0.0383931	-1.81373
U6	0.0194863	-1.82502
U6	0.019485	-1.85802
WDR45	0.0297386	-1.86737
AHSA2	0.0417283	-1.89261
GLIPR1	0.023889	-1.90455
NFKBIZ	0.0158626	-1.94878
IL17RC	0.0212459	-1.97864
ANKRD10	0.0411242	-1.98162
SGK1	0.00462159	-1.98312
TEX26	0.0496033	-2.01752
HMBOX1	0.0183028	-2.01896
UXT	0.0169383	-2.02062
AIG1	0.0360185	-2.0453
PTGS1	0.0169223	-2.04632
CLEC14A	0.0394533	-2.1002
C9	0.046136	-2.18645
NTN4	0.0464279	-2.20041
ABCF1	0.0330515	-2.219
ENG	0.0218043	-2.30829
USP11	0.0412231	-2.36664
RENBP	0.0354237	-2.42443
MALT1	0.018427	-2.47729
ssc-let-7g	0.0259994	-2.4804
NDUFB11	0.0401446	-2.49017
RPP21	0.0332028	-2.53801
PLK2	0.0389291	-2.58993
CD44	0.0372922	-2.67471
LAMB1	0.009135	-2.69875
CU463271.1	0.013601	-2.75122
FGFR2	0.0405712	-2.83546
DXO	0.0246962	-2.91957
GNG11	0.0144822	-2.95949
TRAF3IP1	0.00864949	-2.97375
KCNE4	0.0208492	-3.37994
PLPP3	0.0311227	-3.40366
MEDAG	0.0288252	-3.40676
PTGR1	0.0264283	-3.67162
RPL8	0.0219156	-3.76935
SLC16A7	0.0126095	-3.94174
GNAS	0.0173505	-4.05047
MAFB	0.0389184	-4.39966
ITGB8	0.0314787	-4.41969
CEMIP	0.000378024	-4.58027
CDH13	0.0302113	-4.86893
RPL8	0.0261532	-5.11096
MARCKS	0.0263356	-5.12445
ABI3BP	0.0122834	-5.95345
WIF1	0.00444761	-7.24388
PRG4	0.00460782	-12.2253
