# Supplementary material for: Mapping molecular landmarks of human skeletal ontogeny and pluripotent stem cell-derived articular chondrocytes
Source: Nat Commun. 2018 Sep 7;9:3634. doi: 10.1038/s41467-018-05573-y (PMC6128860; doi:10.1038/s41467-018-05573-y)
Supplement: Supplementary file 27 — Supplementary Data 25 [file 41467_2018_5573_MOESM27_ESM.xlsx]

## Sheet: Sheet1
Supplementary Data 25: Genes significantly differentially enriched in adult pig ITGA4+ BMPR1B- articular chondrocytes vs ITGA4- BMPR1B- articular chondrocytes (p<0.05). Positive sign indicates enrichment in ITGA4+ BMPR1B- cells.
A4+B1B- vs A4-B1B-
Gene name	P-value	Fold change
HP	0.0388025	10.5442
SMAD5	0.0392573	7.28373
ITM2A	0.0238163	6.51879
SNORD26	0.00444932	5.78584
COL10A1	0.0277414	5.70381
SLC25A6	0.00267934	5.68092
PDK3	0.0201018	5.55741
CXCL2	0.0325391	5.50434
SLA-6	0.024416	5.50272
LUM	0.0463098	5.14197
APIP	0.0015579	4.99539
COL1A2	0.0365146	4.9907
CHCHD5	0.011675	4.84331
APOD	0.0472603	4.83453
VCAM1	0.00783854	4.67298
SEPP1	0.0142025	4.66808
CTSS	0.0138547	4.60678
C4BPA	0.0220171	4.57076
CH242-58J12.2	0.0123506	4.52146
AKT2	0.0017823	4.40809
MTMR1	0.0377135	4.24701
C1QC	0.0256658	4.19414
SMPDL3A	0.0143003	4.18349
EPYC	0.0459608	3.96363
ZCCHC6	0.0216694	3.95349
IFT52	0.0161177	3.94658
SNORD69	0.0455186	3.92826
CCDC22	0.0228066	3.86678
SNORA49	5.28392e-05	3.74559
MARCKS	0.0216705	3.69209
MST1	0.038065	3.68147
SNORA1	0.0294479	3.66411
CTSH	0.0418711	3.65432
RGS5	0.0102712	3.60651
MMP13	0.00359357	3.58489
TYROBP	0.0335333	3.57545
CTSL	0.00985648	3.55345
CD68	0.0188503	3.52953
PGRMC2	0.0183852	3.52717
OGN	0.020861	3.50858
EXOSC7	0.0043418	3.39158
CRYAB	0.00185242	3.35792
HCFC1R1	0.0179831	3.35094
CD63	0.0114528	3.33158
ADAMTS5	0.00947404	3.25027
ACP5	0.0401264	3.23501
HIST2H3D	0.00984985	3.21358
COL4A3BP	0.0473686	3.18129
MAP3K7	0.00492432	3.14726
MAP2K2	0.0200959	3.08695
CD79A	0.0135377	3.08623
BLVRB	0.0381407	3.08423
GNAS	0.0247818	3.06598
CXCL14	0.0302193	3.06316
FHL1	0.0135732	3.06274
PIR	0.0151971	3.04376
RGS2	0.0278416	3.04172
SRPX	0.0466155	3.04156
MED29	0.0439079	3.0219
ADAMTS1	0.0463136	3.01131
GRB10	0.023146	2.95696
NFKB1	0.00380191	2.9024
RAVER1	0.0444064	2.87415
H2AFX	0.00548374	2.85674
ANTXR2	0.0101523	2.83219
LGALS1	0.0134307	2.83007
PLTP	0.00676154	2.82117
ABCB1	0.0453254	2.81539
GNG10	0.0256972	2.8065
CCDC122	0.0249436	2.802
IBSP	0.0260825	2.78731
GBP2	0.0188175	2.76892
MAFB	0.0409564	2.72511
SAT1	0.00929603	2.7228
TWIST2	0.0289379	2.69423
HMOX1	0.030484	2.66088
CH242-210O13.1	0.0411065	2.629
LMLN	0.0455805	2.61426
RBBP7	0.0420803	2.60172
CEMIP	0.00474121	2.59273
RBBP7	0.00731391	2.58182
C5AR1	0.0466503	2.5815
SLC16A7	0.0183792	2.57625
CTSH	0.0466216	2.56768
SAMHD1	0.0201657	2.56395
Metazoa_SRP	0.00660227	2.5621
GPR173	0.0414326	2.56143
HACD4	0.000979581	2.56045
SSR4	0.0121275	2.54325
TBC1D19	0.0150506	2.5325
PPP3CB	0.0305132	2.51037
GEMIN8	0.0265029	2.50822
PDGFA	0.0289863	2.48499
DUSP6	0.0191298	2.48143
POMP	0.0177519	2.47873
ASPN	0.0124867	2.47807
LHFPL2	0.000628096	2.4742
PIP4K2A	0.0332084	2.467
PIGX	0.0410764	2.45455
HOXD10	0.0118851	2.45201
ABCA1	0.0404494	2.45081
UBE2E2	0.0478366	2.45062
VWA9	0.021547	2.4345
GPM6B	0.0366926	2.43004
PTRHD1	0.0152444	2.42796
C1QA	0.037031	2.41598
ANO5	0.0224263	2.41319
LYZ	0.029165	2.41066
RFXANK	0.028148	2.40205
F8A1	0.0301302	2.40102
TMEM100	0.0279246	2.38783
EMCN	0.0051297	2.3853
NUTF2	0.0426759	2.38518
MBTPS2	0.0327519	2.38376
APOE	0.00146851	2.36858
HUWE1	0.0298087	2.35862
NR2F2	0.0300922	2.35775
GCLM	0.0246566	2.35564
CH242-85J15.2	0.0355836	2.35448
SNAPIN	0.0483257	2.34404
EEF1D	0.00362134	2.34141
FTL	0.0359012	2.33682
NDUFA4	0.0264833	2.32342
CDH11	0.04798	2.31809
SLCO2A1	0.0351557	2.31638
LBH	0.0406244	2.31253
ANTXR1	0.0390291	2.30463
SCARNA6	0.0225636	2.30431
TRAF4	0.0353553	2.30354
CST3	0.00694734	2.29926
MID1	0.0243479	2.28946
MORC4	0.0270833	2.28564
POLA1	0.00269661	2.27252
CD53	0.0391037	2.26508
AHR	0.0171644	2.2619
CALCRL	0.0455352	2.2609
MRPL16	0.025057	2.25727
MAGIX	0.0345957	2.25446
IGFBP4	0.0252268	2.24821
ZEB2	0.000906675	2.24618
LAMTOR3	0.0287177	2.24551
EGR1	0.0110139	2.2442
DIRC2	0.0477623	2.23853
CREM	0.0301299	2.23675
RPS19BP1	0.0458884	2.23663
THBS2	0.00216556	2.23542
TXNRD1	0.0104839	2.23292
HNMT	0.0318093	2.22817
IFI44L	0.0365969	2.22704
SPON1	0.0331969	2.21889
TMEM98	0.0460444	2.21497
USP25	0.0220726	2.20889
ABCA1	0.0409709	2.19704
SNORA12	0.00738117	2.19439
TMSB4X	0.025327	2.1879
HSD17B10	0.0468682	2.1731
NCBP2	0.00985836	2.17296
PLGRKT	0.0192169	2.16607
PTK2	0.00778247	2.16495
MEF2C	0.0390692	2.14765
CXCL16	0.0397147	2.14626
HEBP1	0.0199457	2.14433
SMC1A	0.00675154	2.14328
FAM213A	9.72293e-05	2.14242
PRNP	0.0210543	2.14227
DPH3	0.0178234	2.13775
FOXP2	0.0221761	2.13759
CH242-312D13.1	0.0202467	2.13632
REPS1	0.040165	2.12779
TMEM184C	0.0495757	2.12758
CH242-236H7.3	0.0173451	2.12319
RALGDS	0.0464768	2.12086
FGFR2	0.0196055	2.1196
C19orf60	0.0141053	2.11294
AP1S2	0.00104445	2.10861
GNAS	0.0295559	2.10779
DNASE1L1	0.0339445	2.10669
TCAIM	0.0288	2.10279
HPCA	0.0346929	2.0928
PVRL2	0.0440837	2.08392
SMPDL3A	0.0298219	2.07985
SFRP1	0.0280841	2.0796
RRAGC	0.0285623	2.07536
CD164	0.00716417	2.07248
TIPARP	0.0409819	2.07149
TMEM167A	0.0484478	2.07129
TLR2	0.00675106	2.06996
CPEB2	0.0318126	2.06813
GSTZ1	0.0395075	2.0658
CREM	0.0218694	2.06548
STK17B	0.0137142	2.05814
CDC42	0.0323848	2.05562
MRPS24	0.0117826	2.04815
SH3PXD2B	0.000275938	2.04691
CSNK1G1	0.0419326	2.04076
GNAS	0.0487711	2.04057
ACVRL1	0.0308958	2.03875
COX17	0.0197953	2.03794
GNAI1	0.0242935	2.03511
DZANK1	0.0411696	2.03506
ZFYVE16	0.0497096	2.03371
ABHD17B	0.0175492	2.023
CHD1	0.025847	2.02093
ZNF365	0.0183664	2.01995
RGS10	0.00976725	2.01769
ENOSF1	0.0257004	2.01585
BET1L	0.0392702	2.01381
MTFR1L	0.0243482	2.01011
MMP23B	0.0310742	2.0046
ZBTB6	0.040101	2.00302
IGF2BP2	0.00836664	2.0006
MRPL47	0.0275756	1.99999
NUDT12	0.0231327	1.99332
DNAJC6	0.0253579	1.98885
NDUFB9	0.0108936	1.98558
TOMM34	0.0381744	1.98552
DEF6	0.036404	1.98449
ST3GAL1	0.0126523	1.97977
LAMB1	0.010292	1.97902
PRICKLE1	0.010277	1.97827
TALDO1	0.0311094	1.97714
MEGF11	0.0365108	1.97541
CHRNA3	0.0309131	1.97091
BATF3	0.00136579	1.9705
FGF10	0.0320136	1.96887
AGFG1	0.0111959	1.96682
COX5B	0.0397612	1.96679
CD86	0.00327541	1.96568
KPNA2	0.00533255	1.96278
SLC36A1	0.0168114	1.96021
CD209	0.0202125	1.95677
DDX51	0.0454707	1.95472
GIN1	0.0443119	1.95256
FNDC1	0.010085	1.95141
SPP1	0.0357231	1.94744
PCOLCE	0.0359219	1.94738
LONRF3	0.0479757	1.9473
SKIL	0.0328774	1.94397
PELI3	0.0265738	1.94299
CNOT11	0.0301206	1.94218
BAG6	0.00488181	1.942
RASA3	0.0428321	1.93967
SREK1IP1	0.0403983	1.93021
C12orf49	0.0219455	1.92658
RIT1	0.0411239	1.92521
IL18	0.0276334	1.92175
ANXA1	0.0190293	1.91947
EDNRA	0.048786	1.91881
TIMP1	0.0419765	1.91595
SAT1	0.0276326	1.91562
DKK3	0.0343493	1.91323
NUDT17	0.00506616	1.90841
ACSL4	0.0433111	1.90819
GOLT1B	0.0109248	1.90439
GSTO1	0.0124099	1.9004
NDUFAB1	0.0152807	1.90039
SAT1	0.0128331	1.89933
ECE1	0.0140051	1.89781
NDUFA1	0.0293521	1.89635
LMO2	0.0288971	1.89485
MGME1	0.0421643	1.89419
ZNF740	0.0317631	1.89335
RNF4	0.0398206	1.88969
GGH	0.0368478	1.88621
PHKA1	0.0381818	1.88284
RWDD2A	0.0163459	1.88276
SGK1	0.00474505	1.87799
SPRY4	0.0494	1.87673
NCF2	0.0468079	1.86911
AP3M1	0.0430751	1.86908
MRPL44	0.0354813	1.86878
FRMD3	0.036587	1.864
UFSP2	0.00821115	1.86367
GLUL	0.0261765	1.86224
CSAD	0.0391817	1.86158
RPUSD4	0.0251574	1.86118
C11orf73	0.0279705	1.86092
TP53INP2	0.0225908	1.8594
MTSS1	0.0444703	1.85902
KIAA1919	0.028559	1.85252
UBE2V1	0.0295575	1.84958
TXNL1	0.0477781	1.84946
CD44	0.00321267	1.84851
PNP	0.0200928	1.8444
NEDD1	0.0476681	1.83956
IKBIP	0.0485149	1.83419
SEMA3C	0.00677044	1.83328
TSPAN18	0.0159047	1.8319
CREM	0.00859438	1.82963
SUSD6	0.0163493	1.82688
CCL19	0.0482501	1.82245
C2	0.00718403	1.82234
DRAM2	0.030137	1.82045
FAM160A1	0.0313973	1.81957
METTL17	0.00468649	1.81921
NOP10	0.0321838	1.81716
CAPZA1	0.0445589	1.8163
IRF8	0.047434	1.81539
MSR1	0.0194562	1.81437
EPHA4	0.0418881	1.81391
ATP5G3	0.0468488	1.81349
LIPA	0.0455888	1.81342
PRDX1	0.00157861	1.81291
TIMM13	0.048842	1.81221
RCAN1	0.0264175	1.80689
FLAD1	0.0471656	1.80372
EXOSC9	0.0431707	1.80243
LAT	0.0457253	1.80241
HSPA13	0.0185426	1.80105
PHF1	0.0349479	1.80075
RGS17	0.0279914	1.79854
SMAP2	0.00272812	1.79647
ARF3	0.034954	1.79312
PRRG1	0.00998621	1.7926
DAD1	0.048966	1.79254
FOLH1B	0.0160107	1.79215
DUSP15	0.0374063	1.79083
CKB	0.0120729	1.78675
PSMB1	0.0200136	1.78591
SENP5	0.0143544	1.78479
SLC7A8	0.0227659	1.78377
SCML1	0.0333325	1.78337
ABRACL	0.00349387	1.78218
TTC19	0.0382166	1.78154
CARD6	0.00256003	1.77938
PLEKHO1	0.00736611	1.77786
PRRX2	0.0383561	1.7772
AMMECR1	0.0301279	1.77703
WDR82	0.0406047	1.77533
MAT2A	0.0181357	1.77448
CCNYL1	0.0322145	1.77381
AP2B1	0.0354268	1.77138
LAT2	0.0496644	1.77052
LYN	6.76816e-06	1.76964
CFAP20	0.0242575	1.76842
RAB2B	0.0217021	1.76603
RRM1	0.0369473	1.76568
DSE	0.0317961	1.76555
TMLHE	0.0332756	1.76465
FAM122B	0.0384928	1.76439
HMGXB4	0.0471114	1.75984
MAOB	0.0213794	1.75834
PARP1	0.0435344	1.75828
PSMD8	0.0359109	1.75801
PTPN9	0.0347614	1.75617
PTPRK	0.0343379	1.75549
GLA	0.0285231	1.75508
IAH1	0.0340158	1.75419
TMED5	0.0387432	1.75393
PTRH1	0.0252537	1.75311
RABIF	0.00545908	1.75228
CH242-511J12.1	0.0257772	1.75197
MTO1	0.0352712	1.75018
SAT2	0.0464178	1.74994
SEMA5A	0.0254521	1.746
UTP4	0.0336738	1.74542
CYCS	0.0488661	1.7411
MAGOH	0.0495471	1.73869
DNASE2	0.0260624	1.73708
SPCS3	0.0340626	1.73615
TRAPPC2	0.0239624	1.73251
MET	0.0322137	1.73162
PHF20L1	0.0320346	1.73126
FAM84B	0.00318657	1.73072
TMEM14A	0.0243963	1.72899
DLST	0.0225589	1.72815
HNRNPAB	0.00982305	1.72757
UBE2I	0.0301637	1.72691
RGL1	0.0422046	1.72633
NECAP2	0.0138769	1.726
TMEM138	0.0445719	1.72557
CHML	0.0377816	1.72235
TRAPPC4	0.0185602	1.72047
ERCC8	0.0182477	1.71645
SNRPD1	0.0370793	1.71382
SNORA63	0.00544266	1.71198
SLC33A1	0.0405115	1.70951
PRDX6	0.00456408	1.70721
RAB21	0.0274935	1.70522
RNF149	0.028615	1.70375
B4GALT1	0.0185329	1.70368
GNA11	0.0489885	1.69995
CDH11	0.042762	1.69929
MANSC4	0.0422835	1.69821
ANKIB1	0.0351649	1.69626
ARAP1	0.0227781	1.69598
PTCD3	0.0385924	1.6951
NUP155	0.0399653	1.69292
GAMT	0.0251249	1.69242
WDR26	0.0478635	1.69239
MAPKAPK5	0.0408041	1.69067
IGF2R	0.045993	1.68929
ZCRB1	0.0199607	1.68878
ATP13A3	0.00714378	1.68852
MRPS35	0.00612299	1.6867
TNKS	0.0409529	1.68436
GOT2	0.0155192	1.67995
PSMA5	0.0407155	1.67615
CUX1	0.0399512	1.6744
NOX4	0.0357008	1.67425
PTPN1	0.00278994	1.67188
SAMD9	0.0404276	1.67145
BIRC3	0.0157464	1.67042
PPAN	0.0278014	1.66979
ABL1	0.0468277	1.66829
CCND3	0.0334604	1.66758
TRIM35	0.0484892	1.66641
KBTBD2	0.0110405	1.66553
RP2	0.0278129	1.66351
PLK3	0.0486471	1.66331
DUSP4	0.042299	1.66312
LLPH	0.0049103	1.66215
TPK1	0.0157659	1.66151
PGK1	0.00592873	1.65968
MZT1	0.0303381	1.65885
TPP2	0.00380763	1.65743
MAP2K1	0.0144023	1.65742
STK35	0.0370888	1.6566
TEKT2	0.0445996	1.65604
LGALS8	0.0406112	1.65437
PGM2L1	0.0442278	1.65397
NOP56	0.0243614	1.65375
TUBGCP3	0.0338875	1.65371
PLXNC1	0.00768263	1.65288
STXBP1	0.0175236	1.65127
NAAA	0.0231455	1.64989
PEA15	0.045785	1.64735
STK19	0.0476573	1.64722
EAF1	0.00407547	1.64498
Metazoa_SRP	0.0484728	1.64394
DNASE1	0.0300902	1.64175
RBM15B	0.0278568	1.64047
OAS2	0.0103023	1.63675
UBQLN4	0.044386	1.63535
JMJD6	0.00909654	1.63484
SRSF7	0.0379167	1.63113
CH242-358M12.4	0.0411115	1.62708
CFL1	0.0266059	1.62684
PHYHD1	0.033507	1.62649
TMEM140	0.0369581	1.62475
NUFIP1	0.0466426	1.62394
CU468594.8	0.0167018	1.62205
ZNF606	0.0480502	1.62177
SMURF2	0.000401364	1.6217
CAMSAP2	0.0500259	1.62135
EPB41L3	0.030693	1.62128
XPO6	0.0130022	1.621
ATG13	0.0479532	1.62087
ATP5B	0.0492984	1.61926
SLC30A7	0.0403653	1.61865
RFC4	0.00237378	1.61767
ST7	0.0163226	1.61745
LUZP1	0.0158324	1.61726
SLC37A2	0.0246922	1.61574
LURAP1	0.0310095	1.61451
PCSK1N	0.0154316	1.61439
ZNF251	0.0481158	1.61391
SDK1	0.0298734	1.61318
ERN1	0.0115053	1.61113
NANOS1	0.041293	1.60816
SLC5A6	0.0451949	1.60659
SLC25A6	0.0381645	1.60019
PHYKPL	0.0203792	1.59937
PLAA	0.0278438	1.5992
VDAC2	0.0414461	1.59867
UBE2J2	0.0197495	1.59826
LGALS8	0.0106438	1.59548
EBPL	0.0424501	1.5947
RCC1	0.0285777	1.59406
TMEM38B	0.00748255	1.59282
INIP	0.0119276	1.59247
RAB8B	0.0445827	1.59221
CHCHD10	0.0376386	1.58987
MTERF3	0.0465385	1.58967
DOPEY2	0.0462826	1.58962
LRP12	0.0151878	1.58899
KIAA2013	0.0325195	1.58843
SLC25A32	0.0278184	1.58788
IL20RB	0.0270977	1.58685
HVCN1	0.0044205	1.58673
LRRC42	0.0389253	1.58562
OLFML3	0.038167	1.58555
KAT8	0.0453766	1.58529
ETV3	0.00963753	1.584
MAPRE1	0.0394951	1.5834
SIMC1	0.0352821	1.58264
ISOC1	0.0291046	1.58239
SPATA5L1	0.0112439	1.58224
UTP15	0.00671411	1.58142
ADAM10	0.00288892	1.58012
ECD	0.0215095	1.57823
NFKBIZ	0.0340117	1.57611
SDC1	0.0157761	1.57141
IFRD1	0.0141679	1.57067
CIAO1	0.0340516	1.57037
KIF22	0.0363072	1.57009
DNAJA2	0.0410133	1.57004
BPNT1	0.0458758	1.56988
ENOPH1	0.00772907	1.56952
EIF4A1	0.00647901	1.56827
NEK6	0.0218583	1.56816
TRIM4	0.0336751	1.56752
SENP2	0.0482929	1.56672
DDX39A	0.00495549	1.5663
ZPLD1	0.0211919	1.56624
POLR2G	0.0208887	1.5662
CCDC65	0.038398	1.56488
LCLAT1	0.0192671	1.56249
YBX3	0.0440486	1.56209
TUFM	0.0457526	1.56014
FOXRED1	0.0106848	1.55876
ZNF281	0.0198493	1.55816
CCDC71L	0.0173827	1.55693
GNPNAT1	0.0195321	1.55662
ANKRD49	0.0326712	1.55366
TNFSF10	0.00455592	1.55241
COX7A2	0.0341812	1.55124
UBE2G2	0.0379422	1.54972
UBASH3B	0.0104086	1.5488
FAM20A	0.0193039	1.54844
PPM1F	0.038307	1.54812
PTPRG	0.0353824	1.54663
SENP2	0.0490402	1.5456
PCED1A	0.039241	1.54535
SLC19A1	0.0441173	1.54506
HSPA5	0.038651	1.54156
ARHGEF9	0.0365387	1.53984
P4HTM	0.0453456	1.53963
DOCK7	0.03187	1.53957
ALAS1	0.0413915	1.53859
LITAF	0.0370672	1.53833
SPPL3	0.0271956	1.53672
E2F4	0.0302001	1.53643
UBQLN1	0.0349295	1.53627
CKS2	0.04245	1.53602
ARHGAP12	0.00941322	1.5356
ABCC1	0.0425327	1.53236
MCAM	0.0242797	1.53214
CHCHD3	0.0287246	1.53058
RAE1	0.0252821	1.53042
LRCH1	0.0463049	1.52956
PDE4B	0.00323309	1.52897
NDE1	0.0381396	1.52796
PITRM1	0.0106288	1.5261
SLC19A2	0.0468419	1.52562
EFTUD1	0.0164661	1.52554
ALG11	0.00111577	1.52232
AVPI1	0.0209633	1.52127
PRICKLE2	0.0106914	1.52106
BACE2	0.0385058	1.52101
BACE2	0.0385058	1.52101
RABGEF1	0.0423398	1.52043
LIN54	0.0122631	1.52027
GCLC	0.00947923	1.51983
PRSS12	0.0228971	1.51943
PRR22	0.0121638	1.51897
MAP7D3	0.0317139	1.51801
USP13	0.0103458	1.51789
GNA13	0.0282745	1.51757
NOCT	0.0125772	1.51631
PSMD11	0.00688696	1.51602
COL4A1	0.0198957	1.51596
COQ6	0.034549	1.5154
PDP1	0.028789	1.5121
TGFB1	0.0391744	1.51188
SNX12	0.00916256	1.51088
DHX38	0.045015	1.51036
PIP5K1A	0.0433631	1.50732
UHRF2	0.0120772	1.50668
FAM49B	0.00651767	1.50593
SMURF1	0.0310021	1.50542
EGFL7	0.0192276	1.50524
MSMB	0.0378932	1.50413
EXOSC10	0.0421194	1.50386
NOLC1	0.00779612	1.50132
MTMR9	0.0437274	1.50109
TANC2	0.0187011	1.50067
DIP2B	0.00473407	1.50033
WFDC1	0.0150508	1.5003
GLIS1	0.0369278	1.49773
FBN2	0.0237889	1.49603
VPS16	0.0479069	1.49581
GEMIN7	0.040004	-1.5186
GNL3L	0.0306851	-1.563
GPR52	0.0432679	-1.57658
CCHCR1	0.0392049	-1.61239
WASF3	0.0285333	-1.63538
CH242-142L3.3	0.0126158	-1.63905
IFN-OMEGA-6	0.0243298	-1.67075
ATP9A	0.0117264	-1.67585
DNASE1L2	0.0181727	-1.69696
TAB3	0.0319935	-1.70053
PHF8	0.00993317	-1.71796
CD109	0.0387386	-1.73099
CH242-378F17.1	0.0469972	-2.01825
TGFBR1	0.0406753	-2.08839
TANK	0.0434364	-2.10397
CU463271.1	0.0349057	-2.2454
MALT1	0.0281889	-2.26648
IL11RA	0.0384361	-2.32486
TTC29	0.0331449	-2.38867
UXT	0.0119176	-2.40304
ssc-let-7g	0.0259994	-2.4804
MECP2	0.0256275	-2.59027
SLC39A7	0.0198309	-2.64008
RING1	0.0488774	-2.82241
FUS	0.0235025	-2.88981
CHTOP	0.0497044	-2.91495
CD59	0.0245462	-3.08764
RPL8	0.0198649	-3.86435
RBMX	0.00600603	-4.01692
TFRC	0.0161257	-4.09846
SNORD19	0.0121042	-4.28306
SMAD5	0.0454008	-5.16591
RPL8	0.0248263	-5.19378
RPL39	0.0482462	-5.50861
MORF4L2	0.0224309	-5.73459
MORF4L2	0.0237715	-5.90315
SOD2	0.0259343	-6.33706
