# Supplementary material for: Mapping molecular landmarks of human skeletal ontogeny and pluripotent stem cell-derived articular chondrocytes
Source: Nat Commun. 2018 Sep 7;9:3634. doi: 10.1038/s41467-018-05573-y (PMC6128860; doi:10.1038/s41467-018-05573-y)
Supplement: Supplementary file 28 — Supplementary Data 26 [file 41467_2018_5573_MOESM28_ESM.xlsx]

## Sheet: Sheet1
Supplementary Data 26: Genes significantly differentially enriched in adult pig ITGA4+ BMPR1B+ articular chondrocytes vs ITGA4- BMPR1B- articular chondrocytes (p<0.05). Positive sign indicates enrichment in ITGA4+ BMPR1B+ cells.
A4+B1B+ vs A4-B1B-
Gene name	P-value	Fold change
TOP2A	0.0198951	7.35202
UBE2C	0.0142228	7.33535
RNase_MRP	0.0501508	6.65943
SNORD103	0.0441361	6.39067
HIST2H3D	0.00329724	5.35174
IBSP	0.00447064	4.96568
APOD	0.0501971	4.95987
FRZB	0.00512062	4.51506
STMN1	0.00649192	4.062
CDCA3	0.0163781	3.95534
F13A1	0.0228227	3.93532
SYAP1	0.0251608	3.9348
ITGA10	0.0346803	3.85184
COL10A1	0.0381804	3.81634
SNAPIN	4.88817e-05	3.72025
R3HDML	0.0279271	3.68417
LECT1	0.0254052	3.64613
MOXD1	0.0193714	3.64487
CD79A	0.0117436	3.62657
ANLN	0.012363	3.52201
GAS2L3	0.0369788	3.51326
CENPF	0.0344816	3.51149
PECAM1	0.0108125	3.45148
IL17RC	0.0243722	3.36751
TYMS	0.0315478	3.31502
AKT2	0.00927148	3.29239
CKAP2	0.0136624	3.2799
APCDD1	0.00753359	3.23089
GPR173	0.0502387	3.14585
IFT52	0.0307237	3.09317
USP37	0.0406798	3.03937
TWIST1	0.0116153	3.01175
ALG13	0.0472516	3.0056
MAD2L1	0.0403115	2.96796
SLC38A3	0.0435641	2.96075
UNC5C	0.0304753	2.93572
TIMP3	0.0110677	2.92291
KIF23	0.0325208	2.90187
PRR11	0.0107272	2.89142
CCNA2	0.0088184	2.89038
ND4L	0.0502991	2.88817
LOX	0.0160249	2.84691
SERPINA1	0.0209456	2.83175
KIF4A	0.0105564	2.81609
TNFRSF11B	0.0239706	2.78341
PBK	0.00937906	2.77699
APOD	0.00698608	2.759
RBBP7	0.00591102	2.7267
Metazoa_SRP	0.00696617	2.72425
MRC2	0.0303052	2.7111
KIF20A	0.0411867	2.69219
TRAF3IP1	0.0150983	2.68588
PCOLCE2	0.0034082	2.68585
SNORA36	0.0273953	2.68087
RBP4	0.04687	2.67386
C10orf10	0.0476435	2.66659
SNORA49	0.000850681	2.62397
IL17B	0.0351761	2.619
CENPW	0.00238515	2.60611
FAM122C	0.00394335	2.59554
NUF2	0.0456399	2.59306
ANGPTL2	0.0042807	2.5833
CU151851.1	0.00194428	2.57984
CKS2	0.00186171	2.57679
H2AFX	0.0096672	2.52142
ZFP64	0.00961539	2.50319
CPE	0.0173265	2.50142
MCM4	0.00559465	2.49132
CFL1	0.018717	2.48775
KIF11	0.0503675	2.45522
LMNB1	0.0131974	2.4474
PHYHD1	0.00357535	2.44563
SGOL1	0.0375528	2.44144
EXOSC7	0.025104	2.44096
RGS5	0.0445947	2.43744
SCARNA6	0.0397517	2.42934
E2F1	0.0071947	2.42406
NDUFA1	0.00832661	2.3856
NCBP2	0.00787074	2.36733
RUNX2	0.0233277	2.36076
IQGAP3	0.0383825	2.35162
OGT	0.0199465	2.34796
PSEN1	0.0499661	2.34126
MEF2C	0.0106501	2.33336
MKI67	0.00303679	2.33171
DET1	0.0479647	2.32641
GFPT1	0.0504862	2.30629
ARHGAP11A	0.0450498	2.30401
AGAP3	0.0326305	2.29264
AIFM1	0.0409602	2.29011
COA3	0.0168987	2.28857
MORF4L2	0.0246841	2.28827
PDE8A	0.012271	2.28472
ANAPC11	0.0295039	2.27162
TRAF4	0.0489607	2.26862
LRRC15	0.00328848	2.25469
ENOSF1	0.0204301	2.21749
PLK1	0.0430679	2.21598
AURKB	0.0333605	2.19154
PTRHD1	0.0500037	2.18088
MMP13	0.0423568	2.16992
EIF4EBP3	0.00193683	2.16183
RASA3	0.0181072	2.15895
ASPM	0.0471607	2.14921
GK	0.00353444	2.14757
TGFB2	0.00705891	2.13873
GLI4	0.0232786	2.13853
PNP	0.00439965	2.13746
ARG2	0.0106197	2.12929
FAM122B	0.0198635	2.1287
LTBP2	0.0326664	2.11735
KIF15	0.0353237	2.10821
FUS	0.0031447	2.10549
CENPH	0.0344173	2.10429
GPX8	0.000385068	2.09138
FAM122B	0.0175692	2.08881
B4GAT1	0.0338658	2.08047
SDC2	0.0171964	2.07882
UFSP2	0.00284838	2.06731
SPP1	0.0189656	2.05284
FYN	0.0407384	2.04601
HYAL1	0.0329346	2.03788
MSL3	0.0178048	2.03335
CCNF	0.0149384	2.03135
C3orf33	0.00996895	2.02903
SGSM3	0.0119799	2.02309
CRELD2	0.0343121	2.02208
GALNT1	0.0379625	2.02168
GNPNAT1	0.0030991	2.01593
CDCA7	0.0141129	2.01269
HIST2H2BF	0.0326104	2.00704
FN1	0.0144117	2.00581
TAB1	0.0273164	2.00017
FLAD1	0.0291088	1.99899
C3orf18	0.0204344	1.99141
CD164	0.0384421	1.9903
TRAPPC2	0.0137053	1.99011
DOT1L	0.0264838	1.98939
MAP3K7	0.0378349	1.98842
ATP7A	0.00446333	1.9804
SH3KBP1	0.0124497	1.97591
CENPT	0.0051704	1.97229
TGFB2	0.0210673	1.9689
SEPW1	0.0429432	1.9625
MAGOHB	0.0250765	1.95919
KPNA2	0.0129739	1.95756
NOP56	0.021576	1.95716
TTLL5	0.0295979	1.94967
CH242-209L2.1	0.0171075	1.9487
MCM2	0.0340887	1.94301
ALAS1	0.00777397	1.94191
FOXRED1	0.0031368	1.9415
DPH3	0.0208986	1.93817
PLA2G6	0.00191565	1.93605
CSTF2	0.000694331	1.93592
GOLT1B	0.00737278	1.9296
CU302278.8	0.00527654	1.92943
KIF22	0.0162109	1.92528
NCAPD2	0.00988273	1.92038
NFKBIE	0.00827359	1.91833
NCAPD3	0.0322623	1.91629
ZCRB1	0.00588917	1.91549
TPM2	0.0305686	1.89969
FAM46A	0.0184173	1.89225
GPR21	0.0027729	1.88856
CYB5B	0.0474674	1.88515
TMEM167A	0.0449767	1.88393
SMAGP	0.00423323	1.88177
RACGAP1	0.0424109	1.87951
GSTA4	0.0287304	1.87851
TSC22D2	0.0410003	1.87731
PRR3	0.0165009	1.87439
POC1A	0.0125867	1.87037
CDT1	0.0225465	1.86955
TPD52L1	0.0227893	1.86875
NFKB1	0.0445511	1.86431
SKA1	0.0121287	1.86092
YPEL1	0.0179889	1.85968
PPP3CB	0.0334991	1.85294
C2orf44	0.00111358	1.85201
RGS3	0.0212122	1.8479
PRELID3B	0.0199125	1.84406
NDUFB9	0.00916304	1.84125
MMD	0.0442839	1.83979
CHPF	0.0480308	1.83225
FANCE	0.0440848	1.83078
AP1S2	0.0078836	1.82127
TMEM63B	0.0135752	1.81688
FAM49B	0.000734894	1.81598
NVL	0.0373378	1.81165
ARHGAP21	0.0370405	1.81012
PELI3	0.0450245	1.79699
COX16	0.0461419	1.79626
ENY2	0.0178593	1.79551
USP6NL	0.0327375	1.79053
SLC4A7	0.00361643	1.79012
MCM3	0.0404818	1.78657
ERCC1	0.0163332	1.78567
FITM2	0.0234785	1.78396
KIF14	0.0131475	1.78396
PRR22	0.00371842	1.77829
FCGRT	0.0135442	1.77733
ADNP	0.0471987	1.77565
HIST1H2BN	0.0020362	1.77419
SLC30A1	0.0492998	1.77223
NSL1	0.0492982	1.76831
CH242-511J12.1	0.0412808	1.76407
TFG	0.0502061	1.75855
ZC3H3	0.00529547	1.75529
MCOLN2	0.0433807	1.74753
MRPS35	0.00379774	1.74464
NEK2	0.0327355	1.7431
HACD4	0.0282997	1.73947
ETFB	0.0417738	1.73819
KIF1BP	0.0151455	1.73783
MCCC1	0.046069	1.7362
RALGAPA1	0.023748	1.73574
LRRTM3	0.0352456	1.73225
C16orf91	0.0349417	1.72521
SHC4	0.0111628	1.72516
RCVRN	0.0127664	1.72487
RNF139	0.0357873	1.72019
USP38	0.0259629	1.71889
RBMX	0.00536964	1.71751
EEF1D	0.0246261	1.71641
BAG6	0.0182195	1.71603
C6orf106	0.019347	1.71442
STK6	0.030345	1.71418
WRB	0.017795	1.71124
BID	0.0209262	1.71108
CREM	0.0220871	1.71044
OSTC	0.0262641	1.70973
RABGGTB	0.0292086	1.7088
GK	0.039538	1.70783
SLC29A1	0.0190196	1.70547
YOD1	0.0294264	1.70424
NCS1	0.0348425	1.70245
ARFGEF2	0.0417469	1.70134
NECAP2	0.0202596	1.70054
DTL	0.00057809	1.70031
C2CD2	0.0059097	1.69949
CH242-358M12.4	0.0123501	1.69862
CCDC58	0.0467174	1.69724
CRYAB	0.0463287	1.69482
RNASEH2B	0.0341724	1.69352
VMA21	0.0019895	1.69265
VCAN	0.00123696	1.69133
ARPC1A	0.0358372	1.6912
MPDU1	0.00642181	1.6881
DPP8	0.0320404	1.68753
FKBP14	0.0405252	1.68632
POLR2G	0.0113209	1.68198
CKAP2L	0.0392259	1.68123
ALPL	0.0480431	1.68026
MTMR9	0.017517	1.67257
HNRNPH1	0.0372339	1.67167
RRAD	0.0152741	1.66882
RAE1	0.0288277	1.66776
ASF1B	0.00657793	1.66762
DENR	0.0177477	1.66118
AIM1	0.0314917	1.65984
PRKAB2	0.0307661	1.6579
SLC2A10	0.0483508	1.657
BPNT1	0.0390009	1.65381
NACC1	0.0448073	1.6533
CUL7	0.0200301	1.65303
JAK2	0.0472248	1.65226
AKTIP	0.0446849	1.65209
NOP10	0.0409765	1.65128
MAOA	3.92324e-05	1.64675
ZNF251	0.0478858	1.64622
POLA1	0.0202041	1.64492
C1QL4	0.0130864	1.64351
GFER	0.0326466	1.64325
CH242-236E18.2	0.00825895	1.64288
RUFY2	0.0216674	1.63796
UAP1	0.0144759	1.63742
FAM83D	0.0475146	1.63449
UHRF1BP1	0.009592	1.63345
DEPTOR	0.0356899	1.62968
MRC2	0.0151547	1.62889
SLC39A8	0.0292966	1.62853
FBXL20	0.0183055	1.62736
MAPKAPK5	0.0409581	1.62634
POLE2	0.0492086	1.62585
BRCA1	0.015762	1.62432
SNRNP40	0.00254341	1.62306
EBPL	0.0318022	1.62137
ARPC5L	0.0458546	1.62053
LAT	0.0207041	1.61594
CRTC1	0.0446197	1.61225
ST8SIA1	0.00588966	1.60944
XPO6	0.0149049	1.60839
LCAT	0.00291895	1.60813
CHEK1	0.00222399	1.60788
PGM3	0.00232063	1.60725
HNRNPAB	0.0206203	1.60695
UHRF2	0.0052138	1.60694
WWC3	0.0328992	1.60237
OSGEP	0.00968198	1.602
PSMB7	0.0177004	1.60041
NCAPG	0.0430677	1.59988
ZBTB37	0.0279124	1.59768
SSR3	0.0334288	1.59729
IL20RB	0.0479644	1.59219
SLIT3	0.0355522	1.58826
KCNN4	0.021738	1.58706
OR10A4	0.020431	1.58681
SUPT4H1	0.0474644	1.58658
PLEKHG5	0.00405403	1.58558
C4orf46	0.0308968	1.58485
MTFR2	0.0134112	1.58297
MAT2A	0.0441588	1.58231
NDUFAB1	0.0456149	1.57883
SLC26A1	0.00417638	1.57772
ERI1	0.00355501	1.57676
CCDC114	0.0387084	1.57625
PPEF1	0.0404174	1.57625
PLIN3	0.016457	1.57439
VIM	0.0275621	1.57429
SPATA17	0.00307333	1.57416
ITGA6	0.0204385	1.5727
CCDC71L	0.0275628	1.5722
PLEKHA3	0.0408826	1.57189
MSH2	0.00856954	1.57099
TRAPPC4	0.0182521	1.5709
TJP2	0.0227248	1.5665
GTSE1	0.043393	1.56626
WHSC1	0.0304528	1.56575
DCUN1D5	0.0340668	1.56508
ADAM10	0.00536079	1.56508
WEE1	0.00168895	1.56326
MAP2K1	0.0185854	1.56267
KDM5C	0.000137048	1.56205
PDIK1L	0.0351681	1.56186
RPL18	0.0454266	1.56042
AASDH	0.0184669	1.55857
PDP1	0.0126878	1.55652
PREB	0.0314854	1.55622
TMEM38B	0.00783452	1.55261
SLC25A37	0.0406294	1.55238
PCNA	0.0285791	1.55222
RCN3	0.0026162	1.55204
BTG1	0.00568576	1.54586
CPT2	0.0498578	1.54494
ACTR3	0.0462757	1.54211
FANCM	0.0430946	1.53831
SNRPD1	0.0501879	1.53678
DCAF15	0.0435758	1.53503
OPN1SW	0.00822454	1.52912
CCDC138	0.0351141	1.52893
UHRF1	0.00163304	1.52819
C6orf141	0.0487655	1.52738
TFAP2A	0.00107406	1.52688
KLHL17	0.030333	1.52602
SLC30A7	0.0429806	1.52282
EXOSC10	0.0293019	1.5215
MCCD1	0.0432781	1.52075
SYDE2	0.0122213	1.52027
PDIA4	0.0482066	1.51872
COX7A2	0.0424017	1.51765
EFTUD1	0.0207799	1.517
TNFRSF12A	0.0424703	1.51347
SMURF2	0.00105994	1.51242
MTRR	0.0374225	1.50798
MTMR7	0.00107499	1.50797
PDLIM4	0.0210387	1.50484
TNPO3	0.0397853	1.50236
USP51	0.00194344	1.50205
PDE1C	0.0130651	1.49811
FIGNL1	0.0136048	1.49723
ITGA3	0.0253231	-1.50076
PHF8	0.0397642	-1.5487
GNL3L	0.0482827	-1.55132
TMEM167B	0.0018021	-1.56342
WASF3	0.0448306	-1.6314
ATP9A	0.0240116	-1.64084
ITGAV	0.0254804	-1.64222
SNORA58	0.0320108	-1.67555
SNORA58	0.0320108	-1.67555
NDUFAF7	0.0348478	-1.724
PTPRS	0.0231246	-1.73343
SSH2	0.0482158	-1.75431
TAB3	0.03736	-1.76751
IFN-OMEGA-6	0.023486	-1.78536
GABBR1	0.0320788	-1.90666
FANCE	0.0484052	-2.03028
BCAP31	0.0403469	-2.15801
CH242-445E7.1	0.0267903	-2.27699
CU463271.1	0.0421333	-2.37013
TTC29	0.0498664	-2.38867
ssc-let-7g	0.0411583	-2.44865
ATP6V1G1	0.0311651	-2.50472
S100A2	0.0195708	-2.59284
PIP4K2A	0.0269867	-2.63525
UXT	0.0137876	-2.73406
TRAF3IP1	0.016559	-2.92349
LAMTOR5	0.0456271	-3.20534
SNORD62	0.0373266	-3.21651
CD59	0.0318064	-3.24925
FGFR2	0.0278294	-3.41149
PER1	0.0407701	-3.44421
TNFAIP6	0.00137441	-4.15051
AKT3	0.0271389	-4.22405
SNORD81	0.0492574	-4.50894
MORF4L2	0.0413178	-5.52441
snoMBII-202	0.037924	-5.72548
SNORD39	0.0135411	-6.25734
SNORD29	0.0121582	-6.88973
