# Supplementary material for: Mapping molecular landmarks of human skeletal ontogeny and pluripotent stem cell-derived articular chondrocytes
Source: Nat Commun. 2018 Sep 7;9:3634. doi: 10.1038/s41467-018-05573-y (PMC6128860; doi:10.1038/s41467-018-05573-y)
Supplement: Supplementary file 29 — Supplementary Data 27 [file 41467_2018_5573_MOESM29_ESM.xlsx]

## Sheet: Sheet1
Supplementary Data 27: Genes significantly differentially enriched in adult pig ITGA4+ BMPR1B- articular chondrocytes vs ITGA4- BMPR1B+ articular chondrocytes (p<0.05). Positive sign indicates enrichment in ITGA4+ BMPR1B- cells.
A4+B1B- vs A4-B1B+
Gene name	P-value	Fold change
RGP1	0.0262691	167.899
PRG4	0.00116401	28.1049
LUM	0.00365634	21.6192
CYP1A1	0.00899863	19.8441
MARCKS	0.000701037	18.92
HP	0.0176518	16.254
WIF1	0.000632825	15.3175
CDH13	0.00200518	14.0194
ABI3BP	0.00159183	13.9365
ITGB8	0.00238806	13.3276
MAFB	0.00150303	11.9895
CEMIP	1.60848e-05	11.8754
PTGFR	0.0127851	10.2073
SLC16A7	0.000371936	10.1549
COL14A1	0.0193426	9.9446
CXCL8	0.0479962	9.586
COL1A2	0.00374424	9.48729
ANPEP	0.0196819	9.3738
SEPP1	0.00295209	9.17407
VCAM1	0.00117163	9.06863
PLPP3	0.00171318	8.55658
COL14A1	0.0176279	8.54068
C4A	0.0350587	8.50694
SAL1	0.0499508	8.45446
CH242-185F9.2	0.0081394	8.38867
PTN	0.00943548	8.03234
MYLIP	0.0115191	8.02857
APOD	0.0222778	7.81683
CTSS	0.00360311	7.69546
OGN	0.00204625	7.40683
MEDAG	0.00343991	7.19473
ITM2A	0.018805	7.1756
COL10A1	0.0179328	6.67102
EFEMP1	0.00444987	6.64313
ADAMTSL3	0.00333615	6.55538
POSTN	0.010567	6.21607
KCNE4	0.00256384	6.20663
PDGFRA	0.0228204	6.0155
SRGN	0.033415	5.93961
POSTN	0.00965076	5.72037
CXCL2	0.0304554	5.63558
SNORD26	0.0114402	5.59559
LTBP1	0.00659936	5.55647
C1QC	0.0117121	5.41705
FABP5	0.010337	5.35078
SORL1	0.0317275	5.34199
LAMB1	0.000203279	5.34088
C4BPA	0.0144272	5.28227
CFH	0.00845041	5.2147
GNG11	0.00141688	5.2028
HMOX1	0.00404348	5.17048
CDO1	0.0403086	5.16976
CD68	0.00517203	5.14346
PLK2	0.00391179	5.02301
CERS6	0.0112699	4.89892
TAGLN2	0.00574981	4.83565
RGS2	0.00714213	4.82804
LBH	0.00297591	4.77345
DPT	0.00353806	4.7227
CU468433.4	0.0496347	4.67644
LGALS1	0.00199657	4.65593
SRPX	0.0167976	4.63849
PDK3	0.0329775	4.58353
RPL8	0.0277704	4.56711
SNORA1	0.00914943	4.55267
PRELID3B	0.0213459	4.52993
NQO1	0.0153248	4.39993
MAGED1	0.0383327	4.39129
FTL	0.00444108	4.36524
CHCHD5	0.0169542	4.34987
GNAS	0.0159988	4.32989
CTSL	0.00523556	4.27828
TCF4	0.0372914	4.27414
RGS5	0.0036539	4.26653
CFH	0.0135644	4.25581
TFG	0.0311873	4.21499
CALCRL	0.00420675	4.17311
TLR4	0.0102297	4.17104
IFI30	0.0137517	4.14544
ABCA1	0.0126695	4.12399
CH242-113D13.1	0.0492877	4.11192
CTSK	0.0138304	4.11065
CH242-358M12.3	0.0349931	4.09258
RBBP7	0.0466537	4.0838
PTGR1	0.017652	4.0831
MAB21L2	0.0209784	4.06557
LHFPL2	5.79945e-05	4.03836
IGF1	0.0283042	4.0364
NTN1	0.00771103	4.00287
CXCL14	0.0110995	4.00103
PECAM1	0.00802077	3.99059
ADAMTS1	0.0110397	3.97229
GNAS	0.00804962	3.96417
SNORD63	0.047916	3.96122
TYROBP	0.0238169	3.9318
SMPDL3A	0.0185614	3.91254
IGF1R	0.0466134	3.90307
MAP2	0.014472	3.89895
FGFR2	0.0074655	3.86074
SNORA66	0.0437668	3.84781
ABCA1	0.00540679	3.83534
APOE	0.000185368	3.80041
TMEM26	0.0181666	3.76227
TLR4	0.0116753	3.76026
IK	0.0498145	3.7546
ACP5	0.024024	3.74921
DCN	0.0466198	3.74754
IRAK4	0.0415961	3.73623
CST3	0.000875754	3.72709
ADAM33	0.0346627	3.72639
SGK1	8.01602e-05	3.72427
ANTXR2	0.00310995	3.67194
C10orf107	0.0297239	3.66503
NTN4	0.00490505	3.65574
ZCCHC6	0.0227498	3.62089
RPS16	0.0302052	3.61801
MMP8	0.0176913	3.612
SLCO2A1	0.00682688	3.61016
MMP13	0.00317973	3.58271
CCDC22	0.0307695	3.543
ENG	0.00156389	3.53048
IL18	0.0220996	3.50417
CH242-378F17.1	0.0230448	3.47566
RALGDS	0.0102659	3.47239
DRAM1	0.0142029	3.4719
PTGS1	0.00138429	3.39755
MYO1B	0.00944947	3.3945
TWIST2	0.0105745	3.39299
CH242-176I15.2	0.0134693	3.38479
PRKAB2	0.0173874	3.3669
ZEB2	8.69162e-05	3.339
TFPI2	0.0407579	3.33732
ADGRG2	0.00371958	3.31698
PDGFRA	0.037553	3.27762
SERPINE2	0.015407	3.27401
TCAIM	0.00399589	3.26665
C6orf136	0.0220272	3.2613
DLG2	0.00771936	3.2432
SERPINF1	0.0398393	3.23592
INO80E	0.0257194	3.23109
CCDC122	0.0144321	3.21916
PMAIP1	0.0388377	3.20863
SERPINB8	0.0268551	3.19021
RAB3IL1	0.00365139	3.18314
LAMP2	0.0279028	3.16371
LYZ	0.0175795	3.14252
GNAI1	0.00235014	3.12829
C9	0.00461223	3.122
ZFP36L1	0.0132505	3.11867
PTPRD	0.0388415	3.11534
CSTB	0.0167752	3.10822
MAP2K6	0.0100402	3.10195
ASAH1	0.0205766	3.10192
GPM6B	0.0249903	3.07886
NFKBIZ	0.0006697	3.07148
PTPRK	0.00145008	3.06177
ANKRD10	0.0026895	3.03401
SFRP1	0.00362	3.0335
TMEM100	0.00904898	3.03224
PKIG	0.010214	3.02744
CRYAB	0.00206018	3.02228
ADAMTS1	0.0492327	3.00935
GDF10	0.0193003	2.99755
HOXD10	0.00556208	2.99675
ADAMTS5	0.0110753	2.99511
STX11	0.0226426	2.99312
CHAC2	0.0241295	2.99173
ANTXR1	0.0154704	2.98973
CTSH	0.0306361	2.98517
PIR	0.0175824	2.95011
S100A2	0.0445504	2.94558
SLA-11	0.0352631	2.94485
FUCA2	0.0284116	2.94413
POLA1	0.000862286	2.94051
ABCA1	0.0212671	2.93577
LAMP2	0.0360189	2.9282
DIO2	0.016275	2.92156
ABHD17C	0.0165556	2.92037
PEA15	0.00141901	2.91913
CH242-240D14.1	0.0409047	2.91295
UXT	0.0225568	2.9124
CDH11	0.0232736	2.90787
ARRDC3	0.0269925	2.89304
BLVRB	0.0323756	2.8862
TBC1D20	0.0258256	2.88127
HUWE1	0.0426944	2.8659
SLA-1	0.0279065	2.8646
CORO2B	0.0173933	2.86379
POLH	0.0239577	2.85856
TNXB	0.00813886	2.85768
LIMA1	0.01174	2.8551
GLT8D1	0.0407816	2.85424
CH242-210O13.1	0.0437457	2.85411
ARID5B	0.0463611	2.85213
RBMX	0.0258387	2.84734
CUX1	0.00307947	2.8449
GBP2	0.0178082	2.82881
PLTP	0.00676154	2.82117
BMP4	0.0232824	2.81482
GPR68	0.0210101	2.81419
UBA7	0.0379781	2.8113
CLASP2	0.00336278	2.79713
AHR	0.0077104	2.79361
PLS3	0.0389294	2.78976
ABCB1	0.0467247	2.78412
IGFBP4	0.00861468	2.78366
MTHFD2L	0.0410509	2.76979
SLA-7	0.017711	2.76748
PRNP	0.00703653	2.76177
NOX4	0.00254605	2.75683
CXCL16	0.0210455	2.75653
PRSS23	0.0253217	2.75435
TBC1D19	0.0110849	2.74758
ANOS1	0.00125671	2.74373
DZANK1	0.00743397	2.73393
SNORA62	0.0324417	2.72789
CU407238.7	0.025592	2.72746
MAN1C1	0.0128875	2.72625
C5AR1	0.0362202	2.72384
GNG10	0.028965	2.71153
MID1	0.0321364	2.71148
TEX26	0.0108596	2.70758
SAT1	0.00809971	2.69814
CCNL2	0.0159156	2.69656
GNG10	0.0330921	2.68986
SPRY4	0.0109718	2.68286
CAPRIN2	0.0323446	2.68215
CLEC14A	0.00526219	2.67236
SLC36A1	0.0037896	2.67057
ACSS3	0.0486098	2.66746
PDGFD	0.0198536	2.66122
C1QTNF2	0.0284196	2.65889
HACD4	0.000900867	2.6534
CHRNA3	0.0066243	2.6491
SLA-DQA	0.0303904	2.64909
ANO5	0.0150123	2.64891
FGF10	0.00584265	2.64614
PLA2R1	0.0301177	2.64001
GCLM	0.0143555	2.63889
APP	0.0280624	2.62662
ALDH3A1	0.0279314	2.61714
ANXA1	0.00449546	2.61593
GPM6B	0.0279918	2.60746
RBBP7	0.0420752	2.60178
C1QA	0.0262412	2.59802
TFRC	0.0270797	2.59267
CTSA	0.0366303	2.58718
SNX10	0.0199793	2.58353
AKT2	0.0163664	2.58129
CPEB2	0.0139234	2.57366
FAM110D	0.027672	2.56799
SERPINB9	0.0299501	2.56589
GEMIN8	0.0244411	2.56252
TXNRD1	0.00592583	2.55869
SNORA12	0.00411831	2.55324
ADAM9	0.0192371	2.54838
ADAMTS6	0.0299502	2.54367
CTSB	0.0336065	2.54286
DLX3	0.0232027	2.54221
CLMP	0.0180205	2.54008
ASPN	0.0108537	2.53325
MAPK4	0.0164159	2.52782
CXCL16	0.0203048	2.52579
HNMT	0.0172087	2.5244
OLFML2B	0.0214188	2.51217
MB21D2	0.0481635	2.51015
PDE5A	0.0343555	2.50733
PLEKHO1	0.000696218	2.50633
GNL3L	0.0370628	2.50601
RGS17	0.00296687	2.50163
CCS	0.0231273	2.50141
FYB	0.0389484	2.49902
PLA2G4A	0.0437705	2.49564
SEMA3C	0.00106563	2.49552
PLA2R1	0.0446315	2.49464
TPR	0.00538095	2.48888
GLUL	0.00455271	2.48505
ALOX5AP	0.0393512	2.48304
GNB5	0.00742716	2.47914
VCAN	0.0235112	2.4787
RRAGC	0.0126229	2.47837
A4GALT	0.0465497	2.47673
TCF4	0.0301164	2.47669
DUSP6	0.0153288	2.46971
FBLIM1	0.0146884	2.46825
CXCR4	0.00713604	2.45889
EMCN	0.00429308	2.45788
MXRA5	0.00357237	2.4578
AHSA2	0.00610512	2.45646
GPC6	0.019628	2.45285
PGA5	0.0366279	2.45235
SNX9	0.0236883	2.45064
ZNF503	0.00532403	2.45044
IFI44L	0.0232457	2.44001
CD53	0.0265369	2.43761
CH242-236H7.3	0.00968674	2.43603
GLIPR1	0.00454692	2.43464
CHTOP	0.0395543	2.432
DUSP4	0.00916761	2.42866
CYBB	0.028888	2.42583
MID1	0.0178694	2.42037
DKK3	0.012588	2.41799
SNAP91	0.0251334	2.41729
IL18	0.00724557	2.4097
CSNK1D	0.0250348	2.40057
B2M	0.0376139	2.38475
TBX18	0.013982	2.38301
MPEG1	0.0316116	2.3768
PLPP1	0.0488903	2.37679
CD63	0.045351	2.37668
HSF4	0.0143595	2.37297
NDUFA1	0.00937709	2.36901
RGL1	0.0106901	2.36659
FAM213A	4.50572e-05	2.357
GLA	0.00611506	2.35515
NRIP3	0.00763625	2.35427
BEND6	0.0341109	2.35414
MFSD1	0.0450067	2.354
SPON1	0.0365387	2.35051
LMO2	0.0072389	2.35014
EPM2AIP1	0.0494108	2.34955
JAKMIP2	0.01987	2.34221
CLEC2B	0.0463841	2.34146
SYNGAP1	0.00544669	2.33647
PDE4D	0.00347561	2.33472
Metazoa_SRP	0.0240001	2.33288
PLAT	0.00813247	2.33183
TSC22D2	0.0477707	2.32473
DPYD	0.0333815	2.31453
SNORA2	0.0417106	2.3078
COTL1	0.0456384	2.30733
PGK1	0.00122624	2.30651
SDK1	0.0021583	2.30632
TRAF4	0.0353553	2.30354
IKBKG	0.0180096	2.30307
C15orf48	0.0193564	2.30204
SLC5A6	0.00661497	2.30142
ZBED6	0.0429537	2.30141
ZNF280B	0.0314734	2.29919
GRIA4	0.0485189	2.29095
AP2B1	0.00760411	2.28898
FNDC1	0.0035966	2.28457
ECE1	0.00509445	2.28253
RIC3	0.0218121	2.27176
F2RL2	0.025979	2.27174
ZNF664	0.0194644	2.26335
FOPNL	0.0265627	2.2617
IKBIP	0.0164738	2.26029
RCAN1	0.00779739	2.25955
NR2F2	0.0372407	2.2584
RAB32	0.0412401	2.2565
NOL11	0.0432658	2.2554
BAG6	0.0475826	2.25507
DNAJC6	0.0119977	2.25281
SNORA53	0.0494301	2.25203
SBAB-554F3.9	0.0333654	2.24942
KLF7	0.019738	2.24389
TMEM98	0.0490809	2.24179
HUWE1	0.032861	2.2413
RGS10	0.00581479	2.23758
RGS4	0.0140924	2.23539
SLC25A6	0.0353109	2.23438
DLG5	0.0337459	2.23174
IGF1	0.0333845	2.22878
PDE7A	0.0378333	2.22192
ACSL4	0.0224397	2.22006
MORC4	0.034606	2.21807
S100A6	0.00863636	2.21622
RIT1	0.0175947	2.20932
EPHA4	0.0132792	2.20876
AP1S2	0.000747808	2.20752
USMG5	0.0340872	2.20713
SAT1	0.0209826	2.20681
EXOSC9	0.0229899	2.20038
ABHD4	0.0309717	2.19801
ADRA2A	0.0364819	2.19673
SAMHD1	0.0439816	2.19607
EMP2	0.0148808	2.19509
HIVEP2	0.0115462	2.1949
TMSB4X	0.03052	2.187
HSP70.2	0.0500398	2.18026
ADGRL2	0.0247729	2.18019
TIA1	0.0474013	2.17466
SH3PXD2B	0.000174923	2.17037
LIPA	0.0202861	2.16953
PRKCH	0.00901928	2.16935
PITX3	0.0401559	2.16708
APPL2	0.0476186	2.16428
GK	0.0376774	2.16133
SCARNA6	0.0270787	2.15438
TMSB4X	0.0356011	2.15397
CTTNBP2NL	0.0289968	2.15329
PHLDB2	0.0352114	2.15201
PTGES	0.0416164	2.15096
MCAM	0.00238888	2.14812
GCK	0.0194893	2.14583
CAMSAP2	0.0153618	2.14553
SMC1A	0.00676069	2.14288
PSMA3	0.047678	2.14096
C9orf16	0.0299423	2.13938
HUWE1	0.0436596	2.1382
TALDO1	0.023358	2.13722
ZNF239	0.0401027	2.13381
UBA7	0.0432102	2.13267
GSTO1	0.00773227	2.13218
SERPING1	0.0399765	2.12575
ST3GAL1	0.00921533	2.12531
HADH	0.0336232	2.12147
PHYHD1	0.00541855	2.11742
STK4	0.0372236	2.11691
PPM1L	0.00904202	2.11525
DNAJA4	0.0282986	2.11418
SAMD9	0.0107078	2.11316
FOXP2	0.0267731	2.11308
DAAM2	0.0400863	2.10994
CITED2	0.0225637	2.10763
DLG5	0.0254091	2.10731
ST6GALNAC2	0.0383729	2.10522
PRRX2	0.0176826	2.10314
FAM167B	0.020058	2.10232
NUP43	0.0384063	2.1011
FZD4	0.0470733	2.09683
CSNK1G1	0.0430112	2.09595
SREK1IP1	0.0281152	2.09435
IL13RA1	0.0254547	2.08823
C12orf49	0.0201695	2.08049
CEP85L	0.0445727	2.0771
MAP3K7	0.0362248	2.0743
SAT1	0.0498775	2.07224
FECH	0.0151912	2.06961
EGR3	0.0396771	2.06929
HHIP	0.0182464	2.06643
THBS2	0.00377929	2.06354
ADGRL4	0.0208785	2.06236
EIF2S3	0.0302621	2.06181
GABARAPL1	0.0395144	2.06147
FYB	0.0194055	2.06041
PYGB	0.00675921	2.05853
STARD8	0.00482775	2.05812
SNORA49	0.00110297	2.05623
SLC19A2	0.00569731	2.05569
PPARA	0.0482183	2.05426
FHL1	0.0295549	2.05361
RPS6KA1	0.0332222	2.05171
TIMP1	0.0251978	2.04892
MCAT	0.017152	2.04562
FILIP1L	0.022833	2.04273
SLC7A8	0.0103666	2.0378
BATF3	0.00104673	2.03719
DOPEY2	0.00864515	2.03632
STK17B	0.014166	2.03338
GNAS	0.0462704	2.03253
CDK14	0.0191277	2.03192
ZNF662	0.0216107	2.02925
ADCY7	0.0421359	2.02381
PTPN9	0.0214767	2.02226
SRSF5	0.00933029	2.01688
OAS2	0.00197351	2.01485
CPSF1	0.0193755	2.01446
AMMECR1	0.0170819	2.01431
TNK2	0.016256	2.01056
BMPER	0.0255649	2.00882
TM7SF3	0.040766	2.00468
LIPG	0.044218	2.00431
SKIL	0.0308062	2.00181
SOX4	0.0121763	1.99897
RILP	0.0258001	1.99751
ZNF365	0.020122	1.9975
NDUFA4	0.0486357	1.99734
PDGFRB	0.00595174	1.99688
DRAM2	0.0175954	1.99434
DMD	0.0369168	1.98875
G6PD	0.0354875	1.98828
PARP3	0.0323412	1.98666
ACTC1	0.0409864	1.98592
CHST7	0.0127829	1.9835
LONRF3	0.00567587	1.98261
TOMM34	0.0392592	1.98154
TMEM243	0.0435564	1.97718
GNAS	0.0216811	1.97595
AFG3L2	0.0381596	1.97478
ABRACL	0.00147866	1.97325
PRDX1	0.000750158	1.97322
GPR75	0.0306188	1.97156
ZNF706	0.0246851	1.97041
SNORA63	0.000992395	1.97026
TRIM25	0.0298349	1.96946
CD86	0.00327541	1.96568
TSPAN18	0.0133565	1.96018
RTFDC1	0.00721862	1.95836
CD209	0.0202125	1.95677
SIGLEC1	0.0118189	1.95671
ALKBH1	0.0262925	1.95655
TOE1	0.0452538	1.95588
RABIF	0.00185546	1.95584
FRMD3	0.0271855	1.95523
EDN1	0.0326347	1.95476
CD34	0.0213695	1.95475
TMED5	0.0289732	1.9536
SAT2	0.0279194	1.94977
ABCC5	0.0143871	1.94714
VMO1	0.0162487	1.94712
WDR82	0.0291086	1.94502
ACTR1A	0.0151688	1.944
FAM20A	0.0024186	1.9429
HUWE1	0.0152991	1.94254
DRAM1	0.0188756	1.9404
CTU1	0.00400314	1.93936
ZNF740	0.0450661	1.93908
ARAP1	0.00809091	1.93763
F3	0.0030181	1.93695
CYGB	0.0216147	1.9356
B4GALT1	0.00796504	1.93412
CASP9	0.0417018	1.93397
COX17	0.0215035	1.93301
PRKAB1	0.0475145	1.93197
LGALS8	0.014249	1.93022
RAPGEF4	0.00551609	1.92546
ALDH9A1	0.0406894	1.9228
RYR2	0.0202808	1.91909
DLG1	0.0145704	1.91779
CCDC170	0.0500183	1.91523
LYSMD4	0.0106516	1.91467
SCML1	0.0201477	1.91361
C6orf106	0.0133379	1.90941
HMBOX1	0.0244508	1.90889
MUM1L1	0.0362246	1.90855
MET	0.0145429	1.90763
TBL1X	0.0450033	1.90614
TMEM140	0.0132776	1.90546
LLPH	0.00138938	1.90426
C2	0.00506168	1.90209
KMT2D	0.0255364	1.90153
ABL1	0.0263736	1.90104
CP	0.0494275	1.89607
FAM160A1	0.0274937	1.89247
PCNX	0.0345037	1.89109
SNORA71	0.0354917	1.89071
DNAJB2	0.0331227	1.8907
C17orf80	0.0319013	1.89026
CARD6	0.00146942	1.88881
Metazoa_SRP	0.0206252	1.88695
FOLH1B	0.0105141	1.88559
FAM84B	0.037278	1.87839
C17orf62	0.00991253	1.87733
COL8A2	0.0306294	1.87705
PCOLCE	0.0387408	1.87624
PLGRKT	0.0344498	1.87411
DESI1	0.0183246	1.87255
GCLC	0.00137039	1.87204
MAT2A	0.0225825	1.87169
ALS2CR11	0.0362016	1.87121
CMIP	0.0294654	1.86895
OAF	0.0145274	1.86788
RNF157	0.00961967	1.86693
TMX4	0.04313	1.86382
ABHD17B	0.0298318	1.86227
SWT1	0.0258731	1.86143
SERPINB7	0.022893	1.86019
ZFP92	0.0357062	1.85986
PLK3	0.0179236	1.85902
UBASH3B	0.00206155	1.85812
DOCK9	0.0448971	1.85792
GJA1	0.0192011	1.8533
PABPN1	0.0339506	1.84998
NOP10	0.0359204	1.84756
LYN	4.23488e-06	1.84679
PDP1	0.0054776	1.84648
LAT2	0.0399316	1.84365
CSRP2	0.0422466	1.84235
PRKG1	0.028457	1.84215
FAM96B	0.036935	1.84148
NUDC	0.0157629	1.83901
STK19	0.021691	1.83879
RPS6KA3	0.0356875	1.83342
SEMA5A	0.0191358	1.83192
SRSF7	0.0287557	1.82958
PRRG1	0.00847122	1.82923
LAT	0.0410151	1.82781
PTPN1	0.00180502	1.82763
NUP93	0.041274	1.82585
TTLL8	0.0299231	1.8252
FAM83G	0.017969	1.82258
TIGAR	0.0149023	1.82234
MID1	0.0331007	1.82228
PTPRG	0.0123381	1.82088
MRPL28	0.0488835	1.81999
CPXM1	0.0123467	1.81646
ABCB7	0.0427284	1.81605
STOM	0.0186607	1.81581
MSR1	0.0194562	1.81437
ANK2	0.0107876	1.81141
PAF1	0.0474353	1.81105
ACOT8	0.0359374	1.81055
EMC8	0.0207487	1.80998
NCBP2	0.0221136	1.80811
SLC22A3	0.042912	1.80582
PRICKLE1	0.0211499	1.80431
PELI3	0.0432796	1.80331
RBMS1	0.0326698	1.80306
KSR1	0.016093	1.80152
RAB2B	0.0184323	1.79814
ZNF281	0.00723615	1.79489
SSH3	0.0435674	1.7942
FAM96B	0.0365564	1.79387
RPS6KA3	0.0375829	1.79362
FXYD5	0.0143288	1.7932
AGPAT1	0.0321008	1.7899
ABCC1	0.0179953	1.78482
WSB1	0.0428955	1.78409
RAPGEF3	0.0403753	1.78338
RAB8B	0.027392	1.7824
C19orf24	0.0338743	1.78209
GYS1	0.00516286	1.78149
CSNK1E	0.0230991	1.78025
TMLHE	0.0377632	1.77938
PFKFB2	0.045779	1.7783
SMAD7	0.0261022	1.77654
IGFBP6	0.020088	1.77607
KALRN	0.0127286	1.77367
TANC2	0.0042771	1.77239
COCH	0.00139552	1.77216
F11R	0.0100942	1.77181
SYTL4	0.0242011	1.77175
ZSCAN9	0.0496948	1.77109
RAB5C	0.0435234	1.77097
PLXNA2	0.0294601	1.76664
EHD4	0.0157401	1.76616
STK35	0.0282098	1.76613
KLHL29	0.022271	1.76575
ETS2	0.0325765	1.76542
GAPDHS	0.0391949	1.76219
FHL2	0.0497348	1.76205
CDKL5	0.0428181	1.75909
NBEA	0.0201102	1.7576
TMEM14A	0.0224062	1.75709
PLXNC1	0.00425479	1.75608
SPPL3	0.0113391	1.75494
YBX3	0.0405418	1.75461
NMI	0.0476475	1.75416
ECI2	0.0298824	1.75251
CD44	0.00608407	1.75184
GRHPR	0.04485	1.75096
PPP1R12B	0.0382818	1.74918
PC	0.00481525	1.74891
DNAJA2	0.0334047	1.74785
HDAC4	0.0378879	1.74525
AGFG1	0.0197335	1.74494
PTK2	0.0429137	1.74466
P4HTM	0.0158419	1.74403
ARHGAP12	0.00503034	1.74361
TBX2	0.0238243	1.74326
ARAP1	0.0235728	1.73877
NXT1	0.0405178	1.7382
LUZP1	0.00911833	1.73743
FAM84B	0.00313956	1.73633
COX15	0.0352351	1.73499
ZFAND3	0.0376937	1.73465
CPEB4	0.0480874	1.73051
TRAPPC2	0.0190464	1.73018
CCDC102A	0.0405822	1.72982
ZCCHC6	0.0446193	1.72974
PITRM1	0.00401592	1.7295
VPS16	0.0200704	1.72885
MBOAT2	0.00978205	1.72817
HSPA1B	0.0331728	1.72782
ZNF606	0.0430118	1.7269
LCLAT1	0.00972534	1.72557
FKBP1A	0.00276991	1.72498
PPP2R1B	0.0474444	1.72467
RRM1	0.0478008	1.72193
SMAP2	0.00454233	1.71991
NHS	0.0181779	1.71938
ATAT1	0.0270778	1.71839
PATL1	0.0358501	1.7177
DPP4	0.0467979	1.71703
CCDC71L	0.00690519	1.71544
DBNDD2	0.0499997	1.71393
MNS1	0.0207468	1.71291
PCDHB6	0.0359534	1.71086
SUSD6	0.0252696	1.71025
GOSR1	0.0441444	1.70793
EAF1	0.00323658	1.70739
WDFY1	0.0228199	1.70675
BTBD3	0.0228342	1.70478
PSMA5	0.0496622	1.70433
ICAM1	0.0368508	1.70425
FBXO32	0.0379959	1.70366
DVL2	0.00776864	1.70285
PTGER2	0.0142818	1.70111
PIGA	0.017019	1.70102
FGFR4	0.0406927	1.70066
PATL1	0.035025	1.70019
ST6GAL1	0.00791956	1.70019
MANSC4	0.0435827	1.69967
CDH11	0.042762	1.69929
RPS6KA4	0.0251148	1.69882
LGI3	0.0303476	1.69781
ABTB1	0.0252684	1.69732
PTCHD3	0.044506	1.69635
RREB1	0.0436308	1.69516
DHX38	0.0209463	1.69348
SEH1L	0.0466893	1.69185
ERN1	0.010154	1.69097
BPNT1	0.0353161	1.69026
DDX39A	0.00282773	1.68997
RCC1	0.0186628	1.68995
KIAA0513	0.0492391	1.68954
TPP2	0.00309853	1.68663
SYTL2	0.0103319	1.68496
CDK15	0.0350702	1.68478
LRRC4B	0.0249805	1.6837
FKBP2	0.0323703	1.68101
NUFIP1	0.033009	1.67717
MAGI1	0.033238	1.6756
FBP1	0.0122464	1.67543
ZSCAN26	0.019756	1.67429
FAIM2	0.0213031	1.67231
USP42	0.0280286	1.67154
BMP2K	0.00790152	1.67148
ATP13A3	0.0121333	1.67146
HYOU1	4.79675e-05	1.67052
RBM15	0.037021	1.67009
LGALS8	0.00895327	1.66967
ADRB1	0.0168452	1.66948
RWDD2A	0.037153	1.66656
PHF21B	0.0360796	1.66562
NOCT	0.00612588	1.66543
TNS1	0.0040058	1.66317
U6	0.0302528	1.66204
MAOB	0.0323387	1.66201
EEF1D	0.0492745	1.66148
WDR45B	0.0299375	1.6602
GOT2	0.0120998	1.65931
TSPAN7	0.0409432	1.65866
DLST	0.0339302	1.65744
CPSF3L	0.0454938	1.65456
GDF11	0.0185561	1.65397
PCED1A	0.0278591	1.65389
CTTNBP2	0.0149452	1.65257
NKX3-1	0.0310152	1.65222
GZF1	0.0276712	1.65193
SLC37A2	0.0196677	1.6498
PTPN5	0.0301692	1.64946
IL16	0.0480161	1.6482
HSPA13	0.0339815	1.64612
USPL1	0.0420968	1.64459
CKB	0.0227629	1.64234
INPP4A	0.00153864	1.64176
GPN2	0.0375902	1.64117
ZFHX3	0.0247244	1.64089
DNASE2	0.0334157	1.63777
ADGRG2	0.024059	1.63763
RNF149	0.0487306	1.63593
ACVRL1	0.0227887	1.63544
SDC1	0.00986659	1.63538
MFSD6	0.0133962	1.63499
PTPRE	0.0199621	1.63468
ADGB	0.0269399	1.63465
NEK5	0.0376471	1.63443
SLC22A15	0.046682	1.63274
PRRC2A	0.01086	1.63233
ECD	0.0159203	1.63081
PGS1	0.0291849	1.63051
RASA2	0.00768035	1.62905
SH3GL3	0.0312751	1.62696
UTP15	0.00592845	1.6267
UHRF2	0.0102293	1.62353
TP53BP2	0.043043	1.61607
WNT5A	0.0437038	1.61472
ACTN1	0.0131419	1.61397
CAMSAP1	0.0152822	1.61187
TNS1	0.0197949	1.61109
HES6	0.0322008	1.61083
PPTC7	0.0370155	1.61075
LRP8	0.0174209	1.6101
JMJD6	0.0086145	1.61002
TNFSF10	0.00307073	1.60451
GNA13	0.0318463	1.60415
CALML4	0.00274979	1.6036
NANOS1	0.0422381	1.60191
RP2	0.0434035	1.60058
CYB561	0.0250856	1.59557
CHSY3	0.00575424	1.59525
RBM23	0.0495039	1.59403
RERG	0.029658	1.59384
ACVRL1	0.0456096	1.59126
CACNB2	0.0262389	1.59055
MACF1	0.0115602	1.58718
IDNK	0.0398492	1.58565
WRAP53	0.0165858	1.58458
ARRDC2	0.0377551	1.58201
MAPRE1	0.0419036	1.58199
CYTH1	0.0237266	1.58098
BAZ1A	0.00108313	1.5809
METTL17	0.0197678	1.5786
ADCK5	0.0168603	1.57832
CHCHD3	0.0319314	1.57756
RNF180	0.0183357	1.5767
RAP1GAP	0.00845205	1.57606
KPNA2	0.0196092	1.57585
NOP56	0.0280205	1.57569
RAPGEF1	0.0484253	1.57314
NAAA	0.0291099	1.5721
DOCK7	0.0373393	1.57006
CYHR1	0.023424	1.56928
SVIL	0.0356401	1.56915
LRRC3B	0.00924891	1.568
ANKRD13D	0.0292276	1.56752
PPP1R18	0.0053614	1.56724
CLMN	0.0186498	1.56667
NEDD4L	0.025128	1.56637
ZPLD1	0.0211919	1.56624
CD14	0.0222839	1.56465
PHF6	0.0279056	1.56298
ETV3	0.0106911	1.56267
RUFY3	0.0160652	1.56225
TIE1	0.0335076	1.55999
PLAA	0.0365243	1.55817
PSEN2	0.0273037	1.5554
CHSY1	0.0131991	1.55517
ZNF135	0.0399626	1.5549
LURAP1	0.0434492	1.55433
PRKCQ	0.0215136	1.55171
KBTBD2	0.021882	1.55037
CEP76	0.0162645	1.54963
FBRSL1	0.0115357	1.54774
TUBB	0.0200626	1.54762
PRRT1	0.0242878	1.54725
PIP5K1A	0.0461008	1.54714
PHYKPL	0.0350277	1.54539
ARHGEF40	0.0443167	1.54469
SERINC4	0.0195611	1.54425
NUFIP2	0.0459789	1.54414
SLC2A9	0.0109152	1.54168
IL20RB	0.0358812	1.54104
GAMT	0.0446156	1.54015
IER3	0.0196488	1.53902
COA7	0.0426645	1.5388
SPATA5L1	0.0172864	1.53829
PPP1R16A	0.0484587	1.53734
OLFML2A	0.0106626	1.5361
ARHGAP31	0.0186341	1.53454
RBM26	0.00782273	1.53422
LIN54	0.0136837	1.53147
KIAA0907	0.0463436	1.53087
GSE1	0.0116059	1.52949
FUS	0.0329574	1.52917
RADIL	0.0107527	1.52907
ZFAND2A	0.000992333	1.52766
ADAM10	0.00593328	1.52633
PTPRB	0.0283443	1.5246
IGF2R	0.0433032	1.52411
PLEKHG2	0.0365295	1.5236
ERCC8	0.0407054	1.52183
OAS1	0.0311081	1.52161
SIPA1L2	0.0486208	1.52132
FAM13C	0.0180167	1.52062
DCUN1D3	0.0220192	1.52006
DIP2B	0.00473689	1.51939
COL4A1	0.0204801	1.51759
VAV1	0.0333699	1.51565
AGPS	0.0369837	1.51494
APBB1IP	0.015469	1.51327
HVCN1	0.00722499	1.51263
PHACTR3	0.0359896	1.51142
SPSB2	0.0183647	1.51138
FBN2	0.013768	1.51077
DAZAP1	0.0062541	1.5101
MRPL17	0.0211822	1.50776
NPC1	0.0277801	1.50757
BAG3	0.0391275	1.50281
HIPK4	0.0102046	1.50207
IRF3	0.0115943	1.5016
ZSWIM6	0.0248593	1.49912
REXO4	0.02765	1.49812
GFRA3	0.0188907	1.49746
KIF1B	0.0428404	1.49693
PTCHD1	0.00128422	1.49611
PPP6R1	0.034104	1.49587
GALNTL5	0.00445723	1.49505
POP5	0.0378273	-1.50993
CENPI	0.0340062	-1.51149
EIF4EBP3	0.0379216	-1.51327
SNORA58	0.0498323	-1.52009
SNORA58	0.0498323	-1.52009
KAT8	0.045639	-1.52836
PSTPIP1	0.0494984	-1.53752
PSTPIP1	0.0494984	-1.53752
MFAP3L	0.0145673	-1.55587
HSD17B8	0.0340366	-1.5571
PLEKHG2	0.0161479	-1.56326
SHC4	0.0112999	-1.58284
RBMX	0.00596983	-1.59384
IL6R	0.0265172	-1.61385
ACP2	0.0335711	-1.61711
ITGA6	0.0477296	-1.62743
MFSD3	0.0355423	-1.65439
CHRDL1	0.0473727	-1.66177
METTL23	0.0352133	-1.68934
CHST3	0.0422511	-1.69555
ANKS6	0.0183496	-1.70863
EIF2AK3	0.0173266	-1.71024
PRKAB2	0.0198673	-1.74302
CHTOP	0.032224	-1.74566
RHPN2	0.0401428	-1.7607
GALE	0.0482058	-1.78882
TSPAN5	0.026951	-1.80102
PAPSS2	0.0152453	-1.81682
PRICKLE3	0.0383157	-1.82419
RAB27B	0.0419711	-1.82755
C7orf50	0.0287585	-1.86613
CRABP2	0.026018	-1.86932
CD109	0.0151388	-1.90493
XPNPEP3	0.0444488	-1.90556
SYCE3	0.00992293	-1.96971
YEATS4	0.0260205	-1.98885
NRG4	0.0400421	-1.99191
CU633166.1	0.0385147	-2.02365
PPP1R14C	0.0189743	-2.02457
ICAM1	0.0355365	-2.03388
ARMCX6	0.0130248	-2.11264
ATP10A	0.0343045	-2.13585
SFN	0.0358626	-2.14555
CHRDL1	0.00505514	-2.20099
PVRL1	0.0245821	-2.21532
WDR45	0.0293462	-2.26676
LTBP2	0.0371181	-2.32068
ITGAE	0.00890644	-2.36245
NKAP	0.0270781	-2.38053
SLC9A7	0.0313355	-2.43725
RBMX	0.047764	-2.55223
NFATC2	0.0180064	-2.56729
EIF1AX	0.035071	-2.58208
HSPB6	0.0477797	-2.68391
INO80E	0.019993	-2.736
ST8SIA5	0.0259579	-2.77096
CDK6	0.0124476	-2.81731
CD151	0.0395598	-2.89504
SPARC	0.0362949	-2.90355
IL17B	0.0188179	-2.94491
GDF5	0.0122292	-2.97799
APCDD1	0.0107965	-3.00867
RING1	0.0255526	-3.02302
PSTPIP1	0.0271096	-3.61279
ZDHHC9	0.0252552	-3.95824
TFRC	0.0147409	-4.00012
RPS16	0.00416426	-4.35961
ILF2	0.00830713	-5.07473
MORF4L2	0.020377	-5.29527
THBS1	0.0404925	-5.68014
SNORD19	0.00532727	-5.94034
PENK	0.0305599	-10.0606
