# Supplementary material for: Mapping molecular landmarks of human skeletal ontogeny and pluripotent stem cell-derived articular chondrocytes
Source: Nat Commun. 2018 Sep 7;9:3634. doi: 10.1038/s41467-018-05573-y (PMC6128860; doi:10.1038/s41467-018-05573-y)
Supplement: Supplementary file 30 — Supplementary Data 28 [file 41467_2018_5573_MOESM30_ESM.xlsx]

## Sheet: Sheet1
Supplementary Data 28: Genes significantly differentially enriched in adult pig ITGA4+ BMPR1B+ articular chondrocytes vs ITGA4- BMPR1B+ articular chondrocytes (p<0.05). Positive sign indicates enrichment in ITGA4+ BMPR1B+ cells.
A4+B1B+ vs A4-B1B+
Gene name	P-value	Fold change
PRG4	0.0340109	6.10595
ITGB8	0.0334184	6.08317
S100A2	0.00909122	5.9774
WIF1	0.0172015	5.41985
SNORA81	0.0362864	5.39905
SYAP1	0.0120539	5.2234
RPS16	0.0345164	4.71248
COL10A1	0.0257684	4.46348
MARCKS	0.0448695	4.43321
CHTOP	0.0373463	4.1442
VPS28	0.0119716	3.85497
SNORA5	0.0230996	3.73268
HIST2H2AA4	0.0146544	3.69279
CD44	0.0368284	3.58519
CEMIP	0.00172619	3.50738
CPSF1	0.022967	3.3376
DPP8	0.0214211	3.30352
IL17RC	0.0271153	3.2736
SNAPIN	9.08834e-05	3.26127
PHYHD1	0.00094004	3.18379
STMN1	0.0137999	3.13329
NINL	0.0169979	3.12815
NDUFB11	0.0192986	3.11922
ITGA10	0.0495964	3.11638
MALT1	0.0155283	3.07624
PECAM1	0.0161583	3.05964
ANOS1	0.00223182	3.04506
NDUFA1	0.00329564	2.98021
RGS5	0.0163203	2.88351
PRR3	0.00274862	2.88289
ALKBH1	0.0103948	2.88147
CENPW	0.00147399	2.81809
AIFM1	0.0161392	2.77289
BCAP31	0.00922597	2.76105
KIF4A	0.012622	2.72384
C6orf136	0.0231988	2.71498
PSEN1	0.0322843	2.67194
CDKL5	0.00903728	2.63197
FAM122C	0.00394207	2.59568
TRAF4	0.0250915	2.57621
APP	0.0376707	2.57441
CH242-240D14.1	0.0449789	2.52727
GLI4	0.0132554	2.51374
ANTXR2	0.0479407	2.44931
UPF3B	0.0270845	2.44502
GLMN	0.0386266	2.42233
CFL1	0.0193318	2.40543
C6orf106	0.00362687	2.35309
IKBKG	0.0396972	2.35202
SLC9A8	0.037457	2.3431
METTL1	0.0313702	2.29971
NFKBIZ	0.00674168	2.28106
AGPAT1	0.0311649	2.27461
SCARNA6	0.0468515	2.27128
FUS	0.00191269	2.27075
SNORA36	0.0358103	2.26693
HIST2H2BF	0.0286959	2.23909
MRC2	0.0013129	2.23848
ANKRD10	0.0182692	2.22805
CH242-277I8.4	0.0177476	2.22642
PHKA2	0.0170384	2.20826
MMP13	0.0372375	2.1686
SLC39A14	0.0195727	2.15606
GNB5	0.0101197	2.15496
MAGED2	0.0325617	2.15013
POLA1	0.00605659	2.12843
MORF4L2	0.0350895	2.09216
IL17RC	0.0381956	2.08893
LRRC15	0.00501467	2.08778
LAMB1	0.0152364	2.08717
OGT	0.0385738	2.08631
SPRY4	0.0453887	2.08479
PTPRK	0.0384552	2.06567
MEF2C	0.0201573	2.06376
GLIPR1	0.0272517	2.05448
C2orf44	0.000516198	2.03947
AURKB	0.0477188	2.03191
PLA2G6	0.00146174	1.99839
MKI67	0.00850955	1.99301
TRAPPC2	0.0112932	1.98743
VCAN	0.0364724	1.977
NCBP2	0.0157189	1.96985
RHOF	0.0353002	1.95445
U6atac	0.0324187	1.9531
GPR21	0.00227164	1.9304
CU302278.8	0.00527654	1.92943
STX16	0.043595	1.92229
CKS2	0.0108473	1.91227
MAOA	7.54663e-06	1.9076
AP1S2	0.00550241	1.9067
CSTF2	0.00079985	1.90501
PDP1	0.0032141	1.90072
C3orf33	0.0153884	1.89103
FMR1	0.0356612	1.88215
ZFP64	0.0415203	1.86794
PABPN1	0.0340393	1.86774
NOP56	0.0243636	1.86478
MSL3	0.0294845	1.8526
WSB1	0.0424924	1.84673
CTU1	0.0114	1.84081
FAM122B	0.0480645	1.83083
FOXE1	0.0014646	1.83066
CH242-142L3.3	0.00828195	1.82269
USP38	0.0191717	1.82028
HMBOX1	0.0492791	1.8149
DLG1	0.0311548	1.81267
CD47	0.0444991	1.80716
MYSM1	0.00801429	1.80642
HACD4	0.0256301	1.80262
SYTL4	0.0212916	1.79339
GPANK1	0.0338497	1.79031
C3orf18	0.0366266	1.79015
SGK1	0.0224059	1.7883
SGSM3	0.0304331	1.78241
RSRP1	0.049266	1.78129
BPNT1	0.0310669	1.78062
ZEB2	0.0117952	1.77719
N4BP2L2	0.0124694	1.77442
CU151851.1	0.0151585	1.77351
C1orf35	0.0292067	1.77089
ALAS1	0.0145485	1.76455
TRMT12	0.0464782	1.76385
TPRG1	0.0249004	1.75317
VCAN	0.00086414	1.7486
SKA1	0.0208797	1.74082
WRAP53	0.0323642	1.73902
TNS1	0.0315343	1.73448
CCDC71L	0.0119235	1.73226
UHRF2	0.00455482	1.73157
AP2B1	0.0367133	1.72745
USPL1	0.0301105	1.72449
EML2	0.0476265	1.72412
RALGAPA1	0.0327883	1.724
FBXL20	0.0219181	1.71704
CCDC114	0.0198147	1.71617
GK	0.0376267	1.71436
NCAPD2	0.0274932	1.71182
KCTD11	0.0117927	1.71167
KCNAB1	0.0299912	1.71083
SEMA3C	0.0266792	1.71057
KIF1BP	0.0247747	1.70856
GK	0.0153552	1.70793
YPEL1	0.0469638	1.70107
LCAT	0.00158605	1.69223
TMEM63B	0.0242117	1.69165
KIAA0907	0.0321093	1.68746
CACTIN	0.000614329	1.68678
C18orf54	0.0197399	1.68438
NOP10	0.0451504	1.6789
FAM83D	0.0382327	1.67875
RUFY2	0.0299549	1.67724
RASA2	0.0109413	1.67375
DXO	0.0459127	1.66828
OFD1	0.0195171	1.66305
KIF14	0.0241126	1.65705
ACTR3B	0.0486685	1.65529
DESI1	0.039278	1.65433
PITRM1	0.0101218	1.65195
RELA	0.0470326	1.65149
ABRACL	0.0163143	1.65079
JPH2	0.0294259	1.64292
TBCC	0.0475924	1.6406
FOXRED1	0.013568	1.63978
CENPT	0.0223063	1.63925
SBSN	0.00194816	1.63283
SPATA17	0.0022226	1.63147
TCTEX1D4	0.0127406	1.62449
PPP1R7	0.0401147	1.6238
DAZAP1	0.00276607	1.62355
CD207	0.0456666	1.62221
DEPTOR	0.0371754	1.62179
SLC19A2	0.04625	1.62058
ARL4C	0.0108122	1.6194
LONRF3	0.0397745	1.60961
BID	0.0373936	1.60845
NUDC	0.0458773	1.60735
CHSY3	0.0152297	1.60734
ZC3H3	0.0123949	1.60715
DDHD1	0.0111179	1.60526
TOMM40L	0.00635434	1.60503
SERINC4	0.0223347	1.605
RBMX	0.00994713	1.60017
LLPH	0.00622607	1.59778
C4orf46	0.0294419	1.59718
ATP7A	0.0209447	1.59708
SKA3	0.0423924	1.59563
MSRB2	0.0262238	1.59473
ZBTB39	0.0167537	1.59261
BGLAP	0.0285988	1.58928
COCH	0.00825753	1.5874
USP42	0.0411144	1.58636
CH242-449E16.1	0.0210091	1.58368
SLC26A1	0.00417638	1.57772
FAM49B	0.00367919	1.57393
RBM4B	0.0257428	1.57268
KPNA2	0.0432462	1.57165
VMA21	0.00441184	1.56783
INPP4A	0.00464432	1.56694
OPN1SW	0.00564181	1.56275
TRIM36	0.0441669	1.56097
SNORA63	0.0220881	1.5592
CDC6	0.0104834	1.55563
RCC1	0.0324719	1.55509
PIGO	0.0482844	1.55108
PRRC2A	0.0196802	1.54707
PTPN1	0.00874943	1.54701
KLHL17	0.0302595	1.54594
PLK3	0.047902	1.54115
LUZP1	0.0364283	1.53786
LIFR	0.00996235	1.5376
BMP2K	0.0291618	1.53733
FIGNL1	0.0106713	1.5338
TFB1M	0.0258238	1.53115
ZNF677	0.00324464	1.5297
ZCRB1	0.0246476	1.52937
OSBPL10	0.0355888	1.52883
NCOA2	0.0217832	1.52407
DPAGT1	0.0361074	1.52382
EXOSC10	0.0408165	1.51484
C1orf159	0.0118975	1.51478
RCVRN	0.0385606	1.51445
KIF2C	0.0274587	1.51384
ADAM10	0.010411	1.5118
ZNF333	0.0374326	1.51124
USP36	0.0198443	1.50835
NOCT	0.0169273	1.50778
ARHGEF39	0.00490904	1.50587
BAZ1A	0.00632991	1.50514
PRR22	0.0175115	1.50504
WDR97	0.0489198	1.50095
CENPI	0.048474	-1.50795
SLA-6	0.0339881	-1.55509
CU459197.3	0.0492694	-1.58444
GHDC	0.0445279	-1.59506
IGF2BP2	0.0353365	-1.63361
FAP	0.019814	-1.69798
CH242-504J7.1	0.0426376	-1.72356
WDR24	0.0362268	-1.75949
SNORA57	0.037671	-1.77063
TMEM167B	0.000552014	-1.79937
NDUFAF5	0.019644	-1.8686
SMAD5	0.0135714	-1.90027
CHRDL1	0.0208074	-1.92115
SYCE3	0.0174903	-1.95358
PLA2G6	0.00588663	-1.98753
SNORA58	0.00913148	-2.05175
SNORA58	0.00913148	-2.05175
TXLNG	0.0490771	-2.0762
CDK6	0.0436282	-2.08212
ARMCX6	0.0230742	-2.08436
ITGAE	0.0231547	-2.11554
CH242-280I8.5	0.0356504	-2.13059
YEATS4	0.0158906	-2.41926
PIP4K2A	0.0252631	-2.45792
FGFR1	0.020254	-2.59296
IL27RA	0.0344307	-2.61149
CXorf23	0.0270889	-2.80535
MPPED1	0.0223934	-2.85397
ARMCX2	0.0280597	-3.05417
TNFAIP6	0.00500048	-3.26693
LAMTOR5	0.0313985	-3.31656
SNORD62	0.0301726	-3.57833
ZDHHC9	0.0492326	-3.65537
AKT3	0.0386679	-3.8151
SNORD29	0.0393635	-4.12673
RPS16	0.00708227	-4.38245
SNORD39	0.0296013	-4.7057
HSPB6	0.0159251	-5.12532
