# Supplementary material for: Mapping molecular landmarks of human skeletal ontogeny and pluripotent stem cell-derived articular chondrocytes
Source: Nat Commun. 2018 Sep 7;9:3634. doi: 10.1038/s41467-018-05573-y (PMC6128860; doi:10.1038/s41467-018-05573-y)
Supplement: Supplementary file 31 — Supplementary Data 29 [file 41467_2018_5573_MOESM31_ESM.xlsx]

## Sheet: Sheet1
Supplementary Data 29: Genes significantly differentially enriched in adult pig ITGA4+ BMPR1B- articular chondrocytes vs ITGA4+ BMPR1B+ articular chondrocytes (p<0.05). Positive sign indicates enrichment in ITGA4+ BMPR1B- cells.
A4+B1B- vs A4+B1B+
Gene name	P-value	Fold change
APOD	0.0291674	7.45195
ITM2A	0.0405467	5.74303
TNFAIP6	0.000586286	5.63404
PDK3	0.0314189	5.50646
CH242-185F9.2	0.0453569	5.30491
C1QC	0.021195	5.24556
TLR4	0.00767113	5.10639
SNORD43	0.0356606	5.03905
VCAM1	0.0155038	5.01076
C4BPA	0.029869	4.84476
FABP5	0.0179601	4.6777
RPL8	0.043756	4.63542
CTSS	0.0278146	4.58676
S100A2	0.00537318	4.53764
LARP4	0.0451309	4.29306
MARCKS	0.0358642	4.26778
SEPP1	0.0318122	4.21424
TYROBP	0.0369244	3.93127
CD68	0.0218094	3.92364
CFH	0.029737	3.92324
ACP5	0.0372153	3.74865
MAFB	0.0295477	3.7402
GLT8D1	0.0266707	3.66335
CCDC22	0.0332316	3.6374
CCDC122	0.0154124	3.58004
CCDC22	0.0272228	3.55091
SNORD26	0.0271832	3.52473
MED29	0.0410935	3.47583
RGS2	0.0393215	3.47543
SNORD45	0.0337084	3.42467
CEMIP	0.00402021	3.38583
SLC16A7	0.0143187	3.32435
CH242-228L8.1	0.0314567	3.29606
PER1	0.0273029	3.29588
CXorf23	0.0159452	3.2087
PTPRD	0.0492762	3.19096
UQCC3	0.039735	3.18865
NRP1	0.037213	3.13516
CCS	0.0172372	3.11182
FGFR2	0.0269726	3.08008
BLVRB	0.0485222	3.07183
LGALS1	0.00625318	3.02823
SLC25A6	0.0167615	3.00178
MED29	0.0373674	2.98024
MYNN	0.041832	2.97611
IL18	0.00546095	2.94612
TCAIM	0.0121507	2.86968
PLTP	0.012404	2.75301
UXT	0.0221386	2.74742
PLPP3	0.0460259	2.69859
PELI3	0.0489747	2.67866
CD63	0.0217082	2.63074
LHFPL2	0.000898891	2.6197
C1QA	0.0403335	2.59803
KCTD9	0.0434759	2.56653
TSC22D2	0.0190183	2.56495
LAMB1	0.0207592	2.55891
CTSL	0.046461	2.54004
FMNL2	0.018881	2.51865
DLG5	0.0185902	2.4962
MPEG1	0.0402319	2.46602
TMP-SLA-3	0.031066	2.44979
MBTPS2	0.0387741	2.44496
DLG2	0.0335593	2.44175
CD53	0.0407519	2.43798
CYBB	0.04402	2.42599
APIP	0.0264578	2.42439
MAPK4	0.0297597	2.42124
ZNF365	0.0109744	2.41453
TXLNA	0.0479658	2.34507
EMP2	0.0116834	2.33924
FGF10	0.022464	2.33354
MAP2K6	0.0474903	2.31405
MID1	0.0356199	2.31282
VMO1	0.00853421	2.3096
IFI44L	0.0363121	2.3051
NFIL3	0.0492158	2.28931
TMEM167B	0.000143635	2.28834
APOE	0.00489917	2.27391
FOXP2	0.024732	2.25598
DUSP6	0.033809	2.24848
CHRNA3	0.0282247	2.24602
USP25	0.0421961	2.21503
ATP6AP2	0.0476312	2.1952
MRPL16	0.0388804	2.19062
NINL	0.033728	2.18141
HOXD10	0.022133	2.16255
GNG11	0.0495604	2.15529
SMC1A	0.0115155	2.14247
ADHFE1	0.0370003	2.14075
Metazoa_SRP	0.0469517	2.13667
C15orf48	0.0466395	2.1294
TLR2	0.0203798	2.11624
DZANK1	0.047815	2.11173
IGF2BP2	0.00880791	2.11079
TOR4A	0.0495787	2.10976
GNAI1	0.0426052	2.10896
LMO2	0.0233367	2.10892
GABBR1	0.0195726	2.10876
LIPA	0.03551	2.0914
SGK1	0.00396019	2.08257
SMPDL3A	0.0310466	2.08256
BANP	0.041421	2.05126
MCAT	0.0273531	2.04218
RGS17	0.0172801	2.0381
PLEKHO1	0.00547744	2.03485
SFRP1	0.0235324	2.03389
HHIP	0.0290262	2.03207
TNRC6C	0.0287097	2.02679
HEBP1	0.044751	2.02548
SOX4	0.0295887	2.02491
FARS2	0.0342478	2.01951
FANCE	0.043479	2.01426
IGFBP4	0.034494	2.01378
PTRH1	0.0177204	2.01064
CD83	0.0419824	2.00994
SNORA71	0.0446469	1.97409
NOX4	0.029679	1.97373
TIMP1	0.0194634	1.97258
ALPK1	0.0353915	1.96962
PEA15	0.0170675	1.96272
C2	0.00867279	1.94888
CD209	0.0324564	1.94793
CD86	0.0063135	1.94238
SSH2	0.0218648	1.93661
SH3PXD2B	0.000690782	1.93549
C12orf49	0.0376688	1.9295
CLASP2	0.0201235	1.91466
EIF2S3	0.0429685	1.91013
LAT	0.0461795	1.90584
MAP2K5	0.0183626	1.90147
PYGB	0.0245463	1.879
ZEB2	0.00729593	1.87882
ARG2	0.0283482	1.87637
PLA2G6	0.00913428	1.87287
MID1	0.047312	1.86329
NDUFAF7	0.0164504	1.83691
VASH2	0.0346088	1.82188
FAP	0.00984258	1.82106
CST3	0.0392774	1.82001
FECH	0.0313083	1.81891
PHF21B	0.0299087	1.81675
FNDC1	0.0286276	1.81569
BAG6	0.0100236	1.81322
FOLH1B	0.0246771	1.81232
MSR1	0.031242	1.80924
LURAP1	0.0198932	1.80571
GLUL	0.0457456	1.79759
NUDT17	0.0196889	1.79592
STK19	0.0399617	1.79219
CCDC169	0.0380785	1.79048
UBASH3B	0.00527691	1.78999
PRICKLE1	0.0386247	1.78554
MAOB	0.0319252	1.76912
RCAN1	0.0474178	1.74763
FAM213A	0.00137117	1.73928
NAAA	0.0262759	1.73424
BATF3	0.00715498	1.72867
NEDD8	0.0443934	1.7243
ATAT1	0.0404878	1.7242
RNF157	0.0268191	1.71648
FAM20A	0.0178143	1.69971
SLC15A3	0.0151984	1.69673
GSTO1	0.0418581	1.69496
CD44	0.0111866	1.68553
MPST	0.0458616	1.68286
SDK1	0.039046	1.68068
CD14	0.0165559	1.67815
ARAP1	0.0417599	1.67696
MET	0.0460806	1.67239
MED18	0.0265689	1.66775
PLXNC1	0.0127198	1.65752
CALCRL	0.0453054	1.6492
ACVRL1	0.0350912	1.63815
KAT8	0.0500993	1.6356
PGK1	0.0272817	1.63431
GATM	0.012382	1.62816
TSPAN18	0.0474139	1.62685
ISOC2	0.00551662	1.61927
ST6GAL1	0.0202362	1.60829
RABIF	0.0240174	1.60598
PPARGC1A	0.049852	1.60573
PRKAB2	0.00397863	1.59847
APBB1IP	0.0146516	1.59764
CLMN	0.0301849	1.59693
RNF180	0.0262092	1.59521
PTPRS	0.0463325	1.5952
FAM13C	0.0198012	1.58052
PCSK1N	0.0217748	1.57304
GLYR1	0.0479556	1.56519
LRRC3B	0.0159581	1.56432
ZPLD1	0.0342786	1.55974
SMAP2	0.020509	1.55023
ITGAV	0.0409836	1.54963
IL17REL	0.0357093	1.53125
ARHGAP42	0.0414796	1.52462
CARD6	0.0193176	1.51745
VAV1	0.0501771	1.51569
ATPAF2	0.0114492	1.51152
FN3K	0.0216727	1.51047
LYN	5.75654e-05	1.50789
CHRDL1	0.0423386	1.49542
ADAM19	0.0351917	-1.50085
GPX8	0.00675822	-1.50602
MTMR7	0.00108911	-1.50655
MAPK4	0.00611656	-1.50728
RBMX	0.0145691	-1.50913
CH242-236E18.2	0.0196612	-1.51203
AMDHD1	0.00666161	-1.51291
C11orf65	0.0173372	-1.51533
SPPL3	0.0273124	-1.51676
C2orf44	0.00895531	-1.51728
FLYWCH2	0.0399162	-1.53094
SBSN	0.00389896	-1.53725
FGD6	0.0477756	-1.53941
FOXE1	0.00612205	-1.5646
PAX1	0.0370343	-1.56611
CU302278.8	0.0276704	-1.5696
SMAGP	0.018967	-1.58487
SPATA17	0.0028857	-1.58924
SLC29A1	0.0439145	-1.59059
BGLAP	0.0293108	-1.59878
CIT	0.0191772	-1.61242
EIF4EBP3	0.0228288	-1.62808
PRKAB2	0.0343121	-1.63461
OR10A4	0.0152029	-1.63964
KCNK12	0.0394703	-1.64188
AIM1	0.0322784	-1.64306
PAPSS2	0.0428099	-1.64898
FAM83D	0.0430078	-1.65296
ITGAL	0.0237513	-1.65361
TNFRSF12A	0.0420171	-1.65423
KDM6A	0.0367235	-1.66013
NFKBIE	0.0320918	-1.66816
MRC2	0.0115826	-1.66841
CKS2	0.031344	-1.67757
GPKOW	0.0210131	-1.68132
NCAPD2	0.0337245	-1.68476
CH242-209L2.1	0.0418048	-1.68704
VMA21	0.0019895	-1.69265
DAAM1	0.0487467	-1.69345
GK	0.0396366	-1.70144
MCCD1	0.0176728	-1.70707
KIF14	0.0193443	-1.70788
FAAH	0.0365867	-1.70837
RUFY2	0.0298631	-1.71165
IL17RC	0.0284791	-1.72037
EML2	0.0476265	-1.72412
ARG2	0.0316236	-1.7347
GALE	0.0471166	-1.73764
LRRTM3	0.0341435	-1.73859
SH3KBP1	0.0384028	-1.74812
VCAN	0.00086414	-1.7486
MCM4	0.0469202	-1.76046
MUC1	0.0466319	-1.76471
FN1	0.0489234	-1.77517
CH242-142L3.3	0.0102107	-1.77727
TPD52L1	0.0441781	-1.78011
KCTD11	0.00848967	-1.78374
RBMX2	0.034055	-1.78618
MAOA	1.41674e-05	-1.79149
FUS	0.00980143	-1.79224
E2F1	0.0348728	-1.8143
CCNF	0.0321553	-1.83094
PFKFB4	0.0407433	-1.83151
GTF2H4	0.0310305	-1.84365
SKA1	0.0128478	-1.84696
CENPW	0.0171601	-1.84997
ZDHHC23	0.0378457	-1.87285
TSC22D2	0.0410958	-1.89799
ZFP64	0.0476769	-1.91113
STX16	0.043595	-1.92229
CDCA7	0.017427	-1.93031
CSTF2	0.000693379	-1.93622
DACT1	0.0217436	-1.95642
KATNAL2	0.0403402	-1.95797
MKI67	0.0113976	-1.9638
YOD1	0.011835	-1.99359
PLA2G6	0.00146677	-1.99796
SHC4	0.00290374	-2.01579
CENPT	0.0036159	-2.06235
S100A10	0.0444928	-2.07037
FYN	0.0372775	-2.07079
ATP7A	0.00310809	-2.08181
WBSCR27	0.0154637	-2.08442
AURKB	0.0345201	-2.1266
GPATCH4	0.047287	-2.13567
TPM2	0.0408242	-2.13963
GK	0.00317312	-2.18079
CU633166.1	0.0433657	-2.19815
LRRC15	0.00344964	-2.21065
MSL3	0.0106116	-2.21401
SLX4IP	0.0497343	-2.22404
CH242-277I8.4	0.0177476	-2.22642
PRKAB2	0.0255463	-2.26698
TIMP3	0.0387476	-2.29505
GLI4	0.0187849	-2.31343
TWIST1	0.0305623	-2.33276
UBA1	0.0436919	-2.34078
MOSPD1	0.0242236	-2.43367
CPE	0.0200663	-2.472
TAB1	0.0115509	-2.49196
FRZB	0.0416857	-2.51242
BCAP31	0.0126355	-2.56274
AIFM1	0.0230792	-2.56499
FAM122C	0.00407716	-2.58149
ANLN	0.0457392	-2.59936
CU151851.1	0.00178189	-2.61656
IL11RA	0.0179067	-2.71832
YPEL1	0.0033548	-2.72084
APOD	0.0130112	-2.72137
LARP4	0.0241766	-2.72661
MALT1	0.0225979	-2.81446
PRR3	0.00274862	-2.88289
ALG13	0.0498906	-2.96458
APCDD1	0.00847881	-3.01806
CDCA3	0.0446785	-3.04164
KIF4A	0.0066733	-3.10165
IL17B	0.0138721	-3.31048
IL17RC	0.0232763	-3.40726
SNAPIN	4.88817e-05	-3.72025
SYAP1	0.0287042	-3.77347
TFRC	0.0251379	-4.05876
STMN1	0.00988511	-4.08353
SNORD19	0.0345906	-4.44806
CHTOP	0.0295405	-4.48077
CD44	0.0363685	-5.25294
RBMX	0.00298771	-5.45087
ITGA10	0.00925346	-6.78808
SNORD103	0.0334675	-7.27272
