# Supplementary material for: Mapping molecular landmarks of human skeletal ontogeny and pluripotent stem cell-derived articular chondrocytes
Source: Nat Commun. 2018 Sep 7;9:3634. doi: 10.1038/s41467-018-05573-y (PMC6128860; doi:10.1038/s41467-018-05573-y)
Supplement: Supplementary file 32 — Supplementary Data 30 [file 41467_2018_5573_MOESM32_ESM.xlsx]

## Sheet: Sheet1
Supplementary Data 30: Genes present in each chromatin state in fetal 17 WPC chondrocytes. Active promoter = H3K4me4, H3K27Ac; Promoter Proximal = H3K4me1, H3K4me3 and H3K27Ac; Polycomb repressed = H3K27me3.
Fetal Chondrocytes
Active Promoter	Promoter Proximal	Polycomb Repressed
ITPKC	ZMYND8	ZIC4
ADCK4	SYNPO	SFTA3
HIST2H2AC	DDR1	LINC00966
HIST2H2BE	C2orf82	HOXB6
KMT2E-AS1	LIMD1	MIR196A1
NEAT1	SMIM5	VSIG2
DDX5	MTX1	HOXB-AS3
HIST2H2AB	LOC100507156	LIN28A
KMT2E	PER1	TSPEAR
UNC5C	ARHGEF2	C1orf61
MIA-RAB4B	MIR140	TCF15
MARCKS	THBS3	NEUROD1
WDR74	HSPG2	HOXB5
TNRC18	MIR6809	AC125421.1
JUN	GPRC5C	SATB2-AS1
CEP95	BTBD19	MIR9-3
RNASE4	C14orf159	HOXC12
ETV1	ATP5G2	LHX8
SPRY2	LGALS1	EVX2
ZNF462	S100A1	MIR10A
ANG	EHBP1L1	TFAP2A
MYC	GAPDH	FGF17
HOXA9	NINJ1	NOS1
FOS	MIR92B	SNAI3
LAPTM4A	BCL9L	SHH
COL11A1	LINC01132	SHISA7
XPO1	SH3TC1	PAPL
DHRS3	XKR8	GATA2
HIST1H2BN	PLEKHA4	MIR6068
TOB2	TMEM173	SYT2
RTN4	FTL	RP11-514D23.1
COX20	PLCD1	ADAP2
HIST1H2AK	C1orf86	CHP2
RPL41	MIR4526	EPHA10
SOX5	COMT	LINC00554
CLTC	C22orf26	DBX1
HIVEP2	LINC00963	MT1H
MIR4530	TNKS1BP1	MT1G
BCL6	GATAD2A	MMP9
NFATC2	AC137932.6	GCM2
ZFAS1	LINC00899	ANPEP
BRD2	RP11-293M10.5	HOXB9
GULP1	LOC100131496	PITX2
ZNFX1	LOXL4	NXPH1
COL11A2	C17orf49	NKX2-3
MEIS1-AS3	FAM49A	S1PR5
USP37	GNRH2	ABO
RPRD2	S100A2	WNT10A
RQCD1	AGAP11	GFY
STAG2	CIC	PRAC1
MASTL	PER2	OTOP3
NR4A2	PKDCC	CRYBA2
YME1L1	PTMS	NPY4R
HAS2	MIR4492	CNPY1
EIF5B	MBD6	TTBK1
TXNDC9	SEMA3B	OTX2-AS1
HIST1H2AC	TXNRD2	HTR2C
MAGI2-AS3	STAT6	FADS6
ZBTB5	HGS	SLC34A2
ARHGEF40	PSMB4	ADRA1A
PPP1R15B	EPHA2	TMEM215
MORF4L1	COL6A3	HOXD12
VIM-AS1	EFHD2	NEFH
MIA	SLC43A3	OTX2
MAGI2	RARG	HOXB3
BCLAF1	GNG3	HOXB4
LINC00938	HSPB6	LEP
HNRNPA1	ARL16	PRDM13
SETD5-AS1	AK1	SHISA6
GNN	AC022173.2	RSPO1
MIR3652	TLCD1	LINC01081
PCDH10	GALNT15	SKOR1
GPBP1L1	ZNF648	SLC5A5
CTC1	NLRP1	SLC6A5
SOX9-AS1	CTDSP1	LINC00466
MAB21L2	C8orf86	GJD2
CBX5	GPT2	GPR139
WWTR1-AS1	KLHDC8B	TRIM36
GPBP1	B3GNT7	ALX3
HNRNPA1P10	IL6R	ARX
MYNN	RPS6KA1	B4GALNT2
EXTL2	CCDC85B	AGAP2
GGPS1	ATN1	SCNN1B
MEPCE	BCL7C	ITGB2
C7orf55	PLXNB1	DLX6-AS1
FOSB	FAM131A	C9orf53
C7orf55-LUC7L2	RRAS	MIR3185
ZC3H4	FAM129B	MYOD1
ACAN	PRELP	TFAP2D
PFAS	CX3CL1	SKAP1
PAPSS1	RP11-983P16.4	MT1JP
ZFP36	IL11RA	SLITRK1
SPARC	PCOLCE	ATP6V1C2
SETD5	CAPN15	HOXB1
TP53	SH3PXD2B	FLT4
SDC2	UNK	MARVELD3
ANKRD42	DEDD2	MAST1
FLJ16341	MYH14	LHX5
HSP90B1	TBX4	NOVA2
CNOT6L	FGFBP2	LGI3
TRAF3IP2	FIBP	CA4
HIST1H2BC	LINC00235	HBA1
REL	NUPR1	GJB3
SLC30A7	HOXA10	GSX1
LUC7L2	DDIT3	RRAD
PPP1R10	NAT6	SOX14
SOX9	DHRS12	MIR4273
NDRG2	DLGAP1-AS1	WNT3A
ZCWPW1	CHST14	ARID3C
MEG3	LMCD1-AS1	ZACN
WBP4	TRAPPC3	GPR4
ARID4B	MYADM	NKX2-5
PRR3	TECPR2	APC2
HOXA10-AS	TMBIM1	VSX2
DDX3X	POU6F1	ADORA2A-AS1
PSMB1	MIR1260B	GHSR
C11orf30	TBC1D10B	L1TD1
FUBP1	EXTL1	HOXC13-AS
LOC100506639	RFX2	PPP2R2C
ZBED5	AVPI1	KCNQ3
GPC6	PRKCDBP	HOXC13
SLC38A2	ACADVL	SLC7A10
ERF	ZNHIT1	PHOX2A
SNORD12C	PRUNE	PHOX2B
RHBDD3	TBCB	GBX1
ZBED5-AS1	HOXA10-HOXA9	MEIS3
WNK3	TULP3	KCNA7
NAA50	PLOD3	PNOC
BROX	KCTD11	EPHA8
EXT1	C19orf55	ZFR2
LRP1	DLG4	DRD5
RP11-224O19.2	DNAJB2	NPFFR1
CBX3	MSANTD3	LRTM2
HNRNPK	PPP1R12C	NEUROG1
HIST1H4A	LMCD1	MYF5
GARS	DDAH1	FEV
EWSR1	IQSEC1	TLX1NB
RARG	SOD3	CACNG8
ZC3H10	SSH1	PSD2
RFX3	NR4A3	ADAMTS18
CSNK1A1	MAP2K7	BLACAT1
LDLR	GYS1	LHX2
RAB4B-EGLN2	ETV5	BSX
CLK1	IKZF4	TAL1
PCF11	ZFP36L1	TLX1
AIDA	DAAM2	ODF3B
USO1	ATG16L2	PAX7
HIST1H3A	DSCR9	CRMP1
CDC42SE1	ZNF526	LINC01082
RP5-1074L1.1	GPR108	HES2
CCNI	PKN3	MT1IP
ZNF827	SMIM4	CELF3
COL12A1	C2orf40	ALOX15
SLC10A7	ADAMTSL4	CDH4
GOLIM4	SH3BGRL3	MIR124-2
RMI1	COL16A1	ST14
CDK12	MIR4738	HRH2
MSL2	NCOR2	CACNA1A
CDKN1B	ZBTB48	MAL
RPS6KA3	SCARB1	TMEM235
ARRDC3	UBALD1	C1QL2
PNRC1	HYAL3	PLEK2
EIF4G2	MAP7D1	MFSD4
BHLHE40	SLC35G2	TMPRSS2
NDUFA1	GAK	UTF1
HIST1H2BK	ISG20	GSG1L
SMEK2	WISP1	PKD2L1
TBX15	IDH2	ALX4
TCF7L2	CUTA	MIR3663
ENO1-AS1	FAM180A	CHST8
MIR5188	NYAP1	HOXB13
HIST1H2AH	SERPINH1	NEUROG3
GNL1	COX4I1	TESC
TBP	PUF60	ADCY8
TRPS1	TENC1	BHMT
ATP6V1A	RP6-109B7.3	CRABP1
RBM15	EMC8	POU4F3
MLLT11	POLR2I	GSC2
SIX4	BAZ2A	PRAC2
DDX42	SMC5-AS1	OTOP1
RAB4B	MIF	CHRNA3
TNFRSF1A	OAF	MAD2L2
LINC01135	TMEM175	SYNPR
ARF4	POLD2	WNT7A
ARID2	RP11-290F20.2	LBX1-AS1
SMARCA2	FAM63A	RIMS4
LOC100132356	SMC5	ATP2C2
RNF113A	CINP	SYN3
HNRNPA2B1	MIR4257	EDN3
LRR1	TREX1	RGS11
ID1	VASN	EFTUD1P1
CCDC47	VDAC1	GFI1B
ZNF608	FMOD	ACOXL
DLEU1	CNP	TFAP2B
TBCC	ZC3H7A	TFAP2E
CKS1B		ONECUT3
NR1D1		NAV2
ENO1		LIN28B
FBXO11		LINC00917
SAFB		MT1A
ANKS1A		FGF19
PCSK5		PIK3R5
PCBP1-AS1		GRIK3
NUCKS1		CDH22
TCTEX1D2		SLIT1
SNRPD2		KCNK10
PBLD		HOXB8
PPAT		NR2F2
NFYA		PVALB
BCL2L13		SLC10A4
BLOC1S6		IKZF1
HNRNPA0		SHD
TSPYL2		DLX4
MIR3656		SHISA8
CHST11		PPAP2C
LRRC1		HAS1
ARL1		TMEM132C
UHRF1BP1L		CACNA1E
FGFR1OP2		BMP8A
TRAPPC4		PTH2
RSF1		UCP1
ZFP91		GAL
ZEB1		SLC6A1
PCM1		SLC6A7
DIS3		ARHGDIG
PDAP1		GLP1R
SAFB2		DRAXIN
TCEANC2		BHLHA9
RPS25		LMO1
TMBIM4		PLEKHD1
SNORD95		PPM1N
SLX4IP		ASIC2
CDH11		HNF1B
SRP54		ACTL6B
HIST1H4H		MIR4666A
GART		PDE4A
MLH1		MIR4787
RPL4		NFASC
TMEM69		SLC17A7
OARD1		WNT3
CAMK2D		AC079776.3
MAP3K11		GLDC
MRPS18B		CCDC108
TBC1D17		CWH43
AUTS2		UNCX
MAT2A		P2RX5
AAMDC		DOCK3
S100A10		HELT
ZBTB37		WNT6
WHSC1L1		HCG9
NPAT		PCDHGA8
POLDIP3		PCDHGA5
FBXO36		HTR1A
MBOAT7		AFAP1L1
LMNB1		SIGIRR
ZFP91-CNTF		SLC6A11
CSPG4		SCT
TMEM59		JAKMIP1
MGST3		SLC32A1
BAG4		CST6
LPXN		SYN2
TBCK		EBF3
ADAMTS9		LINC00617
SNORD101		EPO
NOP58		DLG3
TSEN34		MT1M
SEC31A		C12orf42
NIFK-AS1		NAT16
WSB2		HOXD13
MKKS		FAM150A
PIBF1		NEUROD2
PYGL		HRK
PPP1R12A		MAST3
MMP14		PCDHGA11
ETF1		LHX6
GTF2A1		HAP1
CDC14A		PDX1-AS1
TOB1-AS1		FAM189A1
HNRNPH1		KRT72
HNRNPH3		HBM
PAPSS2		GPR101
KLHL28		RBAKDN
SGMS1		DRGX
ZFC3H1		P2RX5-TAX1BP3
CLASP1		SFTPC
AMPD2		CNFN
FAM179B		CA7
EIF2S1		DMRT3
ZWILCH		GPR26
HSPA9		THBS4
NDUFB1		OLIG3
RBM39		ESX1
MZF1		PAX1
AIMP1		CCBE1
IFT80		GJB6
WRAP53		ERN2
LGR4		UPB1
NACA		HES3
CPSF2		TRIM17
ELK3		MIAT
HIST4H4		NPM2
RPL39		FMNL1
MORF4L2-AS1		NELL1
LOC648987		TNFRSF13C
TSC22D2		SNORD116-6
ANKRD17		UPK3A
OGT		FGF4
TGFB2		CLDN9
HSPH1		CLDN7
ATM		MIR4281
RAP2A		PRSS16
HADHB		CCK
HADHA		FAM57B
ATXN1		PLD5
MIR7845		HID1
QPCTL		MIR9-2
IER2		CD70
RAB13		USP44
LSM1		ATCAY
RNU12		ADD2
SON		STMN2
UGP2		RHCG
THAP2		SATB2
FAM46A		LRCOL1
PRICKLE1		LINGO3
NPM1		SRD5A2
PAICS		SLC18A3
ATP6V1D		VGF
EIF2S2		DPYSL4
ARRDC3-AS1		TMC5
MIR3143		POU3F4
LDHA		KRTAP5-AS1
EIF2B5		MIR124-1
SRSF3		RLTPR
ASUN		AMN
SHC1		DMRTA2
CPNE8		FBXL21
AAK1		KLK10
AZI2		SNCB
EPM2AIP1		KCNN1
RPS12		NANOG
GAS5		HCK
PRKCE		APBB1IP
ZNF570		WI2-2373I1.2
MORF4L2		AC006372.4
COG4		DRD4
PCBP1		PSKH2
ZEB1-AS1		SLC6A17
GABARAPL1		CAMK2B
GNB2L1		ZSCAN10
ATP2B4		LHFPL4
ADAMTS9-AS2		CDHR5
ST3GAL1		KLRG2
TRIP11		OPRK1
TRIP12		SYPL2
SMC4		SRRM4
SNORD74		KCNK9
SNORD75		EVX1
LOC100630918		HS3ST4
TAF11		HS3ST2
DYNLRB1		ESAM
MIR4258		FEZF1
BUD31		FEZF2
HSPA4		MFSD6L
RPL24		ONECUT2
AC011747.7		TMEM54
SF3B3		LSR
MIR4781		KANK4
PIM1		CHRM1
SND1		DUOXA2
USP1		KCNH4
CHST3		MYCL
TPT1-AS1		ADRA1D
VMP1		GABRG3
CALM2		GATM
FBXL19		CDCP1
LNPEP		ICAM4
HAS2-AS1		IRX6
C3orf58		ADAMTS16
BTG1		LOC101929608
2017-09-15		GATA6-AS1
RPL12		DGKG
PATL1		C1orf94
FKBP15		SPAG6
ZBTB7B		BDNF
PCNP		GATM-AS1
ILF2		ADARB2-AS1
CDC42EP3		VSX1
MEIS1		MMP25
FAM76B		ZPBP2
CITED2		ASCL4
SYNCRIP		TNFRSF9
ALG5		BRINP2
RAPGEF6		ESPN
MPHOSPH10		TMEM132D
EEF1A1		C19orf77
LSAMP		ASB18
MIR4638		MT1DP
MYH7B		KSR2
FLJ10038		OLIG2
IDI1		KIAA1045
PNO1		PAX5
HCG14		FFAR4
MGC45800		OVOL1
STRAP		VSTM2L
YWHAH		LINC00599
MAP4		MGC45922
YY1AP1		FEZF1-AS1
XBP1		RMST
TRAPPC1		ECEL1
HNRNPUL2-BSCL2		DEGS2
SPRED1		PPARG
MIR4522		ROBO3
SLC31A1		VWA5B2
DSE		VWA5B1
SNORD43		MSC
MYADM		ABCC8
UPF2		CAMKV
FAM212B-AS1		IGFBPL1
ANP32A		RP11-586D19.1
SFR1		SYCP1
KIAA0226		LBX2-AS1
C11orf82		TM6SF1
LOC100131315		CDX2
RPS29		CDX4
APBB2		NKX2-6
SNURF		PTPRT
MIR3912		FGF3
UBE2B		ECEL1P2
DPM1		LINC00461
NIPBL		LINC00261
TMED2		PIK3CD
HNRNPD		CBLN4
HNRNPF		CBLN1
HIST1H4E		MIR8078
PTRH2		HCN4
C22orf24		ZIC1
EEF1G		SCRT1
RPL3		EIF4E1B
KLF6		PRKCB
DNAJC14		DTX1
ULK4		HBQ1
C11orf58		FLJ22184
GANC		WIPF3
CMC2		LRRC71
PHLDA1		ALOX5
SMAD7		TMEM196
BFAR		LPIN1
NIM1K		DPP6
FAM214A		NTM
PEG10		HMX1
H2AFJ		MT3
EDIL3		GIPC3
APOM		SELV
REV3L		CPEB1
C6orf62		PHACTR3
KPNA4		SLC18A2
DAP3		CLYBL-AS2
GOLT1B		UNC5A
DNM3OS		UNC5D
RP11-85F14.5		WNT10B
TAF1		OTP
TMEM198B		PDX1
DNAJC27		NR2E1
BAG6		C1orf172
MYL12A		RP11-752G15.3
FZD2		ATXN8OS
EXOSC8		HOXA2
RAB30-AS1		TDGF1
GABPB1		SYNGR3
FBXL19-AS1		RP11-789C17.3
DNAJC27-AS1		SCNN1G
UBAP2L		ZYG11A
MIR125B1		FLJ20518
XYLT1		C14orf23
MGEA5		PCDHA13
SNHG3		KLK13
ARL6IP6		GRIN3B
RCC1		MSX2P1
SAR1A		CCDC183
PXN-AS1		FOXE3
FOXP2		KCNF1
MALAT1		SLC16A12
AGPAT4		GLT1D1
OSTF1		FBP1
CLHC1		MIR183
SMG7		RTBDN
C1orf27		DUOX2
AHSA1		CYP1A1
ERLEC1		ANKRD63
GREM1		KLHL1
PPP1R37		GPR12
CBR4		RBFOX1
ANXA2		TTLL10
FAF2		CUX2
MMP16		GPR123
NMRK1		TMCC3
HNRNPH2		PCDHGB2
HNRNPUL2		PCDHGB5
PRCP		PCDHGB4
KIF11		HS3ST6
IGF2BP3		GABRD
LINC00936		GRIA1
TMEM87A		RASGEF1A
SUCO		SOGA3
TPR		TCF21
FARS2		SLFN12L
ZNF569		MIR96
TOP2B		SLC24A3
SGCE		GPR158-AS1
SNORD76		EPN3
ARID5B		CECR7
APPBP2		MIR1179
EXOC8		AC016910.1
CENPN		TTC34
TRIB1		KCNK17
RXRB		SHISA9
CBLL1		GALNT9
NCK1		DBNDD2
NDC80		MNX1
MYL6		ALDH1A3
RP11-486O12.2		RASGRF1
SDK2		MICB
VCL		EN1
CEP57		VENTX
ZFAND3		PCDHGA10
SLC39A10		PCDHGA12
CENPBD1P1		NKD2
TTC3		LOC400456
RECQL		INA
BRWD3		NPDC1
SEC24A		SERTM1
LRSAM1		LOC494141
KCNIP2-AS1		ATP2A3
KIAA0391		TTC9
ATP8B2		FAM155B
TRIM41		LBX1
WDR92		SHE
ISCU		CR1
WSB1		SPNS2
LINC00673		CA10
PPP2R3C		GUCY2D
TSPYL1		FIBCD1
RDH10		RGL3
TDRD3		LOC145845
USP51		TOX2
B3GALNT2		DOCK2
GABPB1-AS1		TLX2
HIST1H2BI		ARHGAP36
SLC39A7		PAX3
ARSJ		PAX2
ZNF189		KCNJ6
TRAM2		KCNJ4
MIR4442		KCNJ9
SEC13		FREM3
TRAM2-AS1		OPRD1
HECTD2		CCDC63
SNX5		ATP8A2
EEF1B2		PCDHGB3
EFNA5		UNC13A
CNTROB		HES5
RPLP0		HES6
ARHGAP31		GPR158
DDR2		TMEM151B
PEX13		MIR4277
KDM6A		NOXO1
C1orf43		CCDC64B
TMF1		PCDHB4
SART3		RAX
MRPL50		PPP1R2P3
NDUFS1		MNX1-AS1
ZDHHC5		GABRA5
MIR199A2		LYPD6B
MCEE		CYP4F22
CD164		TMEM74B
PRMT1		KREMEN2
VIPAS39		LINC00925
MOCS3		RP11-305P22.9
IST1		BTN1A1
RHOQ		ARHGEF4
DYRK1A		NECAB1
MTDH		HTR6
SEMA6A		ALK
PPP3R1		SNORD116-5
NAB2		SNORD116-7
ADAMTS3		SNORD116-2
ARHGEF1		NKX2-8
NBR1		PRLHR
PTMA		TBX20
LYRM4		CPNE7
SRSF1		IZUMO1
PIGP		SLC4A11
AKAP9		IL1RAPL2
NCSTN		ARL5C
STX10		PCDHB17
SNORA21		PCDHB18
UBAP1		CLDN3
SMG7-AS1		MSX1
EIF4A2		HAPLN4
FGF2		SLC9A3
MBD5		BARHL1
SERTAD3		AC097468.4
VIM		PRR18
ARF6		CDK5R2
RTKN		CYP2S1
HSP90AB1		MYOCD
PTP4A1		ADARB2
C21orf59		FRMD4A
GLA		LY6H
HAPLN1		NCRUPAR
SPRTN		MIR3545
TOX		RP3-323P13.2
CNOT1		FRG2C
MIR196B		HEYL
PSME4		ACTA1
GSS		HOXC11
PPME1		VGLL2
ID2		LOC101926905
MGME1		SLC27A2
ORC4		SYT6
C2CD3		SYT7
SERBP1		EOMES
TCEB1		ADCY4
COPA		PCDHAC1
FYTTD1		ABLIM2
METTL4		HPCA
PCMTD1		NKX6-1
TOR1AIP1		OR4D1
GPSM2		DLX5
ZADH2		C1orf87
PRPF38B		EPOR
RPS27A		CCKBR
INSIG1		BEAN1
LAMA4		MAP7
HS2ST1		DEFA11P
SRP72		KLK4
BHLHE41		COL6A5
RAB30		CTD-2297D10.2
ASB3		ZDHHC22
PRPF40A		MUC12
SLC25A3		DAB1
RPL23		C11orf87
SNORD2		PCDHGA9
CCNL1		PCDHGA7
TRAF3IP2-AS1		DRD2
RLIM		TTC9B
RAB5A		LOC101059948
ELOVL6		CLEC4G
KCNQ5		HOXD3
PLEKHA8		TDRD10
TPT1		RIMS1
PIP5K1A		CTAGE1
PUS10		BTNL2
CTDSPL2		SV2B
PRRC2C		CERS3
YAP1		GRIN1
ITGA6		NTRK3-AS1
RLF		MIR548AO
CPEB3		PODXL2
NLGN3		PCDHGB1
DDIT3		BAIAP3
DDIT4		CABP7
MIR636		CABP1
C14orf119		FBXO39
CHMP4B		TTYH1
C1orf51		ACE
FKBP10		KCNC1
BOC		KCNC2
MIR933		GNG4
MGA		ONECUT1
XRRA1		HMHA1
CLMP		FIGLA
CSNK1G1		SYCN
ASXL1		FBLL1
ACTN4		HLA-G
TRMT112		LOC152586
AZIN1		NPAS1
POC1B		FSTL4
SNRPD3		MIR137
LINC00875		CHAT
TUBA1B		ADM2
LOC100506083		RTN4RL2
NUP62		KCNH3
DPH3		KCNH2
AEN		TMEM45B
HIST1H1C		FRMPD4
SMARCC1		PADI2
NPC1		CASR
SDCCAG8		IL17C
ZNF490		HOXD11
ERH		VIPR2
STARD4-AS1		C1orf200
HSPD1		KCNK13
LIAS		ALDH1A2
ZNF826P		GRM7
RP4-756H11.3		HOXB7
C12orf61		ST8SIA2
C12orf60		ANK1
GSTA4		BSPRY
YWHAE		DSCAM
RBM25		ADCYAP1
COL9A3		TNFSF9
RRM1		MIR4801
SRSF11		IKZF3
GOLGB1		FBXL16
SERPINI1		PCDHGA1
WBP2		ATOH1
MRPL18		LOC101928075
FKBP14		NCCRP1
CAPZA1		LGI1
MINOS1-NBL1		MLNR
ZNF146		MIR203
KANSL1L		RASEF
ALMS1		MOGAT3
GPR113		FOXB1
TTC9C		RDH13
FIBIN		PCDH8
CKS2		GCKR
SHOC2		SLC26A10
ERCC8		ANKRD34B
ZFPM2		REN
NEGR1		SSTR2
MIR1260B		TLX3
MIR1282		SLC30A2
TMED5		OLFM2
HNRNPU		CCDC140
AARS		L1CAM
MFSD11		TINCR
ABTB2		LOC341056
HSPE1-MOB4		RASSF10
ANKRA2		PCDHB2
RPL9		PCDHB6
S100A6		TMEM176A
PHF21A		TRIM31
PTGES3		N4BP3
AMOTL1		SYCP2L
VPS52		RAB9B
PCNXL4		MCIDAS
ZMIZ1		TRH
RSBN1L-AS1		GLS2
HBP1		PROKR1
CNKSR3		PROKR2
TBC1D16		SLC6A3
TBC1D15		SLC6A2
PPT2-EGFL8		MIR2682
PIH1D2		HTR4
CAMKMT		GRHL2
UBL3		SNORD116-1
HSD17B12		SEZ6
NAF1		FA2H
TUBB		HRH3
TRAPPC13		GJA3
RP5-1125A11.1		NTRK3
STT3A		SLC22A16
CLIC1		ST8SIA3
KIAA0020		TMEM229B
DNAJB12		PCDHB15
ARHGAP5-AS1		CLDN6
ZNF674-AS1		CALCA
AKIRIN1		ULBP2
SRRM1		TMEM233
MIR4727		SIM1
GTF2F2		HAPLN2
LRRC40		SYK
PREPL		PIK3AP1
FBXO33		PDE1C
CCDC6		EXOC3L2
SARNP		ATP2B2
ZHX2		SAA4
TBPL1		KIAA0087
ARIH1		PTCHD2
FUS		GDF7
SMARCE1		C9orf171
LYSMD3		RP5-1043L13.1
KPNA6		LTF
TMEM187		C1orf65
KARS		TUBA4A
PDCD10		SYT10
ZNF674		RP5-1119D9.4
ACLY		KIF5A
WDR77		NEURL1
MIR6090		GIPR
TRIM23		DUSP8
CCNH		APOBEC3B-AS1
AGO3		OR10H3
TXNL4B		TNFRSF11A
DDX6		SLC7A14
ACAD11		FTCDNL1
PLOD2		BTG4
RAD21		SLC17A6
DDX39B		TRNP1
PAFAH1B1		CNR1
LOC101928796		PCSK1
STARD4		PHACTR1
SHMT2		ADCY5
NFAT5		KCNA5
GSK3B		KCNA3
UBB		TTC39A
UBC		POU4F1
ZBTB1		KRTAP3-3
OXNAD1		CALY
SLC25A32		PFN3
CEP170		GCGR
PIK3R3		KCNQ1DN
NDUFAF2		SOST
SNORD18A		HSD11B2
MIR3153		SLC22A31
GUCD1		WT1-AS
UBR5		OTOP2
TTC32		NR5A2
PAN3-AS1		DLX3
KIF18A		KLC3
EIF3J		SPHKAP
RALY		PIP5K1B
CALU		ANKRD55
ANXA5		GLB1L2
GNB2		DCTN3
LOC100616530		PPP1R26-AS1
ZNF408		ILDR2
RAB7A		MDGA2
DCAF13		FAM135B
HMMR		ELOVL2-AS1
C8orf37		PCDHA10
KLHL21		FBXO41
GALNT4		DCDC2C
COPB2		COL1A1
EPT1		EPCAM
STAG1		P2RX2
C11orf57		ZCCHC16
PRDX5		KCNN2
TOPORS		SORCS1
R3HDM1		FOXE1
ORMDL2		C11orf88
CSNK2B		HCG4
RHOC		C2CD4A
METTL12		GDNF-AS1
METTL15		SNX31
POLR1C		CDH13
HSPE1		NPHS2
SNAI2		TRADD
TOPORS-AS1		HOOK1
TMEM167B		PCDHGB8P
ZNF565		ANKRD29
FLOT1		NODAL
DHX38		DUOX1
MYO9B		SALL1
DCLRE1A		C5orf38
SPAG7		MIR153-2
ZBTB25		KRT222
MIR3124		TSLP
INTS7		LOC729911
INTS6		PLXNC1
LOC643770		MIR34C
FNDC3B		MIR34B
RAD21-AS1		GABRB3
ETV5		EMX2OS
KANSL1-AS1		DUOXA1
ZC3H15		CLIC6
LOC646719		KCNK4
DNAJA1		MIR3189
TSHZ2		FOXH1
ZFAND5		TFAP2C
TRPV4		TEX40
DAAM1		VAX2
DDX21		KCNC3
SPEN		C7orf57
RRNAD1		AJAP1
NAA15		TSPAN33
XPNPEP3		RAB39A
GPANK1		CD177
LARP4		MCTP1
S100A1		KMO
NUDCD2		BAGE
FRMD6-AS1		KANK3
STX5		MAEL
AKT1S1		PAQR9
SNORD84		PAQR5
GTPBP2		JPH3
NRD1		OVOL1-AS1
ZNF646		CTNND2
LINC01158		SLC43A2
CD63		LAMP5
PKN2		CECR6
LOC102288414		DKFZP434H168
RAB2B		HBA2
WIBG		NEUROD6
PNRC2		GRIK1
EIF4G3		MIR137HG
PCDH9		CAMK2N2
RPL37		ASCL1
ATF5		CLEC2L
ATF2		MYRIP
SDF2		KCNK12
RPL23A		WBSCR17
TRA2B		ST8SIA6
RGL2		DGKK
ZNF791		RYR3
EIF1		RASIP1
BIRC2		DEFA8P
HAUS8		HMX2
SLC39A9		SP9
LOC100289511		CPLX1
ZNF184		CLEC14A
ZNF449		NPTX1
WLS		ACOT12
CCT7		CISTR-ACT
ACIN1		B3GNT4
SERF2-C15ORF63		LOC401463
SNX3		TDRD5
MIR3610		PRODH
RAF1		ECHDC2
MBNL1-AS1		MIR5584
MSN		MIR5580
LEPREL4		CXCL1
NUDT5		ANKRD34C
MEF2D		OR2W1
TCP1		MARK2P9
C4orf29		C17orf96
SH3BP5L		CRCT1
ALS2		SSTR4
MINOS1		BAI1
2017-03-05		ESRRG
EDEM3		OLIG1
THRAP3		LOC101929034
RNF168		CACNA1B
P4HA1		IL17RA
MEF2BNB		LRRC55
SMARCA5-AS1		FAM3B
UTP15		UQCRBP1
MDH1		SKOR2
CDC123		VSTM2A
IER5		SGPP2
USP48		MIR7846
ISG20L2		TCHH
SEC23A		PDLIM1
URM1		TNNI3
SCAF11		PCDHB1
ZNF668		CYP2E1
SPTY2D1		EGFL6
GLUD1		CD1D
ENOPH1		SEMA6D
CREBL2		FBXL8
EIF3J-AS1		RP11-278H7.1
MNT		ADAMTS8
JUNB		CDH3
LOC81691		SLC5A8
SIK3		UTS2R
BYSL		KIRREL2
SERP1		ROCK1P1
WDR82		C3orf72
USP22		GJA4
ADAMTS6		FOXL2
TERF2IP		ZMAT4
SUPT6H		NCAN
MED28		ZNF560
MED20		PTPRD
C5orf15		PCDHB16
ST13		PYDC1
FNBP4		TNFRSF1B
INTS6-AS1		PRRG4
DTL		KIAA1217
RAP1GDS1		KCNG2
RBM12		CALCR
MIRLET7I		ATP12A
GOLGA4		ACP5
MIR4497		TACSTD2
IL4I1		PRKCG
UQCRC2		MCF2L2
NDRG1		MCHR2-AS1
SRSF5		GDF15
SRSF4		SLCO4A1
SRSF2		TMEM38B
CTC-338M12.4		RP11-125P18.1
BBIP1		SLC12A5
SWT1		TCF24
CKAP4		MIR375
CRY1		RBM44
EIF2A		CCKAR
CWC25		CNGA3
DNAJC3		CLVS2
MEF2BNB-MEF2B		GATA6
VPS45		GATA5
KLF12		PCP4L1
ZRANB3		LOC100996342
CPNE1		BDKRB1
PLEKHO2		RP11-14N7.2
GNAI3		DPP4
RPS11		BCAN
RPS18		RIC3
PTPRK		SPIB
WDR33		TRPC5
TLE3		MYH2
CCDC18		BAGE4
STAM		BAGE5
IRF2		BAGE2
DDX19A		BAGE3
DDX19B		CNNM1
SERTAD1		MCHR2
MAD2L1BP		NHLH2
ERBB2IP		LINC00987
LINC00263
RAB11A
PIK3CA
ERI2
PRADC1
CDC37L1
SMARCA5
ARHGAP5
ARHGAP1
FXYD6-FXYD2
PA2G4
ING2
MEX3C
RPL10
CENPL
NHLRC2
SNORD35B
IVNS1ABP
NDUFC1
LOC100507547
CAPRIN1
CCNT1
CCNT2
COG3
CREB3L2
RARS2
IWS1
WDPCP
ATP5F1
GMPS
GOLPH3
ORC3
WIPF2
PPM1B
ZNF460
HSDL2
DDX17
SNORA57
MSH6
RP11-367N14.2
WBP11
RFXANK
SLC35A5
TOX4
HCFC1
TTC7A
SNORD77
RPL7L1
CCDC40
BMPR2
TRMT1L
CCND2
TAF12
POC1B-GALNT4
CYR61
MFSD8
THBS1
AP1G1
LOC100288846
ZNF385D
HNRNPDL
CYP51A1
RPS6
RPS9
ATG3
DECR1
ST7L
SF3B1
CCNT2-AS1
PAN3
RSBN1L
OTUD4
SPCS2
SUGT1
ING1
PRRC2A
GORAB
MIR1538
ETV6
YIPF3
EIF4E
DARS2
CAND1
FLJ37453
