# Supplementary material for: Mapping molecular landmarks of human skeletal ontogeny and pluripotent stem cell-derived articular chondrocytes
Source: Nat Commun. 2018 Sep 7;9:3634. doi: 10.1038/s41467-018-05573-y (PMC6128860; doi:10.1038/s41467-018-05573-y)
Supplement: Supplementary file 33 — Supplementary Data 31 [file 41467_2018_5573_MOESM33_ESM.xlsx]

## Sheet: Sheet1
Supplementary Data 31: Genes present in each chromatin state in adult articular chondrocytes. Active promoter = H3K4me4, H3K27Ac; Promoter Proximal = H3K4me1, H3K4me3 and H3K27Ac; Polycomb repressed = H3K27me3.
Adult chondrocytes
Active Promoter	Promoter Proximal	Polycomb Repressed
HOXA9	MIRLET7BHG	C17orf104
IRF2BP2	MIR24-2	LINGO3
TNRC18	MIR27A	NTRK3-AS1
ITPKC	LOC284454	CYP2W1
FOXO3	C1QTNF8	GRIN1
NR4A3	MIR661	SLC5A5
TRIM8	MIR23A	SYT5
BHLHE40	MIR6809	SFTA3
ATXN1	MIR140	PNMT
SPRY2	SSTR5-AS1	OTOP1
NEAT1	TCTEX1D4	CD248
JUNB	BTBD19	HOXB6
ACTG1	DMPK	NES
ZNF503	BCL9L	APC2
MIR4683	CD68	CLDN9
PTMA	PER1	ACTL6B
FOSL2	MIR4492	KCNA7
GAS1	MIR365A	PDE2A
DLEU2	VWA1	GRIN2D
FZD8	ST6GALNAC6	NCCRP1
PPP3CA	LINC00963	SFTPC
ZNF503-AS2	HSPB6	HES3
SMAD7	LTBR	A1BG
KLHL21	MIR3619	MIR9-3
SGMS1	FAM129B	SLC7A10
JHDM1D-AS1	EPS8L2	GFY
KLF10	CIRBP-AS1	CPXM1
HES1	CFB	OTOP3
ADCK4	PLCD1	GRIN3B
ZSWIM6	C1orf86	RIMS4
PCBP1	EFCAB4A	KRT19
DUSP6	RARG	NEFM
HNRNPUL2-BSCL2	NAT14	SNAI3
NFATC1	CD151	HBA1
KDM7A	MIR195	GPR6
SMAD6	MIR6732	BARHL1
ARHGAP21	MIR497	HID1
WHSC1L1	FGFRL1	KLHDC7B
KMT2E-AS1	GSE1	STX1B
JUN	ADIRF	PHOX2A
FOXP2	AOC2	SLC17A7
HS3ST3B1	SSBP4	MIR935
ANXA2	RHOF	HOXB-AS3
HNRNPUL2	EHBP1L1	NKX6-2
RNASE4	MIR6080	AGAP2
GPT2	IKBKE	ZFR2
FLJ20021	C1QTNF1-AS1	UNCX
IRS1	PITPNM1	ISL2
CRIM1	HR	LHFPL4
TOB2	C2orf82	FBXO39
EFNA5	MPDU1	CELSR3
MIR5188	COL9A3	SLC34A3
ZNF462	SPRED3	LOC101929608
FLJ31356	HSPB2	PRODH
KLF13	HHIPL1	C19orf77
PTPRG	HSPB2-C11orf52	EFNA2
SMARCA2	GIT1	SNORD116-4
ANG	CIRBP	NKX2-3
ST3GAL1	FXYD1	S1PR5
IGF1R	IGFBP6	FLJ22184
HIST2H2AC	CIC	L1TD1
HCFC1	RAB11FIP3	LY6H
FOXC1	HTATSF1P2	MIR6068
ITGA5	RPH3AL	ANO9
ZBTB7B	ZMYND8	WNT10B
SAMD4A	PLD6	MEIS3
PCBP1-AS1	SCNN1A	PFN3
BCL2	MIR1199	TCAP
ERF	MYADM	RLTPR
ZC3H12A	TCIRG1	EPHA8
XBP1	HSPG2	RTBDN
FOS	MGC39372	OTX2-AS1
KLF6	EXTL1	LIN28A
KLF4	PHLDA2	DBX1
ZMIZ1	LOC113230	FGF19
FTH1	GPER1	HOXB8
ZHX2	MIR27B	PCDH8
PRRX1	IFITM10	DMRT3
DDX6	PRCD	OLIG2
HIST2H2AB	PSTPIP1	KCNJ9
LINC-PINT	LOC146880	GJB3
MAP3K8	RPP25	SKOR1
SETD5	LIMD1	SULT4A1
FLOT1	TNFSF13	CELF5
ANKH	LOC730668	CELF3
KCTD15	MIR92B	UCN
ETV5	LTBP3	UTS2R
CDK13	LINC00263	NOTO
SOCS2-AS1	SLC41A3	SNORD116-9
HIST2H2BE	GPSM1	SNORD116-1
NOA1	MIR23B	SNORD116-3
RPS6KA3	MFSD7	PRLHR
WNK1	TREX1	EXOC3L4
KMT2E	SORBS3	RP11-46C24.3
ADM	MRGPRF	MIR3663
JAG1	LAMB3	GSC2
USP22	FTL	GCGR
SOX5	RIN1	PRTN3
SIX5	H6PD	P2RX2
IFT140	GCHFR	RP11-473M20.5
NRN1	C10orf54	WNT7A
MLLT3	CTSD	FOXH1
TLE3	TGFBR3L	TFAP2A
IRF2	SERPINA3	KCNC2
LINC01137	ADSSL1	AMER3
ARF4	RASL12	MMP9
VIM-AS1	RCOR2	GCM2
TBX4	TNXB	CCDC166
GLI3	AC147651.4	NMRK2
HOXA10-AS	AC137932.6	EPPK1
HIVEP2	TTYH3	MAST1
ZBTB21	ATP5D	RASIP1
MAGI2	DKFZP434A062	SP7
AC011747.7	TWF2	HIST1H2BG
SIM2	HHIPL2	OLFM2
FLJ37453	KCTD11	CACNA1B
CPEB2	C19orf55	PAX1
HOXA11	GALNT16	MATK
MIR4530	PLEKHH3	DPEP1
FKBP10	DNAJB2	HES2
ZBTB7A	GGN	HIST1H2AE
SAFB	GALNT9	MIR124-2
SETD5-AS1	NPR2	SNORD116-8
SAFB2	RAMP1	HCN2
ANP32A	LGALS1	SCRT1
SOX9-AS1	ZFYVE28	CLEC4GP1
PHF21A	C1R	SATB2-AS1
AUTS2	NQO1	SYT13
ZNF703	ISG20	VSIG2
LRRC41	CCRL2	XKR7
NEBL-AS1	PLEC	MLN
TMEM187	NDUFA4L2	GIPC3
ADAMTS9	CERK	HIST3H2BB
TLCD1	PRR5	CALY
TOB1-AS1	POLD4	KCNQ1DN
IGF2BP2	SPATA2L	AMN
LINC00936	MIR497HG	C18orf42
STAG2	SH3D21	ITGB2
DHRS3	NAT6	EPCAM
MARVELD1	MOB2	MUC12
AC084018.1	SLC39A13	FCHO1
C17orf49	COL27A1	PCDHGA6
MSL2	PLCD3	NEUROG1
CDKN1B	SLC38A3	LMTK3
GTPBP2	CISH	MFSD6L
LEPREL4	ABCB6	HIST1H3E
RAP2B	MAPKAPK3	RHBG
DUSP10	LTB4R	CHRM1
CRNDE	IL16	UPK1A-AS1
FOXA3	AEBP1	IL17C
FAM46A	KCNN3	HOXB1
DYRK1A	SERPINA1	PRSS22
MAGI2-AS3	MIR3074	ATP1A3
NFE2L1	C22orf26	GPRIN1
SOX9	KIAA1324	A1BG-AS1
CFL1	MIEF2	GNG13
LOC100288911	C1orf194	ITGB2-AS1
KLF12	RFX2	DRGX
ISM1	SNORA67	ANKRD30BL
MAF	ACBD4	MOGAT3
ID2	PMEPA1	CA4
ID3	PDGFRB	UNC13A
LRRC16A	FES	BHLHE23
MYC	LOC100131496	TMEM151B
BHLHE41	PTPN6	CCDC64B
MAGI1	MIR24-1	CDH1
NEBL	TMEM80	SLC6A5
PIM1	NLRP1	ARID3C
PTPN12	FAM49A	SRMS
HOXA11-AS	B3GNT7	SNORD116-5
BOC	PER2	SNORD116-7
MEIS2	GAPDH	SNORD116-2
CITED2	B3GALT4	HRH2
TFAP4	RGL3	IZUMO1
ALDH3A2	SH3BGRL3	PTPRN
NFYA	COL16A1	ECEL1P2
FAT4	DDR1	IFNL4
HNRNPA1	LOC100506472	YPEL4
NRP1	CD320	HOXC12
FAM35A	FAM131A	PDE4A
MIR22HG	NOD2	SYT1
LRP1	HYAL3	WNT3
KDM2A	TNK2	WNT10A
ZEB1	PLEKHF1	TESC
THBD	CRYAB	MIR663B
RIC8A	HRH1	OTOP2
TTC9C	DEAF1	EPHA10
CBX5	TENC1	RHBDL1
CBX3	RALGDS	PCDHA13
BCL2L1	CAPN15	LOC100130238
DCAF5	IRF7	TEKT2
HOXD9	LINC01132	TTC9B
KLF3	RP6-109B7.3	HIST1H4G
ESYT2	CIDEB	HIST1H4E
HNRNPA1P10	ZNF575	C9orf53
KCNMA1	CHI3L1	LINC00554
CEBPD	AP000330.8	PALM
PHLDA1	BARX1	AQP5
TRERF1	XKR8	KCNS2
RFX3	LTB4R2	LOC729911
BRD2	DDIT3	ATP2C2
CUX1	CDC42EP1	NPY4R
PRKCDBP	LOC101929696	MIR10A
MIR1915	GPC1	FRRS1L
GGPS1	KIFC3	GAL3ST2
FOXP1	TPPP3	PCDHGB2
MSL1	EPHA2	KCNC1
C5orf66	SSC5D	KCNC3
LPXN	COMT	FAM83F
UBC	SNX33	PRSS57
ZBTB1	COX14	LIN28B
PKM	LCN2	TULP1
UQCRH	FAM222A	SEZ6L2
WSB2	KCNK6	TRPM4
AGPAT1	PWWP2B	SLC8A2
FOXO1	CHMP2A	ADRA1A
ACAN	TRIP6	AC018470.4
TXN	GNG3	AZU1
DDAH1	RORC	ANPEP
CTDSPL	WDR73	HOXD12
MAFB	MIR3622A	NLRP6
DYRK2	MIR3622B	NEUROD2
PRKY	BATF3	OTX2
TP53	AK1	GRM1
TRIB1	BLVRB	HOXB5
SPAG7	HRCT1	LEP
ZBTB25	TLCD2	LHX3
PBX3	LOC148696	HAP1
BMP6	CHAD	PRDM13
BMP2	RP11-503N18.1	NOVA2
ZFP36L2	SLC22A18AS	KIF25
SPEN	MIR4505	PLK5
MSI2	HRAS	SERPINF1
YY1	SLC35E4	LCN10
STX16-NPEPL1	CRELD1	PPAP2C
PCGF2	LOXL1	BSX
ZNF516	IQSEC1	ANKRD34C
TSC22D2	MDFI	PAPL
CYP1B1	RXRA	SCN5A
ANKRD10	DERL3	GPR25
MYD88	REM1	TLX2
SCAF1	PBX4	RSPO1
RSPO3	RASSF1	CACNA1E
MEF2D	CAPS	SKOR2
TRIO	S100A2	PCDHB3
LOC153684	KIAA1683	PCDHB2
SART3	TGFB3	NXPH1
QKI	VAMP2	KREMEN2
IER5	CCDC85B	RP11-305P22.9
PLXDC2	FLII	MIAT
GLUD1	ORAI2	GPR50
PGAM1	FABP3	GPR4
MN1	ALDH1L1-AS1	NCAN
HIST1H2AC	IL17RC	ELAVL3
NAB2	NCOR2	LINC00461
SKIDA1	TEF	MIR4653
ADAMTS1	LRRC56	ARHGAP8
ARHGEF2	RNPEPL1	CBLN1
KMT2A	SLC25A45	SBSN
ARHGEF40	ZBTB47	MIR196A1
SMG7-AS1	P4HA2	HOXC13-AS
TLE1	PDLIM2	MOV10L1
ZBTB16	AC022007.5	DLK2
MEX3C	LOC101927953	HEYL
PRKCA	AGTRAP	TCERG1L
RPL10	BBC3	KCNQ1
ARID4B	CD9	HOXC13
HNRNPA2B1	PLEKHG4	SYT6
ZEB1-AS1	INF2	CFD
ZNF250	PRR7-AS1	RP11-514D23.1
GOLPH3	GSN-AS1	POU4F3
NFKBIA	RAET1E	HPCA
HIVEP1	RILP	C1orf170
ITPRIP	SH3PXD2B	C1orf172
PDGFRA	ANXA11	LHX8
DDX3X	PRR7	PNOC
ZADH2	MIR196A2	PRSS33
CYR61	MIR3190	SCNN1B
FOXC2	MIR3191	CRYBA2
ZMYM5	TXNRD2	ILDR1
SLC1A1	CMIP	IL11
JADE2	MIR6743	HCK
STX16	CHST1	DRD2
PHF13	CAMKK1	ENTPD2
ARID1A	FHOD1	TNFRSF25
BET1L	ABHD14A-ACY1	SLC6A13
CHST3	PQLC1	SLC6A11
CKS1B	EIF4EBP3	CAMK2B
CALM3	ISYNA1	JAKMIP1
C3orf58	MTX1	LCNL1
FAM92A1	ATF6B	SLC13A5
FBXO11	MXRA7	ANKRD33
LOC100506639	GADD45G	HIST3H2A
UNC5C	ALS2CL	NAT16
ILF3	SCARF2	EPN3
CRYZL1	CLUH	DUOXA2
ALG5	ISLR	TMEM45B
SLC25A39	HCFC1R1	HBA2
AC002454.1	MAPK3	HOXD13
RP5-1103G7.4	STAT5A	ASCL2
PPAT	SYNPO	NEFH
SKIL	ALOXE3	LOC100131289
CREB1	LINC00398	RASGRF1
LINC00938	KRI1	HOXB3
RASSF8	SNAPC2	HOXB7
SLC38A2	ERCC1	SLC10A4
NCOA2	TBC1D10A	PDX1-AS1
IPMK	HCG25	FBXL16
SNORD12C	FAM109B	CPLX3
FCHSD2	C19orf83	PCDHGA1
PDPN	LINC00961	MISP
YWHAQ	DXO	SHD
CHST11	GCOM1	FSCN2
RUSC2	GLRX3	ADAMTSL5
ITGB8	SYNE4	ESPN
H3F3AP4	FLNB	HCRTR1
UBTF	TIMP4	TOX2
SPRED2	MIR6875	DIRAS1
ZFP91	TMEM105	ESRRG
EGR1	CRABP2	EPHX3
GPBP1L1	SLC9A3R2	LINC01081
ANP32B	TMEM150A	TINCR
SKI	CIDEA	AIF1L
ZFAS1	ROR2	PPP1R1B
MAMLD1	HSPB8	HES5
ITSN1	CSPG4	NOXO1
TDP1	ANKRD13D	MIR124-3
HNRNPD	MT1E	CRB3
HNRNPF	LOC101928796	CYP2E1
OARD1	F13A1	PLIN5
PTGES3	USP39	EGFL7
MAN1A1	ATP6V0C	NPPB
MAN2A1	RTN4RL1	HTR6
PTTG1IP	PTPN3	SEZ6
PREX1	INPP5A	CAMKV
SMAD3	ANGPTL4	RP11-586D19.1
RFX1	LAG3	ADAM33
H3F3A	DDAH2	ARHGDIG
RREB1	LOXL3	USH1G
ZNF367	LOXL4	ST8SIA3
MBOAT7	SLC25A22	CPNE7
ZNFX1	AMPD3	SLC4A11
ACBD5	PIEZO1	PCDHA1
NSD1	CYGB	NKX2-5
LOC100289230	NR2F6	CLDN7
ACAA1	TLDC1	BIK
ZFP91-CNTF	LYPLA2	HBQ1
COL11A2	ABCA7	PPM1N
FAM120A	ACY1	MMD2
EXOSC8	MPG	LAMA5
LPAR1	DBN1	XKR4
FADS2	B3GNT1	SLC25A2
TSEN34	YIF1A	UTF1
GSK3B	ATG16L2	LRCOL1
SOBP	ZNF526	HMX1
MALAT1	ATP8B2	PHOX2B
SMG7	AGAP11	ARHGAP40
GPRC5B	CRIP1	SLC7A4
GTF2A1	TTLL9	SLC35F4
SETD1B	PKN1	ADAP1
PXDN	SMIM5	DOC2GP
RPRD2	PARP10	EEF1A2
CTDSP1	EVC	PRAC1
XPO1	ARHGEF17	KLC3
RBPJ	NQO2	B4GALNT2
NR4A2	PNKD	EPOR
LINC00535	ABHD14A	EGR4
PPP5D1	CACNB1	KLK13
INTS6	SLC20A2	KCNN1
FNDC3B	BCL7C	PSKH2
ATP5G2	MIR6865	HIST1H4F
ETV1	MIR6864	CALB1
FLJ13197	NOL3	TDRD10
KLLN	TRIL	ZSCAN18
KANSL1-AS1	NINJ1	LHFPL5
TSHZ1	ANKRD53	LCN8
SLC39A14	OSBPL5	DUOX2
TTC3	C8orf58	RESP18
CNOT6L	DUSP15	SLC32A1
RNF5	SCARB1	SYN3
S100A1	DHX58	DNAH10
KLHL29	RNH1	RGS11
CD63	FAM180A	RAD21L1
ISCU	C12orf57	ABCG4
C2orf40	RNF213	CUX2
PARP14	KDELR3	MIR548AO
ALCAM	CSRP1	GAL3ST3
RDH10	CDA	PIANP
ATF4	LDHD	TEX40
STK3	ARHGDIA	MIR424
HAS2	GMEB2	MIR429
ANKRD12	ACTL10	TTYH1
HIST1H2BC	C11orf91	DOC2A
CCDC85C	CCDC11	FAM83H
ATP1B1	TRIM65	BOLL
MLEC	ARAP3	RAB39A
TUBB6	ARAP1	ELANE
KMT2C	FAM43B	SH2D3A
SLC16A2	PCOLCE-AS1	MIR503
DCUN1D4	FPGS	AMER2
PPP1R10	CKB	FADS6
RRAS	DEDD2	FGF17
TBX15	MST1P2	DKFZP434H168
TBX18	SYVN1	NKPD1
SOX12	TBX6	MEIOB
RTN4	THOC6	CDH22
IER2	MTMR11	NRG3
COX20	PPM1M	STAG3
FLJ33630	C6orf1	KCNK12
PAICS	GDF5	MIR1253
WDR81	WNT9A	HOXB9
RPL41	BRMS1	FAM83H-AS1
ZCCHC2	BAALC	PCDHGA12
FNBP4	SH3BP2	NXNL1
INTS6-AS1	ABHD14B	RYR1
RHEB	TSPAN1	FBN3
SIX2	THBS3	DNAAF3
C16orf72	VASN	HMX2
NDRG2	MYZAP	C16orf11
PIGP	LINC00235	NPTX2
CKAP4	FAM195B	MMP25
WEE1	FAM195A	GPRIN2
TANC1	MEDAG	HBM
SHC1	CEP170B	ZNF695
PTEN	FKBP5	SHE
U2AF2	FKBPL	LGI3
MLLT6	ST6GALNAC4	MLNR
PTPRM	BTBD6	SHISA8
ZBTB18	ACAP3	LRRC10B
MAD2L1BP	SELM	CACNG6
VIM	TMEM200B	B3GALT5
MAZ	MIR193A	NOTUM
CLIP1	ENO3	TMEM63C
POLR2B	PGLS	TMEM132A
SIN3A	CSNK1G2	FSD1
ILF3-AS1	HDDC3	SNAP25
ING2	LOXL1-AS1	DOCK2
LOC100132356	SSSCA1	LOC100996758
OAF	UBXN6	BMP8A
PRR12	LOC100506985	PAX7
SLC12A2	RP11-699L21.1	MUC5B
MIR196B	TMEM256	OVOL1
ABHD15	TMUB1	ALOX15B
USF2	HGS	PCDHGB3
RP11-367N14.2	PHYH	SOX14
POU2F1	RAPGEF3	TRIM17
BMPR2	ANAPC2	TMEM176A
RAB34	PFN1	TMEM176B
SEPHS1	BCL2L10	LINC00925
ZMYM2	BLOC1S3	SLC6A3
DUSP5	TMEM185B	SNORD116-6
OTUD5	FCHSD1	MYBL2
PHF12	UBA52	NKX2-8
DLEU1	SSSCA1-AS1	TM6SF1
RASSF8-AS1	TYMP	PCDHA2
TBCC	CPXM2	PCDHA7
YAP1	PLAC9	CDX2
ARID1B	VAV2	NKX2-6
FBXL19	CACTIN-AS1	CLDN6
DOCK9-AS2	CHCHD5	DGKZ
BTG2	NUMBL	MAL
BTG1	SMIM19	ZIC4
PSMB9	AMT	MEX3D
PSMB1	RCE1	AC097468.4
SAP30	GADD45B	C1QL2
BCLAF1	CTXN1	LMO1
PPT2	ANKMY1	MIR375
ANKS1A	MIR4526	CDK5R2
BCL6	EGR3	RBM46
SYNCRIP	ZCCHC14	CYP2S1
SNRPD3	RAB11B-AS1	AP3B2
USP9X	PPP1R14B	GPR139
PFN2	ALKBH2	LRRC71
CPEB2-AS1	ALKBH3-AS1	ASIC4
FAT1	SNED1	DLK1
SLC38A1	COMP	GATA5
MESDC1	PLEKHN1	SMTNL2
DLGAP1-AS1	SLC43A3	RDH8
VAV3	C1RL-AS1	MIR503HG
TAP1	RABAC1	BCAN
RHBDD3	TMBIM1	KCNQ2
CHCHD4	TBXA2R	CADM4
NRP2	MFI2	ALX1
SLC20A1	HSD17B8	LOC101926905
LRRC1	MIR210	ALPI
DOCK9	MIR1284	TMEM179
NAA50	CALHM2	HOXB13
COL9A2	MAN1B1-AS1	NKAIN4
TSR1	ZNF503-AS1	NKAIN1
SLC4A7	KIAA0141	AC002398.5
KCMF1	EEF1D	DPYSL4
BROX	FLJ44511	TMC5
RP11-115H18.1	TIGD5	POU3F4
ITGB5	HOGA1	PCDHAC1
EXT1	P2RX6P	KCNA5
SIRPA	MATN1-AS1	NOTCH3
SPRED1	DAPK3	NMBR
MRPL18	STK19	LRRC25
SIAH2	FLNA	PRAC2
ANP32E	MIR210HG	ANKRD30B
DAB2	NXNL2	DLX2
WWC2	RAP1GAP	GABRQ
PHF2	RAB40C	ELOVL2-AS1
AC007163.6	ZNRF3-AS1	PCDHA12
NDNF	ARHGAP22	TEKT1
IRGQ	UBFD1	TEKT4
MAB21L2	LOC100652736	TMEM130
RP11-224O19.2	CCDC157	PCDHGA8
ERCC5	LINC00346	AFAP1L1
RABGEF1	LLGL1	LCN6
NEGR1	MATN2	TUBB4A
MIR1260B	TMEM102	PIK3R6
HNRNPU	SPTBN4	LOC100128593
SRP54	ZNF362	MIR6722
CTBP2	EVC2	SRRM3
TP53I13	JMJD6	VAX2
FRAT2	ZMYND19	APOE
FAM20C	PRUNE	CABP7
EWSR1	LSS	CABP1
NPTN	PRSS54	TTBK1
HOXD8	ARL16	LINC00617
LARGE	LINC00899	TMEM181
TMEM69	ECM2	LSR
RPL7	C1RL	NTSR2
TBC1D10B	TIMP2	LINC00917
MAP3K11	SEMA7A	HIST1H3D
RP5-977B1.7	C9orf89	OVOL1-AS1
NUDT4P2	RHBDF2	CTNND2
NUDT4P1	MAN2B1	RNF222
MAT2A	MXD4	RNF224
RP11-326F20.5	METRN	CARD10
CNPPD1	LOC400891	FEV
HDAC7	RP11-293M10.5	KCNH6
RP11-154D17.1	ST3GAL4-AS1	TTC34
RCOR3	FLCN	LOC644189
CLIC4	ENKD1	LINC00588
BRD3	GSTP1	HIST1H2APS1
GAB1	EIF3I	ANKRD36BP2
SPTBN1	DNAJB5	KIF17
RAB4B-EGLN2	INPP5B	IGF2BP1
EDIL3	DNAH1	NEUROD1
FBXO36	FAM89B	GRM6
MIR425	MRPL23-AS1	HOXB4
CCDC6	SELENBP1	BTBD17
HS3ST1	CTDSP1	PCDHGA10
FBXL3	MCM3AP-AS1	SNAP25-AS1
MEPCE	FXYD5	MIR200A
RUNX1T1	MAFG	MIR200B
LINC00899	CCR10	BDNF
MIR6090	CTTN	CPLX1
AIDA	GPR75	TFR2
MYL12A	CAPN10-AS1	TRIM46
USO1	GALK1	DLX4
MEIS1-AS3	FGF1	SHISA7
DDX5	PCDH1	CNFN
FADS1	SSH3	HIST1H2BF
FBXL19-AS1	LINC00941	SYNDIG1L
NPAS2	HOXC-AS2	LOC145845
NFAT5	STEAP3	CARTPT
CDC42SE1	ITIH4	SLC30A3
ZC3H4	MIR3124	ODF3B
NHS	TPP1	CBLC
TESK1	MYL9	OLIG3
GALNT10	GYS1	PAX6
RCC2	C19orf24	CRMP1
ABCD1	MRPL23	GJB6
NDUFAF3	BCR	FOXI3
PSMA7	CHDH	CCDC63
GUCD1	REPIN1	PITX2
KIF9-AS1	BRF1	KRT24
UBTD1	AAMP	PDLIM1
CAST	C15orf65	PCDHB8
BCAP31	DSCR9	RAX
CEP95	UBE2M	PPP1R2P3
GPRC5C	S100A1	PRSS41
ETFB	MIR6787	AC010731.4
SYMPK	TMEM88	EPS8L1
SS18L1	GPR75-ASB3	LINC00254
RUSC1-AS1	GPT	HIST1H2AD
TCF12	TMEM8A	PPARG
SMO	NUDT16L1	MIR4488
WDR26	C10orf10	DGCR10
ZFP36	TTLL3	NECAB2
COPB2	CTB-113P19.1	ROCK1P1
LONP1	RPS6KA1	NTRK3
TDRP	MT2A	FLJ16779
PIEZO2	METTL23	TBX21
TOPORS-AS1	C21orf33	ZDHHC11
SETD2	MSRB1	GPR160
MASTL	JDP2	MIR657
SOD2	CD2BP2	PCDHA9
TRIB2	SUSD3	CDX4
MYO9B	UNC45A	MTNR1A
HOXC-AS2	KDM6B	PCDHB13
DCHS1	SSTR5	PCDHB10
RXRB	MAN1B1	CLDN3
NCK2	ORAI3	VSX2
VLDLR	NEU1	LINC00466
YME1L1	ALDH1L1-AS2	MIR4281
DNAAF2	HEXIM2	TMEM235
FBXL17	SLC16A5	STXBP2
SDK2	C15orf39	FAM57B
FAM134A	SH3BP5L	PLEKHD1
WRAP53	PLXNB1	RASAL3
CHD3	OSBPL7	EXOC3L2
PRDM10	TUBB4B	PGLYRP1
ATOH8	CDKN2D	PGLYRP4
CDK16	C8orf56	C1orf61
BFSP1	LINC00598	ALOX5
FST	CPT1A	GATA2
XPNPEP3	SBF2-AS1	MIR4664
HIPK2	SH2D5	CD70
LONRF1	IQCC	LRG1
GNG12	PPP1R18	TMEM190
SHB	MICALL1	KRT18P55
LINC00167	UBALD1	CNIH2
SMURF1	MTSS1L	C21orf88
PLK3	OSGIN1	ARX
STC2	SERPINE1	SLC7A14
CAHM	SOX15	SELV
ZNF646	PDLIM7	ITGAL
ARRDC3	CILP	GJC1
ELK3	CCPG1	C9orf142
MIR191	LOC100134368	SLC18A3
IRS2	MIR6081	SYT2
VAV3-AS1	MUC1	SYT7
FLJ44313	ORAI1	LMX1A
FGFR2	HPDL	GBX2
HAUS8	PPP1R9B	ADAM11
SLC39A7	KATNB1	PYY2
TRAM2	NCMAP	BHMT
FLJ35024	MNT	SRCIN1
SULF2	ADC	POU4F2
EFNA1	CLU	AC079776.3
NUDT4	SIK1	FOXF2
TCP1	CUTA	GLDC
LRCH1	TRAF4	ZFP42
MIR4738	WDR81	NKX6-1
FOXI2	WDR83	GPC2
EDEM1	FBRSL1	FAM159A
UBP1	NSMF	ANKRD20A8P
RP11-554F20.1	LSMD1	DNAJB8-AS1
MIR7845	SOX8	CWH43
TCF7L2	CTC-338M12.4	FAM69C
CASP9	ZNF580	FBXL21
PSD3	ATG2A	PCDHA10
ENO1-AS1	C1orf35	DCDC2C
UGP2	CWC25	KLK10
ZNF668	DNAJC5	P2RX5
WWC2-AS2	BAD	KRTAP1-5
SLMAP	KLF15	WNT6
LOC145783	CLTB	WI2-2373I1.2
GNG12-AS1	PCOLCE	PCDHGA9
CXXC5	ZDHHC18	PCDHGA7
MIR760	IZUMO4	PCDHGA5
PPP1R9B	CAPN10	LBX1-AS1
PRELP	LINC00857	TMEFF1
SPSB4	MBD6	KRTCAP2
METRNL	SLC25A10	CLEC4G
EPAS1	RAB11B	HIST1H4J
INPPL1	SLC50A1	SLC16A12
SIK3	OST4	GLT1D1
TBP	CUL7	NPBWR1
ST13	CD79B	TBC1D10C
TRPS1	TMEM234	PCDHGB8P
NR3C2	C14orf80	MCAM
ATP6V1A	IL17RB	ZBTB8B
MLLT11	TMEM256-PLSCR3	MIR184
BCAR3	GDF10	MIR202HG
PTMS	SMC5-AS1	PRSS8
FOXD1	SF3A1	CERS3
SIX1	SH3TC2	GABRB3
MBNL1	SSNA1	MIR6720
CISD1	EARS2	EDN1
LOC284648	MOB3A	TTLL10
ZCWPW1	PRRT1	KIRREL3-AS3
NDUFS6	PRRT2	SYPL2
CLTC	CREB3L1	FIGNL2
CPNE8	C17orf72	ZSCAN1
STX10	CLSTN1	RHPN2
PLEKHO2	C11orf68	SRRM4
E2F3	GNB2L1	KCNK4
RAB4B	RP11-290F20.2	MYOD1
PAPD5	CNTFR	PALM3
C11orf96	ESRP2	GAL3ST4
ARID2	ST3GAL5	TFAP2D
WBP4	ST3GAL4	PCDHGB4
UNK	MIR6843	FENDRR
CDK6	GPR137	HS3ST6
SGSM2	RHOD	MIR129-2
ZNF576	FAM63A	LAD1
MORF4L1	SMC5	RP11-465B22.5
ARID4A	WDR90	SYCN
MMS19	RP11-540A21.2	BAGE
SSBP2	SRXN1	KANK3
BMI1	TUBA4A	HIST1H3I
STK24	TUBA4B	FBLL1
LENG9	FIBP	EPO
LENG8	MMP24-AS1	MGAT5B
PRR3	CYB5D1	SLITRK1
FAM160A1	MFSD3	KIAA1598
GSN	MAFG-AS1	CHRM4
GNB2L1	DOK4	MGAT3
ID4	RAB3D	CBFA2T3
ID1	WDR66	C12orf42
AHDC1	TAPBP	CLPSL2
BARX2	APOBEC3B	MAPT-IT1
FLJ31306	LPIN2	EMB
ALKBH5	FMOD	FAM19A4
P4HB	ELOVL1	PRAP1
ITPR3	LDB1	PTCRA
ARHGAP10	ADPRHL2	REEP6
TRIP12	LOC101926900	MSLN
MIR3193	GPX1	ALOX15P1
RP11-486A14.2	C16orf86	FLJ36000
PACSIN2	STAT6	C1orf233
TTC7A	FZR1	MEST
MKLN1	NFIC	IL32
LOC100630918		KRTAP9-1
INSIG1		ADAMTS18
TAF11		RBP7
THBS1		LEF1-AS1
DSTN		EBI3
TMEM43		PVALB
VASP		MARVELD3
SLC1A4		ST8SIA2
MTFP1		RP11-426L16.8
SEMA4C		PCDHGA11
OTUD4		OLFML2A
HTRA1		LOC646862
BZW1		KIAA1751
CRAMP1L		GRP
ING1		MIR3621
MIR1538		TMC6
TGIF2		TMC8
NR1D1		CPLX2
CALM1		PGBD5
PTPN14		RASSF2
RPL36AL		CAMSAP3
LOC100652758		ERC2
HOXA13		MMP28
LNPEP		NMNAT2
MIR193A		MIR202
MIR193B		CA10
DDIT4		ASCL4
TMEM165		CACNG2
CTBP1-AS2		P2RX5-TAX1BP3
SMPD4		CTD-2258A20.5
ENO1		TLX3
UNC5B		LOC100130539
G3BP1		DPYS
WDR1		KIAA1045
CDC42EP3		HOTAIR
CDC42EP4		KCNJ4
MEIS1		FOXR1
GLT8D1		L1CAM
FAM76B		VSTM2L
ELP5		LOC102577424
KLHDC2		ECEL1
SLC7A2		RTN2
ACTN1		LINC00605
AMER1		TNNI3
MPC2		MIR3150A
ALG2		MIR3150B
AZIN1		PDIA2
EFCAB11		NANOS2
LDLRAD3		SLC16A11
EIF4EBP1		SPINK2
ACTN1-AS1		TRIM31
YBX1		RXFP3
HSPD1		ROBO3
ATP10A		VWA5B2
GNN		CHRND
RP4-756H11.3		ADAMTS8
DLX5		SLC6A2
VAV2		C12orf56
HCG14		NFE2L3
MIR3656		EMBP1
MIR3652		LOC149950
DOCK5		C3orf72
SBDSP1		GJA3
ITGB1		GJA4
USP35		SYCP1
TEAD2		TBX20
TRAPPC4		FRMD5
UGDH		KLF14
DALRD3		ISM2
COL6A1		SLFN13
KDSR		PCDHA3
NFKB2		PCDHA6
SIAH1		PCDHA5
PHLPP1		PCDHA8
MIR6821		LINC00261
RGCC		KIAA1217
NRIP1		CXCL14
GNAQ		LOC100288748
CTC1		PRKCG
CSRNP1		PTCHD3
RPS25		CASKIN1
ENTPD7		TOP1P2
SNAPC1		PLEK2
KCTD21		SNORD116-11
CHRAC1		SNORD116-10
TRIM52		C1orf65
SSR4		PCDHB19P
ZFPM2		PCP4L1
LINC01126		ZSCAN31
NIPBL		ZNF729
MIR1281		RP11-14N7.2
HNRNPK		GRID1
SPATA6		POM121L2
CTBP1		MIR4666A
GARS		DUSP9
LINC01024		RHCG
SERINC5		BNC1
ABTB2		TPTE
DCAF6		BAGE4
HSPE1-MOB4		BAGE5
CAMK2D		BAGE2
KAZALD1		BAGE3
FAM60A		CADM3
MRPS18B		CCER2
DNAJC16		NHLH2
DNAJC14		MT3
MIA-RAB4B		ACAP1
PCNXL3		C4orf19
GLTSCR1		ALPP
CNKSR3		CCDC177
TBC1D12		BHLHA15
TBC1D17		SNAP91
LAPTM4A		SLC17A6
ANKRD11		C16orf54
PPT2-EGFL8		ADRA2B
MIR4453		KRTAP1-4
ZNRF1		SHANK1
CMC2		NEUROG3
MZT2B		ASTN1
ZNF706		ADCY4
MUS81		KCNA4
ADNP		KCNA3
NIM1K		FOXF1
GAB2		PDX1
ARHGAP5-AS1		SOWAHB
SRRM2		C10orf53
PKD1		SLC22A31
KCNK1		SLC6A20
CSNK1A1		TDGF1
DUSP22		NR5A1
NUFIP2		FOXN4
MBOAT1		NTN3
LOC101927811		THEMIS2
CAV1		RIPPLY3
RORA		DMRTA2
B4GALT1		C14orf23
TAF1		TBX1
LOC100507634		CHRNA3
FOSB		MAPT-AS1
HDLBP		CXADR
KARS		KRTAP17-1
MGST3		LSP1P3
TMEM198B		SNCB
WDR78		DENND1C
PCF11		MROH5
TRIM25		SORCS2
CANX		NANOG
FZD7		PRR23B
RNASEK-C17orf49		FOXE1
FABP5P3		C2CD4C
FUT4		DRD5
MGAT2		CGB2
IRF2BPL		CBX2
USP32		LINC01124
USP37		TAF7L
LDLRAD4		MEFV
NPAS3		SHANK3
XYLT1		HIST1H4L
RP5-1074L1.1		MIR559
SNHG3		SIGIRR
GALNT18		RP11-24P4.1
ARL6IP6		FBP1
MAPK8IP3		ZSCAN10
PDGFA		SNAR-G2
RCC1		FAM201A
NNMT		NODAL
OSTF1		NRARP
ZNF827		SALL2
CAND1.11		LINC00960
DIDO1		ANKRD63
TBXAS1		MIR1203
ANXA5		GRK1
PFAS		GPR12
PGM1		GABRB2
RP11-276H19.1		GAMT
NMRK1		KCNK3
MIR3180-5		MIR3185
ETF1		GFI1B
GNB2		GPR123
CDC14A		DACT2
PAPSS2		PCDHGB1
GALNT4		PCDHGB5
RQCD1		VAX1
SLC25A28		SKAP1
ICAM1		HS3ST2
GPD2		ESAM
LOC643355		GNG4
DBP		NAV2
TOPORS		AJAP1
GALE		RAB39B
CTIF		SLFN12L
RHOC		MCTP1
POLR1D		FZD2
ELL2		SLC24A4
HSPE1		LPAR5
TTTY14		HIST1H3F
TWIST2		PAQR4
FEM1B		JPH4
SETD7		MIR4323
CTDNEP1		NPAS1
WAC		RNF220
RNASEK		MIR137
SDC2		EQTN
RP5-914P20.5		KCNH3
IDH3G		PTPN5
DGKH		MMEL1
TXNDC12		ZNF544
VEGFA		THY1
COL2A1		SIX3-AS1
CENPN		CAMK2N2
SSH1		TCF15
SPAG9		LINC00866
OSMR		IRX1
MANF		IRX3
WRNIP1		LINC01107
BTF3L4		MYRIP
MYL6		MADCAM1
EFS		PRSS21
STK35		MIXL1
GLUL		NPW
SP3		ANK1
ZNF664-FAM101A		ADCYAP1
FLJ16341		MIR6510
ATP1A1		T
SPHK1		NRXN2
LOC646719		ASGR1
CLCN2		TSHZ2
RAPH1		2017-03-10
TSHZ3		AVP
GID8		ATOH1
CEP57		MMP21
CENPBD1P1		B3GNT3
PRDM16		FAXC
RMI1		ZNF32-AS2
NOVA1		ZNF32-AS1
HSP90B1		CRYGD
LOC646903		TMEM125
DAAM1		DLL3
AFF1		LINC00839
BRWD3		PRSS36
FRMD6-AS1		CRIP3
GTPBP1		RLN3
GLIS3		ZPBP2
BACH2		SHISA6
TRAF3IP2		FOXB1
FBXW7		PTGER1
LOC100126784		GUCY2D
PNRC1		LINC00208
PNRC2		BRINP1
CAMK1D		ANKRD34B
LOC648987		BX255923.3
TSC22D1		CHGA
TSC22D3		LOC101929034
REL		CACNA1I
TGFB1		PAX5
TGFB2		PTH2
LPHN2		DSG3
FBXO2		KCNJ6
TRAM2-AS1		FAM3B
ZNF449		DUSP11
WLS		ATP8A2
EP300		RRAD
SMEK2		RASSF10
SLC30A1		KRT28
CNN3		DEGS2
EIF5B		SOX18
EIF5A		PCDHB9
KMT2B		PCDHB6
DRAP1		DNASE1L2
LCORL		LYPD6B
PRKAB2		RSPO4
DKFZP434I0714		ALOX15
MIR1908		SCG5
CDKN2C		WDR86
GFOD1		ARHGEF4
COLGALT2		NETO1
UST		SLC6A1
RNF168		GRM4
LOC102577426		MIR2682
ATXN2		TNFRSF13C
RNPS1		FA2H
BACE2		HRH3
SCAF11		SIX6
ZNF664		SIX3
PVRL3		FOXL2
LNX2		AC125421.1
ENOPH1		LOC100128006
ATXN2L		LPPR3
TXNDC9		SLC22A16
MNT		PCDHA4
MLXIP		ZNF560
JUND		CACNA1A
IST1		COX6B2
ATP11A		PIK3CD
USP24		KCNG2
ADAMTS5		GAST
TERF2IP		CKM
NUAK1		ULBP2
KEAP1		GRB7
ZBTB2		GOLGA7B
ZBTB5		PRSS12
2017-09-02		STYK1
RBM15		OR2A12
ARRDC3-AS1		HAPLN2
MIR4497		ZNF578
RCOR1		DTX1
ELF4		PRR18
SIX4		MIR1-1
NDRG1		SLC12A5
SRSF3		MYT1
SRF		PIWIL1
TGIF2-C20orf24		GJD2
SEC61B		ATP2B2
DOT1L		PPM1E
AHNAK		PNPLA5
PKNOX2		MIR662
KLF16		GDF7
FAM69A		SYT15
SNRPA		SDR16C5
LSM14B		KDR
NFIL3		SLC22A7
NARR		MIR9-1
MIER1		GATA3
PAPD7		LINC00421
LRBA		MFSD4
TLE4		C2orf78
TNFRSF1A		RAB3B
ERBB2IP		WNT16
LINC01136		PPP2R2C
LINC01135		RP5-1119D9.4
FBXO44		TRIM36
MEG3		LOC407835
LOC100506713		TMPRSS2
ARF1		C10orf67
RAB11FIP5		STMN3
CD44		DKFZP434K028
CUL1		ELOVL2
ARHGAP5		SPIB
ANXA11		BEND4
CATSPERD		EFNB3
POLR2H		ANKRD26P3
PRKCE		TGIF1
CCDC92
TFE3
SSBP3
FOXN3-AS1
FBXW11
SRRM2-AS1
RANBP9
CAPRIN1
MIR4466
C11orf68
ATP2B4
PABPC1
PRKAG2-AS1
RRBP1
MRPL36
MPPED2
SOCS3
MIR148A
ARHGAP12
DDX17
MIR3197
SLC2A1-AS1
RAI14
LOC100507468
PXDC1
UBE2E3
CDKL1
LOC100506746
WAC-AS1
C7orf49
RASD1
EIF5
HSPA8
HNRNPDL
CTD-2127H9.1
PRPF40A
GTF2I
ELOVL6
DUSP7
TRIM52-AS1
HOXC10
SPCS1
PLEKHA3
MYH9
ZC3HAV1
2017-09-11
PRRC2A
PIM3
HOTTIP
PI4KB
USP1
ZC3H7A
CAND1
PTRF
CHMP1B
CPEB3
TPT1-AS1
TEN1-CDK3
TMEM200B
CALM2
PTPN13
LRRC27
HAS2-AS1
MIR636
BTG3
2017-09-15
UNC50
RNF170
ZCCHC24
PPP1R13L
PITPNC1
ZBED5
TOB1
ASXL1
HM13
ACTN4
CCBL1
TRMT112
MPC1
KLHL17
SNRPD2
GRK5
MARK2
KCTD12
SLC25A37
PCID2
PBLD
ZFHX3
PFN1
TRIM7
HSPA4L
CDK2AP1
YBX3
SDCCAG8
FBN1
CFLAR
HNRNPA0
PSMB4
FERMT2
TSPYL2
ZBED5-AS1
C12orf68
DYNLT1
NT5DC2
PPIA
ZC3H12C
OSBP
GADD45B
MAP4
TEAD4
TMEM38A
RELA
UBE2R2
FLJ13224
PDAP1
NFATC4
CYP26B1
CHSY3
ZNF141
ZNF140
ZNF143
MAPK7
ZNF425
ZNF398
RAB28
LOC100131315
GEM
SNORD95
APBB2
MRAS
SNURF
WARS
TMED5
TMED2
HIST1H4A
MFSD11
GART
C22orf26
ELMSAN1
WWTR1-AS1
ST6GAL1
OAZ1
EEF1G
EEF1D
KCNQ1OT1
ACVR1
HOOK3
JAK2
RNF139-AS1
TIGD5
TIGD6
AMOTL1
B9D1
HBP1
MIR1204
GPBP1
UHRF2
GLRX5
UBQLN4
ULK1
STK11
HDAC4
EXTL2
RP5-1125A11.1
RSPRY1
DKKL1
STT3B
STT3A
ZC3H10
RAB40C
AMMECR1L
HOXD-AS2
SOWAHC
SBDS
NSUN4
SEH1L
FAM214A
KCNK5
TFG
LRRC49
PALMD
ACOX1
GULP1
C9orf163
ZHX1-C8ORF76
FOXP4
FBXO31
FBXO33
APBA3
REV3L
CCSAP
NEK8
CCDC7
LMNB1
SVIL
ZHX1
TBPL1
ACAA2
ARIH1
COL11A1
AC007773.2
ACVR2B
HIP1
SNHG10
SNHG18
C7orf55
PPP2R1A
TMEM57
ACTR1A
C7orf55-LUC7L2
RUFY1
MIR718
PEAK1
FZD1
ZXDB
NOC2L
HIST1H3A
ERP29
NRBP1
PAPPA
DLG1
GHR
APCDD1L
PAFAH1B1
GLRX
IRF2BP1
SHMT2
UBAP2L
REV1
ZNF532
QSER1
PURB
CEP170
COL5A1
ARL6IP5
CASC10
NIFK-AS1
BIN1
MSL3
RP5-1021I20.1
CCNO
CCNK
JMY
LRIG1
FAM114A1
C1orf21
LARP1B
EIF3B
RALY
RNF149
GREM1
PPP1R3F
PPP1R3E
PPP1R37
CASK
SLC19A2
TMEM214
HNRNPH1
HNRNPH3
HNRNPUL1
PAPSS1
UROD
KLHL28
OSER1-AS1
SPIN1
GALNT7
WDR25
DIRC2
KDELC1
CTDSP2
SLFN5
STAG1
CLASP1
IRX5
SPARC
HTR7P1
SETBP1
PDE8A
TET2
PRDX5
AP3S1
AXIN2
R3HDM1
SEC16A
FAM179B
MICA
SNAI2
SETD3
CSF1
TOP2B
SDC4
EXOC8
TEN1
RAVER1
RBM39
ITPRIPL2
CYBRD1
CAB39L
BIVM
RXRA
HSPBAP1
MZF1
MPP6
RP11-486O12.2
MAP2K3
IFT122
ETV3
SP2
ATP2A2
FBXL13
HMG20A
LOC100131655
RNF138
RNF139
MTURN
CAP1
PRDM15
ZFP36L1
TRPV4
CDK12
FN1
MRPS34
ACVR2B-AS1
ZFHX4
LARP6
LONRF3
SHF
KIF2A
PCGF5
NRD1
FAM192A
SMIM7
VPS26B
FAM120AOS
SHISA2
SHISA3
TGFBR2
CTDP1
FSCN1
HIST4H4
TDRD3
EIF4G2
TLK2
B3GALNT2
RPL37
RPL35
MORF4L2-AS1
PTGER2
HERPUD2
NDUFA1
BIRC2
CA5BP1
HIST1H2BK
COA5
SEMA5A
MIR4442
CCDC85A
CORO1C
MID2
MIDN
HECTD3
HECTD1
CCT7
SWI5
SSTR2
CTNNB1
C12orf23
SMEK1
SLC30A7
RAF1
ZNF710
DENND5B
TYW1B
KTN1
PJA2
MIR4734
DCUN1D2
NCOR1
RAP2A
CTGF
CCDC148
OSBPL3
KDM6A
ZNF800
UGDH-AS1
PHB2
LUC7L2
NME3
PID1
GSKIP
C1orf43
DENND5B-AS1
MRPL54
QPCTL
BICC1
UBALD1
IRAK1
PDLIM4
FTX
KTN1-AS1
TM4SF1
IER3
PKP4
USP48
SON
SUV39H2
PVRL2
SNX9
YOD1
FAM46C
DDIT4L
SCARNA17
PRICKLE3
KREMEN1
TM4SF1-AS1
HIST1H2AH
GNL1
MTDH
DLG1-AS1
CUTA
CEP63
LRRC8A
NPM1
PPP3R1
LRP4
COLEC12
BNIP3
ARHGEF1
ZBTB8OS
NBR1
CUL4A
MAPRE2
ENAH
TIPARP-AS1
HMGXB3
SLC7A5P2
RAP1GDS1
RBM10
NFE2L2
MLLT10
GOLGA2
ZZEF1
MIR3143
LDHA
EIF2B5
SRSF6
SRSF2
TIPARP
PPAPDC1B
EIF2AK3
PLAUR
ATG2B
AKAP2
ARHGDIA
MED13L
ZRANB3
AAK1
ZDHHC14
PRKAG2
DDX42
IFITM3
ZNF438
RBBP4
PPP2R5A
CAPN15
UBAP1
GNAI3
WSCD2
MAP1LC3B
FGF2
MBD4
CCDC18
SNX21
PANX1
SERTAD3
FOSL1
C1orf213
INO80D
FAM43A
TXNDC11
ARF6
PRADC1
ZBTB10
FXYD6-FXYD2
ENOSF1
HSP90AB1
PTP4A1
HEMK1
OSER1
TMEM237
MIR8072
C21orf59
GLS
MTMR4
STXBP5
ZNF570
SETDB2
LOC100506023
SPRTN
IVNS1ABP
PDE12
RNF113A
HEBP1
MIR4469
CNOT8
SLC12A4
TAGLN2
APOLD1
BBX
PPM1K
PPP1CB
DENND3
SOCS5
CD3EAP
ARMC10
MSH6
RBMS1
FOXK1
DPY19L3
TMEM116
ZNF687
PCDHGC3
NCAPD3
CDC42BPB
CCDC47
PCMTD1
LAMTOR2
STRN3
GPSM2
ANAPC13
CCND2
TAF12
HS2ST1
MCFD2
CYB5D2
MIR574
TNIK
MIR4258
BUD31
HSPA5
HSPA4
SHROOM4
FUT8-AS1
VASN
PAPOLA
IFNGR2
VDAC1
RPL28
EMG1
TRAF3IP2-AS1
SLC2A1
LINC00235
JADE1
NDUFB11
DUSP1
TMCO3
KCNQ5
C17orf82
STXBP5-AS1
PLEKHA8
TPT1
VGLL4
LOC644656
SLC35C1
PHF10
GPX3
PARVA
EFNB1
OXSR1
RPL10A
USP3
APLP2
ZNF76
CPEB4
NCBP2-AS2
TMBIM6
VMP1
NR1D2
LRRFIP2
NPC2
LINC00324
ETHE1
PSMB2
NACC1
NNT-AS1
C8orf44
COBLL1
MTCH1
FUBP1
C1orf50
APCDD1L-AS1
PATL1
CBX3P2
MCL1
FKBP15
EPB41L2
PCSK7
PAXIP1
RPL13AP5
CNRIP1
CDC34
CDC37
VPS28
MGA
XRCC6
OSR2
BCL3
CSNK1G3
VCP
HIRA
HGSNAT
CCBL2
TMEM258
ALG3
N4BP2L1
POC1B
WDR12
DPY19L2P4
GPC6
FGFR1OP
MIR4638
DPH3
AEN
NKIRAS1
AKR7A2
HIST1H1C
SMARCC2
BLOC1S3
NPC1
FLJ10038
ZFHX4-AS1
SREK1
ERG
ERH
DEXI
IDI1
PAXIP1-AS1
TAPT1-AS1
CTSB
STK40
PHF20
PHF23
JARID2
NFKBID
ACTB
HCG18
C9orf69
USP12
CRKL
ARPC5L
RPL7A
TMTC2
NTN4
B4GALNT3
C12orf61
GSTA4
LYRM1
SNORA3
CHST15
ROCK2
RRP8
DOCK7
TNFRSF12A
SMIM14
KBTBD2
MIR1258
EPHA4
ARL1
RWDD2A
SLC4A2
UHRF1BP1L
UVSSA
ZNF274
TEAD1
PTPN23
ANKMY2
TBX3
CDCA2
RSF1
HDGF
ZNF592
TSEN54
BMPER
DYNLL1
SLC31A1
RICTOR
C22orf29
WBP2
COL6A3
COL6A2
MRPL14
NFKB1
PDZRN3
EMILIN1
SHARPIN
ERRFI1
FKBP14
SNORD43
ZNF83
NFATC2
AHCTF1
UPF2
MROH8
DDX31
C20orf24
BCOR
FAM212B-AS1
GPR113
KIAA0226
C16orf80
PHF8
RPS21
MUTYH
EMP2
RP11-298I3.1
UBE2G1
KIAA1432
WDR5
SNX33
PARD3
SLX4IP
CBX6
SHOC2
POU6F1
FASTK
SLAIN2
TMEM50B
HNRNPR
CD59
SPATA2
HIST1H4H
PTRH2
GTF3C4
CAMTA1
VEZT
DCAF7
SCRN1
USP12-AS2
KDM4B
RPL3
FEN1
TMEM65
ITM2B
PAXBP1
APAF1
S100A6
DKC1
JAK1
LHFPL2
KLHL42
KLF2
KLF9
REST
MAP3K12
PRKRA
EME2
RSBN1L-AS1
GCH1
HSPA14
MXI1
TTI1
KIRREL
TNKS1BP1
AAMDC
GATAD2B
S100A11
CAMKMT
UBQLN1
MYNN
STK10
ARNTL
ZNRF2
LETM2
TUBB
HDAC9
CEBPB
PHKB
TFB2M
MAN1A2
PIK3IP1
POLE3
UTP3
MZT2A
SMAD9
SMAD2
RBMXL1
CNPY2
FAM214B
ASAP2
ANKLE2
SRRM1
MIR3188
NPAT
VOPP1
PHC1
H2AFJ
HS3ST3A1
SNORD68
APOM
FAM104A
PREPL
MRPL40
ECE2
NCR3LG1
CAV2
PITPNB
JMJD6
MEMO1
SLC9A3R1
ABHD17C
ARIH2
SUFU
FUS
CLK1
ROR2
KPNA4
GOLT1B
B4GALT6
SOGA1
ZMYND11
FAM84B
ACLY
ACTR1B
LINC00893
LINC00894
PCIF1
RUFY3
TRIM26
DNAJC27
BAG6
MYL12B
NAP1L1
AGO2
FAM120B
FZD5
C8orf44-SGK3
ASH1L
ESCO1
TARBP2
ZNF652
PSPC1
PPP2R4
TBC1D20
PLEKHM1P
ZXDC
SUN2
EOGT
GABPB1
ACAD11
MST4
SF1
DNAJC27-AS1
FGD6
USP34
ZMIZ1-AS1
GSK3A
OXNAD1
DAZAP1
C19orf54
TNFRSF10B
FAM96A
ITPKB
RPRD1B
CD82
GALNT15
BRI3
AFG3L2
PTBP1
PIK3R4
PIK3R3
PIK3R2
PIK3R1
B2M
SQLE
TP53BP2
UAP1
PQLC2
ZNF385B
PAN3-AS1
EIF3J
EIF3A
MKKS
BARD1
PPP1R3B
CNST
VPS37A
COL12A1
CBR3
ANXA7
ANXA6
MRGBP
PGM3
PPP1R12C
KCTD9
USPL1
MMP14
DDX54
GNB1
RBX1
TRAPPC6A
KIAA0247
PPP6R1
BAMBI
LETM1
DCAF11
SLC35E1
KLHL24
FAM89B
PRCC
NUDT21
GALNT2
KIF11
KIF1B
LOXL3
KDELC2
DFNB59
EPT1
HMGA1
PLS3
C11orf54
SESN1
SESN2
AMPD2
UTP18
PRDX6
PITX1
ORMDL3
SUCO
ACAD9
CSNK2B
MAFK
MAFG
MAF1
RHOB
OGFOD1
RP1-1J6.2
ZNF487
[truncated: 434 more rows]
