# Supplementary material for: Mapping molecular landmarks of human skeletal ontogeny and pluripotent stem cell-derived articular chondrocytes
Source: Nat Commun. 2018 Sep 7;9:3634. doi: 10.1038/s41467-018-05573-y (PMC6128860; doi:10.1038/s41467-018-05573-y)
Supplement: Supplementary file 34 — Supplementary Data 32 [file 41467_2018_5573_MOESM34_ESM.xlsx]

## Sheet: Sheet1
Supplementary Data 32: Genes present in each chromatin state in d14 PSC-derived chondrocytes. Active promoter = H3K4me4, H3K27Ac; Promoter Proximal = H3K4me1, H3K4me3 and H3K27Ac; Polycomb repressed = H3K27me3.
PSC-derived Day 14
Active Promoter	Promoter Proximal	Polycomb Repressed
SMAD7	HES4	VPREB1
ACTG1	CKB	MIR9-3
IGF1R	KCNQ5	GSC2
TNRC18	HOXA11	TTBK1
IGF2BP1	HOXA11-AS	SKOR1
TRIM8	FAM20C	ZIC4
CPEB2	HS3ST3A1	HOXD4
CDH11	PDGFB	MIR10B
KMT2E-AS1	FLT1	LGI3
FOXO3	GATA6	SCN5A
IGF2BP3	PTRF	RAET1G
SPRY2	NKAIN4	MIR6068
ZSWIM6	ADAM12	EPHA10
MEX3A	PLTP	MIR299
SALL1	CTSA	PKDREJ
LMNA	TM7SF2	RASGEF1A
IGF2BP2	GPR124	SNORD116-11
PCDH7	CRABP2	C3P1
KCTD15	KIF26B	PHOX2B
ZFP36L2	FGF11	FAM135B
KMT2E	LINC-PINT	DRD5
ADAMTS1	SPINT1	CAMK2B
UNC5C	LOC146880	SV2B
AC002454.1	SDC1	GPR12
CBX3	RYR3	DUOXA2
CTBP2	VLDLR	KCNK17
PHF21A	FLJ35024	LOC101929608
ZNF703	MIR6080	MIR411
SMAD6	SIK1	GFRA4
FOXO1	GS1-24F4.2	SLC6A1
TPM1	CD9	SNORD116-6
YY1	AKAP2	MIR380
TOB2	FLJ16779	APC2
EFNA5	FOSL1	MPPED1
SOX11	CBS	SNORD116-12
SOX12	XKR5	ACTL6B
DYRK1A	NEURL2	KCNQ1
JAG1	TMEM200B	PHOX2A
KLF12	MIR4530	KCNA7
TLE1	TEX22	OTOP3
HNRNPA2B1	BOK	CRYBA2
HIVEP2	KRTAP5-AS1	MIR3131
HCFC1	FUOM	DUOX2
ARID1B	HOXA1	KCNS2
FLJ37453	NUMBL	GRIN1
SAMD4A	HOTAIRM1	NTRK3-AS1
CITED2	ZEB1	MT1G
PFN1	SCARF2	MT1A
CPEB2-AS1	NIPAL2	HBA2
RPL7	HOXD8	PCDHGA11
JUN	BOK-AS1	PAX1
ZNF827	ZNF783	SLC6A3
LINC00936	SYNC	KLHL35
HMGA2	PIANP	HOXC11
RDH10	C5orf66	MT3
TSC22D2	TIMP2	SLC17A7
MIR7845	EPDR1	RIPK3
ZNF462	AGPAT3	GCGR
FOSL2	COL12A1	B4GALNT2
ING2	C1orf204	SFRP5
MEX3B	PITX1	LACRT
CDK6	PIEZO1	FOXE3
RP11-367N14.2	HOXB9	ESYT3
VASP	DHRS3	EDN3
ZMYM2	GATA6-AS1	NOS1
DUSP6	ETV4	LRRC38
C3orf58	LGALS3	HOXD10
LRRN1	LINC00092	NLRP6
SYNCRIP	PRLR	HRK
RP5-1103G7.4	GRASP	LOC339539
PPAT	FGFR3	ANK1
ERF	SNTB1	PRDM13
FBN2	CHAC1	SFTPC
SETD5-AS1	PPP1R9B	SLC26A10
MGC45800	ADM	GPR26
LINC01126	ARHGEF40	HBA1
HNRNPD	ABCC4	SLC46A2
RP11-154D17.1	NDRG2	HTR6
PHLDA1	CPNE8	ABCC3
ARHGAP21	PYCR1	GPR4
GGPS1	ARAP1	POMC
FOXP1	RAB11FIP5	ULBP2
TMEM187	DTX3	TBX5
ADAMTS9	ZEB1-AS1	MIR196A1
KIF26B	ITPR3	SNORD116-13
WNT5A	SAMD14	C1orf61
STAG2	PM20D2	TBX5-AS1
CTIF	FOXK1	KCNA5
LEF1-AS1	MKLN1	HLA-F
SETD5	PROM1	FAIM2
MASTL	TYSND1	BCL2L10
INTS6	ADORA2B	LHX8
YME1L1	TAPBP	OR4D2
KANSL1-AS1	DUSP8	OTOP1
CHD7	HTRA1	EPHA8
SPEN		MIR1197
TRIO		ILDR2
ENOPH1		HLA-F-AS1
CXXC5		HTR1A
SEMA6A		MIR379
PAICS		DUOX1
INTS6-AS1		AMIGO1
COL4A2		DUOXA1
COL4A1		IHH
FLJ31356		BAGE
KLF13		PAQR9
PTPRG		MT1M
MAF		MT1H
ARID4B		FEV
GATA3		SCTR
HNRNPDL		GPR101
JADE2		COL15A1
DUSP4		RDH16
ING1		CA7
2017-09-11		SPRR1A
ARID1A		SSTR4
FBXL19		ESX1
MIR636		KCNJ9
FBXO11		CRMP1
PCBP1-AS1		FFAR4
TFAP4		MIR5691
NCOA2		LINC00608
NRP1		CYP2A13
TSR1		PLCG2
MAML3		PROKR2
TEAD3		SLC6A5
ZFP91		C17orf104
FLJ13224		RAET1K
ANP32A		MIR323A
RIC8A		IL36G
MFSD11		MIR758
DCAF5		GHSR
OAZ1		GDF10
FJX1		CCK
KLF6		PRR18
KLF3		IFNL4
ZMIZ1		PPP2R2C
GLTSCR1		ACSL1
AUTS2		BAGE4
UBQLN4		BAGE5
RCOR3		BAGE2
MIR1915		BAGE3
MARCKS		HMX1
ZNF367		ARX
EDIL3		NFIX
ZFP91-CNTF		HOXA13
LPXN		LINC01097
CDH2		IL20
DDX5		GFY
FBXL19-AS1		DCD
GSK3B		AGAP2
CDC42SE1		FBXO41
ARL6IP6		FOXE1
ARID3A		TRADD
CEP95		HOXD1
SETD1B		AQP5
TRIM71		HOXD-AS1
DYRK2		DCAF12L1
TP53		KCNC1
WAC		SLFN12L
VEGFA		MT1JP
TRIB2		REEP1
AC084018.1		NEUROD2
FLJ13197		PSD2
SP3		OR4X2
ZNF664-FAM101A		DCHS2
CLCN2		SERTM1
FRMD6-AS1		FBXL16
ZNF646		KRT73
CRIM1		SHE
HIST1H2BO		SHH
HIST1H2BJ		DLX4
CNN3		SHISA7
ATXN2		BSX
ATXN1		DMRT3
ZNF668		PAPL
ZNF664		LOC100996758
PVRL3		CACNA1E
HIST1H2AM		BMP8B
HIST1H2AG		PAX4
HIST1H2AC		PAX8
MLLT11		BHLHE23
PTMA		HES2
RCOR1		HES3
SRSF2		HES5
LOC100288911		LINC00602
MLLT3		MCIDAS
TLE4		FBXL8
POLR2H		ADAMTS8
SGSM2		ARID3C
CCDC92		SNORD116-9
VIM-AS1		SNORD116-3
SSBP3		SNORD116-2
LEF1		PIGZ
PCBP1		NKX3-1
ST3GAL1		ELAVL3
LAMTOR2		ACTL8
WAC-AS1		CDX4
PRPF40A		PRKCB
PHF13		CGREF1
BET1L		UBQLNL
VCAN		C1QL4
PTPN12		KIAA0087
PCNT		CNGA3
RSRC2		ABO
MEIS2		UTF1
FAM76B		HOXC13
ACTN1		HOXC12
EZR		LRCOL1
CRYZL1		HOTTIP
SNRPD3		ZAR1
USP9X		KY
PCID2		LINC00982
ACTN1-AS1		SRD5A2
SLC38A1		SLC18A3
SNORD12C		PCSK9
HNRNPA0		CCNA1
ACTB		POU4F1
VAV2		CHP2
RHBDD3		KCNQ1DN
MIR22HG		PRAC1
CHST11		HOXA7
EPHA4		HOXA6
KCMF1		HOXA2
BROX		MIR219-2
ITGB1		AMN
H3F3AP4		FLJ20518
TBX3		BEAN1
UBTF		MAP6
EGR1		ELOVL2-AS1
GNAQ		PPP1R14C
CTC1		TEX19
ANP32B		PCDHGA9
ZFAS1		OR1F1
NIPBL		TDRD10
ITSN1		C9orf53
EWSR1		NRL
SALL4		CDHR1
ANKRD11		SYN3
KDM7A		NPY4R
STT3B		KCNK9
SMAD3		NEUROG1
ARHGAP5-AS1		GLYCAM1
H3F3A		CABP7
RREB1		HS3ST2
MSL1		FAM183CP
ZNFX1		MAEL
REV3L		SLITRK5
MIR425		KIAA1598
LMNB1		MT1B
SVIL		ADM2
SNHG18		PIK3R5
HDLBP		ADRA1D
KARS		FRMPD1
AIDA		CDH22
FZD7		CLEC2L
DDX6		IQSEC1
FABP5P3		EN2
EZR-AS1		FLT4
ZBTB1		LHX5
RP5-1074L1.1		ETV7
PKM		NRXN2
SNHG3		PTGS1
RCC1		RASSF5
NDUFAF3		VSX1
GUCD1		DIO3
HMGB2		LOC440518
PFAS		MANEAL
GTF2A1		HBM
BAMBI		MIR2964A
RHOB		LINC00442
POLR1D		OR7A17
MAP3K1		TNFRSF8
FLOT1		BRINP2
ZBTB25		DMRT2
DNAAF2		MT1DP
ETV1		ATP8A2
KLLN		GSX1
FBXL17		MGC45922
IFT80		TMEM151A
PBX3		TMEM176B
CEP57		GLS2
BMP4		NOTO
CDK13		SNORD116-5
CNOT6L		SNORD116-7
HIST2H2BE		SNORD116-1
MSI2		SIX2
SH3BP4		TPBGL
ZNF516		RP11-586D19.1
FSCN1		PRLHR
TLK2		NCAN
ATF4		OR10AD1
MIR191		FGF3
RGL2		VSX2
FLJ44313		GLP1R
HIST1H2BC		HOXC9
SEMA5A		SCRT1
LPHN2		ZNF679
FBXO5		MIR196A2
KMT2C		HID1
JHDM1D-AS1		CCKAR
DCUN1D4		GPR139
KLF10		SNORD116-10
QKI		PRG2
MIR17HG		OR7D2
LNX2		MFSD4
GNL1		MIR5707
INPPL1		HSPA7
SKIDA1		GSG1L
WDR81		FRG2C
TERF2IP		SCN4B
ZBTB2		CCDC177
NBR1		HOXB13
CUL4A		SYT2
2017-09-02		SYT5
TRPS1		MARCO
RBM15		SFTA3
SIX4		UNC5A
PTEN		ADAM11
E2F3		WNT10A
PTPRM		HLA-B
TLE3		ABLIM2
MAZ		TSPAN11
ARID2		NKX6-2
ZBTB10		EFCC1
GAS1		CALY
WBP4		PRAC2
ARHGAP5		OR4D1
SIN3A		HOXA3
C21orf58		ATP10A
MYH10		B4GALNT1
CAPRIN1		SCUBE2
MIR4466		DCTN3
PRR3		KCNA10
GOLPH3		ANTXRL
GLI3		CCDC105
TRIP12		CHRNA3
MIR3193		MDGA2
HIST2H2AC		ZFR2
SMC4		RP11-279F6.1
POU2F1		UNCX
MYC		P2RX2
CCND1		P2RX5
MAGI1		CYP26B1
TRAF3IP2-AS1		WI2-2373I1.2
ELOVL6		CLEC4G
PHF12		SLC6A17
ZNF521		ZSCAN18
YAP1		HCG26
EFNB2		JAKMIP1
TMEM200B		CYP2A7
NR1D2		DAPK2
CALM1		OR5AU1
PPP3CA		KCNK4
FUBP1		FRRS1L
SAP30		TMEM132B
CBX3P2		MYOD1
MAP1B		FNDC1
ZBTB7A		PALM2
ZBTB7B		SNORD116-22
SAFB		PCDHGB5
CDC34		BTNL10
LAMB1		FBXO39
FAM53C		LY75
HOXB-AS1		ONECUT3
MEIS1		HSF4
ELP5		KANK4
HIRA		DBX1
MPC2		SLC24A4
SNRPD2		HLA-G
PFN2		PATE1
LINC00938		MIR137
CDK2AP1		NAT16
BCL2L11		GALNT14
SMARCC2		MAPK8IP2
SMARCC1		KIR2DS4
HNRNPA1		IL10RA
HSPD1		XCR1
GNN		ATP6V1C2
MIR3652		CHRDL2
LRRC1		ASCL2
PDE7A		LINC00473
RRM2		NEFH
KNTC1		STK32C
ITGB8		CD34
EXT1		GRM6
FASN		GRM2
ANKMY2		PVALB
HNRNPUL2-BSCL2		LHX3
SPRED2		RAMP3
HDGF		SLC10A4
DALRD3		INA
DSP		IKZF1
NRIP1		CHD5
SAFB2		IFITM4P
DSC2		MMP25
ANP32E		MLNR
CTCF		ANKRD30BL
ZNF425		LY75-CD302
ZNF398		LINC00671
TTC9C		ZPBP2
PARD3		PTGER2
CBX5		P2RX5-TAX1BP3
PRIMPOL		SYNDIG1L
MIR1281		ESPN
TMED2		FBLN7
HNRNPK		RP5-1007G16.1
HIST1H4E		TLX3
DCAF6		OLFM1
HSPE1-MOB4		SIGLEC5
APAF1		FAM215A
PRKDC		CACNA1B
KLF7		PAX6
FAM60A		DEGS2
TBC1D16		SPINK2
TBC1D17		TMPRSS4-AS1
MAT2A		LINC00921
PAWR		LINC00925
HNRNPA1P10		ROBO3
CNPPD1		TRH
TUBB		CDH4
EXTL2		MIR124-2
RSPRY1		SLC6A7
ZNF706		FMNL1
AMMECR1L		2017-09-03
RFX3		MIR2682
BRD2		SLC1A6
ASAP2		ABCC8
CUX1		SNORD116-4
SPTBN1		LOC149950
FBXO36		NDRG4
LOC101927811		TBX21
RAI1		CPNE7
MRPL40		IL36A
ZHX2		LINC00466
RBPMS-AS1		CBLN2
SPATS2L		MIR4287
ACVR2B		DSCAML1
RUNX1T1		AMPH
ROR2		ZNF578
ZMYND11		SLC9A3
FAM84B		INSRR
IER5L		BLACE
AC104653.1		HOXC-AS1
MEIS1-AS3		CDK5R2
FADS1		EXOC3L2
FADS2		ZFP3
LOC400927		PTPRN2
IRF2BPL		BARX1
UBAP2L		MOCOS
PATZ1		SNORD116-14
NIFK-AS1		LTF
WSB2		VSIG2
PSMA7		LOC101929154
JMY		RDH8
CDC25C		ZMYM1
AP4M1		LINC00900
PDE10A		POM121L2
EIF3B		APOBEC3B-AS1
MED12L		ACTA1
FAF2		KCNQ3
GNB1		KIR2DL3
ETFB		HCG4B
SS18L1		MIR3663
RUSC1-AS1		ITGA7
HNRNPUL2		SIDT1
TXN		EOMES
SGMS1		NKAIN1
GALNT7		ACSS1
CTDSP2		DEFB123
ZFC3H1		YBX3P1
CLASP1		HAR1A
PDE8A		CCNI2
UTP18		CDH23
AXIN2		FLJ32255
RP1-1J6.2		HOXA5
HSPE1		OTOP2
CTDNEP1		MT1L
RNASE4		DEFA5
TRIB1		DOCK8
TP53INP1		SCNN1B
MDFI		SCUBE1
STK35		PPIE
RP11-486O12.2		MAPKAPK2
GLUL		CWH43
FAM134A		DLX6-AS1
LOC646719		ZNF595
WRAP53		SNCB
ZFAND3		MSX2P1
TTC3		COMP
PRDM10		THNSL2
RMI1		MUC16
HSP90B1		MIR7154
TFAP2A-AS1		HCG9
LOC646903		PCDHGA8
FN1		UOX
ACVR2B-AS1		MIR8069
FLJ20021		OR1M1
ACTR3		PCDHGB8P
MSL2		RTBDN
BRWD1		LINC00966
LONRF1		CTAGE1
LINC00167		OR6W1P
MIR6789		LOC649330
FAM192A		RESP18
GABPA		TUBB4A
TDRD3		ERICH1
EIF4G2		OSR1
LCOR		CLIC6
TSC22D1		SOWAHA
FGFR1		ACOXL
ANKRD17		LINC00342
PARD3-AS1		SNORD116-23
YWHAZ		PCDHGB6
MIDN		PCDHGB4
LBH		NGB
EP300		FEZF2
RND3		KCNC2
MLEC		CMTM2
SLC30A7		LINC00617
CNN2		ZMYND15
KMT2B		PDE2A
NCBP1		CXCR2P1
PLEKHJ1		FBLL1
RAP2B		EPO
CCDC148		SLITRK1
MIR1908		MT1E
UBP1		NPAS1
KDM6A		ZNF736
C1orf43		COL5A3
MCM7		LOC283214
MCM4		DGAT2
LASP1		KCNH3
QPCTL		TMEM45B
CASP3		LRRC37A11P
IER3		CELSR1
PKP4		PTPN3
MIR760		TMEM155
THAP2		GABRG1
ATXN2L		SPP2
JUNB		OR1F2P
IST1		ANKRD36BP2
PLCG1		ANPEP
TRAF4		NLRP4
PPP3R1		NLRP11
LRP4		NEUROD1
AJUBA		OTX2
USP22		PDE8B
ZNF436		PITX3
NUAK1		KCNK12
ENAH		WFDC12
TIPARP-AS1		FXYD7
BCAR3		RASGRF1
SOX5		HOXB6
STAU2		PODN
ZZEF1		HAP1
PTMS		KRTAP5-6
TIPARP		PDX1-AS1
PIGP		HMX3
ATP5J		CPLX3
TANC1		PRAMEF2
PLEKHO1		PRDM12
PTPRK		OXT
ZBTB18		KRT77
C1orf213		ZNF32-AS2
WASL		GPRIN2
INO80D		CES1P2
ERBB2IP		DRGX
PTP4A1		RP11-140I24.1
TAB2		KLRD1
PRKCE		C2orf40
ARID4A		PARP12
SMCHD1		SORCS3-AS1
SF3A2		RET
ANG		GPR27
PABPC1		MACF1
ID4		LILRB1
ID1		KSR2
FLJ31306		OLIG3
ZYX		FOXI3
USF2		SKOR2
SLC2A1-AS1		CPT1A
RBMS1		P4HA3
RBPMS		RRAD
RP4-639F20.1		UPB1
CCDC40		FOXA2
PCMTD1		TMEM176A
LOC100630918		CD207
BEND3		TMEM74B
CYB5D2		SLC16A14
EIF5		RP11-84O12.4
HSPA8		SQRDL
PELI2		VWA5B2
MBTD1		SLC6A2
FUT8-AS1		C12orf54
ZMYM5		RASL10A
SLC2A1		KIRREL3
LINC00909		ZACN
IKBIP		KIR3DL1
SEMA4C		SNORD116-8
TSTD2		FAM81A
BZW2		KLF14
PHF10		CPNE5
PHIP		REG3A
TBCC		IL36B
MIR6743		SLC4A11
USP1		IL1RAPL2
BMPR1A		ADORA2A-AS1
CDK9		PIK3CD
GATA3-AS1		HTRA4
BTG1		CXCL16
SRD5A1		HCN4
2017-09-15		LRIT1
CTBP1-AS2		STXBP6
ENO1		EIF4E1B
RNF170		MYH11
PCNX		SLCO4A1
ILF3		SLAMF1
PCSK7		C20orf85
PAXIP1		PLEKHD1
CDC42EP3		AA06
PITPNC1		RP11-165P7.1
ZBED5		PP12613
ZDHHC3		TARM1
HGSNAT		SATB2-AS1
TRMT112		LRRC71
TMUB2		LINC00378
AZIN1		GDF7
POC1B		C9orf171
EFCAB11		ASIC2
KCTD12		C1orf65
KCTD10		SYT12
PBLD		TBC1D1
C1orf174		OR7D4
GPC4		HNRNPCL1
GPC6		LAMA3
HMGB3		KCND2
EEF1A1		LY6H
FGFR1OP		PCP4L1
MIR6892		NCRUPAR
CREB1		HSPA6
NKIRAS1		CYP4F8
FAT1		TAPSAR1
YBX1		MIR329-2
YBX3		MIR329-1
HAND2		CEACAM6
IDI1		KRT83
IPMK		ELOVL2
MESDC1		HOXC10
PAXIP1-AS1		CADM4
ZBED5-AS1		PROP1
LYRM1		ZNF727
SNORA3		ELFN2
ROCK2
HAND2-AS1
DOCK4
RPSAP52
ZNF277
LRP1
TEAD2
TEAD1
TRAPPC3
UBE2R2
RICTOR
ZEB1
KDSR
SIAH1
SIAH2
PHLPP1
PDZRN3
SHARPIN
CAPZA1
HELZ
DDX31
GPBP1L1
WWC2
APBB2
RP11-224O19.2
CBX6
SHOC2
PFKP
TDP1
CTBP1
GTF3C4
GART
CAMTA1
WWTR1-AS1
ZNF503-AS2
EEF1D
ZFX-AS1
HOOK3
CAMK2D
KLF4
REST
TIGD5
UBE3B
UBE3A
MXI1
ESYT2
GPBP1
MIR4453
EFCAB2
CEBPB
SMURF2
MAN1A1
MAN2A1
RAB40C
SMAD2
PVRL3-AS1
APP
ADNP
SOWAHC
NSUN2
GAB1
ANKLE2
ZBTB37
LDLR
WHSC1L1
LRRC42
GULP1
SAP130
MBOAT7
CCDC6
LOC100289230
ARIH1
SUFU
TMEM57
MGST3
ACTR1A
TMSB10
PPDPF
BAG4
AGO2
FAM120A
FZD2
MIR3960
SERTAD4-AS1
EXOSC7
HIST1H3B
BMP2K
RAB30-AS1
SNORD101
GREB1L
PAFAH1B1
USP34
JUP
QSER1
TSEN34
PURB
NFAT5
DAZAP1
PDE5A
PTBP1
PIK3R1
CASC10
RCC2
MSL3
PTPN9
CCNK
HIST2H2AB
C1orf21
AHSA1
HMGB1
KIF9-AS1
UBTD2
UBTD1
RNF145
ANXA2
VPS35
NEDD4L
MIR2861
TOB1-AS1
PXDN
HNRNPH3
HNRNPUL1
TCF12
SPIN1
GALNT4
GALNT2
WDR26
KIF1B
SLC25A28
HMGA1
PLS3
MIR3939
SETBP1
PRDX5
ZFX
RBPJ
MAF1
ELL2
SETD3
SETD2
AC016629.8
KIAA0368
SDC2
RP5-914P20.5
SNORD76
EMC6
EXOC8
EZH2
NR4A3
MANF
RXRB
ABCA1
EFS
KDM5B
ETV5
SP4
ATP2A2
ATG4B
TSC22D1-AS1
RNF138
TSHZ1
TAX1BP3
BMP2
CHD3
SOCS2-AS1
UBE2I
UBE2M
UBE2N
TMEM123
BIRC6
ZNF697
STX5
PCGF2
MDK
CAHM
CD63
ELK3
FBXW7
HIST4H4
BHLHE40
ANKRD12
ANKRD10
HIST1H2BN
TOMM70A
ARHGEF12
SLC39A7
SCAF4
TGFB2
NR2C2
HSPH1
WASF1
ZNF449
WLS
CCT7
WNK1
ATP1B3
RPL27A
C12orf23
SMEK1
SMEK2
SLC30A1
RAF1
DENND5B
HP1BP3
CDC40
LCORL
RPLP2
SLC16A2
C4orf29
LRCH1
DCUN1D3
DKFZP434I0714
LMO4
DUSP16
SQSTM1
EPC2
HSPB11
DENND5B-AS1
RP11-554F20.1
SMARCA5-AS1
TCF7L2
MAP7D1
SOX13
CAPNS1
ENO1-AS1
KPNB1
PLXDC2
LSM1
TPBG
SON
SUV39H2
WWC2-AS2
PVRL2
SYDE2
LOC145783
ASB16-AS1
FLJ33630
THAP4
FGD5-AS1
NUP50
VIPAS39
JUND
HIST1H2AK
HIST1H2AB
H1FX-AS1
SUV420H1
METRNL
H1FX
GLYR1
NAB2
LNP1
KMT2A
ZNF503
RNF214
2017-09-07
ZCCHC2
NFE2L2
MLLT10
GGNBP2
C16orf72
SRSF6
SRSF3
CISD1
BBIP1
CKAP4
AKAP8
NEO1
AHNAK
MED13L
CLTC
AAK1
FRAS1
ZZZ3
C11orf95
RPS12
IRF2
NRF1
SERTAD2
VIM
LINC01134
LINC01135
LOC100506714
ARF1
PRADC1
ZBTB14
GAS5
ACVR2A
SMARCA2
SMARCA5
WBP1
CUL1
SERTAD4
ILF3-AS1
C21orf59
FARP1
STXBP5
RPL15
TBL1XR1
OXR1
MMS19
SPRTN
RANBP9
COG4
ZEB1-AS1
ZNF250
MIR4469
TOX
SLC12A2
STK24
LENG8
DVL3
AHDC1
ORC6
RRBP1
SERBP1
ADAMTS9-AS2
ALKBH5
HIVEP1
ARHGAP12
C4orf46
DLEU2
RAI14
DPY19L1
PXDC1
PDIK1L
AC091878.1
UBE2E1
SNORD74
SNORD75
ZBTB21
POC1B-GALNT4
HS2ST1
CLOCK
MFSD8
RAB30
SEPHS1
GTF2I
ST7L
BAZ1A
CREBBP
SF3B3
BNC2
MGAT4B
STXBP5-AS1
LDB1
CADM1
UBN2
UBN1
2017-09-10
MIR1538
CACHD1
ZC3H7A
ETFDH
