# Supplementary material for: Mapping molecular landmarks of human skeletal ontogeny and pluripotent stem cell-derived articular chondrocytes
Source: Nat Commun. 2018 Sep 7;9:3634. doi: 10.1038/s41467-018-05573-y (PMC6128860; doi:10.1038/s41467-018-05573-y)
Supplement: Supplementary file 35 — Supplementary Data 33 [file 41467_2018_5573_MOESM35_ESM.xlsx]

## Sheet: Sheet1
Supplementary Data 33: Genes present in each chromatin state in d60 PSC-derived chondrocytes. Active promoter = H3K4me4, H3K27Ac; Promoter Proximal = H3K4me1, H3K4me3 and H3K27Ac; Polycomb repressed = H3K27me3.
PSC-derived 60day
Active Promoter	Promoter Proximal	Polycomb Repressed
TNRC18	BCL9L	DNAJB8
SMAD7	COL9A3	ERN2
ITPKC	MIR4492	NTRK3-AS1
IGF2BP3	TBX4	SFTPC
EFNA5	ADM	SNORD116-9
SOX12	EHBP1L1	SNORD116-8
ADCK4	DDR1	SNORD116-3
CDH11	PCOLCE-AS1	NUP210P1
FOXO3	TMEM200B	AGAP2
CDK13	SSC5D	VPREB1
SOX11	MIR199B	NCAN
NAB2	MIR3154	GRIN1
DUSP6	MIR4740	CNFN
CPEB2	S100A1	UCN3
RP5-1103G7.4	LTBP3	SNORD116-4
KMT2E-AS1	MIR661	CLEC4GP1
JUNB	VWA1	C1orf61
MIR4683	COL11A2	KLK1
MLLT3	CTDSP1	MEFV
ZSWIM6	HOXC-AS2	NPY4R
MYC	PER1	EPO
FZD8	MKX	PCDHGA11
FLJ37453	EFNA1	RAMP3
CKS1B	MIR3191	GPR26
ZEB1	BAHCC1	BAI1
CBX3	LINC00963	ASB18
PHF21A	HSPB6	CCDC64B
MBOAT7	SSBP4	SNORD116-5
TSEN34	BTBD19	SNORD116-7
IGF2BP2	LGALS1	SNORD116-1
AC084018.1	MFAP4	GJA4
TSC22D2	C1QTNF8	APOBEC3A_B
HIST1H2BO	MIR3190	ADORA2A-AS1
TOB2	GPSM1	ZIC4
KMT2E	VASN	C21orf54
RAP2B	LOC101929696	HSPA7
SPRY2	CSDC2	APOBEC3A
QKI	HOXA9	RP11-514D23.1
ZNF462	C1orf86	HAR1A
HIST1H2AM	SYNPO	EPHA10
ADAMTS1	FAM20C	RP11-473M20.5
SHC1	RARG	MIR10B
KLF12	FLNC	GPR123
PTPRG	AC137932.6	DPEP3
GAS1	DKFZP434A062	MFSD6L
POLR2B	AK1	PDE2A
HNRNPA2B1	LOC101928796	KCNK17
ZEB1-AS1	FGF11	PTGS1
HCFC1	NAT14	RDH16
BCL11A	GPRC5C	LOC100996758
ARID1B	LOC100505942	SIGLEC8
UNC5C	COL18A1	KCNJ9
ZBTB7B	MDK	RRAD
CITED2	FBLN1	KRTDAP
AC002454.1	NINJ1	FGF4
CPEB2-AS1	FAM65A	MIR4287
PPAT	PDLIM4	CNTN2
SKIL	RP11-983P16.4	ABO
NCOA2	SH3TC1	SCGB1C1
HAND2	MIR4530	HAR1B
FBN2	KIFC3	CHP2
SMAD6	ZC3H12A	CHIT1
MARCKS	IL11	MUC12
FOXP1	ISLR	LINC00996
EXOSC8	TMEM105	LRTM2
JUN	CRABP2	NGB
SETD1B	TRIP6	SNORD115-23
KLHL21	C19orf55	SNORD115-22
SGMS1	LINC-PINT	NOS1
STAG2	ANGPTL4	LINC00029
RBPJ	HMGA1	LINC00866
ZFP36L2	MAFB	PVALB
SPEN	NR2F6	LINC00945
HIST2H2BE	CLCF1	LOC653486
YY1	ASS1	VRTN
NOA1	TRIM47	PAPL
SCAF1	DAB2IP	OLFM1
MIR7845	COL16A1	LRRC55
DYRK1A	IL17RC	LINC01081
PAICS	MIR92B	PWAR4
PTMA	CDH3	SNORD116-2
MAF	PCOLCE	GLP1R
ING2	LTBP2	UBL4B
MEX3B	LINC01137	RP13-614K11.1
VIM-AS1	LOC100132111	MOV10L1
GLI3	LENG9	MIR433
IGF1R	TAGLN2	MIR3545
HIST2H2AC	SH3BP2	MIR127
RP11-367N14.2	COL24A1	MT3
C3orf58	CHST1	LINC01097
PPP3CA	CAMKK1	DEFB123
SAMD4A	FHOD1	KCNA7
ALG5	PPP1R13L	GFY
SLC38A2	NOTCH1	GSC2
SETD5-AS1	GADD45G	GCGR
CHST11	EMILIN1	LHX8
HAND2-AS1	PPP1R14B	UBXN10
HNRNPUL2-BSCL2	MBP	OTOP3
UBTF	MCAM	KLC3
FOS	SYNC	EPHA8
ANP32A	MIR6875	FOXE3
TTC9C	HS3ST3A1	DRD1
CTBP2	CAV1	CLEC4G
ZNF503-AS2	MIR5193	HOXD4
KLF6	FADS3	SYN3
ZMIZ1	FUT4	GABRD
TBC1D17	PLXND1	SYCN
ZNF703	LOXL3	DBX1
PHLDA1	PIEZO1	MT1B
RCOR3	MYL9	MIR139
BRD2	MIR4674	NAT16
ARHGAP21	CIC	MIR4476
TMEM187	CD151	ATP1A3
FAM120A	GYPC	RASSF1
IRF2BP2	TUBB3	DLX4
GSK3B	TRIL	MIR203
RCC2	SPRY4	ZPBP2
HIST2H2AB	PPP1R9B	SSTR4
HNRNPUL2	CX3CL1	PAX1
XPO1	CD3EAP	ATP8A2
SETD5	CHST3	UPB1
TRIB1	CDC42EP1	GFRA4
TRIB2	CDC42EP5	MT1IP
NR4A2	ABHD14A-ACY1	SLC6A5
KCTD15	RIN1	NOTO
ETV5	IGFBP7-AS1	SNORD116-6
FLJ20021	ERG	GPR4
CAHM	VAV2	RAET1G
HIST1H2BJ	MIR1199	WSCD1
ATXN1	NFATC1	MIR4281
KLF10	STAT5A	MIR1-1
HIST1H2AG	C2CD4D	MYT1
SEMA6A	TCIRG1	ACTL6B
MAGI2-AS3	ABTB1	RDH8
JAG1	SALL4	GSG1L
USP22	TCEA3	PKD2L1
ZNF503	IGFBP7	PHOX2B
WEE1	ARHGAP23	SYT5
TLE3	PRKCDBP	TTC22
TLE1	GPR124	UNC5A
FOSL2	IGDCC4	AC002398.5
ARF4	ACADVL	GLDC
SMARCA2	LOC113230	LYPD4
SIN3A	NPAS2	SLC22A31
CDK6	CASC15	IGLL5
PCBP1	MIR4710	PRSS38
HIVEP1	IFITM10	ILDR2
DDX3X	LOXL1	SNCB
MAGI2	FXYD5	PCDHGA7
GTF2I	MAFK	TTC9B
HOXC10	MYO1C	SLC6A18
PHF12	ELN	RP11-24P4.1
PIM1	MMP23B	TMEM61
DDIT4	B3GNT7	CAMK2B
FBXO11	SMCR5	KLRG2
PCBP1-AS1	ABHD14A	ZNF540
ACTN1	HAUS7	RGS11
SYNCRIP	SFXN3	PCDHGB5
LINC00938	PDZD7	BTNL10
SUZ12P1	ZBTB47	ACR
MGC45800	UBALD1	ZMYND15
EPHA4	TNK2	LIN28A
MRPL18	MUC1	NTSR1
FLJ13224	EPS8L2	MT1G
MAMLD1	KDELR3	KRTAP10-5
DCAF5	LSMD1	CACNA2D2
KLF3	SOX8	PIK3R5
FAM60A	CD9	DUOXA2
AUTS2	INF2	DMRTC2
TUBB	ADAM33	LRRC38
ARHGAP5-AS1	ARHGDIA	CDH22
GGPS1	TENC1	OR1G1
RUNX1T1	PTPRU	C1orf200
FOSB	DMPK	CLEC2L
LINC00894	TSPO	PSD2
MEIS1-AS3	LZTS2	LOC101929608
CDC42SE1	SEMA3B	HOXB8
SNHG3	TPM2	MARVELD3
RCC1	CYB5D1	MIR4314
WSB2	ABHD14B	HAP1
ZNF827	THBS3	PRR21
GTF2A1	BGN	LINC01056
CDC14A	STAT6	CPLX3
LINC00936	UFSP1	LGI3
HMGA2	TAGLN	LOC150935
DYRK2	MIR193A	CCDC37
DHRS3	GJC2	RDH13
MASTL	CACNA1G-AS1	FLJ26850
RNASE4	COL27A1	DMRT3
FLOT1	PLCD1	SIGLEC5
ZBTB25	ISYNA1	CACNA1E
INTS6	MTX1	CRMP1
YME1L1	DLX2	HBA1
FLJ13197	ACTB	FFAR4
TTC3	EPHA2	GJB3
PRDM10	LIMD2	SKOR1
TRIM8	GADD45B	MGC45922
LINC00167	EGR3	ERAS
ZNF646	OBSL1	TERT
ATF4	LOC729683	FLJ38122
TCP1	SKI	RP4-738P15.1
RNF168	FASTK	TMEM176B
HES1	RSPH6A	CYP2A13
RTN4	HSPG2	RP11-71E19.5
IER2	INHA	ESRRB
ZNF668	KAZALD1	SLC5A5
ENOPH1	KLF4	FMNL1
CXXC5	EVA1B	ARID3C
PRMT1	PALM	HTR6
MNT	HSD17B14	KIRREL2
HIST1H2AC	CEBPD	ABCC8
SKIDA1	CUX1	FA2H
FNBP4	CDHR2	MIR4499
TRPS1	HSPB7	IL36B
INTS6-AS1	LINC00899	KLHL35
MLLT11	PDGFRB	PTPRT
PIGP	FAM213A	OR7C2
TANC1	ANGPTL2	PIK3CD
KLF13	SLC35E4	LINC00466
CXorf40B	HOXD11	MIR8070
U2AF2	GIT1	CXCL16
ARID2	RHOF	GOLGA7B
ARHGAP5	NPR2	STXBP2
MEX3C	FAM189B	EIF4E1B
ARID4B	ITPRIPL2	CCK
SSBP3	SPAG4	BLACE
CAPRIN1	ABCA1	PLB1
TOX	PRR24	SATB2-AS1
ANG	MRPL23	PNPLA5
ID1	MPG	VSIG2
RRBP1	PHPT1	CD72
CYR61	MMP23A	PPP2R2C
EIF5	SHB	MIR6068
HNRNPDL	STC2	ATCAY
FOXC1	TJP2	CEACAM8
LDB1	PER2	BCAN
MYH9	FBXO2	APOBEC3B-AS1
PHF13	PLXNB2	RHCG
ING1	ORAI3	HMX1
ARID1A	SLC16A3	CHST8
FBXL19	HOTAIR	B3GAT1
PTPN12	C8orf58	HLA-DQB2
PTPN14	MTSS1L	SLC17A7
MIR636	GPR153	ALOX12B
SAP30	LOC100134368	ACSS1
FKBP10	H1F0	HOXB-AS3
SNORD48	TOR4A	ADAP2
LOC100506639	FAM83G	HPCA
SAFB	GTF2IRD1	OR4D2
MEIS1	PRR7-AS1	MIR219-2
BCL6	TGIF2-C20orf24	C9orf66
USP9X	LOC284648	SCNN1G
NFYA	KLF16	AMN
EIF4EBP1	PITPNM1	CRYBA2
ACTN1-AS1	CAPN15	BEAN1
BCL2L12	ARAP3	HLA-DOA
ERF	FBXO44	CCDC105
MIR22HG	GSE1	RP3-513G18.2
LRRC1	OAF	LOC101926966
KCMF1	PRR7	WI2-2373I1.2
TEAD2	GLI1	PCDHGA9
ZFP91	ITPR3	DRD5
KDSR	SAMD14	SDC4P
SAFB2	SAMD11	CCDC27
CTC1	KIAA1614	CDH16
RIC8A	PDGFRA	LAIR2
LINC01126	RNF187	MIR379
MIR1281	CBS	NODAL
HNRNPD	LAMA5	MIR183
HIST1H4H	ZNF423	DUOX1
MFSD11	LINC00235	DUOX2
CAMTA1	C17orf82	OR2V2
RPL7	STUB1	KCNS2
OARD1	FKBP5	LINC00028
ANKRD11	PTRF	TUBB4A
MAT2A	FAM212A	EDN3
KDM7A	NR1D1	DUOXA1
CNPPD1	TMEM173	KCNK4
CEBPB	ENO3	CABP7
RP11-154D17.1	PCOLCE2	TTBK1
MECOM	PPT2	OR7G3
SRRM1	ADAM12	KCNC1
CSNK1A1	MGA	ONECUT3
LDLR	CLMP	FCN1
LMNA	TCTEX1D4	BOLL
MSL1	SLC25A39	PRSS55
RAB4B-EGLN2	PFN1	SLFN12L
NUFIP2	TRIM2	BAGE
REV3L	CPXM2	SNORD115-5
ZFP91-CNTF	MYO15B	SNORD115-9
COL11A1	NFKBID	LAMP3
KARS	PLAC9	TRPM2
MYL12A	TNFRSF12A	CECR7
PEAK1	COL9A2	FEV
FZD2	TAPBPL	MAPK8IP2
LPXN	FASN	KCNH4
DDX5	ITGA11	PTPN5
DDX6	MKNK2	TGM5
FABP5P3	P2RX6	MKNK1-AS1
LOC400927	SCARF2	KIF19
FBXL19-AS1	NFATC4	AC011526.1
IRF2BPL	PCDH10	FLT4
ZBTB1	CD27-AS1	LHX5
TESK1	CD248	ANK1
SQLE	TBC1D10B	DSCAM
FOXP2	RCOR2	MIR432
MALAT1	NYNRIN	AP000289.6
FOXO1	ZNF783	ETV7
EIF3B	PPT2-EGFL8	NRXN2
UBTD1	MATN1-AS1	NMS
PFAS	ULK1	AVP
CEP95	PTTG1IP	KRT76
TPM1	PHLDA3	KRT72
TOB1-AS1	IGFBP5	SNORD115-42
GALNT7	MIR3189	MIR2964A
IGF2BP1	DACT3	PLK5
SLC25A28	ZNF362	SHISA8
CTDSP2	CCDC8	ZNF556
AXIN2	EVC2	BSX
HOXB2	NCR3LG1	SLC26A10
DNAAF2	ACVR2B	FAM215A
SP3	PISD	MIR3689D2
FAM134A	MIR718	MIR3689D1
HMG20A	TWF2	SNORD115-10
TSHZ3	LOC100499489	SNORD115-12
ELL	GPER1	HES2
ZFAND5	JPH2	HES3
CNOT6L	KAZN	C1orf115
AKT1S1	KIF26B	SLC46A2
C6orf48	DACT3-AS1	MIR3689B
GAPDH	ZMIZ1-AS1	MIR3689C
RDH10	KCTD11	SLC1A6
BHLHE40	TLCD1	SEZ6
TSC22D1	APRT	UBXN10-AS1
HAS2	GALNT18	TBX21
CRIM1	LIMK1	ISM2
HIST1H2BG	PDGFB	CD300LG
HIST1H2BC	ABCD1	IL12RB1
HIST1H2BN	CAND1.11	ACOT4
WNK1	HUNK	POMC
EP300	BCAP31	PTPRN
KMT2C	WNT5A	PYDC1
LEPREL4	TUBA3FP	ULBP2
JHDM1D-AS1	CRELD1	SCRT2
TRIO	ZFP36	HAPLN2
DCUN1D4	MAP4K2	SLCO4A1
ATXN2	SPINT2	IFNL2
RRAS	GALE	ATP2B2
TCF7L2	DHRS3	PCK1
MIR5188	ENG	MPPED1
NEAT1	PCDH7	TAS1R2
PVRL2	LOC100128531	C1orf65
ATXN2L	MDFI	CNGA4
JUND	RXRA	MIR9-3
HIST1H2AK	SDK2	TBX5-AS1
HIST1H2AE	SPHK1	UTF1
HIST1H2AB	C19orf26	LINC00904
INPPL1	GRIN2D	SCN4B
ACTG1	TRIM8	PLEKHA7
WDR81	IL6R	MYH6
ARHGEF2	C15orf62	BAGE4
TERF2IP	ACVR2B-AS1	BAGE5
KMT2A	CDKN1C	BAGE2
ZBTB2	PCGF2	BAGE3
NBR1	AGAP11	HCG4B
CFL1	SREBF1	LRCOL1
SRSF2	RPS6KA4	LINGO4
SRF	CACNB1	LINC00982
CKAP4	RGL2	SELV
STX10	VAMP2	ART1
E2F3	ATN1	PHOX2A
RAB4B	FABP3	PSMB8
PAPD7	KMT2B	SLC18A2
PTPRM	NOL3	SYT2
IRF3	MEF2D	YBX3P1
IRF2	SLC16A5	ADAM11
SERTAD3	CACNA1G	TTC39A
VIM	LOC730668	RIPK3
MAZ	MICALL1	RAB6B
WBP4	IRAK1	MIR124-1
MEX3A	HES4	CALY
LOC100132356	MIR199A1	PFN3
MMS19	GPR157	RIIAD1
MYH10	ACTG1	OTOP1
MIR4466	SIK1	B4GALNT2
PABPC1	TRAF4	FCRL6
ID4	ARHGEF2	MLXIPL
ST3GAL1	GS1-24F4.2	FLJ20518
TRIP12	IL11RA	HK1
RAI14	PLEKHG4	CCDC108
POU2F1	C1QTNF1-AS1	KLK2
LOC100630918	CTC-338M12.4	KLK4
MIR4258	ZNF581	SNORD115-41
TRAF3IP2-AS1	ZNF580	FBXO41
JADE2	NDUFA4L2	SFRP5
OTUD5	KLF11	KLK15
PIM3	IFITM3	P2RX2
BET1L	C11orf95	NANOG
TPT1-AS1	TRIM65	SERPINA9
RNF170	FGFRL1	PCDHGA6
ZBTB7A	FAM43B	CLEC4F
ILF3	RTKN	HTR1A
CDC42EP4	HOXC5	PKDREJ
PITPNC1	HOXC4	F12
MEIS2	HOXC6	CDHR1
FAM76B	PGF	CYP2A6
AMER1	LOC100507547	EVA1C
TRMT112	MC1R	BTNL8
MPC2	MOB3B	GPR12
SNRPD3	PRRT2	CNPY1
PCID2	SEMA3F	ABCG4
GPC6	ZMYND8	KRT3
PFN1	SH2B3	KRT9
SDCCAG8	MTMR9LP	RPA2
ZFHX4-AS1	P4HB	TEX40
IDI1	DENND3	NAV2
FCHSD2	VWCE	DMTN
HNRNPA0	PACSIN3	MIR96
HNRNPA1	COL13A1	TFAMP1
HSPD1	SLC22A4	LOC643406
RHBDD3	CCND1	MAEL
ARPC5L	MFSD3	SNORD115-6
NAA50	SPATA2L	MT1M
BROX	TSPAN4	MT1H
MXRA5	AP1G2	RNF222
TCTA	XKR5	MIR136
LRP1	PALD1	REEP1
MAP4	TREX1	TMEM45B
TEAD1	VASP	PRIMA1
XBP1	JADE2	NUPR1L
UBE2R2	SLC35C1	GABRG3
EGR1	PHF11	ATP6V1C2
SNORD43	C19orf60	SCTR
ANP32B	TGIF2	ATP5EP2
ZNF425	ITGA4	TFCP2L1
ZNF398	GSDMD	OR6B2
RP11-224O19.2	HOXA11	SLIT1
CBX5	HOXA10	ADAMTS17
SNURF	MPDU1	HOXB3
NIPBL	AP5B1	HOXB6
NEGR1	FBXO17	PCDHGA12
HNRNPK	HIST3H2BB	LEP
HNRNPF	CNRIP1	KRTAP5-7
GART	TBKBP1	SERTM1
EWSR1	ADCY7	FBXL16
DCAF6	BCL3	MMP25
HSPE1-MOB4	CSNK1G2	B3GNT4
OAZ1	RIN3	KRT73
RPL3	C7orf73	NCCRP1
HOOK3	ZNF414	LGR6
CAMK2D	RAPGEF3	SHE
KLF7	FAM102A	SHH
KLF4	GPC1	OR7A17
GLTSCR1	PQLC1	GLRA1
MIR4453	PTPMT1	MROH2A
HNRNPA1P10	CTSA	PRODH
HDAC6	CTSB	PPAP2C
RSPRY1	C9orf69	ECHDC2
STT3B	NRP1	CA4
LRRC41	AGAP1	DMRT2
MIR1915	MIR22HG	ANKRD34B
ZNF367	RRM2	SYNDIG1L
EDIL3	MXRA7	SCN5A
FBXO36	RNASEH2B	MT1DP
MIR425	ABCB6	KIAA1045
LMNB1	LRP5	PAX4
MEMO1	TEAD3	LINC00599
LOC100289230	TBX3	SLC25A48
MEPCE	PRPH	KRT25
FUS	PSMG3	DEGS2
C7orf55	CHCHD10	HORMAD2
HDLBP	COL1A1	DCAF4L2
WDR74	COL6A1	TRIM15
C7orf55-LUC7L2	COL6A3	TXNDC2
AIDA	NFKB2	TMEM176A
IER5L	SLC45A3	CD207
TRIM28	CDK20	TMEM74B
HIST1H3B	MYADM	TMPRSS4-AS1
ADAMTS9	COMT	TANGO2
FADS1	AEBP1	BTN1A1
FADS2	AUP1	ALOX15
KIF26B	VARS2	PROKR1
EZR-AS1	SLC29A2	PROKR2
ZC3H4	SH2D4A	SLC6A3
RP5-1074L1.1	GON4L	SLC6A2
CEP170	TP53I13	SLC6A1
ARL6IP6	OTUB1	MIR3689A
NDUFAF3	ZNF503-AS2	MIR3689E
UQCRH	ITM2C	ZACN
PSMA7	FJX1	ADCYAP1R1
GUCD1	HCG25	CAMKV
AP4M1	RIMS2	ZNF571-AS1
BARD1	KLF9	C17orf104
ANXA2	ZMIZ1	IL36G
NEDD4L	RP5-977B1.7	OR10AD1
MMP14	HSPA1A	ZNF560
GNB1	HSPA1L	FAM124A
SS18L1	UCKL1	MEG3
BAMBI	GSC	KCNG2
C11orf54	SNHG4	GAST
PRDX5	FLNA	CALCB
RHOA	DKK3	TMEM235
HSPE1	HDAC7	DKFZp434L192
MAP3K1	TM7SF2	PRKCB
AC016629.8	SYNM	FLJ22184
PCDH7	SMAD3	GHRHR
DGKH	ZNRF3-AS1	TBX5
VEGFA	FAM214B	C1QL2
MDFI	PWWP2B	PRR18
WRNIP1	TMEM107	IFNL4
VLDLR	NEK8	L1TD1
KLLN	CAV2	PIWIL3
FBXL17	LMF1	CDK5R2
IFT80	ZMYND12	ZFP3
LOC646719	HSPB2	PTCHD3
VCL	HSPB8	MIR196A1
TSHZ1	ARL10	RBM46
CEP57	CALML4	HID1
RMI1	ANKRD13D	GPR139
DAAM1	PPCS	SNORD116-10
FN1	HOXA10-HOXA9	DLK2
UBE2M	LRRFIP1	KCND3
ZFHX4	SUN1	MFSD4
MSL2	PRRX1	RTL1
FRMD6-AS1	PHF21B	XKR7
SMURF1	JUP	RAB3B
MAGED2	CCDC28B	USP44
ATP8B2	HRCT1	TMPRSS2
FAM192A	HIST3H2A	CEACAM4
ELK3	COL5A1	FRG2C
ALCAM	PTBP1	KCNQ3
FBXW7	CGN	NFASC
WIBG	RP11-293M10.5	SLC7A10
FSCN1	RNASEH2B-AS1	CCDC177
HIST4H4	MIR4715	C8orf47
EIF4G2	PLEKHH3	MLK7-AS1
B3GALNT2	TK2	ADRA2B
ANKRD10	DLG4	SFTA3
HIST1H2BD	GMIP	CPN1
HIST1H2BK	RNF149	KRT37
MTHFD1L	PPP1R3G	OR2C1
LPHN2	MRGBP	HLA-F
YWHAZ	SLC19A1	NKX6-3
ZNF449	THY1	EFCC1
FLJ35024	MFI2-AS1	RIBC2
C12orf23	GPR176	BCL2L10
SMEK1	RBM15B	OR4D1
SLC30A1	HSPB2-C11orf52	HOXA2
SLC16A2	MAFG	MT1L
DKFZP434I0714	CCR10	SIGLEC14
UBP1	G6PC3	GDPD5
KDM6A	SNAI1	DOCK8
LUC7L2	MIR8085	GLB1L2
MCM7	TLDC1	RIPPLY3
RP11-554F20.1	SSH3	KCNA10
TBX18	TRIB3	CHRNA3
IER3	PRR5-ARHGAP8	KLK7
PLXDC2	C14orf159	PRDM7
CRNDE	DERL3	PPP1R14C
MIR17HG	ETV4	MIR6127
SON	C19orf24	SEC14L4
UGP2	CAPS	GNAZ
PVRL3	FBLIM1	TCP10L
MIR760	TUSC1	PCDHGA4
PGAM1	PCGF3	PCDHGA5
FAM46A	NES	DRD2
HIST1H2AH	TMEM8A	ODF3
IST1	UNC5B-AS1	SNX31
GNL1	ASPSCR1	KCNF1
PPP3R1	SMIM5	HOXD1
ZBTB5	ETNK2	TDRD10
CUL4A	LINC00092	FBP1
SLC7A5P2	CA14	ARVCF
ATP6V1A	NQO1	ZSCAN18
RBM15	HCST	PCDHGB8P
NFE2L2	JDP2	LHFPL4
BCAR3	GRASP	LINC00966
SOX9	ARSI	CXCR2
SOX5	TGFBI	LINC00554
ARHGEF40	SNAP25	OR5AU1
GGNBP2	WNK4	OXGR1
RHEB	CNN2	SYPL2
ZZEF1	BCL7A	IGFBP1
PTMS	OSBPL7	PRKACG
MIR3143	SLIT2	FRRS1L
COL4A2	MATR3	FNDC1
COL4A1	SBF2-AS1	TFAP2E
SIX4	SLC25A45	CABP1
SIX5	SBNO2	SKAP1
C16orf72	P4HA2	HS3ST2
ZNF850	PPP1R18	RASGEF1A
NDRG2	SERPINE1	AJAP1
ZCWPW1	PDLIM7	TSPAN33
LOC100288911	KHNYN	OR1B1
PTEN	PRICKLE3	C20orf166-AS1
MIER3	HIST1H2AL	CXCR2P1
TLE4	DDB2	SNORD115-1
ZBTB18	EPAS1	FADS6
ERBB2IP	RNH1	LOC152586
LINC01135	ADAMTS4	MT1A
CCNG2	ZNF503	OR1J1
ZBTB10	NSMF	FGF17
ZBTB14	KDELR1	NOS2
ILF3-AS1	PKDCC	CHAT
STXBP5	CRYAB	COL5A3
RPL10	SIX5	SLC8A2
ARID4A	IFT140	GALNT14
ATAD2B	GPR3	RTN4RL2
RANBP9	LPPR3	LOC283214
MIR4469	LTC4S	DGAT2
PRR3	RP11-855O10.2	H1FNT
GOLPH3	PLEKHO2	MYCL
IDE	IFITM2	RPS6KL1
FLJ31306	RILP	TTC34
HIVEP2	CLDN4	OR10G3
MIR3193	LOC100133985	HOXD10
MSH6	EGLN2	KCNK18
SMC4	FOSL2	KCNK16
PCMTD1	AC010890.1	CEACAM20
BMPR2	NIPA2	C8orf31
STRN3	RAB11FIP5	NLRP4
CCND1	SH3PXD2B	ASCL2
TAF1D	SH3PXD2A	NLRP11
CYB5D2	CBLN3	MIR208B
L3MBTL3	HEMK1	OTX2
THBS1	TMEM238	MIR1253
RAB34	CYB561	RBP7
SHROOM4	MAP3K14-AS1	VENTX
PRPF40A	MIF	UCA1
ELOVL6	TBX6	INA
STXBP5-AS1	CYS1	RP11-115J16.1
TPT1	PSMG3-AS1	CPLX1
CADM1	THOC6	PCDHGA1
PRRC2A	PHLDB1	RNF130
ZNF521	FOXK1	RASSF5
YAP1	MKLN1	CAMSAP3
USP1	TXNRD2	C15orf60
ZC3H7A	WDR90	GPRIN2
VCAN	RP11-540A21.2	HBM
CALM3	SYT11	DLL3
LNPEP	SH3BP1	DRGX
BTG3	MAGI1	LINC00839
BTG1	MAFG-AS1	MLNR
SH3KBP1	DOK4	SMC1B
STL	USP43	TRIM40
SMPD4	RPL28	AACSP1
ENO1	NEURL2	SNORD115-31
BCLAF1	FAM195A	SHISA7
LRRN1	DUSP7	ECHDC3
PCNT	AHNAK2	CA7
BOC	HOXC11	RGL3
CDC34	HTRA2	ESPN
FAM53C	TSPY26P	RET
TOB1	MIR22	MIR548AN
CSNK1G2	EFNB3	SLC30A2
ELP5	BTBD6	RSPO1
ASXL1		OLFM2
HIRA		KSR2
EZR		OLIG3
RAB6A		ESX1
TFAP4		CD300A
AZIN1		CACNA1B
SNRPD2		PAX3
FGFR1OP		PAX8
MIR4638		LOC100506470
FLRT2		AP1M2
CDK2AP1		C9orf152
FAT1		OPRD1
HTT-AS		SGPP2
SMARCC2		LINC01164
SLC38A1		LINC01168
IPMK		TMEM151B
PHF23		SPINK2
CRKL		CELF3
C12orf61		BSND
LYRM1		IGFL1
ROCK2		LOC101927953
WNK3		MPEG1
DOCK4		ROBO3
AC072062.1		TRH
RPSAP52		OR1I1
PDE7A		GLS2
SBDSP1		ADAMTS8
SLC4A7		RNF212
H3F3AP4		MIR1289-2
EXT1		MIR3689F
UVSSA		LILRA4
GADD45A		HRH3
ZNF277		SYCP1
TBX3		SLC22A16
KDM2B		RAET1L
CDCA4		NKX3-1
RSF1		LOC90246
SPRED2		SLFN14
HDGF		KLHL33
SIAH2		CLDN3
CAPZA1		CLDN5
NRIP1		RAB11FIP4
GNAQ		AGAP2-AS1
ZNF143		CALCA
GPBP1L1		CBLN4
ANP32E		HTRA4
CTCF		HCN4
SNORD95		PRSS16
IRGQ		DTX1
CHRAC1		ZCCHC12
SOX9-AS1		KIR3DX1
SHOC2		SLC9A3
SSR4		PRRT4
TMEM50B		BARHL1
TMED5		INSRR
TMED2		RASAL3
HNRNPU		SBSN
HIST1H4E		KIAA0087
SCRN1		CCKAR
TMEM65		PM20D1
APAF1		BEST2
ZFX-AS1		MIR431
PRKDC		LY6H
AMOTL1		C2orf72
DNAJC14		PCP4L1
SCML1		MIR5707
HBP1		HCP5
TNKS1BP1		ACSL1
ESYT2		ACSL6
AAMDC		TAPSAR1
S100A10		ZMYM1
UBQLN1		STMN4
UBQLN4		KCNQ2
EFCAB2		KCNQ1
GANC		GPR31
HDAC4		LINC01018
LINC01003		CLDN11
EXTL2		MYO5A
DKKL1		ARX
NPHP3-AS1		SFTPA2
STT3A		ALPL
MZT2B		SYT3
ZNF706		WNT1
AMMECR1L		WNT4
APP		PCSK9
RFX3		WNT10A
BRD3		GPR148
GAB1		POU4F3
ZBTB37		LINC00877
MIR3188		DEFB135
PEG10		PQLC3
H3F3A		RP11-752G15.3
WHSC1L1		RGS6
ZHX1-C8ORF76		FAT2
SPTBN1		LINC00323
MRPL40		HOXA7
LOC102546298		MIR663B
ZHX2		NT5C1A
ZHX1		OTOP2
C6orf62		PRSS33
TBPL1		RLTPR
SPATS2L		RETN
PPP2R1A		ZNF512
ZMYND11		B4GALNT1
TAF1		SIGLEC12
TMEM57		FCRLB
TMEM198B		MESP1
VAPA		CWH43
ESCO1		FAM69C
AC104653.1		ZFR2
SERTAD4-AS1		FAM135B
UBAP2L		CNTD2
QSER1		UNCX
UBC		EPCAM
TLCD1		GRIN3B
ITPKB		MSX2P1
PKM		SNAR-F
AFG3L2		ABHD12B
PIK3R1		VWA3B
CASC10		RP5-1086L22.1
SEC31A		HCK
NIFK-AS1		WNT7A
BIN1		SCGB1D4
PXN-AS1		URAD
NPHP3-ACAD11		PCDHGA2
ARID3A		PCDHGA3
CCNK		RP11-16E12.2
CDC25C		ENTPD3
SMG7		CALB2
HMGB2		URI1
KIF9-AS1		ANKRD29
UBTD2		JAKMIP1
PPP1R37		NRL
COL12A1		CYP1A1
VPS35		CRYBB2
MMP16		KCNS3
ETF1		DAPK2
GNB2		TUBA8
RUSC1-AS1		IGFL4
TCF12		BCL6B
DDAH1		NUDT9P1
WDR26		HOXD-AS1
KIF1B		KRTAP19-2
COPB2		NEUROG1
TMEM87A		MYOD1
ZFC3H1		C8orf69
STAG1		VAX2
CLASP1		GP1BB
ZFX		MBOAT4
CTIF		LOC102467074
RHOB		PHOSPHO1
RP1-1J6.2		OTX2-AS1
POLR1D		ZP2
ELL2		GNG4
SETD3		LOC100289333
SETD2		C7orf57
TP53		FCN2
CTDNEP1		LINC00617
WAC		LINC00424
KIAA0368		C5orf60
SDC2		USP29
SGCE		SNORD115-4
IDH3G		SNORD115-2
TXNDC12		SNORD115-3
COL2A1		PAQR5
CENPT		SLITRK1
NR4A3		AC105339.1
RBM39		POTEA
SPAG9		OVOL1-AS1
GABARAP		MT1F
RXRB		NPAS1
PPP5D1		RNF220
C17orf49		TNFRSF10A
BTF3L4		GCM2
MZF1		VWC2
EFS		KLKP1
RP11-486O12.2		KCNH3
ETV1		RP11-48F14.1
ETV3		HBA2
UBE2Q2		SPP2
SP4		FRMPD1
GOLIM4		AHSG
ZNF664-FAM101A		NMRK2
KANSL1-AS1		UPK1A-AS1
ATG4B		KRTAP9-1
TSC22D1-AS1		MEIOB
PBX3		TLX1NB
CLCN2		CHRDL2
WRAP53		AOC1
CENPBD1P1		CACNG5
BFSP1		AC073128.10
ACTR3		NEUROD1
HIPK3		OR6B3
BRWD3		KCNK12
LONRF1		KRTAP13-1
STX16-NPEPL1		RASGRF1
KLHL29		HOXB9
TRIM41		HRK
CD63		GPR78
ISCU		KRTAP5-5
BACH2		KRTAP5-2
FAM120AOS		KRTAP5-3
ZNF516		KRTAP5-9
PNRC1		SLC10A4
CTDP1		BSPRY
SMCR8		GPA33
TDRD3		FGD5P1
LOC648987		S100A7A
MIR191		DNAAF3
LCOR		TMC2
FGFR1		MYO1H
NDUFA1		PRDM13
ANKRD17		LOC440518
SLC39A7		OXT
TGFB2		KRT74
NR2C2		KRT77
CORO1C		TREML4
WASF1		GPR101
MIDN		COL15A1
SIRT1		S100A7
MESTIT1		RBAKDN
LBH		CCDC36
ATP1B3		ANKRD30BL
SNX5		DPPA5
RND3		KHDC3L
MLEC		MOGAT3
SLC30A7		TUB
CNN3		AATF
EIF5B		MS4A15
EIF5A		TNFRSF9
HEXIM1		ADAMTSL5
NCBP1		HAS1
TYW1B		GCKR
CDC40		BRINP2
RPLP0		FAM184B
PQBP1		PNCK
C4orf29		TEX36-AS1
PJA2		CHGA
DCUN1D3		FOLR2
RAP2A		LILRB1
CCDC148		ERVMER34-1
MIR1908		LOC101929034
TIAM1		BMP8A
C1orf43		PAX5
MCM4		PTH2
ANKHD1-EIF4EBP3		CALN1
SART3		FOXR1
LASP1		MIR609
SMARCA5-AS1		GJB6
RNPS1		LOC389641
QPCTL		CCDC63
ZDHHC5		PDZD4
ENO1-AS1		TOB2P1
KPNB1		PCDHGB3
PKP4		PKD1L3
SUV39H2		TMEM151A
ZNF664		TNNI3
AP4S1		PDYN
LNX2		RAX
LOC145783		UGT1A7
THAP2		NXPH1
THAP4		CYP2E1
FGD5-AS1		PLIN5
TXNDC9		LINC00925
PLCG1		PLAGL1
N4BP2		CST9L
IMPA2		MCIDAS
HTT		NPM2
FMNL2		VWA5B2
RNF217		VWA5B1
MED26		TP73
RAP1GDS1		CDH4
MIRLET7I		LCE1F
RCOR1		SLC6A7
SERPINH1		RP11-690C23.2
SIX1		TPBGL
CISD1		C16orf78
TIMM17B		RP11-586D19.1
BBIP1		PIGR
PKNOX2		TCL1A
AAK1		TRANK1
PLEKHO1		KLF17
PPP2R5E		ACTRT2
NAMPT		CPNE5
SMG7-AS1		ACTL8
PTPRK		SLC4A11
EIF4A1		SLC35D3
CCDC18		PCDHA3
WASL		BIK
INO80D		AMBP
NPHP3		CYP2F1
ARF6		SCART1
GAS5		MIR549
SMARCA5		OR2Y1
SERTAD4		DSCAML1
PTP4A1		ACP5
POLR2H		SCRT1
ANKHD1		HBQ1
TAB2		PDE1C
MIR8072		LINC00950
C21orf58		AC097468.4
GLS		LMO1
FARP1		GJD2
PRKCE		CCR7
CCDC92		PLD5
ZNF576		AP3B2
TOP3A		TARM1
MORF4L1		LRRC71
RNF113A		LINC00378
LOC344967		C9orf171
COG4		MMD2
STK24		RP5-1043L13.1
LENG8		MIR4540
GMPS		LTF
GNB2L1		CNGA3
MGME1		ALOX5
AHDC1		C1QA
ORC6		CD70
SERBP1		SPATC1
ALKBH5		KCND2
TCEB1		WNT16
PPM1B		IGSF21
P4HB		NEURL1
ZYX		ABCC12
SOCS5		ANO1
PPP2CA		GIPR
ITPR2		SLC1A1
ITPRIP		KRT83
USF2		ACTA1
DLEU2		PDE4A
RBMS1		SPIB
PXDC1		VN1R2
ZNF687		CNNM1
AC091878.1		ALX4
SNORD74		LINC01019
SNORD75		LINC01016
LAMTOR2		OR1K1
PRPF38B		IFNA13
CCND2		HPSE
CLOCK		MT4
MFSD8
KAT6A
WAC-AS1
DSTN
RAB32
HSPA8
NUTF2
CMIP
ZMYM5
ST7L
SF3B3
JADE1
STX16
IKBIP
SEMA4C
PDS5B
TSTD2
OTUD1
HTRA1
LOC644656
PHIP
MIR3661
TBCC
MIR6743
BMPR1A
CAND1
NR1D2
CHMP5
HAS2-AS1
BTG2
SRD5A1
GGA1
GGA3
C14orf119
TP53I3
FUBP1
CTBP1-AS2
C1orf50
CBX3P2
MCL1
FBXO18
UNC50
MAP1B
UNC5B
ANKS1A
PCSK7
RPL13AP5
CDC37
VPS28
ZBED5
HOXB-AS1
ZDHHC3
KLHDC2
SLC7A6
CRYZL1
HGS
ZNF655
GRK5
KCTD10
RIMKLB
POMT2
PBLD
PSMD13
EEF1A1
ZFHX3
PFN2
MRPS7
NKIRAS1
HIST1H1C
YBX1
YBX3
STIP1
FLJ10038
ZNF496
C20orf112
SNORD12C
HIGD2A
HNRNPA3
TAPT1-AS1
STK40
GNN
HCG18
HCG14
USP12
CHCHD7
CHCHD4
TMTC1
TSPYL2
ZBED5-AS1
MIR3652
CNBP
FAM35A
BASP1
PPIA
ANKRD50
ARL1
TSR1
ITGB1
FASN
PTPN23
MAPKAPK2
SAMD1
TRAPPC3
SPRED1
UGDH
DYNLL1
TTC19
RICTOR
PCM1
NFKB1
BAP1
SHARPIN
ZCCHC11
IMPAD1
MIR6821
CDKN2AIP
CHSY3
AHCTF1
DDX31
ZNF667-AS1
TCEANC2
NUP153
MAPK6
CSRNP1
ZFAS1
PHF7
PHF1
NIF3L1
AC007163.6
MIR3199-1
MIR3199-2
TMSB4X
SNX33
GSTZ1
CKS2
MIR3912
ITSN1
SLAIN2
CTBP1
GTF3C4
GARS
ELMSAN1
MLH1
WWTR1-AS1
USP12-AS2
SCD
TMEM69
REST
MAP3K11
PTGES3
UBE3B
UBE3A
NAA25
CNKSR3
TBC1D16
ZBED4
HSPA14
MXI1
GPBP1
GATAD2B
ZNRF2
HDAC2
CTNNA1
MAN2A1
RP5-1125A11.1
PHGDH
MZT2A
RAB40C
SMAD3
MUS81
MGRN1
CLIC4
SOWAHC
SBDS
NSUN2
RAP1B
LRRC42
GULP1
RREB1
H2AFZ
H2AFJ
SAP130
FAM104A
FBXO31
FBXO33
RAI1
ZNFX1
ACBD5
CCDC6
CCDC9
PITPNB
SVIL
JMJD6
ARIH1
SUFU
CLK1
RORA
KPNA4
PLEKHA8P1
TMEM59
SCLY
MGST3
ARL16
ACTR1B
ACTR1A
LINC00893
MIR6090
TMSB10
PCIF1
RUFY3
DNAJC27
BAG1
BAG4
BAG5
AGO3
AGO2
FZD1
LOC285074
ANKRD36
TBCB
EXOSC7
RBM14-RBM4
BMP2K
SLC7A5
GABPB1
PLOD2
SF1
PAFAH1B1
DNAJC27-AS1
NOP58
MMP2
USP32
USP34
LDLRAD4
ATL2
PURB
NFAT5
C19orf54
ZC3H6
COL5A1
PIK3R2
MAPK8IP3
MIR3153
PLEKHH3
RP5-1021I20.1
AGPAT1
OSTF1
UBR5
CCNI
JMY
CLHC1
C1orf21
AHSA1
TTC31
HMGB1
LARP1B
PAN3-AS1
EIF3J
RALY
RNF145
MSANTD2
ANXA5
FAF2
PGM1
RP11-276H19.1
UPF3A
WIPI1
NMRK1
ETFB
ZNF408
PPP6R3
PXDN
HNRNPH1
HNRNPH3
HNRNPUL1
TXN
PAPSS2
USP36
HMMR
RPRD2
KLHL24
KLHL28
POLK
OSER1-AS1
SPIN1
DIRC2
KDELC1
SNX17
LONP1
PLS3
SESN1
MIR3939
SETBP1
TCF3
AMPD2
UTP18
TET1
R3HDM1
SUCO
CSNK2B
MAF1
FAM179B
EIF2S3
OSBPL11
FEM1B
METTL21A
MARVELD1
CAPN10-AS1
SNORD76
EMC6
EXOC8
MYO9B
EZH2
NDUFB1
SLC10A7
CYBRD1
SPAG7
BIVM
MANF
HSPBAP1
RNF31
MIR1181
MPP6
FNDC3B
STK35
KDM5B
GLUL
GYS1
CACYBP
BRPF3
LUZP1
UBE2Q1
SP1
SP2
ATP1A1
GPT2
CLCN6
RNF138
LGALSL
TAX1BP3
ZFAND3
CAP1
NOVA1
HSP90B1
LOC646903
U2SURP
PTK2
DDX21
UBE2I
GPANK1
TMEM123
BIRC6
BRWD1
GNG12
SEC24D
RUVBL2
NUDCD2
MIR6789
UVRAG
GTPBP2
MTHFR
HMGN4
CPSF2
HCG17
RPPH1
GABPA
VPS26B
MTAP
LINC00673
METTL23
SH3BP4
ELK4
PNKP
PLAG1
EIF4G3
TLK2
USP51
RPL39
PPAP2B
LOC256880
GABPB1-AS1
ALDH16A1
UBE2Z
ANKRD16
CA5BP1
HAUS8
TNFAIP1
TOMM70A
NXT1
TYW1
ARHGEF12
SCAF4
SCAF8
COA5
ARSD
ZNF184
LPHN1
TAPT1
HSPH1
HECTD1
SIRT3
NAGK
WLS
CCT7
SWI5
CTNNB1
ACIN1
RPL27A
SMEK2
RAF1
RPL13A
APEX1
KMT2B
DENND5B
HP1BP3
MEF2A
MEF2D
LCORL
RPLP2
KTN1
TTL
XPOT
LRCH1
PLEKHJ1
NCOR1
LMO4
UGDH-AS1
PHB2
DUSP16
EPC2
HSPB11
SNORD52
DENND5B-AS1
RNF167
MEF2BNB
TCF7L1
LAMC1
CASP9
MAP7D1
KTN1-AS1
IER5
RAB1A
LSM1
TMTC4
SCAF11
ZNF667
GLUD1
CD164
SNAI3-AS1
FLJ33630
GNG12-AS1
HOMER1
PPP1R9B
LOC100289361
EIF3J-AS1
TRIM39
VIPAS39
HIST1H2AI
H1FX-AS1
H1FX
ASF1A
GLYR1
CUTA
NPM1
LNP1
AJUBA
QRICH1
ADAMTS3
ZNF436
NUAK1
MERTK
ZBTB8OS
RNF214
ENAH
YARS
PARP2
TIPARP-AS1
YES1
ZCCHC3
ZCCHC2
C19orf48
CSRP2
RBM12
RBM10
RBM14
MVD
MLLT10
GOLGA1
GOLGA2
GOLGA4
RAD23B
COX4I1
KHDRBS1
KDM3A
EIF2B4
SRSF7
SRSF6
SRSF1
SRSF9
TIPARP
EIF2AK3
PIGL
MIR4519
CRY1
FLJ31356
UCK2
NEO1
ATP5J
AHNAK
MEF2BNB-MEF2B
KLF16
CXorf40A
ZRANB3
CLTC
CPNE1
SNRPA
DDX42
LSM14A
ZZZ3
RBBP4
NARR
CAPN10
EPM2AIP1
GNAI1
IFT20
MAP1LC3B
WDR37
MBD5
SLC25A11
NRF1
SERTAD1
TNFRSF1A
C1orf213
MAD2L1BP
LINC01136
LINC00263
ZSWIM7
PRADC1
CLIP1
ACVR2A
CUL3
ARHGAP1
COL4A3BP
EMC8
CATSPERD
POLR2I
OSER1
MTMR4
C9orf40
HAPLN1
FAM86HP
SGSM2
PPIL3
RPL15
TBL1XR1
OXR1
SMCHD1
SYVN1
FOXN3-AS1
FBXW11
CCDC142
BAZ2A
SPRTN
IVNS1ABP
CBFB
SF3A2
CCNT2
PLCB4
PRR12
PRR16
LRR1
CNOT8
CNOT2
CNOT1
SLC12A2
DVL3
PSME2
NOP16
EPHB4
ID2
ORC4
OSGEP
ADAMTS9-AS2
RNF103
MTMR12
CEP57L1
RP11-677M14.7
PPM1D
MPPED2
PGRMC2
PGRMC1
ARHGAP12
C4orf46
SLC2A1-AS1
PNPLA6
LOC100507468
DPY19L1
RFXANK
TNPO2
NCAPD3
SRGAP1
CCDC47
CCDC40
ZBTB20
ZBTB21
GPHN
MRC2
ZADH2
LEPRE1
LOC150776
RPS27A
INSIG1
TAF11
NDUFV3
TTC28-AS1
YPEL5
HSPA5
HSPA4
TMEM43
MBTD1
ZNF605
FUT8-AS1
SEPHS1
PAPOLA
CYP51A1
CDNF
EMG1
ZMYM2
ANO6
BAZ1A
SLC2A1
AC011747.7
SF3B2
RLIM
CCNT2-AS1
PAN3
NDUFB11
ELOVL5
RGMB-AS1
KCNQ5
C17orf80
MIR4781
BNC2
BZW1
PLEKHA5
UBN1
S100PBP
PANK2
MIR1538
ETV6
OXSR1
ZC3H7B
BLCAP
ETFDH
APOPT1
