# Supplementary material for: Mapping molecular landmarks of human skeletal ontogeny and pluripotent stem cell-derived articular chondrocytes
Source: Nat Commun. 2018 Sep 7;9:3634. doi: 10.1038/s41467-018-05573-y (PMC6128860; doi:10.1038/s41467-018-05573-y)
Supplement: Supplementary file 36 — Supplementary Data 34 [file 41467_2018_5573_MOESM36_ESM.xlsx]

## Sheet: Sheet1
Supplementary Data 34: Genes and GO terms, enriched commonly in fetal 17 WPC chondrocytes vs embryonic 5-6 WPC pre-chondrocytes and d60 vs d14 PSC-derived chondrocytes
Genes commonly enriched in Day 60 vs Day 14 and Week 17 vs Week 5-6
Gene Name	GO Term (BP Fat)	P Value	Genes
ABCC3	GO:0007155~cell adhesion	2.99053e-06	NRP2, PRKCA, HAPLN3, GNE, TNC, ITGA10, SPOCK1, EDIL3, COL16A1, CERCAM, SIRPA, TNFAIP6, SRPX, WISP1, CD44, ITGA5, COMP, COL6A3, COL6A2, FBLN7, SUSD5, COL6A1
AC058791.1	GO:0030198~extracellular matrix organization	5.02469e-06	TNC, ITGA10, SPARC, DCN, COL16A1, BGN, COL14A1, CD44, ITGA5, COMP, SERPINE1, COL6A3, COL6A2, COL6A1
ACVR1	GO:0001525~angiogenesis	9.88444e-05	NRP2, PRKCA, CAV1, TNFRSF12A, MMP14, APOD, SRPX2, ITGA5, CLIC4, SERPINE1, HOXA7, ADM2, ADAM15
ADAM15	GO:0002576~platelet degranulation	0.000114837	PSAP, SERPINE1, TGFB3, SERPINA3, STXBP1, SPARC, CD63, QSOX1, TIMP1
ADM2	GO:0030574~collagen catabolic process	0.000300841	COL6A3, COL6A2, COL6A1, MMP14, MMP3, MMP1, ADAM15
ADTRP	GO:0042060~wound healing	0.000326566	CAV1, PPARD, TNC, TGFB3, DCN, SPARC, SDC2, TIMP1
AEBP1	GO:0030203~glycosaminoglycan metabolic process	0.000730619	BGN, GPC6, DCN, GPC1, SDC2
AK1	GO:0022617~extracellular matrix disassembly	0.000760906	CD44, DCN, MMP14, MMP3, MMP1, ADAM15, TIMP1
APOD	GO:0002474~antigen processing and presentation of peptide antigen via MHC class I	0.00106969	TAP1, HLA-A, MR1, HLA-B, TAPBP
ARPC1B	GO:0048662~negative regulation of smooth muscle cell proliferation	0.00120371	CAV1, PPARD, APOD, IGFBP3, KLF4
ARRDC2	GO:0030512~negative regulation of transforming growth factor beta receptor signaling pathway	0.00191039	VASN, CAV2, CAV1, TGFB3, CD109, HTRA3
ASNS	GO:0009612~response to mechanical stimulus	0.00219964	TNC, CHI3L1, ASNS, DCN, BDKRB2, MMP14
ASS1	GO:0042270~protection from natural killer cell mediated cytotoxicity	0.00293974	TAP1, HLA-A, HLA-B
ATL3	GO:0060333~interferon-gamma-mediated signaling pathway	0.00346548	NMI, CD44, MT2A, HLA-A, IRF2, HLA-B
ATP11B	GO:0001501~skeletal system development	0.00371889	VDR, AEBP1, HAPLN3, LECT1, COMP, TRPS1, FGFRL1, FRZB
ATP6V0A4	GO:0019885~antigen processing and presentation of endogenous peptide antigen via MHC class I	0.00407691	TAP1, HLA-A, TAPBP
B3GNT9	GO:0019882~antigen processing and presentation	0.00415336	MICA, HLA-A, MR1, HLA-B, RAB27A
BCL2A1	GO:0010951~negative regulation of endopeptidase activity	0.00787749	COL6A3, SERPINE1, SERPINA3, CD109, ITIH5, SPOCK1, TIMP1
BDKRB2	GO:0050900~leukocyte migration	0.00850855	CAV1, CD44, ITGA5, PDE4B, MSN, SIRPA, MMP1
BGN	GO:0051216~cartilage development	0.0100319	CHRDL2, LECT1, CD44, CHI3L1, TIMP1
BHLHE40	GO:0019221~cytokine-mediated signaling pathway	0.0110035	PLP2, TNFRSF1A, IRAK3, BGN, LRP8, DCN, IL13RA1
BHLHE41	GO:0010628~positive regulation of gene expression	0.0118524	VDR, CAV1, PPARD, TNC, ADM2, MSN, FOXD1, KLF4, NGF, RAB27A
C1QL1	GO:0048846~axon extension involved in axon guidance	0.0122236	NRP2, FMOD, TPBGL
C2orf40	GO:0006518~peptide metabolic process	0.0143111	AEBP1, CPXM2, CPZ
C6orf1	GO:0010952~positive regulation of peptidase activity	0.0143111	CAV1, MMP14, PCOLCE
CAMKK1	GO:0070555~response to interleukin-1	0.0145591	PRKCA, IRAK3, IL1R1, CHI3L1
CAV1	GO:0030207~chondroitin sulfate catabolic process	0.0165405	BGN, HEXA, DCN
CAV2	GO:0032461~positive regulation of protein oligomerization	0.0165405	SNX9, MMP3, MMP1
CCDC109B	GO:0014912~negative regulation of smooth muscle cell migration	0.0165405	PPARD, SERPINE1, IGFBP3
CD109	GO:0006955~immune response	0.0180252	LIF, TNFRSF1A, IL1R1, LTBR, CEBPB, MICA, PRG4, CD274, HLA-A, MR1, HLA-B, FTH1, TAPBP
CD274	GO:0030214~hyaluronan catabolic process	0.0189073	CD44, HEXA, SLC9A1
CD44	GO:0006024~glycosaminoglycan biosynthetic process	0.0219952	HEXA, GPC6, GPC1, SDC2
CD63	GO:0006954~inflammatory response	0.0222486	TNFRSF1A, TNFAIP6, NMI, LTBR, CEBPB, SERPINA3, CHI3L1, MGLL, PXK, BDKRB2, NLRP1, CHST1
CD68	GO:0034976~response to endoplasmic reticulum stress	0.0224736	HERPUD1, SRPX, CEBPB, ERN1, FAM129A
CDCP1	GO:0045766~positive regulation of angiogenesis	0.025562	PRKCA, SERPINE1, CHI3L1, ADM2, RUNX1, GREM1
CDKN2C	GO:0006687~glycosphingolipid metabolic process	0.0263565	ST6GALNAC6, PSAP, HEXA, SMPD1
CDR1	GO:0030514~negative regulation of BMP signaling pathway	0.0263565	TWSG1, CAV1, HTRA3, GREM1
CEBPB	GO:0007568~aging	0.0275649	APOD, ASS1, PENK, BCL2A1, TGFB3, DCN, GCLM, TIMP1
CERCAM	GO:2000098~negative regulation of smooth muscle cell-matrix adhesion	0.02839	APOD, SERPINE1
CHAC1	GO:0070838~divalent metal ion transport	0.02839	SLC41A2, SLC41A1
CHADL	GO:0001503~ossification	0.0288118	TWSG1, CHRDL2, SPARC, RUNX1, ATP6V0A4
CHI3L1	GO:0045600~positive regulation of fat cell differentiation	0.031146	MEDAG, PPARD, CEBPB, FRZB
CHI3L2	GO:0050731~positive regulation of peptidyl-tyrosine phosphorylation	0.0348265	LIF, CD44, ITGA5, LRP8, LRRK1
CHRDL2	GO:0043065~positive regulation of apoptotic process	0.0360732	NGEF, NUPR1, TNFRSF12A, BCL2A1, SMPD1, TGFB3, FRZB, IGFBP3, SLC9A1, NGF
CHST1	GO:0071230~cellular response to amino acid stimulus	0.03636	CEBPB, ASS1, COL6A1, COL16A1
CILP2	GO:0071222~cellular response to lipopolysaccharide	0.0368323	PPARD, CEBPB, NR1D1, ASS1, PDE4B, SERPINE1
CLIC4	GO:0046697~decidualization	0.038969	LIF, VDR, PPARD
CLMP	GO:0036018~cellular response to erythropoietin	0.0422825	MT2A, MT1X
COL14A1	GO:0002486~antigen processing and presentation of endogenous peptide antigen via MHC class I via ER pathway, TAP-independent	0.0422825	HLA-A, HLA-B
COL16A1	GO:0019065~receptor-mediated endocytosis of virus by host cell	0.0422825	CAV2, CAV1
COL6A1	GO:0048278~vesicle docking	0.0422864	CAV2, STX1A, STX4
COL6A2	GO:0034097~response to cytokine	0.0480367	OSMR, CD274, SPARC, TIMP1
COL6A3	GO:0030206~chondroitin sulfate biosynthetic process	0.0492221	BGN, CSGALNACT2, DCN
COLGALT2	GO:0032496~response to lipopolysaccharide	0.0500202	TNFRSF1A, IRAK3, LTBR, PENK, DCN, SPARC, GNG12
COMP	GO:0019216~regulation of lipid metabolic process	0.0528335	NR1D1, PSAP, SERPINA3
CPXM2	GO:2001238~positive regulation of extrinsic apoptotic signaling pathway	0.0528335	CAV1, LTBR, TNFRSF12A
CPZ	GO:0006027~glycosaminoglycan catabolic process	0.0528335	GPC6, GPC1, SDC2
CRTAC1	GO:0030335~positive regulation of cell migration	0.0533618	PRKCA, TNFAIP6, STX4, ITGA5, CD274, MMP14, ACVR1
CSGALNACT2	GO:0045892~negative regulation of transcription, DNA-templated	0.0554338	VDR, ZBTB7A, PPARD, CEBPB, NR1D1, HOXA7, BHLHE40, RUNX1, GREM1, BHLHE41, FOXD1, KLF4, PURA
DAZAP2	GO:0007399~nervous system development	0.0554387	KIAA2022, SCRG1, NDP, SMPD1, SPOCK1, GAS7, SIM2, ITM2A, PURA
DCN	GO:0016050~vesicle organization	0.0565361	CAV2, SNX9, CAV1
DEGS1	GO:0007159~leukocyte cell-cell adhesion	0.0565361	ITGA5, MSN, CERCAM
DIP2C	GO:0035987~endodermal cell differentiation	0.0565361	ITGA5, COL6A1, MMP14
DIXDC1	GO:0001933~negative regulation of protein phosphorylation	0.0567185	CD109, FAM129A, PRNP, IGFBP3
DLEU1	GO:0001523~retinoid metabolic process	0.0567185	GPC6, LRP8, GPC1, SDC2
DLK1	GO:0000122~negative regulation of transcription from RNA polymerase II promoter	0.0604041	ZBTB7A, GLIS3, PPARD, CAV1, AEBP1, VDR, NR1D1, TRPS1, HOXA7, IRF2, LRP8, BHLHE40, BHLHE41, NFIC, S100A1, KLF4, SIM2
DPP7	GO:0055085~transmembrane transport	0.0625655	SLC41A2, BCL2A1, TAP1, ABCC3, SLC41A1, STEAP1, SLC43A3, TAPBP
EDIL3	GO:0060337~type I interferon signaling pathway	0.0636831	HLA-A, IRF2, HLA-B, ISG20
EHD2	GO:0016525~negative regulation of angiogenesis	0.0636831	LIF, LECT1, DCN, SPARC
ELL2	GO:0071333~cellular response to glucose stimulus	0.0636831	SLC29A1, IL1R1, ERN1, GCLM
ELOVL1	GO:0045746~negative regulation of Notch signaling pathway	0.0642013	CHAC1, DLK1, MMP14
ERN1	GO:0071456~cellular response to hypoxia	0.0674527	SLC29A1, VASN, PPARD, BDKRB2, SLC9A1
FAM109B	GO:0001937~negative regulation of endothelial cell proliferation	0.0681576	CAV2, CAV1, SPARC
FAM129A	GO:0070836~caveola assembly	0.069477	CAV2, CAV1
FAM180A	GO:0010807~regulation of synaptic vesicle priming	0.069477	STX1A, STXBP1
FAM98A	GO:0097461~ferric iron import into cell	0.069477	STEAP3, STEAP1
FBLN7	GO:0010936~negative regulation of macrophage cytokine production	0.069477	IRAK3, TGFB3
FGFRL1	GO:0030154~cell differentiation	0.0694895	ZBTB7A, TWSG1, PPARD, CHRDL2, LECT1, NR1D1, CLIC4, DLK1, BHLHE41, GAS7, SIM2, PURA
FIBCD1	GO:0008285~negative regulation of cell proliferation	0.0700771	LIF, VDR, CDKN2C, FGFRL1, TGFB3, BDKRB2, FRZB, IGFBP3, QSOX1, KLF4, FTH1
FICD	GO:0070059~intrinsic apoptotic signaling pathway in response to endoplasmic reticulum stress	0.076302	CEBPB, CHAC1, ERN1
FLJ23867	GO:0043154~negative regulation of cysteine-type endopeptidase activity involved in apoptotic process	0.078724	HERPUD1, CD44, KLF4, NGF
FMN1	GO:0001938~positive regulation of endothelial cell proliferation	0.0813691	NRP2, PRKCA, CAV2, CAV1
FMOD	GO:0034220~ion transmembrane transport	0.0814491	PLP2, S100A6, ATP11B, SLC9B2, FXYD5, ATP6V0A4, FXYD6
FOXD1	GO:0019800~peptide cross-linking via chondroitin 4-sulfate glycosaminoglycan	0.0827844	BGN, DCN
FRY	GO:0061299~retina vasculature morphogenesis in camera-type eye	0.0827844	CLIC4, NDP
FRZB	GO:0016485~protein processing	0.0840522	AEBP1, CPXM2, MMP14, CPZ
FTH1	GO:0043627~response to estrogen	0.0867729	ARPC1B, CAV1, TGFB3, MMP14
FXYD5	GO:0014012~peripheral nervous system axon regeneration	0.0959023	APOD, TNC
FXYD6	GO:0015677~copper ion import	0.0959023	STEAP3, STEAP1
GALNT2	GO:0036089~cleavage furrow formation	0.0959023	SNX9, SPIRE1
GARS	GO:1900121~negative regulation of receptor binding	0.0959023	CRTAC1, ADAM15
GAS7	GO:0007435~salivary gland morphogenesis	0.0959023	TWSG1, TGFB3
GCLM	GO:0006032~chitin catabolic process	0.0959023	CHI3L1, CHI3L2
GINM1	GO:0006029~proteoglycan metabolic process	0.0959023	PPARD, LECT1
GLIS3	GO:0016477~cell migration	0.0989263	LURAP1, GPC6, STRIP2, CD63, SDC2, SLC9A1
GLTSCR1L
GNE
GNG12
GPC1
GPC6
GPR180
GREM1
GTPBP2
HAPLN3
HERPUD1
HEXA
HLA-A
HLA-B
HOXA7
HTRA3
IGFBP3
IL13RA1
IL1R1
INS-IGF2
INSIG1
IRAK3
IRF2
ISG20
ITGA10
ITGA5
ITIH5
ITM2A
KDSR
KIAA0247
KIAA0513
KIAA1755
KIAA2022
KIF1A
KLF4
KLHDC1
LAYN
LCTL
LECT1
LIF
LINC-PINT
LINC01105
LOC100133920
LRP10
LRP8
LRRK1
LTBP1
LTBR
LURAP1
MAMLD1
MCOLN2
ME1
MEDAG
MEG9
MGLL
MICA
MID2
MLKL
MMP1
MMP14
MMP3
MR1
MSMP
MSN
MT1X
MT2A
MTUS1
MYL10
MYO1D
NAV1
NDP
NFIC
NGEF
NGF
NLRP1
NMI
NNMT
NR1D1
NRP2
NUPR1
OSMR
P4HA3
PCOLCE
PDE10A
PDE4B
PENK
PEX12
PKNOX2
PLA2G2A
PLAUR
PLEKHG4
PLP2
PLS3
POU6F1
PPARD
PPP1R14C
PRG4
PRKCA
PRNP
PSAP
PTGFRN
PURA
PXK
PYROXD1
QSOX1
RAB27A
RAD23A
RFX8
RPSAP52
RTKN
RUNX1
S100A1
S100A6
SCAMP2
SCRG1
SDC2
SDF4
SEC14L2
SELM
SERPINA3
SERPINE1
SH3BGRL3
SHISA4
SIM2
SIRPA
SLC29A1
SLC38A3
SLC39A14
SLC41A1
SLC41A2
SLC43A3
SLC50A1
SLC9A1
SLC9B2
SMPD1
SNX9
SOD3
SPARC
SPIRE1
SPOCK1
SPRYD3
SQRDL
SRM
SRPR
SRPRB
SRPX
SRPX2
ST6GALNAC6
STARD13-AS
STEAP1
STEAP3
STRIP2
STX1A
STX4
STXBP1
SUSD5
SYTL4
TAF13
TAP1
TAPBP
TGFB3
TIMP1
TM4SF1
TMEM158
TMEM43
TNC
TNFAIP6
TNFRSF12A
TNFRSF1A
TPBGL
TRPM8
TRPS1
TWSG1
UAP1
UCMA
VASN
VDR
VSTM4
WIPI1
WISP1
XPOT
ZBTB47
ZBTB7A
ZMIZ1-AS1
ZMYM6NB
ZNF385D
