# Supplementary material for: Mapping molecular landmarks of human skeletal ontogeny and pluripotent stem cell-derived articular chondrocytes
Source: Nat Commun. 2018 Sep 7;9:3634. doi: 10.1038/s41467-018-05573-y (PMC6128860; doi:10.1038/s41467-018-05573-y)
Supplement: Supplementary file 37 — Supplementary Data 35 [file 41467_2018_5573_MOESM37_ESM.xlsx]

## Sheet: Sheet1
Supplementary Data 35: Genes and GO terms, enriched commonly in embryonic 5-6 WPC pre-chondrocytes vs fetal 17 WPC chondrocytes and d14 vs d60 PSC-derived chondrocytes
Genes commonly expressed in Day 14 vs Day 60 and Week 5-6 vs Week 17
Gene	Expression	GO Term (BP Fat)	PValue	Genes
ABCC5		GO:0060429~epithelium development	1.73704e-12	STOX1, NRP1, PDGFB, F2RL1, EDN1, FST, ANKRD6, GJA5, KLHL3, ZIC3, CASP6, SPRY1, HEY1, CXCR4, GATA3, TWIST1, IHH, ACTA2, CECR2, FLNB, SLIT2, MYCN, EYA1, ACVR2B, DACT1, CD34, CA2, SLITRK6, LCP1, FRAS1, WNT5A, SHROOM3, ERBB4, ONECUT2, CDH2, DAAM1, CDH3, TRIM71, ALDH1A2, NRARP, BCL11B, TNFRSF19, CD24, AXIN2, FLRT3, BMP4, PODXL, EXPH5, CELSR3, FZD3, CELSR2, KDR, SALL2, RDH10, BMPER, SALL4, FREM2, LAMA5…
ABHD17B		GO:0048729~tissue morphogenesis	2.73846e-12	FRAS1, WNT5A, STOX1, SHROOM3, NRP1, TNNC1, EDN1, ANKRD1, DAAM1, ANKRD6, TRIM71, KLHL3, ZIC3, ALDH1A2, SPRY1, HEY1, NRARP, GATA3, TWIST1, IHH, FLRT3, BMP4, ACTC1, ACTA1, ACTA2, PODXL, EOMES, CELSR3, CECR2, FZD3, CELSR2, ISL1, SLIT2, MYCN, TNNT2, EYA1, RDH10, DACT1, EYA2, SALL4, LAMA5, PKP2, FREM2, SALL1, HEYL, CA2, LCP1
ABRACL		GO:0007399~nervous system development	8.50382e-12	ADCY1, L1CAM, ANKRD1, ZIC3, ZIC2, CTTNBP2, APOB, GATA3, RAPGEF5, TWIST1, PTPRF, EOMES, CECR2, MARK1, RELN, TGIF2, EFNA4, LRRK2, KIF26A, SLITRK6, WNT5A, ERBB4, DRD2, ERBB3, SERF1A, ONECUT2, DUSP10, IGF2BP1, MYEF2, CNTFR, ULK4, ST8SIA2, TRIM71, MDK, SEMA5B, RNF165, CNR1, P2RY1, BMP4, NTF3, CELSR3, CELSR2, SHANK2, PCDH19, SALL2, SALL4, DHFR, DLX6, SALL1, DLX5, TMOD2, AVPR1A, NRG3, NRP1, FGF9, CKB, E…
ACTA1		GO:0072359~circulatory system development	4.49763e-11	NRP1, PDGFB, FGF9, TNNC1, EDN1, ANKRD1, ENPEP, GJA5, ZIC3, APOB, HEY1, MYOCD, GATA3, CCBE1, IHH, TWIST1, NRXN3, ACTA2, EOMES, NRXN1, SLIT2, AHR, TNNT2, EYA1, ACVR2B, CD34, FHOD3, WNT5A, ERBB4, ERBB3, KIT, CDH2, ALDH1A2, APLNR, NRARP, ITGB8, AXIN2, SCN5A, PTPRB, BMP4, FLRT3, SLC8A1, ACTC1, VAV3, ALPK3, ISL1, ANXA3, KDR, TENM4, BMPER, SALL4, NXN, FREM2, PKP2, LAMA5, SALL1, HEYL, AMOT
ACTA2		GO:0072358~cardiovascular system development	4.49763e-11	NRP1, PDGFB, FGF9, TNNC1, EDN1, ANKRD1, ENPEP, GJA5, ZIC3, APOB, HEY1, MYOCD, GATA3, CCBE1, IHH, TWIST1, NRXN3, ACTA2, EOMES, NRXN1, SLIT2, AHR, TNNT2, EYA1, ACVR2B, CD34, FHOD3, WNT5A, ERBB4, ERBB3, KIT, CDH2, ALDH1A2, APLNR, NRARP, ITGB8, AXIN2, SCN5A, PTPRB, BMP4, FLRT3, SLC8A1, ACTC1, VAV3, ALPK3, ISL1, ANXA3, KDR, TENM4, BMPER, SALL4, NXN, FREM2, PKP2, LAMA5, SALL1, HEYL, AMOT
ACTC1		GO:0006928~movement of cell or subcellular component	1.96966e-10	NRG3, NRP1, PDGFB, TNNC1, WASF1, F2RL1, EDN1, L1CAM, ENPEP, GJA5, EDNRB, APOB, CXCR4, GATA3, CCBE1, TWIST1, PTPRF, ACTA1, NRXN3, NRXN1, CTNNA3, SLIT2, MARK1, TNNT2, JUP, STYK1, CD34, FNBP1L, FGFR1OP, RELN, EFNA4, LRRK2, KIF26A, GAP43, LCP1, WNT5A, MYL4, GCNT2, ERBB4, DRD2, ERBB3, ONECUT2, EPB41L4B, CDH2, KIT, ULK4, KCNJ2, MDK, SEMA5B, RNF165, BCL11B, P2RY1, WIPF3, CD24, ADAMTS12, DCX, SCN5A, PSTP…
ACVR2B		GO:0009887~organ morphogenesis	1.55091e-09	STOX1, NRG3, NRP1, E2F5, FGF9, TNNC1, EDN1, ANKRD1, ANKRD6, GJA5, KLHL3, ZIC3, SPRY1, HEY1, GATA3, TWIST1, IHH, ACTA1, ACTA2, SDK1, TLE1, MYCN, TNNT2, EYA1, ACVR2B, DACT1, CD34, FANCD2, CA2, LRRK2, SLITRK6, WNT5A, FRAS1, ONECUT2, CDH2, DAAM1, ALDH1A2, BCL11B, AXIN2, SCN5A, BMP4, ACTC1, CELSR3, FZD3, CELSR2, ISL1, RDH10, LAMA5, PKP2, DLX6, SALL1, FREM1, DLX5, HOXB5, HEYL, NR5A2
ADAMTS12		GO:0008015~blood circulation	3.33519e-09	MYL4, PDGFB, DRD2, TNNC1, F2RL1, EDN1, ENPEP, KCNJ2, GJA5, EDNRB, CXCR4, CNR1, P2RY1, ARHGAP42, GUCY1A3, HCN4, SCN5A, MAP2K6, SLC8A1, ACTC1, GNAO1, NFE2, ACTA2, NCALD, CACNG4, PDE3A, NPR3, SLIT2, CTNNA3, TNNT2, JUP, CD34, PKP2, PDE5A, AVPR1A, AMOT, CELF2
ADAMTS18		GO:0010646~regulation of cell communication	3.76312e-09	LYPD1, HMGN3, PDGFB, GRIK2, F2RL1, FST, EDN1, SYT9, ANKRD1, ANKRD6, MYOCD, GATA3, MAP3K9, CCBE1, C8ORF4, PELI2, PAG1, MAP2K6, TWIST1, MAGI3, ADAMTS20, JUP, RBPMS, RASGRF2, VAMP8, PDE5A, RELN, LRRK2, KIF26A, WNT5A, RALGPS2, GCNT2, ERBB4, DRD2, ERBB3, ONECUT2, DUSP10, HSPA1B, ULK4, TRH, GPR143, PEG10, RNF165, NRARP, CNR1, P2RY1, AXIN2, FGD5, FGD4, BMP4, VAV3, NTF3, BRIP1, PCDH17, SHANK2, KDR, NXN, …
ADAMTS19		GO:0007507~heart development	4.10403e-09	WNT5A, NRP1, PDGFB, ERBB4, ERBB3, FGF9, TNNC1, EDN1, ANKRD1, GJA5, ZIC3, ALDH1A2, APLNR, HEY1, MYOCD, GATA3, AXIN2, SCN5A, TWIST1, IHH, FLRT3, BMP4, SLC8A1, ACTC1, ALPK3, EOMES, ISL1, TNNT2, TENM4, EYA1, ACVR2B, SALL4, FREM2, PKP2, SALL1, HEYL, FHOD3
ADAMTS20		GO:0003013~circulatory system process	4.10403e-09	MYL4, PDGFB, DRD2, TNNC1, F2RL1, EDN1, ENPEP, KCNJ2, GJA5, EDNRB, CXCR4, CNR1, P2RY1, ARHGAP42, GUCY1A3, HCN4, SCN5A, MAP2K6, SLC8A1, ACTC1, GNAO1, NFE2, ACTA2, NCALD, CACNG4, PDE3A, NPR3, SLIT2, CTNNA3, TNNT2, JUP, CD34, PKP2, PDE5A, AVPR1A, AMOT, CELF2
ADCY1		GO:0023051~regulation of signaling	4.97476e-09	LYPD1, HMGN3, PDGFB, GRIK2, F2RL1, FST, EDN1, SYT9, ANKRD1, ANKRD6, MYOCD, GATA3, MAP3K9, CCBE1, NSG1, C8ORF4, PELI2, PAG1, MAP2K6, TWIST1, MAGI3, ADAMTS20, JUP, RBPMS, RASGRF2, VAMP8, PDE5A, RELN, LRRK2, KIF26A, WNT5A, RALGPS2, GCNT2, ERBB4, DRD2, ERBB3, ONECUT2, DUSP10, HSPA1B, ULK4, TRH, GPR143, PEG10, RNF165, NRARP, CNR1, P2RY1, AXIN2, FGD5, FGD4, BMP4, VAV3, NTF3, BRIP1, PCDH17, SHANK2, KDR,…
ADD2		GO:0040011~locomotion	5.96375e-09	NRG3, NRP1, PDGFB, F2RL1, EDN1, L1CAM, ENPEP, EDNRB, APOB, CXCR4, GATA3, CCBE1, TWIST1, PTPRF, NRXN3, NRXN1, SLIT2, MARK1, JUP, STYK1, CD34, FGFR1OP, RELN, EFNA4, LRRK2, KIF26A, GAP43, LCP1, WNT5A, GCNT2, ERBB4, DRD2, ERBB3, ONECUT2, EPB41L4B, CDH2, KIT, ULK4, MDK, SEMA5B, RNF165, BCL11B, P2RY1, ADAMTS12, CD24, DCX, PSTPIP2, BMP4, FLRT3, SLC8A1, VAV3, EPPK1, NTF3, PODXL, CELSR3, DPYSL3, FZD3, DAC…
AFAP1L1		GO:0007166~cell surface receptor signaling pathway	8.00756e-09	PDGFB, GRIK2, F2RL1, FST, EDN1, ANKRD6, GAB2, MYOCD, GATA3, CCBE1, C8ORF4, PELI2, PAG1, PTPRF, MARK1, JUP, RBPMS, RELN, TGIF2, EFNA4, LRRK2, WNT5A, GCNT2, ERBB4, DRD2, ERBB3, ONECUT2, CNTFR, HSPA1B, DAAM1, MDK, TRIM71, SEMA5B, PEG10, EPHB6, NRARP, RNF165, ITGB8, P2RY1, MAML3, AXIN2, BMP4, VAV3, NTF3, CELSR3, CELSR2, KDR, LAMA1, NXN, LAMA5, SALL1, DLX5, NRG3, NRP1, FGF9, EDNRB, SPRY1, HEY1, CXCR4,…
AHR		GO:0048468~cell development	8.08118e-09	ADCY1, NRP1, NRG3, PDGFB, F2RL1, EDN1, L1CAM, ANKRD1, EDNRB, MYOCD, HEY1, CXCR4, GATA3, CNTNAP2, TWIST1, PTPRF, ACTA1, NRXN3, ACTA2, EOMES, SDK1, CECR2, CAMSAP3, NRXN1, ALK, FLNB, SLIT2, MYCN, EYA1, PDE5A, MYRF, FHOD3, RELN, TGIF2, EFNA4, CUX2, SLITRK6, LRRK2, KIF26A, GAP43, WNT5A, GCNT2, SHROOM3, ERBB4, DRD2, ONECUT2, CTNND2, DUSP10, CDH2, KIT, ULK4, FAM65B, ALDH1A2, SEMA5B, RNF165, CNR1, BCL11B…
ALDH1A1		GO:0016477~cell migration	9.47711e-09	NRP1, NRG3, PDGFB, F2RL1, EDN1, L1CAM, ENPEP, EDNRB, APOB, CXCR4, GATA3, CCBE1, TWIST1, PTPRF, MARK1, SLIT2, JUP, STYK1, CD34, FGFR1OP, RELN, LRRK2, LCP1, WNT5A, GCNT2, ERBB4, DRD2, ONECUT2, KIT, ULK4, CDH2, EPB41L4B, MDK, SEMA5B, P2RY1, ADAMTS12, CD24, DCX, PSTPIP2, BMP4, FLRT3, SLC8A1, VAV3, EPPK1, NTF3, PODXL, CELSR3, DPYSL3, FZD3, DACH1, ISL1, FAM60A, ANXA3, KDR, FBLN1, BMPER, SYNE2, PKP2, LA…
ALDH1A2		GO:0007267~cell-cell signaling	1.26883e-08	LYPD1, HMGN3, NRP1, PDGFB, GRIK2, FGF9, EDN1, SYT9, SYT6, ENPEP, ANKRD6, GJA5, GATA3, IHH, PTPRF, CCDC88C, NRXN3, TLE1, NRXN1, TC2N, MARK1, JUP, ACVR2B, DACT1, CD34, VAMP8, RELN, EFNA4, CUX2, CA2, UNC13C, LRRK2, RAB11FIP1, WNT5A, RAB3B, DRD2, CTNND2, KIT, CDH2, DAAM1, TRH, CDH3, PLCL2, SHISA6, NRARP, CNR1, P2RY1, APBA2, CD24, PRKAA2, HCN4, AXIN2, FGFBP1, SCN5A, BMP4, PTPRD, PLP1, GNAO1, NTF3, CEL…
ALK		GO:2000026~regulation of multicellular organismal development	2.24981e-08	STOX1, NRP1, NRG3, PDGFB, FGF9, EDN1, FST, L1CAM, ANKRD1, ANKRD6, EDNRB, SPRY1, HEY1, MYOCD, CXCR4, GATA3, CCBE1, C8ORF4, IHH, TWIST1, PTPRF, NRXN3, EOMES, SDK1, NRXN1, SLIT2, MYCN, ACVR2B, EYA1, DACT1, FANCD2, CD34, MYRF, RELN, TGIF2, CA2, CUX2, SLITRK6, LRRK2, WNT5A, GCNT2, ERBB4, DRD2, ERBB3, DUSP10, GPM6B, CDH2, KIT, ULK4, DAAM1, CDH3, SEMA5B, LRRTM3, NRARP, CNR1, BCL11B, ADAMTS12, CD24, AXIN…
ALPK3		GO:0009790~embryo development	2.32604e-08	STOX1, NRP1, PDGFB, FGF9, EDN1, GJA5, STOX2, ZIC3, APOB, HEY1, GATA3, TWIST1, IHH, EOMES, CECR2, MYCN, EYA1, ACVR2B, DACT1, EYA2, KIAA1217, TGIF2, SLITRK6, WNT5A, FRAS1, SHROOM3, ERBB4, KIT, TRIM71, APLNR, ALDH1A2, NRARP, APBA2, AXIN2, FLRT3, BMP4, NES, LMX1B, FZD3, ISL1, KDR, TENM4, SALL2, RDH10, SALL4, LAMA5, DLX6, DLX5, SALL1, HOXB5, AMOT, NR5A2
AMOT		GO:0035556~intracellular signal transduction	2.84234e-08	ADCY1, PDGFB, GRIK2, F2RL1, EDN1, IQGAP2, ANKRD1, ANKRD6, PRKAR2B, GAB2, GATA3, MAP3K9, C8ORF4, RAPGEF5, PELI2, DDAH2, PAG1, MAP2K6, TWIST1, MAGI3, NCALD, MARK1, RASGRF2, MAPK4, PDE5A, RELN, LRRK2, UNC13C, WNT5A, RALGPS2, GCNT2, ERBB4, DRD2, ERBB3, DUSP10, HSPA1B, ULK4, GPR143, PLCH1, P2RY1, FGD5, FGD4, BMP4, VAV3, NTF3, ARID3A, BRIP1, KDR, GPR37, RNF152, AVPR1A, E2F2, STOX1, NRG3, NRP1, NUAK2, F…
ANK1		GO:0060485~mesenchyme development	3.30862e-08	WNT5A, BMP4, ACTC1, NRP1, GCNT2, ACTA1, ERBB4, ACTA2, FGF9, ERBB3, EDN1, EOMES, ISL1, DPPA4, ALDH1A2, SEMA5B, EDNRB, RDH10, HEY1, LAMA5, HEYL, AXIN2, TWIST1
ANKEF1		GO:0035295~tube development	3.9561e-08	WNT5A, SHROOM3, NRP1, FGF9, EDN1, KIT, TRIM71, GJA5, KLHL3, ZIC3, ALDH1A2, EDNRB, SPRY1, MYOCD, NRARP, GATA3, CCBE1, CD24, TWIST1, IHH, BMP4, PODXL, KIF18A, CECR2, FZD3, DPPA4, SLIT2, MYCN, SALL2, EYA1, ACVR2B, RDH10, BMPER, SALL4, DACT1, LAMA5, SALL1, HEYL
ANKRD1		GO:0002009~morphogenesis of an epithelium	4.90528e-08	WNT5A, FRAS1, STOX1, SHROOM3, NRP1, EDN1, DAAM1, ANKRD6, TRIM71, KLHL3, ZIC3, ALDH1A2, SPRY1, NRARP, GATA3, TWIST1, IHH, FLRT3, BMP4, PODXL, CELSR3, CECR2, FZD3, CELSR2, SLIT2, MYCN, EYA1, RDH10, SALL4, DACT1, LAMA5, FREM2, SALL1, CA2, LCP1
ANKRD18B		GO:0048646~anatomical structure formation involved in morphogenesis	5.14025e-08	NRP1, NRG3, FGF9, EDN1, ANKRD1, ENPEP, GJA5, SPRY1, HEY1, GATA3, CCBE1, TWIST1, ACTA1, NRXN3, SDK1, EOMES, CECR2, NRXN1, SLIT2, EYA1, ACVR2B, EYA2, FNBP1L, CD34, FHOD3, RELN, WNT5A, SHROOM3, ONECUT2, TRIM71, NRARP, DCX, AXIN2, NBEAL2, PTPRB, BMP4, ACTC1, VAV3, CEP135, PODXL, CELSR3, FZD3, ISL1, CENPJ, ANXA3, KDR, TENM4, RDH10, BMPER, SALL4, LAMA5, DLX6, SALL1, DLX5, HEYL, TMOD2, AMOT, RFX3
ANKRD6		GO:0051270~regulation of cellular component movement	5.93751e-08	WNT5A, GCNT2, NRG3, NRP1, PDGFB, ERBB4, DRD2, ERBB3, TNNC1, F2RL1, EDN1, ONECUT2, ULK4, EPB41L4B, KIT, KCNJ2, GJA5, SEMA5B, CXCR4, GATA3, CCBE1, SCN5A, TWIST1, BMP4, SLC8A1, NTF3, EPPK1, PODXL, DPYSL3, DACH1, FAM60A, ANXA3, SLIT2, CTNNA3, KDR, TNNT2, JUP, LAMA1, FBLN1, BMPER, SYNE2, LAMA5, PKP2, FGFR1OP, AMOT, RELN
ANXA3		GO:0010647~positive regulation of cell communication	7.42301e-08	STOX1, NRP1, PDGFB, GRIK2, FGF9, F2RL1, EDN1, ANKRD1, ANKRD6, GJA5, MYOCD, CXCR4, GATA3, MAP3K9, TRIM6, CCBE1, C8ORF4, PELI2, SHC2, MAP2K6, PAG1, IHH, ADAMTS20, NRXN1, ALK, JUP, RBPMS, ACVR2B, EYA1, DACT1, VAMP8, PDE5A, UBD, RELN, CUX2, CA2, LRRK2, WNT5A, RAB3B, GCNT2, ERBB4, DRD2, ERBB3, KIT, HSPA1B, CDH2, TRH, CDH3, NRARP, RNF165, MAP3K1, P2RY1, TNFRSF19, CD24, AXIN2, FGFBP1, BMP4, VAV3, NTF3, …
APBA2		GO:0072001~renal system development	7.71162e-08	FRAS1, WNT5A, NRP1, PDGFB, ENPEP, KLHL3, ALDH1A2, SPRY1, MYOCD, GATA3, CD24, BMP4, ACTA2, PODXL, SLIT2, EYA1, ACVR2B, RDH10, BMPER, CD34, LAMA5, SALL1, HEYL, CA2, LRRK2
APLNR		GO:0051094~positive regulation of developmental process	7.9684e-08	STOX1, NRP1, PDGFB, FGF9, EDN1, FST, L1CAM, ANKRD1, SPRY1, MYOCD, CXCR4, GATA3, CCBE1, IHH, TWIST1, NRXN3, NRXN1, SLIT2, ACVR2B, CD34, PDE5A, MYRF, TGIF2, RELN, CUX2, CA2, SLITRK6, WNT5A, GCNT2, ERBB4, ERBB3, DRD2, GPM6B, KIT, CDH2, LRRTM3, CNR1, CD24, AXIN2, FLRT3, BMP4, SLC8A1, PTPRD, NTF3, CEP135, PDE3A, DPYSL3, FZD3, ISL1, CENPJ, ANXA3, KDR, TENM4, HEYL, AMOT, RFX3
APOB		GO:0023056~positive regulation of signaling	8.61296e-08	STOX1, NRP1, PDGFB, GRIK2, FGF9, F2RL1, EDN1, ANKRD1, ANKRD6, MYOCD, CXCR4, GATA3, MAP3K9, TRIM6, CCBE1, NSG1, C8ORF4, PELI2, SHC2, MAP2K6, PAG1, IHH, ADAMTS20, NRXN1, ALK, JUP, RBPMS, EYA1, ACVR2B, DACT1, VAMP8, PDE5A, UBD, RELN, CUX2, CA2, LRRK2, WNT5A, RAB3B, GCNT2, ERBB4, DRD2, ERBB3, KIT, HSPA1B, CDH2, TRH, CDH3, NRARP, RNF165, MAP3K1, P2RY1, TNFRSF19, CD24, AXIN2, FGFBP1, BMP4, VAV3, NTF3, …
ARHGAP42		GO:0048870~cell motility	1.15508e-07	NRP1, NRG3, PDGFB, F2RL1, EDN1, L1CAM, ENPEP, EDNRB, APOB, CXCR4, GATA3, CCBE1, TWIST1, PTPRF, MARK1, SLIT2, JUP, STYK1, CD34, FGFR1OP, RELN, LRRK2, LCP1, WNT5A, GCNT2, ERBB4, DRD2, ONECUT2, KIT, ULK4, CDH2, EPB41L4B, MDK, SEMA5B, P2RY1, ADAMTS12, CD24, DCX, PSTPIP2, BMP4, FLRT3, SLC8A1, VAV3, EPPK1, NTF3, PODXL, CELSR3, DPYSL3, FZD3, DACH1, ISL1, FAM60A, ANXA3, KDR, LAMA1, FBLN1, BMPER, SYNE2, P…
ARID3A		GO:0051674~localization of cell	1.15508e-07	NRP1, NRG3, PDGFB, F2RL1, EDN1, L1CAM, ENPEP, EDNRB, APOB, CXCR4, GATA3, CCBE1, TWIST1, PTPRF, MARK1, SLIT2, JUP, STYK1, CD34, FGFR1OP, RELN, LRRK2, LCP1, WNT5A, GCNT2, ERBB4, DRD2, ONECUT2, KIT, ULK4, CDH2, EPB41L4B, MDK, SEMA5B, P2RY1, ADAMTS12, CD24, DCX, PSTPIP2, BMP4, FLRT3, SLC8A1, VAV3, EPPK1, NTF3, PODXL, CELSR3, DPYSL3, FZD3, DACH1, ISL1, FAM60A, ANXA3, KDR, LAMA1, FBLN1, BMPER, SYNE2, P…
ARID3B		GO:0032989~cellular component morphogenesis	1.85926e-07	ADCY1, NRP1, WASF1, EDN1, L1CAM, ANKRD1, HEY1, GATA3, TWIST1, ACTA1, NRXN3, EOMES, NRXN1, FLNB, SLIT2, FNBP1L, FHOD3, RELN, EFNA4, CUX2, LRRK2, KIF26A, SLITRK6, GAP43, WNT5A, GCNT2, SHROOM3, DRD2, ONECUT2, CTNND2, KIT, CDH2, SEMA5B, RNF165, BCL11B, WIPF3, FGD5, DCX, AXIN2, NBEAL2, FGD4, FLRT3, BMP4, NES, PTPRD, ACTC1, NTF3, CEP135, CELSR3, FZD3, CELSR2, ISL1, CENPJ, KDR, TENM4, FBLN1, LAMA5, SALL…
ASXL3		GO:0022008~neurogenesis	1.98766e-07	ADCY1, NRP1, NRG3, L1CAM, ANKRD1, EDNRB, CXCR4, GATA3, CNTNAP2, TWIST1, PTPRF, NRXN3, SDK1, EOMES, CECR2, CAMSAP3, NRXN1, ALK, MARK1, SLIT2, MYCN, EYA1, MYRF, RELN, TGIF2, EFNA4, CUX2, LRRK2, KIF26A, SLITRK6, GAP43, WNT5A, ERBB4, DRD2, ERBB3, ONECUT2, CTNND2, DUSP10, MYEF2, KIT, ULK4, CDH2, ALDH1A2, SEMA5B, RNF165, CNR1, BCL11B, P2RY1, CD24, DCX, BMP4, FLRT3, PTPRD, PLP1, GNAO1, NTF3, LMX1B, CELS…
ATAD5		GO:0048699~generation of neurons	2.1758e-07	ADCY1, NRP1, NRG3, L1CAM, ANKRD1, EDNRB, CXCR4, GATA3, CNTNAP2, TWIST1, PTPRF, NRXN3, SDK1, EOMES, CECR2, CAMSAP3, NRXN1, ALK, MARK1, SLIT2, MYCN, EYA1, RELN, TGIF2, EFNA4, CUX2, LRRK2, KIF26A, SLITRK6, GAP43, WNT5A, ERBB4, DRD2, ONECUT2, CTNND2, DUSP10, MYEF2, KIT, ULK4, CDH2, ALDH1A2, SEMA5B, RNF165, CNR1, BCL11B, CD24, DCX, BMP4, FLRT3, PLP1, PTPRD, GNAO1, NTF3, LMX1B, CELSR3, DPYSL3, FZD3, CE…
ATP11A		GO:0021537~telencephalon development	2.47342e-07	WNT5A, BMP4, SLC8A1, NRP1, NRG3, ERBB4, DRD2, EOMES, IGF2BP1, CDH2, MDK, ANXA3, SLIT2, CXCR4, BCL11B, SALL1, AVPR1A, CNTNAP2, RELN, LRRK2, DCX, SCN5A
AVPR1A		GO:0009966~regulation of signal transduction	2.87583e-07	LYPD1, PDGFB, GRIK2, F2RL1, FST, EDN1, ANKRD1, ANKRD6, MYOCD, GATA3, MAP3K9, CCBE1, C8ORF4, PELI2, PAG1, MAP2K6, TWIST1, MAGI3, ADAMTS20, JUP, RBPMS, RASGRF2, PDE5A, RELN, LRRK2, KIF26A, WNT5A, RALGPS2, GCNT2, ERBB4, DRD2, ERBB3, ONECUT2, DUSP10, HSPA1B, ULK4, GPR143, PEG10, NRARP, RNF165, P2RY1, AXIN2, FGD5, FGD4, BMP4, VAV3, NTF3, BRIP1, KDR, NXN, GPR37, RNF152, SALL1, DLX5, TMOD2, STOX1, NRP1,…
AXIN2		GO:0001932~regulation of protein phosphorylation	3.43803e-07	STOX1, ADCY1, NRP1, NRG3, PDGFB, GRIK2, FGF9, F2RL1, EDN1, ANKRD6, EDNRB, PRKAR2B, SPRY1, MYOCD, CXCR4, MAP3K9, TRIM6, PELI2, SHC2, MAP2K6, TWIST1, MAGI3, CCDC88C, ALK, SLIT2, RBPMS, ACVR2B, DACT1, FGFR1OP, PDE5A, RELN, LRRK2, WNT5A, GCNT2, ERBB4, DRD2, ERBB3, DUSP10, KIT, ULK4, CDH2, PLCL2, LRRTM3, MAP3K1, P2RY1, TNFRSF19, CD24, AXIN2, BMP4, FLRT3, NTF3, CELSR3, MAPK10, ISL1, CDC25A, KDR, FBLN1,…
B3GALT5		GO:0009893~positive regulation of metabolic process	3.9413e-07	HMGN3, ADCY1, PDGFB, LMO2, F2RL1, EDN1, ANKRD1, ANKRD6, ZIC3, ZIC2, PRKAR2B, APOB, MYOCD, GATA3, MAP3K9, CCBE1, NSG1, PELI2, DDAH2, MAP2K6, TWIST1, EOMES, TOX3, AHR, RBPMS, CCDC3, CD34, PDE5A, RELN, LRRK2, WNT5A, GCNT2, ERBB4, DRD2, ERBB3, ONECUT2, HSPA1B, MYBL2, MDK, ITGB8, P2RY1, MAML3, AXIN2, BMP4, IKZF2, VAV3, NFE2, NTF3, ARID3A, ESRRG, ARID3B, KDR, DHFR, SALL4, GPR37, SALL1, HOXB5, DLX5, AVP…
BCAM		GO:0043583~ear development	4.26755e-07	WNT5A, BMP4, STOX1, NRP1, FGF9, EDN1, CECR2, FZD3, MYCN, SLC17A8, RDH10, EYA1, BMPER, FREM2, DLX6, DLX5, SALL1, GATA3, SLITRK6, TWIST1
BCL11B		GO:0001822~kidney development	4.55823e-07	FRAS1, BMP4, NRP1, PDGFB, ACTA2, PODXL, ENPEP, KLHL3, SLIT2, ALDH1A2, SPRY1, RDH10, ACVR2B, EYA1, BMPER, LAMA5, CD34, SALL1, GATA3, HEYL, CD24, CA2, LRRK2
BEND4		GO:0030182~neuron differentiation	4.70343e-07	ADCY1, NRP1, L1CAM, ANKRD1, EDNRB, CXCR4, GATA3, CNTNAP2, PTPRF, NRXN3, SDK1, EOMES, CECR2, CAMSAP3, NRXN1, ALK, SLIT2, MYCN, EYA1, TGIF2, RELN, EFNA4, CUX2, LRRK2, KIF26A, SLITRK6, GAP43, WNT5A, ERBB4, DRD2, ONECUT2, CTNND2, MYEF2, ULK4, CDH2, ALDH1A2, SEMA5B, RNF165, CNR1, BCL11B, CD24, DCX, FLRT3, BMP4, PLP1, PTPRD, GNAO1, NTF3, LMX1B, CELSR3, DPYSL3, CELSR2, FZD3, ISL1, TENM4, DHFR, SALL1, DL…
BEND7		GO:0048598~embryonic morphogenesis	5.45599e-07	WNT5A, FRAS1, STOX1, SHROOM3, NRP1, FGF9, EDN1, TRIM71, GJA5, ZIC3, ALDH1A2, APLNR, GATA3, TWIST1, IHH, FLRT3, BMP4, EOMES, CECR2, FZD3, MYCN, TENM4, EYA1, ACVR2B, RDH10, EYA2, SALL4, DACT1, DLX6, LAMA5, DLX5, HOXB5, SALL1, AMOT, SLITRK6
BMP4		GO:0051240~positive regulation of multicellular organismal process	6.09045e-07	STOX1, NRP1, PDGFB, FGF9, F2RL1, EDN1, FST, L1CAM, ANKRD1, GJA5, EDNRB, SPRY1, MYOCD, CXCR4, GATA3, TRIM6, CCBE1, IHH, TWIST1, NRXN3, NRXN1, SLIT2, ACVR2B, CD34, VAMP8, PDE5A, MYRF, RELN, TGIF2, CUX2, CA2, SLITRK6, WNT5A, GCNT2, ERBB4, DRD2, ERBB3, GPM6B, KIT, HSPA1B, EPB41L4B, LRRTM3, CNR1, P2RY1, CD24, AXIN2, SCN5A, FLRT3, BMP4, PTPRD, SLC8A1, NTF3, PDE3A, DPYSL3, FZD3, ISL1, ANXA3, KDR, TENM4,…
BMPER		GO:0009967~positive regulation of signal transduction	6.39999e-07	STOX1, NRP1, PDGFB, FGF9, F2RL1, EDN1, ANKRD1, ANKRD6, MYOCD, CXCR4, GATA3, MAP3K9, TRIM6, CCBE1, C8ORF4, PELI2, SHC2, MAP2K6, PAG1, IHH, ADAMTS20, NRXN1, ALK, JUP, RBPMS, EYA1, ACVR2B, DACT1, PDE5A, UBD, RELN, CUX2, LRRK2, WNT5A, GCNT2, ERBB4, DRD2, ERBB3, KIT, HSPA1B, CDH2, CDH3, RNF165, NRARP, MAP3K1, P2RY1, TNFRSF19, CD24, AXIN2, FGFBP1, BMP4, VAV3, NTF3, TSPAN14, MAPK10, ISL1, KDR, BMPER, GP…
BNC1		GO:0006936~muscle contraction	6.65874e-07	MYL4, TNNC1, DRD2, EDN1, KCNJ2, GJA5, EDNRB, MYOCD, CXCR4, ARHGAP42, GUCY1A3, HCN4, SCN5A, MAP2K6, ACTC1, SLC8A1, GNAO1, ACTA1, ACTA2, CTNNA3, JUP, TNNT2, PKP2, PDE5A, TMOD2
BRIP1		GO:0042325~regulation of phosphorylation	7.424e-07	STOX1, ADCY1, NRP1, NRG3, PDGFB, GRIK2, FGF9, F2RL1, EDN1, ANKRD6, EDNRB, PRKAR2B, SPRY1, MYOCD, CXCR4, MAP3K9, TRIM6, PELI2, SHC2, MAP2K6, TWIST1, MAGI3, CCDC88C, ALK, SLIT2, RBPMS, ACVR2B, DACT1, FGFR1OP, PDE5A, RELN, LRRK2, WNT5A, GCNT2, ERBB4, DRD2, ERBB3, DUSP10, KIT, ULK4, CDH2, PLCL2, LRRTM3, MAP3K1, P2RY1, TNFRSF19, CD24, PRKAA2, AXIN2, BMP4, FLRT3, VAV3, NTF3, CELSR3, MAPK10, ISL1, CDC25…
BZRAP1-AS1		GO:0001655~urogenital system development	7.42829e-07	FRAS1, WNT5A, NRP1, PDGFB, ENPEP, KLHL3, ALDH1A2, SPRY1, MYOCD, GATA3, CD24, BMP4, ACTA2, PODXL, SLIT2, EYA1, ACVR2B, RDH10, BMPER, CD34, LAMA5, SALL1, HEYL, CA2, LRRK2
C10orf82		GO:0014706~striated muscle tissue development	9.29232e-07	BMP4, WNT5A, SLC8A1, ACTC1, ACTA1, ERBB4, TNNC1, ERBB3, FGF9, EDN1, EOMES, ANKRD1, ISL1, GJA5, FLNB, FAM65B, TNNT2, TENM4, ALDH1A2, EYA1, EYA2, MYOCD, PKP2, HEYL, FHOD3, TWIST1
C11orf80		GO:0060048~cardiac muscle contraction	1.15338e-06	MYL4, ACTC1, SLC8A1, TNNC1, KCNJ2, GJA5, CTNNA3, JUP, TNNT2, PKP2, CXCR4, PDE5A, SCN5A, MAP2K6
C2orf43		GO:0000904~cell morphogenesis involved in differentiation	1.27783e-06	WNT5A, ADCY1, GCNT2, NRP1, DRD2, CTNND2, L1CAM, CDH2, SEMA5B, HEY1, RNF165, BCL11B, GATA3, AXIN2, DCX, NBEAL2, TWIST1, FLRT3, BMP4, PTPRD, NRXN3, EOMES, CELSR3, FZD3, CELSR2, NRXN1, ISL1, FLNB, SLIT2, FBLN1, LAMA5, DLX5, SALL1, HEYL, RELN, EFNA4, CUX2, LRRK2, KIF26A, SLITRK6, GAP43
C8orf4		GO:0061061~muscle structure development	1.48727e-06	WNT5A, PDGFB, ERBB4, ERBB3, FGF9, TNNC1, EDN1, MYEF2, CNTFR, ANKRD1, CDH2, KIT, FAM65B, EDNRB, HEY1, MYOCD, RNF165, MBNL3, TWIST1, BMP4, SLC8A1, RBM24, ACTC1, ACTA1, EOMES, ISL1, FLNB, TNNT2, LAMA5, PKP2, HEYL, FHOD3, AVPR1A, TMOD2, RBM38
CA14		GO:0043410~positive regulation of MAPK cascade	1.56739e-06	WNT5A, NRP1, GCNT2, PDGFB, ERBB4, DRD2, FGF9, F2RL1, EDN1, CDH2, KIT, ANKRD6, CXCR4, MAP3K1, MAP3K9, P2RY1, TNFRSF19, PELI2, CD24, SHC2, MAP2K6, BMP4, NTF3, MAPK10, ALK, KDR, BMPER, GPR37, RASSF2, PDE5A, LRRK2
CA2		GO:0045595~regulation of cell differentiation	1.60366e-06	NRP1, NRG3, PDGFB, FGF9, EDN1, L1CAM, ANKRD1, EDNRB, APOB, HEY1, MYOCD, CXCR4, GATA3, TRIM6, SULT1E1, IHH, TWIST1, PTPRF, ADAMTS20, SDK1, EOMES, SLIT2, MYCN, ACVR2B, CCDC3, EYA1, FANCD2, CD34, PDE5A, RELN, TGIF2, RBM38, CA2, CUX2, LRRK2, WNT5A, GCNT2, ERBB4, DRD2, DUSP10, KIT, ULK4, CDH2, SEMA5B, NRARP, CNR1, BCL11B, MBNL3, ADAMTS12, CD24, AXIN2, BMP4, PTPRD, RBM24, NTF3, PDE3A, DPYSL3, FZD3, ISL…
CACNG4		GO:0048738~cardiac muscle tissue development	1.61065e-06	WNT5A, BMP4, SLC8A1, ACTC1, ERBB4, TNNC1, ERBB3, FGF9, EDN1, ANKRD1, ISL1, GJA5, TNNT2, TENM4, ALDH1A2, MYOCD, PKP2, FHOD3
CAMSAP3		GO:0051960~regulation of nervous system development	1.61929e-06	WNT5A, NRG3, NRP1, ERBB4, DRD2, DUSP10, L1CAM, ANKRD1, ULK4, CDH2, KIT, EDNRB, SEMA5B, LRRTM3, CXCR4, BCL11B, CNR1, GATA3, CD24, FLRT3, BMP4, PTPRD, NTF3, PTPRF, NRXN3, SDK1, EOMES, DPYSL3, FZD3, NRXN1, ISL1, SLIT2, MYCN, TENM4, EYA1, HEYL, MYRF, TGIF2, RELN, CUX2, LRRK2, SLITRK6
CASP6		GO:0019220~regulation of phosphate metabolic process	1.66429e-06	STOX1, ADCY1, NRP1, NRG3, PDGFB, GRIK2, FGF9, F2RL1, EDN1, ANKRD6, EDNRB, PRKAR2B, SPRY1, MYOCD, CXCR4, MAP3K9, TRIM6, GUCY1A3, PELI2, SHC2, MAP2K6, TWIST1, MAGI3, CCDC88C, PCDH11X, CAMSAP3, ALK, SLIT2, GNAL, RBPMS, ACVR2B, DACT1, FGFR1OP, PDE5A, RELN, LRRK2, WNT5A, GCNT2, ERBB4, DRD2, ERBB3, DUSP10, KIT, ULK4, CDH2, PLCL2, LRRTM3, MAP3K1, P2RY1, TNFRSF19, CD24, PRKAA2, AXIN2, BMP4, FLRT3, VAV3, …
CBX2		GO:0051174~regulation of phosphorus metabolic process	1.6987e-06	STOX1, ADCY1, NRP1, NRG3, PDGFB, GRIK2, FGF9, F2RL1, EDN1, ANKRD6, EDNRB, PRKAR2B, SPRY1, MYOCD, CXCR4, MAP3K9, TRIM6, GUCY1A3, PELI2, SHC2, MAP2K6, TWIST1, MAGI3, CCDC88C, PCDH11X, CAMSAP3, ALK, SLIT2, GNAL, RBPMS, ACVR2B, DACT1, FGFR1OP, PDE5A, RELN, LRRK2, WNT5A, GCNT2, ERBB4, DRD2, ERBB3, DUSP10, KIT, ULK4, CDH2, PLCL2, LRRTM3, MAP3K1, P2RY1, TNFRSF19, CD24, PRKAA2, AXIN2, BMP4, FLRT3, VAV3, …
CCBE1		GO:0043408~regulation of MAPK cascade	1.95986e-06	WNT5A, GCNT2, NRP1, PDGFB, ERBB4, GRIK2, DRD2, FGF9, F2RL1, EDN1, DUSP10, CDH2, ULK4, KIT, ANKRD6, SPRY1, CXCR4, MAP3K9, MAP3K1, P2RY1, TNFRSF19, PELI2, CD24, SHC2, MAP2K6, BMP4, MAGI3, NTF3, MAPK10, ALK, KDR, FBLN1, BMPER, DACT1, GPR37, RASSF2, PDE5A, LRRK2
CCDC152		GO:0001667~ameboidal-type cell migration	2.01446e-06	WNT5A, BMP4, SLC8A1, NRP1, EPPK1, ERBB4, PDGFB, EDN1, KIT, EPB41L4B, ISL1, ANXA3, SLIT2, KDR, EDNRB, SEMA5B, BMPER, SYNE2, LAMA5, GATA3, CCBE1, CENPV, AMOT, TWIST1
CCDC3		GO:0014031~mesenchymal cell development	2.05652e-06	WNT5A, BMP4, NRP1, GCNT2, ERBB4, EDN1, EOMES, ISL1, SEMA5B, EDNRB, ALDH1A2, RDH10, HEY1, LAMA5, HEYL, AXIN2, TWIST1
CCDC88C		GO:0060537~muscle tissue development	2.06808e-06	BMP4, WNT5A, SLC8A1, ACTC1, ACTA1, ERBB4, TNNC1, ERBB3, FGF9, EDN1, EOMES, ANKRD1, ISL1, GJA5, FLNB, FAM65B, TNNT2, TENM4, ALDH1A2, EYA1, EYA2, MYOCD, PKP2, HEYL, FHOD3, TWIST1
CCNDBP1		GO:0035239~tube morphogenesis	2.1177e-06	WNT5A, SHROOM3, NRP1, EDN1, KLHL3, TRIM71, ZIC3, SPRY1, NRARP, GATA3, TWIST1, IHH, BMP4, PODXL, CECR2, FZD3, SLIT2, MYCN, EYA1, ACVR2B, RDH10, SALL4, DACT1, LAMA5, SALL1
CCNJ		GO:0030030~cell projection organization	2.13244e-06	ADCY1, NRP1, E2F5, WASF1, F2RL1, L1CAM, ANKRD1, GATA3, CNTNAP2, PTPRF, NRXN3, SDK1, CECR2, CAMSAP3, NRXN1, SLIT2, FNBP1L, RELN, EFNA4, CUX2, KIF26A, LRRK2, SLITRK6, GAP43, WNT5A, DRD2, ONECUT2, CTNND2, KIT, ULK4, CDH2, SEMA5B, RNF165, CNR1, BCL11B, CD24, FGD5, DCX, FGD4, FLRT3, BMP4, NES, PLP1, PTPRD, GNAO1, VAV3, NTF3, CEP135, PODXL, CELSR3, DPYSL3, CELSR2, FZD3, ISL1, CENPJ, DHFR, LAMA5, DLX5, …
CCNJL		GO:1905114~cell surface receptor signaling pathway involved in cell-cell signaling	2.28427e-06	WNT5A, GRIK2, FGF9, DRD2, CTNND2, CDH2, DAAM1, CDH3, ANKRD6, NRARP, GATA3, PRKAA2, CD24, AXIN2, BMP4, GNAO1, CCDC88C, CELSR3, TLE1, CELSR2, FZD3, NRXN1, ISL1, MARK1, JUP, DACT1, NXN, DLX5, SALL1, RELN, CUX2, LRRK2
CCSER1		GO:0060322~head development	2.48447e-06	WNT5A, NRG3, NRP1, ERBB4, DRD2, FGF9, IGF2BP1, CDH2, MDK, CKB, ZIC2, ALDH1A2, CTTNBP2, CXCR4, BCL11B, CNTNAP2, ENO3, DCX, SCN5A, FLRT3, BMP4, NES, SLC8A1, PLP1, GNAO1, EOMES, FZD3, NRXN1, ISL1, PCDH19, ANXA3, SLIT2, SLC17A8, DLX6, FANCD2, DLX5, SALL1, AVPR1A, RELN, LRRK2
CD24		GO:0000902~cell morphogenesis	2.80632e-06	ADCY1, NRP1, WASF1, L1CAM, HEY1, GATA3, TWIST1, NRXN3, EOMES, NRXN1, FLNB, SLIT2, FNBP1L, RELN, EFNA4, CUX2, LRRK2, KIF26A, SLITRK6, GAP43, WNT5A, GCNT2, SHROOM3, DRD2, ONECUT2, CTNND2, KIT, CDH2, SEMA5B, RNF165, BCL11B, WIPF3, FGD5, DCX, AXIN2, NBEAL2, FGD4, FLRT3, BMP4, NES, PTPRD, NTF3, CEP135, CELSR3, CELSR2, FZD3, ISL1, CENPJ, KDR, TENM4, FBLN1, LAMA5, SALL1, DLX5, HEYL, RFX3
CD34		GO:0007010~cytoskeleton organization	2.88127e-06	NUAK2, FIGNL1, TLN2, WASF1, EDN1, F2RL1, IQGAP2, ANKRD1, RASSF7, SPRY1, ANK1, ACTA1, CECR2, CAMSAP3, FLNB, MARK1, SLIT2, JUP, TNNT2, EYA1, TPPP, FGFR1OP, FHOD3, MAP7D2, LCP1, ADD2, KIAA0101, GPM6B, KIT, ULK4, EPB41L4B, DAAM1, MYBL2, FIGN, WIPF3, FGD5, PSTPIP2, FGD4, NES, ACTC1, NTF3, EPPK1, CEP135, KIF18A, SYNPO2, DPYSL3, CENPJ, SYNE2, LAMA5, PKP2, TMOD2, AMOT, MAP7
CDC14B		GO:0010604~positive regulation of macromolecule metabolic process	3.05395e-06	HMGN3, ADCY1, PDGFB, LMO2, F2RL1, EDN1, ANKRD1, ANKRD6, ZIC3, ZIC2, PRKAR2B, APOB, MYOCD, GATA3, MAP3K9, CCBE1, NSG1, PELI2, MAP2K6, TWIST1, EOMES, TOX3, AHR, RBPMS, CD34, PDE5A, RELN, LRRK2, WNT5A, GCNT2, ERBB4, DRD2, ERBB3, ONECUT2, HSPA1B, MYBL2, MDK, ITGB8, P2RY1, MAML3, AXIN2, BMP4, IKZF2, NFE2, NTF3, ARID3A, ESRRG, ARID3B, KDR, SALL4, GPR37, HOXB5, SALL1, DLX5, RFX3, STOX1, NRG3, NRP1, E2F5…
CDC25A		GO:0048666~neuron development	3.06385e-06	WNT5A, ADCY1, NRP1, DRD2, ONECUT2, CTNND2, L1CAM, ANKRD1, CDH2, EDNRB, SEMA5B, CXCR4, RNF165, BCL11B, CNR1, GATA3, CNTNAP2, CD24, DCX, FLRT3, BMP4, PLP1, PTPRD, GNAO1, NTF3, PTPRF, NRXN3, SDK1, CELSR3, CECR2, DPYSL3, FZD3, CAMSAP3, CELSR2, NRXN1, ISL1, ALK, SLIT2, TENM4, DHFR, DLX5, RELN, EFNA4, CUX2, KIF26A, LRRK2, SLITRK6, GAP43
CDCA7		GO:0060562~epithelial tube morphogenesis	3.20631e-06	WNT5A, BMP4, NRP1, SHROOM3, PODXL, EDN1, CECR2, FZD3, TRIM71, KLHL3, ZIC3, SLIT2, MYCN, SPRY1, RDH10, EYA1, SALL4, NRARP, LAMA5, GATA3, SALL1, IHH, TWIST1
CDH10		GO:0060284~regulation of cell development	3.31904e-06	WNT5A, GCNT2, NRG3, NRP1, ERBB4, DRD2, EDN1, DUSP10, L1CAM, ANKRD1, ULK4, CDH2, KIT, SEMA5B, EDNRB, CXCR4, BCL11B, CNR1, GATA3, CD24, AXIN2, TWIST1, BMP4, PTPRD, NTF3, PTPRF, SDK1, EOMES, PDE3A, DPYSL3, FZD3, ISL1, SLIT2, MYCN, TENM4, FBLN1, EYA1, HEYL, PDE5A, RFX3, RELN, TGIF2, CUX2, LRRK2
CDH2		GO:0030048~actin filament-based movement	3.52006e-06	MYL4, ACTC1, ACTA1, TNNC1, KCNJ2, GJA5, CTNNA3, JUP, TNNT2, SYNE2, FNBP1L, PKP2, WIPF3, SCN5A
CDH3		GO:0003231~cardiac ventricle development	3.52006e-06	WNT5A, BMP4, TNNC1, ISL1, GJA5, TNNT2, SALL4, MYOCD, HEY1, PKP2, SALL1, GATA3, HEYL, SCN5A
CECR2		GO:0030855~epithelial cell differentiation	4.14196e-06	WNT5A, SHROOM3, NRP1, PDGFB, ERBB4, ONECUT2, F2RL1, CDH2, CDH3, CASP6, HEY1, CXCR4, BCL11B, GATA3, CD24, BMP4, ACTA2, PODXL, EXPH5, FLNB, MYCN, EYA1, ACVR2B, BMPER, DLX6, CD34, LAMA5, HOXB5, SALL1, DLX5, RFX3, NR5A2, SLITRK6
CELF2		GO:0042327~positive regulation of phosphorylation	4.23635e-06	WNT5A, STOX1, ADCY1, GCNT2, NRP1, NRG3, PDGFB, ERBB4, DRD2, ERBB3, FGF9, F2RL1, EDN1, CDH2, KIT, ANKRD6, PRKAR2B, EDNRB, CXCR4, MAP3K9, TRIM6, MAP3K1, P2RY1, TNFRSF19, PELI2, PRKAA2, CD24, AXIN2, SHC2, MAP2K6, BMP4, VAV3, NTF3, MAPK10, ISL1, ALK, KDR, RBPMS, ACVR2B, BMPER, GPR37, TOM1L1, RASSF2, PDE5A, RELN, LRRK2
CELSR2		GO:0048762~mesenchymal cell differentiation	4.68625e-06	WNT5A, BMP4, NRP1, GCNT2, ERBB4, EDN1, EOMES, ISL1, SEMA5B, EDNRB, ALDH1A2, RDH10, HEY1, LAMA5, HEYL, AXIN2, TWIST1
CELSR3		GO:0007411~axon guidance	5.35362e-06	WNT5A, FLRT3, NRP1, NRXN3, CELSR3, FZD3, L1CAM, NRXN1, ISL1, SLIT2, SEMA5B, RNF165, BCL11B, DLX5, GATA3, RELN, EFNA4, KIF26A, GAP43
CENPJ		GO:0048568~embryonic organ development	5.35956e-06	WNT5A, STOX1, NRP1, PDGFB, FGF9, EDN1, KIT, GJA5, ZIC3, ALDH1A2, HEY1, GATA3, IHH, TWIST1, BMP4, NES, EOMES, FZD3, KDR, MYCN, EYA1, RDH10, DLX6, HOXB5, SALL1, DLX5, SLITRK6
CENPV		GO:0097485~neuron projection guidance	5.70044e-06	WNT5A, FLRT3, NRP1, NRXN3, CELSR3, FZD3, L1CAM, NRXN1, ISL1, SLIT2, SEMA5B, RNF165, BCL11B, DLX5, GATA3, RELN, EFNA4, KIF26A, GAP43
CEP135		GO:0007155~cell adhesion	5.95316e-06	TLN2, F2RL1, BCAM, L1CAM, GATA3, CNTNAP2, PAG1, IHH, PTPRF, LAD1, PCDH11Y, NRXN3, PCDH11X, SDK1, EOMES, CAMSAP3, NRXN1, FLNB, CTNNA3, JUP, PGM5, STXBP6, FNBP1L, FANCD2, CD34, PDE5A, RELN, LCP1, ADAMTS18, WNT5A, GCNT2, ERBB3, ONECUT2, CTNND2, GPM6B, KIT, CDH2, EPB41L4B, CDH3, COL26A1, EPHB6, COL6A6, NRARP, ITGB8, BCL11B, ADAMTS12, CD24, BMP4, FLRT3, PTPRD, HAPLN4, VAV3, PODXL, CELSR3, CELSR2, PCDH…
CHN2		GO:0030029~actin filament-based process	5.97017e-06	MYL4, NUAK2, TNNC1, WASF1, F2RL1, EDN1, IQGAP2, GPM6B, ANKRD1, EPB41L4B, KIT, DAAM1, KCNJ2, GJA5, WIPF3, FGD5, SCN5A, FGD4, ACTC1, NTF3, ACTA1, DPYSL3, SYNPO2, FLNB, SLIT2, CTNNA3, JUP, TNNT2, SYNE2, FNBP1L, PKP2, FHOD3, TMOD2, AMOT, ADD2, LCP1
CHST15		GO:0001568~blood vessel development	6.07434e-06	WNT5A, NRP1, PDGFB, FGF9, EDN1, CDH2, ENPEP, GJA5, ALDH1A2, APOB, HEY1, MYOCD, ITGB8, NRARP, CCBE1, TWIST1, PTPRB, BMP4, VAV3, ACTA2, NRXN3, NRXN1, ISL1, SLIT2, AHR, ANXA3, KDR, EYA1, ACVR2B, BMPER, LAMA5, CD34, AMOT
CKB		GO:2000145~regulation of cell motility	6.15139e-06	WNT5A, GCNT2, NRG3, NRP1, PDGFB, ERBB4, DRD2, ERBB3, F2RL1, ONECUT2, EDN1, ULK4, EPB41L4B, KIT, SEMA5B, CXCR4, GATA3, CCBE1, TWIST1, BMP4, SLC8A1, NTF3, EPPK1, PODXL, DPYSL3, DACH1, FAM60A, ANXA3, SLIT2, KDR, LAMA1, FBLN1, BMPER, SYNE2, LAMA5, PKP2, FGFR1OP, AMOT, RELN
CNR1		GO:0040012~regulation of locomotion	6.71929e-06	WNT5A, GCNT2, NRG3, NRP1, PDGFB, ERBB4, DRD2, ERBB3, F2RL1, ONECUT2, EDN1, ULK4, EPB41L4B, KIT, SEMA5B, CXCR4, GATA3, CCBE1, TWIST1, BMP4, SLC8A1, NTF3, EPPK1, PODXL, DPYSL3, DACH1, FAM60A, ANXA3, SLIT2, KDR, LAMA1, FBLN1, BMPER, SYNE2, LAMA5, PKP2, FGFR1OP, AMOT, RELN, LRRK2
CNTFR		GO:0022610~biological adhesion	6.75597e-06	TLN2, F2RL1, BCAM, L1CAM, GATA3, CNTNAP2, PAG1, IHH, PTPRF, LAD1, PCDH11Y, NRXN3, PCDH11X, SDK1, EOMES, CAMSAP3, NRXN1, FLNB, CTNNA3, JUP, PGM5, STXBP6, FNBP1L, FANCD2, CD34, PDE5A, RELN, LCP1, ADAMTS18, WNT5A, GCNT2, ERBB3, ONECUT2, CTNND2, GPM6B, KIT, CDH2, EPB41L4B, CDH3, COL26A1, EPHB6, COL6A6, NRARP, ITGB8, BCL11B, ADAMTS12, CD24, BMP4, FLRT3, PTPRD, HAPLN4, VAV3, PODXL, CELSR3, CELSR2, PCDH…
CNTNAP2		GO:1903115~regulation of actin filament-based movement	6.95244e-06	TNNT2, JUP, TNNC1, PKP2, KCNJ2, GJA5, SCN5A, CTNNA3
COL23A1		GO:0001934~positive regulation of protein phosphorylation	7.06778e-06	WNT5A, STOX1, ADCY1, GCNT2, NRG3, NRP1, PDGFB, ERBB4, DRD2, ERBB3, FGF9, F2RL1, EDN1, CDH2, KIT, ANKRD6, PRKAR2B, EDNRB, CXCR4, MAP3K9, TRIM6, MAP3K1, P2RY1, TNFRSF19, PELI2, CD24, AXIN2, SHC2, MAP2K6, BMP4, NTF3, MAPK10, ISL1, ALK, KDR, RBPMS, ACVR2B, BMPER, GPR37, TOM1L1, RASSF2, PDE5A, RELN, LRRK2
COL26A1		GO:0031175~neuron projection development	7.53526e-06	WNT5A, ADCY1, NRP1, DRD2, CTNND2, L1CAM, ANKRD1, CDH2, SEMA5B, RNF165, BCL11B, CNR1, GATA3, CNTNAP2, CD24, DCX, FLRT3, BMP4, PLP1, PTPRD, GNAO1, NTF3, PTPRF, NRXN3, SDK1, CELSR3, DPYSL3, FZD3, CELSR2, CAMSAP3, NRXN1, ISL1, SLIT2, DHFR, DLX5, RELN, EFNA4, CUX2, SLITRK6, LRRK2, KIF26A, GAP43
COL4A5		GO:0001944~vasculature development	7.55464e-06	WNT5A, NRP1, PDGFB, FGF9, EDN1, CDH2, KIT, ENPEP, GJA5, ALDH1A2, APOB, HEY1, MYOCD, ITGB8, NRARP, CCBE1, TWIST1, PTPRB, BMP4, VAV3, ACTA2, NRXN3, NRXN1, ISL1, ANXA3, SLIT2, AHR, KDR, EYA1, ACVR2B, BMPER, LAMA5, CD34, AMOT
COL4A6		GO:0030334~regulation of cell migration	7.56472e-06	WNT5A, NRG3, NRP1, GCNT2, PDGFB, ERBB4, DRD2, F2RL1, ONECUT2, EDN1, EPB41L4B, ULK4, KIT, SEMA5B, CXCR4, GATA3, CCBE1, BMP4, SLC8A1, NTF3, EPPK1, PODXL, DPYSL3, DACH1, FAM60A, SLIT2, ANXA3, KDR, LAMA1, FBLN1, BMPER, SYNE2, LAMA5, PKP2, FGFR1OP, AMOT, RELN
COL6A6		GO:0030900~forebrain development	8.33556e-06	WNT5A, BMP4, SLC8A1, NRP1, NRG3, GNAO1, ERBB4, DRD2, EOMES, IGF2BP1, CDH2, ISL1, MDK, ANXA3, SLIT2, ALDH1A2, CXCR4, BCL11B, SALL1, AVPR1A, CNTNAP2, RELN, LRRK2, DCX, SCN5A
COLEC10		GO:0023014~signal transduction by protein phosphorylation	9.13628e-06	WNT5A, GCNT2, NRP1, PDGFB, ERBB4, GRIK2, DRD2, ERBB3, FGF9, F2RL1, EDN1, DUSP10, ULK4, CDH2, KIT, ANKRD6, SPRY1, CXCR4, MAP3K9, MAP3K1, P2RY1, TNFRSF19, PELI2, CD24, SHC2, MAP2K6, BMP4, MAGI3, NTF3, MAPK10, ALK, KDR, FBLN1, ACVR2B, BMPER, DACT1, RASGRF2, GPR37, MAPK4, RASSF2, PDE5A, KCNH8, LRRK2
CPA6		GO:0006468~protein phosphorylation	9.337e-06	STOX1, ADCY1, NRG3, NRP1, NUAK2, PDGFB, GRIK2, FGF9, F2RL1, EDN1, ANKRD6, EDNRB, PRKAR2B, SPRY1, MYOCD, CXCR4, MAP3K9, TRIM6, PELI2, SHC2, MAP2K6, TWIST1, MAGI3, MYO3A, ALK, SLIT2, MARK1, DAPK1, HUNK, RBPMS, ACVR2B, STYK1, DACT1, RASGRF2, FGFR1OP, MAPK4, PDE5A, RELN, KCNH8, LRRK2, WNT5A, GCNT2, ERBB4, DRD2, ERBB3, DUSP10, CDH2, KIT, ULK4, PLCL2, EPHB6, SBK1, LRRTM3, MAP3K1, P2RY1, TNFRSF19, PRKAA…
CSMD1		GO:0030326~embryonic limb morphogenesis	9.46935e-06	FRAS1, BMP4, WNT5A, FGF9, GJA5, MYCN, ALDH1A2, RDH10, SALL4, DLX6, SALL1, DLX5, IHH, TWIST1
CTNNA3		GO:0035113~embryonic appendage morphogenesis	9.46935e-06	FRAS1, BMP4, WNT5A, FGF9, GJA5, MYCN, ALDH1A2, RDH10, SALL4, DLX6, SALL1, DLX5, IHH, TWIST1
CTNND2		GO:0003012~muscle system process	1.00413e-05	MYL4, TNNC1, DRD2, EDN1, KCNJ2, GJA5, EDNRB, MYOCD, CXCR4, ARHGAP42, P2RY1, GUCY1A3, HCN4, SCN5A, MAP2K6, SLC8A1, ACTC1, GNAO1, ACTA1, ACTA2, CTNNA3, JUP, TNNT2, PKP2, PDE5A, TMOD2
CTTNBP2		GO:0035107~appendage morphogenesis	1.05351e-05	WNT5A, FRAS1, BMP4, FGF9, GJA5, MYCN, ALDH1A2, RDH10, SALL4, RNF165, DLX6, SALL1, DLX5, IHH, TWIST1
CUBN		GO:0035108~limb morphogenesis	1.05351e-05	WNT5A, FRAS1, BMP4, FGF9, GJA5, MYCN, ALDH1A2, RDH10, SALL4, RNF165, DLX6, SALL1, DLX5, IHH, TWIST1
CUX2		GO:0006937~regulation of muscle contraction	1.05351e-05	SLC8A1, TNNC1, EDN1, KCNJ2, GJA5, CTNNA3, JUP, TNNT2, MYOCD, PKP2, ARHGAP42, PDE5A, GUCY1A3, HCN4, SCN5A
CXCR4		GO:0072132~mesenchyme morphogenesis	1.10597e-05	WNT5A, BMP4, ACTC1, HEY1, ACTA1, ACTA2, HEYL, ISL1, TWIST1
CYYR1		GO:0007420~brain development	1.16277e-05	WNT5A, NRG3, NRP1, ERBB4, DRD2, FGF9, IGF2BP1, CDH2, MDK, CKB, ZIC2, ALDH1A2, CTTNBP2, CXCR4, BCL11B, CNTNAP2, ENO3, DCX, SCN5A, BMP4, NES, SLC8A1, PLP1, GNAO1, EOMES, FZD3, NRXN1, ISL1, PCDH19, ANXA3, SLIT2, SLC17A8, FANCD2, SALL1, AVPR1A, RELN, LRRK2
DAAM1		GO:0060047~heart contraction	1.16465e-05	MYL4, SLC8A1, ACTC1, DRD2, TNNC1, EDN1, CACNG4, KCNJ2, GJA5, CTNNA3, JUP, TNNT2, CXCR4, PKP2, PDE5A, AVPR1A, HCN4, SCN5A, MAP2K6
DACH1		GO:0006941~striated muscle contraction	1.22655e-05	MYL4, ACTC1, SLC8A1, TNNC1, KCNJ2, GJA5, CTNNA3, JUP, TNNT2, PKP2, CXCR4, PDE5A, HCN4, SCN5A, MAP2K6
DACT1		GO:0003015~heart process	1.38174e-05	MYL4, SLC8A1, ACTC1, DRD2, TNNC1, EDN1, CACNG4, KCNJ2, GJA5, CTNNA3, JUP, TNNT2, CXCR4, PKP2, PDE5A, AVPR1A, HCN4, SCN5A, MAP2K6
DAPK1		GO:0042471~ear morphogenesis	1.4611e-05	WNT5A, STOX1, NRP1, FGF9, EDN1, FZD3, EYA1, DLX6, SALL1, GATA3, DLX5, SLITRK6, TWIST1
DCX		GO:0003014~renal system process	1.59619e-05	BMP4, ADCY1, PDGFB, DRD2, EDN1, F2RL1, NPR3, KLHL3, GJA5, PRKAR2B, EDNRB, CD34, AVPR1A
DDAH2		GO:0045937~positive regulation of phosphate metabolic process	1.71091e-05	WNT5A, STOX1, ADCY1, GCNT2, NRP1, NRG3, PDGFB, ERBB4, DRD2, ERBB3, FGF9, F2RL1, EDN1, CDH2, KIT, ANKRD6, PRKAR2B, EDNRB, CXCR4, MAP3K9, TRIM6, MAP3K1, P2RY1, TNFRSF19, GUCY1A3, PELI2, PRKAA2, CD24, AXIN2, SHC2, MAP2K6, BMP4, VAV3, NTF3, MAPK10, ISL1, ALK, KDR, GNAL, RBPMS, ACVR2B, BMPER, GPR37, TOM1L1, RASSF2, PDE5A, RELN, LRRK2
DGKK		GO:0010562~positive regulation of phosphorus metabolic process	1.71091e-05	WNT5A, STOX1, ADCY1, GCNT2, NRP1, NRG3, PDGFB, ERBB4, DRD2, ERBB3, FGF9, F2RL1, EDN1, CDH2, KIT, ANKRD6, PRKAR2B, EDNRB, CXCR4, MAP3K9, TRIM6, MAP3K1, P2RY1, TNFRSF19, GUCY1A3, PELI2, PRKAA2, CD24, AXIN2, SHC2, MAP2K6, BMP4, VAV3, NTF3, MAPK10, ISL1, ALK, KDR, GNAL, RBPMS, ACVR2B, BMPER, GPR37, TOM1L1, RASSF2, PDE5A, RELN, LRRK2
DHFR		GO:1902531~regulation of intracellular signal transduction	1.77433e-05	STOX1, NRP1, PDGFB, GRIK2, FIGNL1, FGF9, F2RL1, EDN1, ANKRD1, PLEKHG4B, ANKRD6, SPRY1, CXCR4, GATA3, MAP3K9, TRIM6, C8ORF4, PELI2, SHC2, MAP2K6, TWIST1, MAGI3, TLE1, ALK, SLIT2, DACT1, RASGRF2, PDE5A, UBD, RELN, LRRK2, WNT5A, RALGPS2, GCNT2, ERBB4, DRD2, ERBB3, DUSP10, KIT, ULK4, HSPA1B, CDH2, GPR143, LRRTM3, MAP3K1, ARHGAP42, P2RY1, TNFRSF19, CD24, PRKAA2, FGD5, FGD4, BMP4, FLRT3, VAV3, NTF3, BR…
DKFZP434L187		GO:0000165~MAPK cascade	1.80472e-05	WNT5A, GCNT2, NRP1, PDGFB, ERBB4, GRIK2, DRD2, ERBB3, FGF9, F2RL1, EDN1, DUSP10, ULK4, CDH2, KIT, ANKRD6, SPRY1, CXCR4, MAP3K9, MAP3K1, P2RY1, TNFRSF19, PELI2, CD24, SHC2, MAP2K6, BMP4, MAGI3, NTF3, MAPK10, ALK, KDR, FBLN1, BMPER, DACT1, RASGRF2, GPR37, MAPK4, RASSF2, PDE5A, LRRK2
DLX5		GO:0006935~chemotaxis	1.9233e-05	WNT5A, NRG3, NRP1, PDGFB, EDN1, F2RL1, L1CAM, KIT, EDNRB, SEMA5B, CXCR4, RNF165, BCL11B, GATA3, BMP4, FLRT3, VAV3, NTF3, NRXN3, CELSR3, FZD3, NRXN1, ISL1, SLIT2, KDR, DLX5, AMOT, RELN, EFNA4, KIF26A, GAP43
DLX6		GO:0042330~taxis	1.99374e-05	WNT5A, NRG3, NRP1, PDGFB, EDN1, F2RL1, L1CAM, KIT, EDNRB, SEMA5B, CXCR4, RNF165, BCL11B, GATA3, BMP4, FLRT3, VAV3, NTF3, NRXN3, CELSR3, FZD3, NRXN1, ISL1, SLIT2, KDR, DLX5, AMOT, RELN, EFNA4, KIF26A, GAP43
DNAJC6		GO:0007167~enzyme linked receptor protein signaling pathway	2.165e-05	GALNT3, WNT5A, GCNT2, NRG3, NRP1, PDGFB, ERBB4, ERBB3, FGF9, FST, ONECUT2, KIT, CDH3, TRIM71, PEG10, SPRY1, EPHB6, GAB2, MYOCD, RNF165, GATA3, CCBE1, ADAMTS12, FGFBP1, SHC2, PAG1, FLRT3, BMP4, PTPRD, VAV3, NTF3, PTPRF, ALK, KDR, RBPMS, STYK1, ACVR2B, BMPER, DACT1, DLX5, PSEN2, RASSF2, TGIF2, EFNA4
DPP10		GO:0051049~regulation of transport	2.24232e-05	HMGN3, NRP1, PDGFB, TNNC1, F2RL1, EDN1, DPP10, SYT9, SYT6, ANKRD1, GJA5, EDNRB, GAB2, CXCR4, GATA3, TRIM6, C8ORF4, DNAJC6, MAP2K6, TWIST1, CACNG4, NRXN1, TC2N, DAPK1, TNNT2, JUP, RBPMS, DACT1, STXBP6, CD34, VAMP8, RELN, KCNH8, CA2, LRRK2, RAB11FIP1, LCP1, WNT5A, RAB3B, ERBB4, DRD2, ERBB3, KCNA3, NKAIN1, GPM6B, CDH2, HSPA1B, TRH, KCNJ2, GPR143, CDH3, STON1-GTF2A1L, NUP210, CNR1, P2RY1, HCN4, AXIN2…
DPPA4		GO:0050767~regulation of neurogenesis	2.38551e-05	WNT5A, NRG3, NRP1, ERBB4, DRD2, DUSP10, L1CAM, ANKRD1, CDH2, ULK4, KIT, EDNRB, SEMA5B, CXCR4, BCL11B, CNR1, GATA3, CD24, BMP4, PTPRD, NTF3, PTPRF, SDK1, EOMES, DPYSL3, FZD3, ISL1, SLIT2, MYCN, TENM4, EYA1, HEYL, TGIF2, RELN, CUX2, LRRK2
DPYSL3		GO:0048839~inner ear development	2.44131e-05	WNT5A, BMP4, STOX1, NRP1, FGF9, CECR2, FZD3, MYCN, SLC17A8, EYA1, BMPER, FREM2, DLX6, GATA3, DLX5, SLITRK6
DRD2		GO:0003007~heart morphogenesis	2.58232e-05	WNT5A, BMP4, ACTC1, TNNC1, ANKRD1, ISL1, GJA5, ZIC3, TNNT2, ALDH1A2, EYA1, HEY1, PKP2, GATA3, HEYL, AXIN2, IHH, TWIST1
DTX4		GO:0070252~actin-mediated cell contraction	2.657e-05	TNNT2, JUP, MYL4, ACTC1, ACTA1, TNNC1, PKP2, KCNJ2, GJA5, SCN5A, CTNNA3
DUSP10		GO:0050673~epithelial cell proliferation	2.74743e-05	WNT5A, BMP4, STOX1, NRP1, EPPK1, PDGFB, FGF9, EPB41L4B, KIT, CDH3, KDR, ALDH1A2, EYA1, BMPER, NRARP, DLX6, CD34, BCL11B, DLX5, GATA3, SCN5A, IHH, TWIST1
DZIP3		GO:0048015~phosphatidylinositol-mediated signaling	2.77302e-05	ERBB4, PDGFB, ERBB3, FGF9, PIK3C2B, EDN1, F2RL1, NPR3, KIT, GPR143, KDR, GAB2, GATA3, PLCH1, RELN, TWIST1
E2F2		GO:0050679~positive regulation of epithelial cell proliferation	2.89675e-05	BMP4, WNT5A, STOX1, NRP1, PDGFB, FGF9, CDH3, KDR, EYA1, DLX6, NRARP, DLX5, SCN5A, TWIST1, IHH
E2F5		GO:0010595~positive regulation of endothelial cell migration	2.92273e-05	WNT5A, BMP4, NRP1, PDGFB, GATA3, EDN1, CCBE1, AMOT, ANXA3, KDR
EDN1		GO:0050808~synapse organization	3.04958e-05	WNT5A, FLRT3, PTPRD, NRXN3, DRD2, CTNND2, SDK1, NRXN1, CDH2, PCDH17, SHANK2, COL4A5, ELFN1, LRRTM3, RELN, CUX2, LRRK2, SLITRK6
EDNRB		GO:0045597~positive regulation of cell differentiation	3.08192e-05	WNT5A, GCNT2, NRP1, DRD2, EDN1, L1CAM, ANKRD1, CDH2, KIT, APOB, MYOCD, CXCR4, CNR1, GATA3, SULT1E1, CD24, AXIN2, TWIST1, IHH, BMP4, PTPRD, NTF3, ADAMTS20, EOMES, PDE3A, DPYSL3, FZD3, SLIT2, KDR, TENM4, CCDC3, ACVR2B, CD34, DLX5, HEYL, PDE5A, RFX3, TGIF2, RELN, CA2, CUX2
EFNA4		GO:0050678~regulation of epithelial cell proliferation	3.10862e-05	WNT5A, BMP4, STOX1, NRP1, EPPK1, PDGFB, FGF9, EPB41L4B, CDH3, KDR, ALDH1A2, EDNRB, EYA1, NRARP, DLX6, BCL11B, GATA3, DLX5, SCN5A, IHH, TWIST1
ELFN1		GO:0031399~regulation of protein modification process	3.22176e-05	STOX1, ADCY1, NRP1, NRG3, PDGFB, GRIK2, CDC14B, FGF9, F2RL1, EDN1, ANKRD6, EDNRB, PRKAR2B, SPRY1, MYOCD, CXCR4, GATA3, MAP3K9, TRIM6, PELI2, SHC2, MAP2K6, TWIST1, MAGI3, CCDC88C, ALK, SLIT2, RBPMS, ACVR2B, DACT1, FGFR1OP, PDE5A, RELN, LRRK2, WNT5A, GCNT2, ERBB4, DRD2, ERBB3, DUSP10, KIT, ULK4, HSPA1B, CDH2, PLCL2, LRRTM3, MAP3K1, P2RY1, TNFRSF19, CD24, AXIN2, BMP4, FLRT3, NTF3, JARID2, CELSR3, MA…
ELOVL2		GO:0048017~inositol lipid-mediated signaling	3.34739e-05	ERBB4, PDGFB, ERBB3, FGF9, PIK3C2B, EDN1, F2RL1, NPR3, KIT, GPR143, KDR, GAB2, GATA3, PLCH1, RELN, TWIST1
ENO3		GO:0007423~sensory organ development	3.42791e-05	WNT5A, ADAMTS18, STOX1, NRP1, FGF9, EDN1, NHS, ALDH1A2, BCL11B, GATA3, TWIST1, BMP4, NES, SDK1, CECR2, FZD3, MYCN, SALL2, SLC17A8, ACVR2B, EYA1, RDH10, BMPER, FREM2, DLX6, SALL1, DLX5, TGIF2, SLITRK6
ENPEP		GO:0007417~central nervous system development	3.68642e-05	WNT5A, NRG3, NRP1, ERBB4, DRD2, FGF9, DUSP10, IGF2BP1, CDH2, MDK, CKB, ZIC2, ALDH1A2, CTTNBP2, CXCR4, BCL11B, CNTNAP2, ENO3, DCX, SCN5A, BMP4, NES, SLC8A1, PLP1, HAPLN4, GNAO1, JARID2, EOMES, FZD3, NRXN1, ISL1, PCDH19, ANXA3, SLIT2, MYCN, TENM4, SLC17A8, FANCD2, SALL1, AVPR1A, MYRF, RELN, LRRK2
EOMES		GO:0014032~neural crest cell development	3.68746e-05	EDNRB, SEMA5B, ALDH1A2, RDH10, NRP1, ERBB4, LAMA5, EDN1, ISL1, TWIST1
EPB41L4B		GO:0016055~Wnt signaling pathway	3.96969e-05	WNT5A, FGF9, DRD2, CTNND2, CDH2, CDH3, ANKRD6, DAAM1, NRARP, GATA3, PRKAA2, CD24, AXIN2, GNAO1, CCDC88C, CELSR3, TLE1, CELSR2, FZD3, ISL1, MARK1, JUP, DACT1, NXN, SALL1, DLX5, LRRK2
EPHB6		GO:0002027~regulation of heart rate	3.97741e-05	JUP, SLC8A1, DRD2, PKP2, EDN1, AVPR1A, HCN4, KCNJ2, GJA5, SCN5A, CTNNA3
EPPK1		GO:0198738~cell-cell signaling by wnt	4.11615e-05	WNT5A, FGF9, DRD2, CTNND2, CDH2, CDH3, ANKRD6, DAAM1, NRARP, GATA3, PRKAA2, CD24, AXIN2, GNAO1, CCDC88C, CELSR3, TLE1, CELSR2, FZD3, ISL1, MARK1, JUP, DACT1, NXN, SALL1, DLX5, LRRK2
ERBB3		GO:0031325~positive regulation of cellular metabolic process	4.21434e-05	ADCY1, HMGN3, PDGFB, LMO2, EDN1, F2RL1, ANKRD1, ANKRD6, ZIC3, ZIC2, PRKAR2B, MYOCD, MAP3K9, GATA3, CCBE1, NSG1, PELI2, DDAH2, MAP2K6, TWIST1, EOMES, TOX3, AHR, RBPMS, PDE5A, RELN, LRRK2, WNT5A, GCNT2, ERBB4, DRD2, ERBB3, ONECUT2, HSPA1B, MYBL2, MDK, P2RY1, MAML3, AXIN2, BMP4, IKZF2, VAV3, NFE2, NTF3, ARID3A, ESRRG, ARID3B, KDR, SALL4, GPR37, HOXB5, SALL1, DLX5, AVPR1A, RFX3, STOX1, NRG3, NRP1, E2…
ERBB4		GO:0090130~tissue migration	4.66901e-05	WNT5A, BMP4, ACTC1, NRP1, ACTA1, EPPK1, PDGFB, ACTA2, EDN1, EPB41L4B, KIT, ANXA3, SLIT2, KDR, BMPER, GATA3, CCBE1, AMOT
ERC2		GO:0060173~limb development	4.90642e-05	WNT5A, FRAS1, BMP4, FGF9, GJA5, MYCN, ALDH1A2, RDH10, SALL4, RNF165, DLX6, SALL1, DLX5, IHH, TWIST1
ERP27		GO:0048736~appendage development	4.90642e-05	WNT5A, FRAS1, BMP4, FGF9, GJA5, MYCN, ALDH1A2, RDH10, SALL4, RNF165, DLX6, SALL1, DLX5, IHH, TWIST1
ESRRG		GO:0048667~cell morphogenesis involved in neuron differentiation	5.18765e-05	WNT5A, ADCY1, NRP1, DRD2, CTNND2, L1CAM, SEMA5B, RNF165, BCL11B, GATA3, DCX, FLRT3, PTPRD, NRXN3, CELSR3, CELSR2, FZD3, NRXN1, ISL1, SLIT2, DLX5, RELN, EFNA4, CUX2, SLITRK6, LRRK2, KIF26A, GAP43
EXOC6		GO:0042127~regulation of cell proliferation	5.27441e-05	STOX1, NRP1, PDGFB, MARCKSL1, FGF9, EDN1, EDNRB, SPRY1, CDCA7, GAB2, MYOCD, GATA3, ORC1, IHH, TWIST1, AHR, MYCN, JUP, STYK1, EYA1, FGFR1OP, PDE5A, RBM38, LRRK2, WNT5A, GCNT2, ERBB4, DRD2, ERBB3, CNTFR, KIT, CDH2, EPB41L4B, CDH3, TRIM71, ALDH1A2, NRARP, BCL11B, CD24, AXIN2, FGFBP1, SCN5A, BMP4, NES, VAV3, EPPK1, NTF3, JARID2, BRIP1, FZD3, DACH1, NPR3, ISL1, KDR, FBLN1, PKP2, LAMA5, DLX6, DLX5, BNC…
EXPH5		GO:0086091~regulation of heart rate by cardiac conduction	5.53162e-05	JUP, PKP2, HCN4, KCNJ2, GJA5, SCN5A, CTNNA3
EYA1		GO:0033674~positive regulation of kinase activity	5.55365e-05	WNT5A, STOX1, ADCY1, NRG3, PDGFB, ERBB4, ERBB3, DRD2, EDN1, KIT, PRKAR2B, CXCR4, MAP3K1, MAP3K9, CD24, SHC2, MAP2K6, BMP4, VAV3, NTF3, MAPK10, ALK, ACVR2B, TOM1L1, PDE5A, RASSF2, RELN, LRRK2
EYA2		GO:0008217~regulation of blood pressure	5.92723e-05	PDGFB, ACTA2, DRD2, NCALD, EDN1, F2RL1, ENPEP, NPR3, GJA5, EDNRB, CD34, CNR1, ARHGAP42, AVPR1A, GUCY1A3
F2RL1		GO:0061564~axon development	5.95125e-05	WNT5A, ADCY1, NRP1, DRD2, L1CAM, SEMA5B, RNF165, BCL11B, GATA3, CNR1, DCX, FLRT3, PLP1, NRXN3, CELSR3, FZD3, NRXN1, ISL1, SLIT2, DHFR, DLX5, RELN, EFNA4, SLITRK6, KIF26A, GAP43
FAM105A		GO:0010628~positive regulation of gene expression	6.01055e-05	STOX1, HMGN3, E2F5, LMO2, PDGFB, FGF9, F2RL1, NR6A1, EDN1, ANKRD1, ZIC3, ZIC2, APOB, HEY1, MYOCD, GATA3, TRIM6, CCBE1, IHH, TWIST1, ACTA1, ACTA2, EOMES, TLE1, TOX3, AHR, MYCN, EYA1, CD34, MYRF, CUX2, WNT5A, ERBB4, DRD2, ERBB3, ONECUT2, EPB41L4B, KIT, HSPA1B, CDH3, MYBL2, MDK, ALDH1A2, ITGB8, BCL11B, P2RY1, MAML3, BMP4, PLP1, ACTC1, NFE2, IKZF2, LMX1B, ARID3A, ESRRG, ARID3B, ISL1, FBLN1, SALL4, HO…
FAM169A		GO:0010648~negative regulation of cell communication	6.18698e-05	NRP1, FIGNL1, FGF9, GRIK2, EDN1, FST, F2RL1, ANKRD6, SPRY1, HEY1, SMPDL3B, GATA3, C8ORF4, IHH, TWIST1, TLE1, SLIT2, DAPK1, EYA1, DACT1, EYA2, KIF26A, LRRK2, RAB11FIP1, WNT5A, ERBB3, DRD2, ONECUT2, DUSP10, HSPA1B, CDH2, PLCL2, PEG10, LRRTM3, NRARP, ARHGAP42, ADAMTS12, PRKAA2, AXIN2, FLRT3, BMP4, PCDH17, ISL1, SHANK2, FBLN1, BMPER, NXN, RNF152, RASSF2, HEYL, AVPR1A
FAM171A1		GO:0003205~cardiac chamber development	6.67696e-05	WNT5A, BMP4, TNNC1, ISL1, GJA5, TNNT2, SALL4, MYOCD, HEY1, PKP2, SALL1, GATA3, HEYL, SCN5A
FAM184A		GO:0023057~negative regulation of signaling	6.69609e-05	NRP1, FIGNL1, FGF9, GRIK2, EDN1, FST, F2RL1, ANKRD6, SPRY1, HEY1, SMPDL3B, GATA3, C8ORF4, IHH, TWIST1, TLE1, SLIT2, DAPK1, EYA1, DACT1, EYA2, KIF26A, LRRK2, RAB11FIP1, WNT5A, ERBB3, DRD2, ONECUT2, DUSP10, HSPA1B, CDH2, PLCL2, PEG10, LRRTM3, NRARP, ARHGAP42, ADAMTS12, PRKAA2, AXIN2, FLRT3, BMP4, PCDH17, ISL1, SHANK2, FBLN1, BMPER, NXN, RNF152, RASSF2, HEYL, AVPR1A
FAM60A		GO:0044093~positive regulation of molecular function	7.28466e-05	STOX1, ADCY1, HMGN3, NRP1, NRG3, PDGFB, CDC14B, FGF9, EDN1, PLEKHG4B, ZIC2, RCBTB2, PRKAR2B, MYOCD, CXCR4, GATA3, MAP3K9, TRIM6, RAPGEF5, SHC2, MAP2K6, TWIST1, ALK, DAPK1, TNNT2, JUP, GNAL, ACVR2B, DACT1, RASGRF2, FNBP1L, PSEN2, PDE5A, RELN, LRRK2, ADD2, WNT5A, RALGPS2, MYL4, ERBB4, DRD2, ERBB3, KIT, HSPA1B, CDH3, PLCL2, ALDH1A1, EPHB6, MAP3K1, ARHGAP42, CD24, FGD5, AXIN2, FGD4, BMP4, GNAO1, VAV3…
FAM65B		GO:0008016~regulation of heart contraction	7.42632e-05	MYL4, SLC8A1, GNAO1, DRD2, EDN1, CACNG4, KCNJ2, GJA5, CTNNA3, JUP, TNNT2, PKP2, PDE5A, AVPR1A, CELF2, HCN4, SCN5A
FAM69B		GO:0048584~positive regulation of response to stimulus	7.89899e-05	STOX1, NRP1, PDGFB, FGF9, F2RL1, EDN1, ANKRD1, ANKRD6, SMPDL3B, GAB2, MYOCD, CXCR4, GATA3, MAP3K9, TRIM6, CCBE1, C8ORF4, PELI2, SHC2, MAP2K6, PAG1, IHH, ADAMTS20, COLEC10, NRXN1, ALK, SLIT2, MYCN, JUP, RBPMS, ACVR2B, EYA1, DACT1, EYA2, VAMP8, PDE5A, UBD, RELN, CUX2, LRRK2, WNT5A, GCNT2, ERBB4, DRD2, ERBB3, CDH2, KIT, HSPA1B, CDH3, PLCL2, NRARP, RNF165, CNR1, MAP3K1, P2RY1, TNFRSF19, WIPF3, CD24, …
FANCD2		GO:0016310~phosphorylation	8.08419e-05	STOX1, ADCY1, NRG3, NRP1, NUAK2, PDGFB, GRIK2, FGF9, F2RL1, EDN1, ANKRD6, CKB, EDNRB, PRKAR2B, SPRY1, MYOCD, CXCR4, MAP3K9, TRIM6, PELI2, SHC2, MAP2K6, TWIST1, MAGI3, MYO3A, CCDC88C, PIK3C2B, ALK, SLIT2, MARK1, DAPK1, HUNK, RBPMS, ACVR2B, STYK1, DACT1, RASGRF2, FGFR1OP, MAPK4, PDE5A, RELN, KCNH8, LRRK2, WNT5A, GCNT2, ERBB4, DRD2, ERBB3, DUSP10, CDH2, ULK4, KIT, PLCL2, EPHB6, SBK1, LRRTM3, MAP3K1,…
FAXC		GO:0065009~regulation of molecular function	8.47012e-05	LYPD1, STOX1, HMGN3, ADCY1, NRP1, NRG3, PDGFB, CDC14B, FGF9, TNNC1, EDN1, IQGAP2, PLEKHG4B, ZIC2, PRKAR2B, RCBTB2, EDNRB, SPRY1, MYOCD, HEY1, CXCR4, GATA3, MAP3K9, TRIM6, RAPGEF5, DDAH2, SHC2, MAP2K6, TWIST1, PTPRF, PCDH11X, CACNG4, CAMSAP3, NRXN1, ALK, SLIT2, DAPK1, JUP, TNNT2, GNAL, ACVR2B, DACT1, RASGRF2, FNBP1L, FANCD2, FGFR1OP, PDE5A, PSEN2, TFPI, RELN, LRRK2, WFDC2, ADD2, WNT5A, RALGPS2, MY…
FBLN1		GO:0014033~neural crest cell differentiation	8.65922e-05	EDNRB, SEMA5B, ALDH1A2, RDH10, NRP1, ERBB4, LAMA5, EDN1, ISL1, TWIST1
FBLN2		GO:0010594~regulation of endothelial cell migration	8.68038e-05	WNT5A, BMP4, NRP1, BMPER, PDGFB, GATA3, EDN1, CCBE1, AMOT, SLIT2, ANXA3, KDR
FBN3		GO:0044057~regulation of system process	8.73911e-05	MYL4, PDGFB, TNNC1, DRD2, F2RL1, EDN1, KCNJ2, GJA5, EDNRB, MYOCD, P2RY1, ARHGAP42, GUCY1A3, HCN4, SCN5A, SLC8A1, GNAO1, CACNG4, CTNNA3, TENM4, JUP, TNNT2, PKP2, PDE5A, AVPR1A, MYRF, CELF2, RAB11FIP1
FBXL21		GO:0072006~nephron development	8.95273e-05	BMP4, PDGFB, ACTA2, PODXL, ENPEP, KLHL3, EYA1, CD34, LAMA5, GATA3, SALL1, HEYL, CD24
FGD4		GO:0040017~positive regulation of locomotion	8.99668e-05	WNT5A, BMP4, SLC8A1, NRP1, GCNT2, NTF3, PDGFB, PODXL, F2RL1, ONECUT2, EDN1, KIT, EPB41L4B, ANXA3, SLIT2, KDR, SEMA5B, FBLN1, SYNE2, GATA3, FGFR1OP, CCBE1, AMOT, RELN, TWIST1
FGD5		GO:0048812~neuron projection morphogenesis	9.18092e-05	WNT5A, ADCY1, NRP1, DRD2, CTNND2, L1CAM, SEMA5B, RNF165, BCL11B, GATA3, DCX, FLRT3, PTPRD, NTF3, NRXN3, CELSR3, CELSR2, FZD3, NRXN1, ISL1, SLIT2, DLX5, RELN, EFNA4, CUX2, SLITRK6, LRRK2, KIF26A, GAP43
FGF9		GO:0008283~cell proliferation	9.42645e-05	STOX1, NRP1, PDGFB, FGF9, FIGNL1, MARCKSL1, F2RL1, NR6A1, EDN1, ENPEP, EDNRB, SPRY1, GAB2, MYOCD, GATA3, ORC1, IHH, TWIST1, ALK, AHR, MYCN, EYA1, CD34, FGFR1OP, PDE5A, RBM38, LRRK2, WNT5A, GCNT2, ERBB4, DRD2, IGF2BP1, CNTFR, KIT, CDH2, EPB41L4B, CDH3, TRIM71, PLCL2, ALDH1A2, EPHB6, NRARP, BCL11B, CD24, AXIN2, FGFBP1, SCN5A, BMP4, NES, VAV3, EPPK1, NTF3, JARID2, BRIP1, FZD3, NPR3, DACH1, ISL1, CDC…
FGFBP1		GO:0051099~positive regulation of binding	9.59783e-05	BMP4, WNT5A, NRP1, ISL1, PLCL2, EPHB6, DACT1, MYOCD, GATA3, TRIM6, LRRK2, ADD2, TWIST1
FGFR1OP		GO:0006796~phosphate-containing compound metabolic process	9.68859e-05	ADCY1, PDGFB, GRIK2, F2RL1, EDN1, ANKRD6, PRKAR2B, MYOCD, MAP3K9, DNAJC6, PELI2, MAP2K6, TWIST1, MAGI3, MYO3A, PTPRF, MARK1, RBPMS, RASGRF2, FGFR1OP, MAPK4, PDE5A, RELN, LRRK2, WNT5A, GCNT2, ERBB4, DRD2, ERBB3, DUSP10, HSPA1B, ULK4, ISYNA1, EPHB6, SBK1, PLCH1, P2RY1, AXIN2, BMP4, VAV3, NTF3, CELSR3, KDR, DHFR, GPR37, SYTL2, STOX1, NRG3, NRP1, NUAK2, FGF9, CDC14B, FIGNL1, CKB, EDNRB, SPRY1, SMPDL3…
FHOD3		GO:0048514~blood vessel morphogenesis	9.76851e-05	BMP4, PTPRB, WNT5A, NRP1, VAV3, NRXN3, FGF9, EDN1, NRXN1, ENPEP, CDH2, ISL1, GJA5, ANXA3, SLIT2, KDR, APOB, EYA1, BMPER, HEY1, MYOCD, LAMA5, CD34, NRARP, CCBE1, AMOT, TWIST1
FIGN		GO:1903522~regulation of blood circulation	0.000101186	MYL4, SLC8A1, GNAO1, DRD2, EDN1, F2RL1, CACNG4, KCNJ2, GJA5, CTNNA3, JUP, TNNT2, PKP2, P2RY1, PDE5A, ARHGAP42, AVPR1A, CELF2, HCN4, SCN5A
FIGNL1		GO:0006793~phosphorus metabolic process	0.000104567	ADCY1, PDGFB, GRIK2, F2RL1, EDN1, ANKRD6, PRKAR2B, MYOCD, MAP3K9, DNAJC6, PELI2, MAP2K6, TWIST1, MAGI3, MYO3A, PTPRF, MARK1, RBPMS, RASGRF2, FGFR1OP, MAPK4, PDE5A, RELN, LRRK2, WNT5A, GCNT2, ERBB4, DRD2, ERBB3, DUSP10, HSPA1B, ULK4, ISYNA1, EPHB6, SBK1, PLCH1, P2RY1, AXIN2, BMP4, VAV3, NTF3, CELSR3, KDR, DHFR, GPR37, SYTL2, STOX1, NRG3, NRP1, NUAK2, FGF9, CDC14B, FIGNL1, CKB, EDNRB, SPRY1, SMPDL3…
FILIP1		GO:0051962~positive regulation of nervous system development	0.000108805	WNT5A, NRP1, DRD2, L1CAM, KIT, ANKRD1, LRRTM3, CXCR4, CNR1, CD24, BMP4, FLRT3, PTPRD, NTF3, NRXN3, FZD3, DPYSL3, NRXN1, SLIT2, TENM4, HEYL, MYRF, TGIF2, RELN, CUX2, SLITRK6
FLNB		GO:0032970~regulation of actin filament-based process	0.000114176	NTF3, TNNC1, WASF1, F2RL1, EDN1, IQGAP2, SYNPO2, GPM6B, KCNJ2, GJA5, CTNNA3, SLIT2, JUP, TNNT2, PKP2, FHOD3, TMOD2, AMOT, WIPF3, SCN5A, ADD2
FLRT3		GO:0045860~positive regulation of protein kinase activity	0.000114308	WNT5A, STOX1, ADCY1, NRG3, PDGFB, ERBB3, DRD2, EDN1, KIT, PRKAR2B, CXCR4, MAP3K1, MAP3K9, CD24, SHC2, MAP2K6, BMP4, NTF3, MAPK10, ALK, ACVR2B, TOM1L1, PDE5A, RASSF2, RELN, LRRK2
FNBP1L		GO:0072073~kidney epithelium development	0.000117785	BMP4, PODXL, KLHL3, SLIT2, SPRY1, EYA1, BMPER, CD34, LAMA5, GATA3, SALL1, HEYL, CD24
FRAS1		GO:0086069~bundle of His cell to Purkinje myocyte communication	0.000121443	JUP, PKP2, GJA5, SCN5A, CTNNA3
FREM1		GO:1902589~single-organism organelle organization	0.000121563	NUAK2, FIGNL1, TLN2, WASF1, F2RL1, EDN1, SYT9, IQGAP2, SYT6, ANKRD1, SPRY1, ACTA1, CAMSAP3, TC2N, FLNB, MARK1, SLIT2, TNNT2, JUP, EYA1, EYA2, STXBP6, FNBP1L, VAMP8, TPPP, ZWINT, FGFR1OP, FHOD3, MAP7D2, ADD2, LCP1, ONECUT2, KIAA0101, LIX1, KIT, ULK4, HSPA1B, EPB41L4B, DAAM1, MYBL2, FIGN, WIPF3, FGD5, AXIN2, FGFBP1, FGD4, NES, ACTC1, VAV3, EPPK1, NTF3, CEP135, KIF18A, CELSR3, DPYSL3, SYNPO2, CENPJ,…
FREM2		GO:0048858~cell projection morphogenesis	0.000122023	WNT5A, ADCY1, NRP1, DRD2, WASF1, ONECUT2, CTNND2, L1CAM, SEMA5B, RNF165, BCL11B, GATA3, DCX, FLRT3, NES, PTPRD, NTF3, CEP135, NRXN3, CELSR3, CELSR2, FZD3, NRXN1, ISL1, CENPJ, SLIT2, LAMA5, FNBP1L, DLX5, RFX3, RELN, EFNA4, CUX2, SLITRK6, LRRK2, KIF26A, GAP43
FST		GO:0048562~embryonic organ morphogenesis	0.000129466	WNT5A, BMP4, STOX1, NRP1, FGF9, EDN1, FZD3, ZIC3, MYCN, RDH10, EYA1, DLX6, HOXB5, SALL1, GATA3, DLX5, SLITRK6, IHH, TWIST1
FZD3		GO:0008284~positive regulation of cell proliferation	0.000143669	WNT5A, STOX1, GCNT2, NRP1, PDGFB, ERBB4, DRD2, MARCKSL1, FGF9, EDN1, CNTFR, KIT, CDH3, ALDH1A2, EDNRB, GAB2, MYOCD, NRARP, CD24, SCN5A, ORC1, FGFBP1, TWIST1, IHH, BMP4, NES, VAV3, NTF3, FZD3, ISL1, KDR, MYCN, FBLN1, EYA1, DLX6, DLX5, FGFR1OP, BNC1, AVPR1A
GAB2		GO:0086001~cardiac muscle cell action potential	0.000144131	JUP, SLC8A1, PKP2, HCN4, KCNJ2, GJA5, SCN5A, CTNNA3
GALNT3		GO:0002064~epithelial cell development	0.000145563	WNT5A, BMP4, SHROOM3, PDGFB, ACTA2, PODXL, F2RL1, ONECUT2, EXPH5, FLNB, CXCR4, SALL1, GATA3, BCL11B, RFX3, SLITRK6
GAP43		GO:2000147~positive regulation of cell motility	0.000151052	WNT5A, BMP4, SLC8A1, NRP1, GCNT2, NTF3, PDGFB, PODXL, F2RL1, EDN1, ONECUT2, KIT, EPB41L4B, ANXA3, KDR, SEMA5B, FBLN1, SYNE2, GATA3, FGFR1OP, CCBE1, AMOT, RELN, TWIST1
GATA3		GO:0010720~positive regulation of cell development	0.000151627	WNT5A, NRP1, GCNT2, DRD2, EDN1, L1CAM, KIT, ANKRD1, CXCR4, CNR1, CD24, AXIN2, TWIST1, BMP4, PTPRD, NTF3, FZD3, DPYSL3, PDE3A, SLIT2, TENM4, HEYL, PDE5A, RFX3, TGIF2, RELN, CUX2
GCNT2		GO:0055117~regulation of cardiac muscle contraction	0.000170227	JUP, SLC8A1, PKP2, PDE5A, HCN4, KCNJ2, GJA5, SCN5A, CTNNA3
GINS2		GO:0010634~positive regulation of epithelial cell migration	0.000190079	WNT5A, BMP4, NRP1, PDGFB, GATA3, EDN1, CCBE1, AMOT, EPB41L4B, ANXA3, KDR
GJA5		GO:0032990~cell part morphogenesis	0.000196847	WNT5A, ADCY1, NRP1, DRD2, WASF1, ONECUT2, CTNND2, L1CAM, SEMA5B, RNF165, BCL11B, GATA3, DCX, FLRT3, NES, PTPRD, NTF3, CEP135, NRXN3, CELSR3, CELSR2, FZD3, NRXN1, ISL1, CENPJ, SLIT2, LAMA5, FNBP1L, DLX5, RFX3, RELN, EFNA4, CUX2, SLITRK6, LRRK2, KIF26A, GAP43
GNAL		GO:0043009~chordate embryonic development	0.000199812	WNT5A, SHROOM3, PDGFB, FGF9, EDN1, TRIM71, ALDH1A2, APOB, HEY1, NRARP, GATA3, APBA2, AXIN2, TWIST1, BMP4, LMX1B, EOMES, CECR2, FZD3, ISL1, MYCN, SALL2, EYA1, RDH10, SALL4, DACT1, HOXB5, AMOT, KIAA1217
GNAO1		GO:0010632~regulation of epithelial cell migration	0.000202473	BMP4, WNT5A, NRP1, EPPK1, PDGFB, EDN1, EPB41L4B, ANXA3, SLIT2, KDR, BMPER, GATA3, CCBE1, AMOT
GPC5		GO:0098801~regulation of renal system process	0.000219949	EDNRB, PDGFB, DRD2, EDN1, F2RL1, AVPR1A, GJA5
GPM6B		GO:0032147~activation of protein kinase activity	0.000224518	WNT5A, BMP4, ADCY1, NRG3, NTF3, PDGFB, DRD2, KIT, MAPK10, ALK, PRKAR2B, ACVR2B, TOM1L1, CXCR4, MAP3K9, MAP3K1, LRRK2, SHC2, MAP2K6
GPR133		GO:0051272~positive regulation of cellular component movement	0.000226872	WNT5A, BMP4, SLC8A1, NRP1, GCNT2, NTF3, PDGFB, PODXL, F2RL1, EDN1, ONECUT2, KIT, EPB41L4B, ANXA3, KDR, SEMA5B, FBLN1, SYNE2, GATA3, FGFR1OP, CCBE1, AMOT, RELN, TWIST1
GPR143		GO:1902533~positive regulation of intracellular signal transduction	0.000236229	WNT5A, STOX1, GCNT2, NRP1, PDGFB, ERBB4, DRD2, ERBB3, FGF9, F2RL1, EDN1, HSPA1B, ANKRD1, CDH2, KIT, ANKRD6, CXCR4, GATA3, MAP3K9, MAP3K1, P2RY1, C8ORF4, TNFRSF19, PELI2, CD24, SHC2, MAP2K6, BMP4, NTF3, MAPK10, ISL1, ALK, KDR, BMPER, GPR37, RASSF2, PDE5A, UBD, RELN, LRRK2
GPR37		GO:0009611~response to wounding	0.000242453	ADAMTS18, WNT5A, NRP1, PDGFB, ERBB4, ERBB3, DRD2, F2RL1, EDN1, EPB41L4B, CDH3, MDK, PRKAR2B, GATA3, P2RY1, ENO3, BMP4, FLRT3, VAV3, NFE2, EPPK1, PTPRF, DGKK, DPYSL3, TC2N, ISL1, FBLN1, DHFR, CD34, TFPI, LCP1, GAP43
GPR98		GO:0030335~positive regulation of cell migration	0.000242469	WNT5A, BMP4, SLC8A1, NRP1, GCNT2, NTF3, PDGFB, PODXL, EDN1, ONECUT2, F2RL1, KIT, EPB41L4B, ANXA3, KDR, SEMA5B, FBLN1, SYNE2, GATA3, FGFR1OP, CCBE1, AMOT, RELN
GREB1		GO:0009792~embryo development ending in birth or egg hatching	0.000244982	WNT5A, SHROOM3, PDGFB, FGF9, EDN1, TRIM71, ALDH1A2, APOB, HEY1, NRARP, GATA3, APBA2, AXIN2, TWIST1, BMP4, LMX1B, EOMES, CECR2, FZD3, ISL1, MYCN, SALL2, EYA1, RDH10, SALL4, DACT1, HOXB5, AMOT, KIAA1217
GRIK2		GO:0007416~synapse assembly	0.00025427	WNT5A, FLRT3, PTPRD, NRXN3, LRRTM3, DRD2, SDK1, CUX2, NRXN1, CDH2, SLITRK6, SHANK2
GSE1		GO:0001764~neuron migration	0.00025427	NRP1, NRG3, ERBB4, DRD2, CXCR4, GATA3, CELSR3, RELN, FZD3, DCX, MARK1, TWIST1
GUCY1A3		GO:0035850~epithelial cell differentiation involved in kidney development	0.000254917	BMP4, PDGFB, CD34, ACTA2, PODXL, GATA3, CD24
GYG2		GO:0031401~positive regulation of protein modification process	0.000261822	WNT5A, STOX1, ADCY1, GCNT2, NRG3, NRP1, PDGFB, ERBB4, CDC14B, DRD2, ERBB3, FGF9, F2RL1, EDN1, CDH2, KIT, ANKRD6, PRKAR2B, EDNRB, CXCR4, GATA3, MAP3K9, TRIM6, MAP3K1, P2RY1, TNFRSF19, PELI2, CD24, AXIN2, SHC2, MAP2K6, BMP4, NTF3, JARID2, MAPK10, ISL1, ALK, KDR, RBPMS, ACVR2B, BMPER, GPR37, TOM1L1, RASSF2, PDE5A, RELN, LRRK2
HABP2		GO:0014070~response to organic cyclic compound	0.000262272	WNT5A, LYPD1, ADCY1, PDGFB, DRD2, EDN1, NR6A1, ANKRD1, TRH, MDK, LIN28B, PRKAR2B, ALDH1A2, EDNRB, HEY1, CNR1, P2RY1, GUCY1A3, AXIN2, HCN4, IHH, BMP4, SLC8A1, GNAO1, ACTA1, SDK1, ESRRG, PDE3A, ISL1, HID1, SLIT2, AHR, ANXA3, MYCN, JUP, DHFR, HEYL, TFPI, AVPR1A, CA2, NR5A2, LRRK2
HAPLN4		GO:0051046~regulation of secretion	0.000267666	WNT5A, HMGN3, RAB3B, ERBB3, DRD2, EDN1, F2RL1, SYT9, SYT6, ANKRD1, TRH, GJA5, EDNRB, GAB2, CNR1, GATA3, TRIM6, P2RY1, MAP2K6, TWIST1, EXPH5, TC2N, NRXN1, ISL1, FBLN1, STXBP6, VAMP8, CD34, AVPR1A, RFX3, SYTL2, LRRK2, RAB11FIP1
HCN4		GO:0003158~endothelium development	0.000276405	BMP4, ACVR2B, NRP1, BMPER, HEY1, CD34, LAMA5, HOXB5, F2RL1, GJA5, KDR
HEPH		GO:0090257~regulation of muscle system process	0.000284147	SLC8A1, TNNC1, EDN1, KCNJ2, GJA5, CTNNA3, JUP, TNNT2, MYOCD, PKP2, ARHGAP42, PDE5A, GUCY1A3, HCN4, SCN5A
HEY1		GO:0022603~regulation of anatomical structure morphogenesis	0.000290588	WNT5A, STOX1, GCNT2, NRP1, SHROOM3, EDN1, L1CAM, CDH2, KIT, DAAM1, ANKRD6, SEMA5B, SPRY1, HEY1, NRARP, GATA3, CCBE1, WIPF3, ADAMTS12, FGD5, AXIN2, FGD4, TWIST1, BMP4, PTPRD, CEP135, CELSR3, FZD3, CELSR2, ISL1, CENPJ, ANXA3, SLIT2, KDR, TENM4, FBLN1, EYA1, DACT1, CD34, AMOT, RELN, TGIF2, CUX2, LRRK2
HEYL		GO:0086065~cell communication involved in cardiac conduction	0.000294109	JUP, SLC8A1, PKP2, HCN4, GJA5, SCN5A, CTNNA3
HIC2		GO:0001525~angiogenesis	0.000298858	PTPRB, WNT5A, BMP4, NRP1, VAV3, NRXN3, FGF9, EDN1, ENPEP, NRXN1, ISL1, GJA5, ANXA3, SLIT2, KDR, BMPER, HEY1, NRARP, LAMA5, CD34, CCBE1, AMOT, TWIST1
HID1		GO:0044087~regulation of cellular component biogenesis	0.000312911	WNT5A, WASF1, F2RL1, EDN1, IQGAP2, GPM6B, HSPA1B, KIT, LRRTM3, WIPF3, CD24, TWIST1, FLRT3, CEP135, NRXN3, PODXL, DPYSL3, SYNPO2, NRXN1, CENPJ, SLIT2, KDR, DACT1, STXBP6, FNBP1L, PKP2, TPPP, FHOD3, TMOD2, AMOT, CUX2, LRRK2, SLITRK6, ADD2, GAP43, LCP1
HIST1H2BF		GO:0051128~regulation of cellular component organization	0.00031394	STOX1, NRP1, NRG3, PDGFB, WASF1, F2RL1, EDN1, DPP10, IQGAP2, L1CAM, ANKRD1, RASSF7, ANK1, MYOCD, GATA3, DNAJC6, MUC12, TWIST1, PTPRF, NRXN3, SDK1, CAMSAP3, NRXN1, SLIT2, DACT1, STXBP6, FNBP1L, VAMP8, FGFR1OP, TPPP, FHOD3, RELN, CUX2, SLITRK6, LRRK2, KIF26A, ADD2, GAP43, LCP1, WNT5A, GCNT2, SHROOM3, DRD2, GPM6B, CDH2, KIT, ULK4, HSPA1B, GPR143, STON1-GTF2A1L, SEMA5B, LRRTM3, CNR1, WIPF3, CD24, FGD…
HMGN3		GO:0007409~axonogenesis	0.000325152	WNT5A, FLRT3, ADCY1, NRP1, NRXN3, DRD2, CELSR3, L1CAM, FZD3, NRXN1, ISL1, SLIT2, SEMA5B, RNF165, BCL11B, DLX5, GATA3, RELN, EFNA4, SLITRK6, KIF26A, DCX, GAP43
HOXB5		GO:0098900~regulation of action potential	0.000337876	JUP, PKP2, CNR1, KCNJ2, GJA5, SCN5A, CTNNA3
HSD17B11		GO:0086004~regulation of cardiac muscle cell contraction	0.000345741	JUP, PKP2, KCNJ2, GJA5, SCN5A, CTNNA3
HSPA1B		GO:0030324~lung development	0.000350034	BMP4, WNT5A, FGF9, DPPA4, ZIC3, MYCN, ALDH1A2, SPRY1, RDH10, EYA1, ACVR2B, MYOCD, LAMA5, CCBE1
HSPA6		GO:0042472~inner ear morphogenesis	0.000357263	WNT5A, EYA1, STOX1, NRP1, DLX6, FGF9, DLX5, GATA3, FZD3, SLITRK6
HUNK		GO:0042692~muscle cell differentiation	0.000381578	BMP4, SLC8A1, RBM24, ACTC1, ACTA1, PDGFB, EDN1, MYEF2, ANKRD1, KIT, CDH2, ISL1, FAM65B, EDNRB, MYOCD, HEY1, FHOD3, TMOD2, AVPR1A, RBM38, MBNL3
IGF2BP1		GO:0060541~respiratory system development	0.000403454	WNT5A, BMP4, FGF9, DPPA4, ZIC3, MYCN, ALDH1A2, SPRY1, RDH10, EYA1, ACVR2B, MYOCD, LAMA5, DLX5, CCBE1
IGLON5		GO:0009968~negative regulation of signal transduction	0.000414634	WNT5A, NRP1, DRD2, FIGNL1, ERBB3, FGF9, FST, F2RL1, ONECUT2, DUSP10, HSPA1B, CDH2, ANKRD6, PLCL2, PEG10, SPRY1, HEY1, SMPDL3B, LRRTM3, NRARP, GATA3, ARHGAP42, C8ORF4, PRKAA2, ADAMTS12, AXIN2, TWIST1, IHH, FLRT3, BMP4, TLE1, ISL1, SLIT2, DAPK1, EYA1, FBLN1, BMPER, EYA2, DACT1, NXN, RNF152, HEYL, RASSF2, KIF26A, LRRK2
IHH		GO:0007517~muscle organ development	0.000419618	WNT5A, BMP4, ACTC1, ACTA1, ERBB4, TNNC1, FGF9, ERBB3, EDN1, EOMES, CNTFR, ANKRD1, ISL1, FLNB, FAM65B, TNNT2, MYOCD, PKP2, LAMA5, HEYL, TWIST1
IKZF2		GO:0045995~regulation of embryonic development	0.000421084	TENM4, WNT5A, BMP4, LAMA1, STOX1, LAMA5, NRARP, GATA3, AMOT, FZD3, TGIF2
INTS9		GO:0048565~digestive tract development	0.000422573	WNT5A, BMP4, EDNRB, ALDH1A2, ACVR2B, DACT1, MYOCD, FGF9, SALL1, GATA3, KIT, ZIC3
IQGAP2		GO:0030323~respiratory tube development	0.000430822	BMP4, WNT5A, FGF9, DPPA4, ZIC3, MYCN, ALDH1A2, SPRY1, RDH10, EYA1, ACVR2B, MYOCD, LAMA5, CCBE1
ISL1		GO:0019932~second-messenger-mediated signaling	0.000436766	SLC8A1, ADCY1, ERBB3, NCALD, EDN1, PDE3A, NPR3, GPR143, KDR, EDNRB, CXCR4, AVPR1A, GUCY1A3, CD24, DDAH2, LRRK2
ISYNA1		GO:0007610~behavior	0.000440322	LYPD1, ADCY1, DRD2, GRIK2, CNTFR, KIT, TRH, MDK, PRKAR2B, CNR1, P2RY1, APBA2, CNTNAP2, GNAO1, NRXN3, SDK1, NRXN1, DACH1, PCDH17, SHANK2, GPR37, AVPR1A, TMOD2, RELN, CUX2, ZFHX2, SLITRK6, LRRK2
ITGB8		GO:0043549~regulation of kinase activity	0.000458638	WNT5A, STOX1, ADCY1, NRG3, PDGFB, ERBB4, DRD2, ERBB3, EDN1, DUSP10, KIT, PRKAR2B, SPRY1, MYOCD, LRRTM3, CXCR4, MAP3K9, MAP3K1, CD24, SHC2, MAP2K6, FLRT3, BMP4, VAV3, NTF3, MAPK10, ALK, CDC25A, ACVR2B, TOM1L1, FGFR1OP, RASSF2, PDE5A, RELN, LRRK2
JARID2		GO:0046903~secretion	0.000474381	WNT5A, RAB3B, HMGN3, PDGFB, ERBB4, DRD2, ERBB3, F2RL1, EDN1, SYT9, SYT6, ANKRD1, KIT, TRH, GJA5, EDNRB, EPHB6, ANK1, GAB2, CNR1, GATA3, TRIM6, P2RY1, EXOC6, MAP2K6, TWIST1, NRXN3, EXPH5, NRXN1, TC2N, NPR3, ISL1, ANXA3, FBLN1, ACVR2B, STXBP6, VAMP8, CD34, AVPR1A, RFX3, SYTL2, CA2, UNC13C, LRRK2, RAB11FIP1
JUP		GO:0043269~regulation of ion transport	0.000477784	PDGFB, DRD2, EDN1, DPP10, NKAIN1, KCNA3, TRH, KCNJ2, GJA5, CXCR4, CNR1, P2RY1, HCN4, SCN5A, MAP2K6, TWIST1, BMP4, SLC8A1, GNAO1, CACNG4, NRXN1, DAPK1, PKP2, KCNN2, AVPR1A, KCNH8, RELN, CA2
KCNA3		GO:0031016~pancreas development	0.000481717	WNT5A, BMP4, ALDH1A2, ACVR2B, ONECUT2, RFX3, ISL1, NR5A2, ZIC3
KCNE1L		GO:0035637~multicellular organismal signaling	0.000506068	JUP, SLC8A1, PKP2, GRIK2, AVPR1A, CACNG4, CNTNAP2, HCN4, KCNJ2, GJA5, SCN5A, CTNNA3
KCNH8		GO:0022029~telencephalon cell migration	0.000506135	NRP1, NRG3, DRD2, CXCR4, RELN, DCX, LRRK2, SLIT2
KCNJ2		GO:0045859~regulation of protein kinase activity	0.000508539	WNT5A, STOX1, ADCY1, NRG3, PDGFB, DRD2, ERBB3, EDN1, DUSP10, KIT, PRKAR2B, SPRY1, MYOCD, LRRTM3, CXCR4, MAP3K9, MAP3K1, CD24, SHC2, MAP2K6, BMP4, FLRT3, NTF3, MAPK10, ALK, CDC25A, ACVR2B, TOM1L1, FGFR1OP, PDE5A, RASSF2, RELN, LRRK2
KCNJ2-AS1		GO:0014065~phosphatidylinositol 3-kinase signaling	0.000522687	PDGFB, ERBB4, ERBB3, GATA3, EDN1, F2RL1, RELN, KIT, KDR, TWIST1
KCNN2		GO:0014829~vascular smooth muscle contraction	0.000532614	EDNRB, SLC8A1, ACTA2, EDN1, ARHGAP42
KCTD1		GO:0021879~forebrain neuron differentiation	0.00055937	WNT5A, NRP1, ERBB4, DRD2, BCL11B, SALL1, DCX, SLIT2
KDR		GO:0006942~regulation of striated muscle contraction	0.000570561	JUP, SLC8A1, PKP2, PDE5A, HCN4, KCNJ2, GJA5, SCN5A, CTNNA3
KHDRBS3		GO:0003281~ventricular septum development	0.000616963	WNT5A, BMP4, SALL4, HEY1, SALL1, GATA3, HEYL, GJA5
KIAA0101		GO:0070848~response to growth factor	0.000635802	WNT5A, GALNT3, NRP1, GCNT2, PDGFB, FGF9, ONECUT2, EDN1, ANKRD1, TRIM71, SPRY1, PEG10, MYOCD, RNF165, GATA3, P2RY1, CCBE1, ADAMTS12, FGFBP1, TWIST1, BMP4, FLRT3, PDE3A, SLIT2, ANXA3, KDR, ACVR2B, BMPER, DLX5, HEYL
KIAA1217		GO:0048754~branching morphogenesis of an epithelial tube	0.000638466	WNT5A, BMP4, EYA1, SPRY1, RDH10, NRP1, LAMA5, NRARP, SALL1, EDN1, SLIT2, MYCN
KIAA1456		GO:0016331~morphogenesis of embryonic epithelium	0.000675728	WNT5A, BMP4, ALDH1A2, RDH10, SHROOM3, SALL4, LAMA5, GATA3, CECR2, FZD3, TRIM71, TWIST1
KIAA1919		GO:0021885~forebrain cell migration	0.000679164	NRP1, NRG3, DRD2, CXCR4, RELN, DCX, LRRK2, SLIT2
KIAA1958		GO:0032835~glomerulus development	0.000679164	BMP4, PDGFB, CD34, ACTA2, PODXL, HEYL, ENPEP, CD24
KIF18A		GO:1903530~regulation of secretion by cell	0.000679783	WNT5A, HMGN3, RAB3B, DRD2, EDN1, F2RL1, SYT9, SYT6, ANKRD1, TRH, GJA5, GAB2, TRIM6, GATA3, CNR1, P2RY1, TWIST1, EXPH5, TC2N, NRXN1, ISL1, FBLN1, STXBP6, VAMP8, CD34, AVPR1A, RFX3, SYTL2, LRRK2, RAB11FIP1
KIF26A		GO:0044708~single-organism behavior	0.000682141	LYPD1, ADCY1, NRXN3, DRD2, GRIK2, SDK1, KIT, NRXN1, TRH, PCDH17, MDK, SHANK2, PRKAR2B, CNR1, TMOD2, AVPR1A, CNTNAP2, RELN, CUX2, ZFHX2, SLITRK6, LRRK2
KIT		GO:0043069~negative regulation of programmed cell death	0.000686181	WNT5A, NRP1, ERBB4, NUAK2, GRIK2, FIGNL1, ERBB3, EDN1, CNTFR, HSPA1B, KIT, MDK, EDNRB, MYOCD, BCL11B, GATA3, PRKAA2, DDAH2, TWIST1, IHH, BMP4, NES, ACTC1, NTF3, ADAMTS20, TLE1, PDE3A, FZD3, ISL1, TOX3, KDR, DAPK1, EYA1, EYA2, PSEN2, LRRK2
KLHL3		GO:0072089~stem cell proliferation	0.000696257	WNT5A, BMP4, NES, FBLN1, CD34, DRD2, FZD3, CD24, LRRK2, TRIM71
KRT7		GO:0001763~morphogenesis of a branching structure	0.000704777	BMP4, WNT5A, NRP1, DRD2, EDN1, SLIT2, MYCN, SPRY1, RDH10, EYA1, LAMA5, NRARP, SALL1, LRRK2
L1CAM		GO:0045664~regulation of neuron differentiation	0.00070677	WNT5A, NRP1, L1CAM, ANKRD1, CDH2, ULK4, EDNRB, SEMA5B, BCL11B, GATA3, CNR1, CD24, BMP4, PTPRD, NTF3, PTPRF, EOMES, SDK1, DPYSL3, ISL1, SLIT2, MYCN, EYA1, HEYL, TGIF2, RELN, CUX2, LRRK2
L1TD1		GO:0090066~regulation of anatomical structure size	0.000710739	WNT5A, RAB3B, NRP1, WASF1, EDN1, F2RL1, IQGAP2, L1CAM, GJA5, EDNRB, SEMA5B, ARHGAP42, P2RY1, GUCY1A3, WIPF3, SLC8A1, VAV3, ACTA2, SLIT2, FHOD3, AVPR1A, TMOD2, AMOT, LRRK2, ADD2
LAD1		GO:0051098~regulation of binding	0.000714554	WNT5A, BMP4, NES, NRP1, PTPRF, PDGFB, ISL1, PLCL2, EPHB6, DACT1, MYOCD, HEY1, TRIM6, GATA3, P2RY1, LRRK2, ADD2, TWIST1
LAMA1		GO:0044089~positive regulation of cellular component biogenesis	0.000741075	FLRT3, NRXN3, CEP135, WASF1, F2RL1, EDN1, IQGAP2, DPYSL3, SYNPO2, KIT, NRXN1, CENPJ, KDR, FNBP1L, LRRTM3, TPPP, AMOT, WIPF3, CUX2, CD24, SLITRK6, LCP1, TWIST1
LAMA5		GO:0003008~system process	0.000760471	ADCY1, PDGFB, GRIK2, TNNC1, F2RL1, EDN1, ENPEP, KLHL3, GJA5, ZIC2, EDNRB, PRKAR2B, MYOCD, CXCR4, GATA3, CCBE1, GUCY1A3, CNTNAP2, MAP2K6, MYO3A, ACTA1, NRXN3, NCALD, ACTA2, CACNG4, NRXN1, SLIT2, CTNNA3, TNNT2, JUP, GNAL, EYA1, CD34, PDE5A, MYRF, CELF2, RELN, CUX2, SLITRK6, RAB11FIP1, MYL4, DRD2, KIT, KCNJ2, GPR143, CDH3, MDK, CSMD1, FAM65B, SEMA5B, CNR1, ARHGAP42, P2RY1, HCN4, SCN5A, BMP4, SLC8A1,…
LCP1		GO:0003018~vascular process in circulatory system	0.0007625	EDNRB, SLC8A1, ACTA2, P2RY1, F2RL1, EDN1, ARHGAP42, AVPR1A, AMOT, GUCY1A3, PDE3A, GJA5, SLIT2
LIMD2		GO:0060548~negative regulation of cell death	0.000792901	WNT5A, NRP1, ERBB4, NUAK2, GRIK2, FIGNL1, ERBB3, EDN1, CNTFR, HSPA1B, KIT, MDK, EDNRB, MYOCD, BCL11B, GATA3, PRKAA2, DDAH2, TWIST1, IHH, BMP4, NES, ACTC1, NTF3, ADAMTS20, TLE1, PDE3A, FZD3, ISL1, TOX3, KDR, DAPK1, EYA1, EYA2, GPR37, CD34, PSEN2, LRRK2
LIN28B		GO:0055123~digestive system development	0.000843369	WNT5A, BMP4, EDNRB, ALDH1A2, ACVR2B, DACT1, MYOCD, FGF9, SALL1, GATA3, KIT, ZIC3
LINC01061		GO:0048585~negative regulation of response to stimulus	0.000871605	NRP1, PDGFB, FIGNL1, FGF9, EDN1, FST, F2RL1, ANKRD6, SPRY1, HEY1, SMPDL3B, GATA3, C8ORF4, IHH, TWIST1, TLE1, NRXN1, SLIT2, DAPK1, EYA1, DACT1, EYA2, CD34, KIF26A, LRRK2, ADAMTS18, WNT5A, ERBB3, DRD2, ONECUT2, DUSP10, HSPA1B, CDH2, PLCL2, SEMA5B, PEG10, LRRTM3, NRARP, ARHGAP42, ADAMTS12, PRKAA2, AXIN2, FLRT3, BMP4, ISL1, FBLN1, BMPER, NXN, GPR37, RNF152, RASSF2, HEYL
LIX1		GO:2000027~regulation of organ morphogenesis	0.000895897	WNT5A, BMP4, STOX1, EDN1, CELSR3, FZD3, CELSR2, ANKRD6, ISL1, DAAM1, SPRY1, EYA1, DACT1, CD34, GATA3, TWIST1
LMO2		GO:0003073~regulation of systemic arterial blood pressure	0.000991127	PDGFB, DRD2, NCALD, EDN1, ARHGAP42, F2RL1, AVPR1A, ENPEP, GJA5
LMX1B		GO:0061005~cell differentiation involved in kidney development	0.0010023	BMP4, PDGFB, CD34, ACTA2, PODXL, GATA3, CD24
LOC100507346		GO:0051347~positive regulation of transferase activity	0.00100792	WNT5A, STOX1, ADCY1, NRG3, PDGFB, ERBB4, CDC14B, ERBB3, DRD2, EDN1, KIT, PRKAR2B, CXCR4, MAP3K1, MAP3K9, CD24, SHC2, MAP2K6, BMP4, VAV3, NTF3, MAPK10, ALK, ACVR2B, TOM1L1, PDE5A, RASSF2, RELN, LRRK2
LOC389831		GO:0010631~epithelial cell migration	0.00102486	WNT5A, BMP4, NRP1, EPPK1, PDGFB, EDN1, EPB41L4B, KIT, ANXA3, SLIT2, KDR, BMPER, GATA3, CCBE1, AMOT
LOC729732		GO:0072009~nephron epithelium development	0.00104236	BMP4, EYA1, CD34, LAMA5, PODXL, SALL1, GATA3, HEYL, CD24, KLHL3
LRRC61		GO:0001656~metanephros development	0.00106746	BMP4, FRAS1, EYA1, SPRY1, RDH10, PDGFB, CD34, SALL1, GATA3
LRRK2		GO:0021872~forebrain generation of neurons	0.00106859	WNT5A, NRP1, ERBB4, DRD2, BCL11B, SALL1, DCX, SLIT2
LRRTM3		GO:0043066~negative regulation of apoptotic process	0.00107891	WNT5A, NRP1, ERBB4, NUAK2, GRIK2, FIGNL1, ERBB3, EDN1, CNTFR, HSPA1B, MDK, EDNRB, MYOCD, BCL11B, GATA3, PRKAA2, DDAH2, TWIST1, IHH, BMP4, NES, ACTC1, NTF3, ADAMTS20, TLE1, PDE3A, FZD3, ISL1, TOX3, KDR, DAPK1, EYA1, EYA2, PSEN2, LRRK2
LYPD1		GO:0061337~cardiac conduction	0.00114842	JUP, SLC8A1, PKP2, CACNG4, HCN4, KCNJ2, GJA5, SCN5A, CTNNA3
MAGI3		GO:0090132~epithelium migration	0.00115796	WNT5A, BMP4, NRP1, EPPK1, PDGFB, EDN1, EPB41L4B, KIT, ANXA3, SLIT2, KDR, BMPER, GATA3, CCBE1, AMOT
MAL2		GO:0008038~neuron recognition	0.00119431	NRP1, CXCR4, CNR1, CELSR3, CNTNAP2, GAP43
MAML3		GO:0003179~heart valve morphogenesis	0.00119431	BMP4, HEY1, GATA3, HEYL, GJA5, TWIST1
MAP2K6		GO:0090287~regulation of cellular response to growth factor stimulus	0.00120894	WNT5A, BMP4, FGF9, ONECUT2, SLIT2, SPRY1, PEG10, BMPER, MYOCD, RNF165, GATA3, CCBE1, FBN3, ADAMTS12, FGFBP1
MAP3K1		GO:0007169~transmembrane receptor protein tyrosine kinase signaling pathway	0.0012119	WNT5A, GALNT3, NRG3, NRP1, PDGFB, ERBB4, FGF9, ERBB3, KIT, CDH3, TRIM71, EPHB6, SPRY1, GAB2, GATA3, CCBE1, ADAMTS12, SHC2, FGFBP1, PAG1, FLRT3, VAV3, NTF3, ALK, KDR, STYK1, PSEN2, RASSF2, EFNA4
MAP3K9		GO:0031223~auditory behavior	0.00131397	DRD2, CNTNAP2, NRXN1, SLITRK6
MAP7		GO:0099536~synaptic signaling	0.00131525	LYPD1, RAB3B, DRD2, GRIK2, EDN1, SYT9, SYT6, KIT, SHISA6, PLCL2, CNR1, APBA2, CD24, PTPRD, PLP1, PTPRF, NRXN3, TC2N, NRXN1, PCDH17, SHANK2, TMOD2, SYTL2, RELN, CUX2, CA2, LRRK2, UNC13C
MAP7D2		GO:0098916~anterograde trans-synaptic signaling	0.00131525	LYPD1, RAB3B, DRD2, GRIK2, EDN1, SYT9, SYT6, KIT, SHISA6, PLCL2, CNR1, APBA2, CD24, PTPRD, PLP1, PTPRF, NRXN3, TC2N, NRXN1, PCDH17, SHANK2, TMOD2, SYTL2, RELN, CUX2, CA2, LRRK2, UNC13C
MAPK10		GO:0099537~trans-synaptic signaling	0.00131525	LYPD1, RAB3B, DRD2, GRIK2, EDN1, SYT9, SYT6, KIT, SHISA6, PLCL2, CNR1, APBA2, CD24, PTPRD, PLP1, PTPRF, NRXN3, TC2N, NRXN1, PCDH17, SHANK2, TMOD2, SYTL2, RELN, CUX2, CA2, LRRK2, UNC13C
MAPK4		GO:0007268~chemical synaptic transmission	0.00131525	LYPD1, RAB3B, DRD2, GRIK2, EDN1, SYT9, SYT6, KIT, SHISA6, PLCL2, CNR1, APBA2, CD24, PTPRD, PLP1, PTPRF, NRXN3, TC2N, NRXN1, PCDH17, SHANK2, TMOD2, SYTL2, RELN, CUX2, CA2, LRRK2, UNC13C
MARCKSL1		GO:0051047~positive regulation of secretion	0.00133466	WNT5A, DRD2, EDN1, F2RL1, EXPH5, SYT9, ANKRD1, TRH, ISL1, EDNRB, GAB2, VAMP8, CD34, TRIM6, GATA3, P2RY1, AVPR1A, SYTL2, MAP2K6, TWIST1
MARK1		GO:0021772~olfactory bulb development	0.00136091	WNT5A, ERBB4, SALL1, EOMES, LRRK2, SLIT2
MBNL3		GO:0001755~neural crest cell migration	0.00136616	EDNRB, SEMA5B, NRP1, ERBB4, LAMA5, ISL1, TWIST1
MCM2		GO:0003208~cardiac ventricle morphogenesis	0.00137518	TNNT2, BMP4, HEY1, TNNC1, PKP2, GATA3, HEYL, ISL1
MDK		GO:0050807~regulation of synapse organization	0.00142711	WNT5A, FLRT3, NRXN3, LRRTM3, DRD2, RELN, CUX2, NRXN1, CDH2, SLITRK6
MEGF6		GO:0071363~cellular response to growth factor stimulus	0.00145742	WNT5A, GALNT3, NRP1, GCNT2, PDGFB, FGF9, ONECUT2, EDN1, ANKRD1, TRIM71, SPRY1, PEG10, MYOCD, RNF165, GATA3, CCBE1, ADAMTS12, FGFBP1, TWIST1, BMP4, FLRT3, PDE3A, SLIT2, KDR, ACVR2B, BMPER, DLX5, HEYL
MOB3B		GO:0060415~muscle tissue morphogenesis	0.00149134	TNNT2, WNT5A, BMP4, ACTC1, TNNC1, PKP2, ANKRD1, ISL1
MPPED2		GO:0010941~regulation of cell death	0.00152235	NRP1, NUAK2, FIGNL1, GRIK2, EDN1, ANKRD1, CASP6, EDNRB, MYOCD, CXCR4, MAP3K9, GATA3, DDAH2, MAP2K6, IHH, TWIST1, ADAMTS20, TLE1, ALK, TOX3, SLIT2, DAPK1, MYCN, EYA1, EYA2, RASGRF2, CD34, PSEN2, UBD, LRRK2, WNT5A, ERBB4, ERBB3, CNTFR, KIT, HSPA1B, MDK, ALDH1A2, CNR1, BCL11B, CD24, PRKAA2, AXIN2, FGD4, BMP4, NES, ACTC1, VAV3, NTF3, PDE3A, FZD3, ISL1, KDR, GPR37, RASSF2
MTRNR2L5		GO:0032940~secretion by cell	0.00153538	WNT5A, RAB3B, HMGN3, PDGFB, DRD2, F2RL1, EDN1, SYT9, SYT6, ANKRD1, KIT, TRH, GJA5, EPHB6, ANK1, GAB2, CNR1, GATA3, TRIM6, P2RY1, EXOC6, TWIST1, NRXN3, EXPH5, TC2N, NRXN1, ISL1, ANXA3, FBLN1, ACVR2B, STXBP6, VAMP8, CD34, AVPR1A, RFX3, SYTL2, LRRK2, UNC13C, RAB11FIP1
MUC12		GO:0021988~olfactory lobe development	0.00154404	WNT5A, ERBB4, SALL1, EOMES, LRRK2, SLIT2
MYBL2		GO:0042476~odontogenesis	0.00160985	BMP4, ACVR2B, CD34, LAMA5, BCL11B, EDN1, CA2, AXIN2, SCN5A, TWIST1
MYCN		GO:0043406~positive regulation of MAP kinase activity	0.00163556	WNT5A, NTF3, PDGFB, CXCR4, MAP3K9, PDE5A, EDN1, MAPK10, KIT, CD24, LRRK2, ALK, SHC2, MAP2K6
MYEF2		GO:0046328~regulation of JNK cascade	0.00164232	WNT5A, MAGI3, DACT1, GRIK2, MAP3K9, EDN1, RASSF2, F2RL1, DUSP10, TNFRSF19, ULK4, ANKRD6
MYL4		GO:0050790~regulation of catalytic activity	0.00169599	STOX1, ADCY1, NRG3, PDGFB, TNNC1, CDC14B, FGF9, EDN1, IQGAP2, PLEKHG4B, EDNRB, RCBTB2, PRKAR2B, SPRY1, MYOCD, CXCR4, MAP3K9, RAPGEF5, DDAH2, SHC2, MAP2K6, PCDH11X, CAMSAP3, ALK, SLIT2, DAPK1, TNNT2, GNAL, ACVR2B, RASGRF2, FNBP1L, FGFR1OP, PSEN2, PDE5A, TFPI, RELN, LRRK2, WFDC2, WNT5A, RALGPS2, MYL4, ERBB4, DRD2, ERBB3, DUSP10, KIT, HSPA1B, CDH3, ALDH1A1, LRRTM3, CNR1, MAP3K1, ARHGAP42, CD24, FGD5…
MYO3A		GO:0003206~cardiac chamber morphogenesis	0.001708	TNNT2, WNT5A, BMP4, HEY1, TNNC1, PKP2, GATA3, HEYL, ISL1, GJA5
MYOCD		GO:0003279~cardiac septum development	0.00174272	WNT5A, BMP4, SALL4, HEY1, SALL1, GATA3, HEYL, ISL1, GJA5
MYRF		GO:0055025~positive regulation of cardiac muscle tissue development	0.00174466	BMP4, ERBB4, MYOCD, FGF9, ERBB3, EDN1
MYZAP		GO:0042391~regulation of membrane potential	0.0017633	STOX1, SLC8A1, GRIK2, EDN1, CACNG4, NRXN1, KCNJ2, GJA5, CTNNA3, KDR, JUP, PKP2, CNR1, RELN, KCNH8, CUX2, HCN4, LRRK2, SCN5A
NAALAD2		GO:0031344~regulation of cell projection organization	0.00182243	WNT5A, NRP1, F2RL1, L1CAM, ANKRD1, KIT, CDH2, ULK4, SEMA5B, CNR1, GATA3, CD24, BMP4, PTPRD, PTPRF, CEP135, PODXL, SDK1, DPYSL3, NRXN1, CENPJ, SLIT2, FNBP1L, RELN, CUX2, LRRK2, GAP43
NBEAL2		GO:0043405~regulation of MAP kinase activity	0.00186849	WNT5A, BMP4, NTF3, PDGFB, EDN1, DUSP10, KIT, MAPK10, ALK, SPRY1, CXCR4, MAP3K9, MAP3K1, PDE5A, CD24, LRRK2, SHC2, MAP2K6
NCALD		GO:0086003~cardiac muscle cell contraction	0.00196375	JUP, PKP2, KCNJ2, GJA5, SCN5A, CTNNA3
NES		GO:0003170~heart valve development	0.00196375	BMP4, HEY1, GATA3, HEYL, GJA5, TWIST1
NFE2		GO:0043085~positive regulation of catalytic activity	0.00196517	STOX1, ADCY1, NRG3, PDGFB, CDC14B, FGF9, EDN1, PLEKHG4B, RCBTB2, PRKAR2B, CXCR4, MAP3K9, RAPGEF5, SHC2, MAP2K6, ALK, DAPK1, TNNT2, GNAL, ACVR2B, RASGRF2, FNBP1L, PSEN2, PDE5A, RELN, LRRK2, WNT5A, MYL4, RALGPS2, ERBB4, ERBB3, DRD2, KIT, HSPA1B, CDH3, ALDH1A1, MAP3K1, ARHGAP42, CD24, FGD5, AXIN2, FGD4, BMP4, GNAO1, VAV3, NTF3, MAPK10, NPR3, FBLN1, DHFR, TOM1L1, SYDE2, RASSF2, AVPR1A, CHN2
NHS		GO:0050918~positive chemotaxis	0.00199845	WNT5A, BMP4, NRP1, NTF3, PDGFB, F2RL1, KDR
NHSL1		GO:0001508~action potential	0.00203154	JUP, SLC8A1, PKP2, GRIK2, CNR1, HCN4, KCNJ2, GJA5, SCN5A, CTNNA3
NKAIN1		GO:0035051~cardiocyte differentiation	0.00203154	TENM4, BMP4, SLC8A1, ACTC1, MYOCD, EDN1, EOMES, FHOD3, ISL1, TWIST1
NPR3		GO:0035335~peptidyl-tyrosine dephosphorylation	0.00211938	PTPRB, EYA1, PTPRD, EYA2, PTPRF, CDC14B, DUSP10, DNAJC6, CDC25A
NR5A2		GO:0048844~artery morphogenesis	0.00218632	BMP4, EYA1, APOB, NRP1, HEY1, MYOCD, GJA5
NR6A1		GO:0032092~positive regulation of protein binding	0.00219138	WNT5A, PLCL2, BMP4, EPHB6, DACT1, NRP1, LRRK2, ADD2
NRARP		GO:0003197~endocardial cushion development	0.00220226	BMP4, HEY1, ERBB3, HEYL, ISL1, TWIST1
NRG3		GO:0090596~sensory organ morphogenesis	0.00223974	WNT5A, BMP4, STOX1, NRP1, FGF9, EDN1, SDK1, FZD3, EYA1, DLX6, SALL1, GATA3, DLX5, SLITRK6, TWIST1
NRP1		GO:0007638~mechanosensory behavior	0.00232724	DRD2, CNTNAP2, NRXN1, SLITRK6
NRXN1		GO:0003177~pulmonary valve development	0.00232724	BMP4, HEY1, HEYL, GJA5
NRXN3		GO:0003184~pulmonary valve morphogenesis	0.00232724	BMP4, HEY1, HEYL, GJA5
NSG1		GO:0009612~response to mechanical stimulus	0.00233727	JUP, BMP4, SLC8A1, ACTA1, DRD2, MAP3K1, P2RY1, EDN1, CNTNAP2, ANKRD1, KIT, NRXN1, KCNJ2, SLITRK6
NTF3		GO:0032270~positive regulation of cellular protein metabolic process	0.00241401	STOX1, ADCY1, NRP1, NRG3, PDGFB, CDC14B, FGF9, EDN1, F2RL1, ANKRD6, EDNRB, PRKAR2B, CXCR4, TRIM6, MAP3K9, GATA3, CCBE1, PELI2, SHC2, MAP2K6, ALK, DAPK1, ACVR2B, RBPMS, DACT1, PDE5A, RELN, LRRK2, WNT5A, GCNT2, ERBB4, ERBB3, DRD2, KIT, CDH2, MAP3K1, P2RY1, TNFRSF19, CD24, AXIN2, BMP4, NTF3, JARID2, MAPK10, ISL1, KDR, FBLN1, BMPER, TOM1L1, GPR37, RASSF2
NUAK2		GO:0051146~striated muscle cell differentiation	0.00249909	BMP4, ACTC1, RBM24, SLC8A1, ACTA1, EDN1, MYEF2, CDH2, ANKRD1, FAM65B, MYOCD, AVPR1A, TMOD2, FHOD3, RBM38
NUP210		GO:0048644~muscle organ morphogenesis	0.00253337	TNNT2, WNT5A, BMP4, ACTC1, TNNC1, PKP2, ANKRD1, ISL1
NXN		GO:0048645~organ formation	0.00260168	WNT5A, BMP4, EYA1, SPRY1, RDH10, ISL1, AXIN2
OCLN		GO:0008219~cell death	0.00264247	E2F2, NRP1, NUAK2, GRIK2, FIGNL1, EDN1, ANKRD1, RASSF7, CASP6, EDNRB, CDCA7, MYOCD, CXCR4, GATA3, MAP3K9, C8ORF4, DDAH2, MAP2K6, IHH, TWIST1, MAGI3, ADAMTS20, CECR2, TLE1, ALK, TOX3, SLIT2, AHR, DAPK1, MYCN, EYA1, EYA2, RASGRF2, CD34, PSEN2, UBD, LRRK2, WNT5A, ERBB4, ERBB3, CNTFR, KIT, HSPA1B, MDK, ALDH1A2, PEG10, CNR1, BCL11B, MAP3K1, TNFRSF19, CD24, PRKAA2, AXIN2, FGD4, BMP4, NES, ACTC1, VAV3, …
ONECUT2		GO:0072175~epithelial tube formation	0.0026778	WNT5A, BMP4, SHROOM3, SALL4, PODXL, GATA3, CECR2, FZD3, TRIM71, TWIST1
ORC1		GO:0001505~regulation of neurotransmitter levels	0.00270956	RAB3B, NRXN3, DRD2, SYT9, SYT6, GPM6B, NRXN1, TC2N, NAALAD2, SYTL2, UNC13C, LRRK2, ZNF219
P2RY1		GO:0060840~artery development	0.00271904	BMP4, EYA1, ACVR2B, APOB, NRP1, HEY1, MYOCD, GJA5
PAG1		GO:2000177~regulation of neural precursor cell proliferation	0.00271904	WNT5A, NES, DRD2, FZD3, CD24, CDH2, LRRK2, TRIM71
PAIP2B		GO:0030036~actin cytoskeleton organization	0.00277283	ACTC1, ACTA1, NTF3, NUAK2, WASF1, F2RL1, EDN1, IQGAP2, DPYSL3, SYNPO2, ANKRD1, EPB41L4B, KIT, DAAM1, FLNB, SLIT2, TNNT2, FHOD3, TMOD2, AMOT, WIPF3, FGD5, ADD2, LCP1, FGD4
PCDH11X		GO:0080135~regulation of cellular response to stress	0.00277686	WNT5A, FIGNL1, GRIK2, EDN1, F2RL1, DUSP10, HSPA1B, ULK4, ANKRD1, ANKRD6, FIGN, NUP210, MAP3K9, TNFRSF19, AXIN2, TWIST1, MAGI3, PTPRF, EYA1, DHFR, EYA2, DACT1, GPR37, CD34, RASSF2, LRRK2
PCDH11Y		GO:0043067~regulation of programmed cell death	0.00277921	NRP1, NUAK2, FIGNL1, GRIK2, EDN1, ANKRD1, EDNRB, CASP6, MYOCD, CXCR4, MAP3K9, GATA3, DDAH2, MAP2K6, TWIST1, IHH, ADAMTS20, TLE1, ALK, TOX3, SLIT2, DAPK1, EYA1, EYA2, RASGRF2, PSEN2, UBD, LRRK2, WNT5A, ERBB4, ERBB3, CNTFR, KIT, HSPA1B, MDK, ALDH1A2, BCL11B, CNR1, CD24, PRKAA2, FGD4, BMP4, NES, ACTC1, VAV3, NTF3, PDE3A, FZD3, ISL1, KDR, RASSF2
PCDH17		GO:0001501~skeletal system development	0.00279058	WNT5A, BMP4, HAPLN4, FGF9, EDN1, KIT, NPR3, GJA5, MYCN, RDH10, ACVR2B, EYA1, DLX6, ITGB8, HOXB5, DLX5, FREM1, RASSF2, KIAA1217, ADAMTS12, AXIN2, IHH, TWIST1
PCDH19		GO:0006915~apoptotic process	0.00279155	E2F2, NRP1, NUAK2, GRIK2, FIGNL1, EDN1, ANKRD1, RASSF7, CASP6, EDNRB, CDCA7, MYOCD, CXCR4, GATA3, MAP3K9, C8ORF4, DDAH2, MAP2K6, TWIST1, IHH, MAGI3, ADAMTS20, CECR2, TLE1, TOX3, SLIT2, AHR, DAPK1, EYA1, EYA2, RASGRF2, PSEN2, UBD, LRRK2, WNT5A, ERBB4, ERBB3, CNTFR, HSPA1B, MDK, ALDH1A2, PEG10, CNR1, BCL11B, MAP3K1, TNFRSF19, CD24, PRKAA2, FGD4, BMP4, NES, ACTC1, VAV3, NTF3, PDE3A, FZD3, ISL1, KDR,…
PDCL3P4		GO:0001654~eye development	0.0027956	WNT5A, BMP4, ADAMTS18, NES, NRP1, FGF9, SDK1, NHS, ALDH1A2, SALL2, SLC17A8, RDH10, ACVR2B, BCL11B, GATA3, TGIF2, SLITRK6, TWIST1
PDE3A		GO:0098742~cell-cell adhesion via plasma-membrane adhesion molecules	0.00283161	TENM4, PTPRD, PCDH11Y, PCDH11X, SDK1, CELSR3, CELSR2, CDH2, CD24, NRXN1, CDH3, PCDH17, PCDH19, CDH10
PDE5A		GO:0061440~kidney vasculature development	0.0028379	BMP4, NRP1, PDGFB, CD34, ACTA2
PDGFB		GO:0045992~negative regulation of embryonic development	0.0028379	WNT5A, BMP4, NRARP, GATA3, FZD3
PDIA3P1		GO:0090075~relaxation of muscle	0.0028379	SLC8A1, P2RY1, PDE5A, GUCY1A3, KCNJ2
PEG10		GO:0061437~renal system vasculature development	0.0028379	BMP4, NRP1, PDGFB, CD34, ACTA2
PELI2		GO:0061138~morphogenesis of a branching epithelium	0.00284876	WNT5A, BMP4, EYA1, SPRY1, RDH10, NRP1, LAMA5, NRARP, SALL1, EDN1, SLIT2, MYCN
PGM5		GO:0043393~regulation of protein binding	0.00284876	WNT5A, PLCL2, BMP4, NES, EPHB6, DACT1, NRP1, PDGFB, PTPRF, ISL1, LRRK2, ADD2
PIK3C2B		GO:0021536~diencephalon development	0.00291498	WNT5A, BMP4, ALDH1A2, NRP1, DRD2, SALL1, CNTNAP2, ISL1
PKP2		GO:0007389~pattern specification process	0.00304701	WNT5A, BMP4, NRP1, SHROOM3, NRG3, ERBB4, LMX1B, EDN1, EOMES, CELSR2, ISL1, ZIC3, ALDH1A2, ACVR2B, EYA1, NRARP, HOXB5, RFX3, RELN, AXIN2, IHH
PLCH1		GO:0055008~cardiac muscle tissue morphogenesis	0.0030736	TNNT2, WNT5A, ACTC1, TNNC1, PKP2, ANKRD1, ISL1
PLCL2		GO:0036515~serotonergic neuron axon guidance	0.00311816	WNT5A, CELSR3, FZD3
PLEKHG4B		GO:0002741~positive regulation of cytokine secretion involved in immune response	0.00311816	WNT5A, TRIM6, F2RL1
PLP1		GO:0098609~cell-cell adhesion	0.00324432	ADAMTS18, WNT5A, GCNT2, F2RL1, CTNND2, CDH2, KIT, CDH3, EPHB6, NRARP, BCL11B, GATA3, CD24, PAG1, IHH, FLRT3, BMP4, PTPRD, LAD1, PCDH11Y, NRXN3, PCDH11X, PODXL, SDK1, EOMES, CELSR3, CAMSAP3, CELSR2, NRXN1, PCDH17, FLNB, PCDH19, CTNNA3, JUP, TENM4, STXBP6, PKP2, FNBP1L, CD34, FANCD2, PDE5A, LCP1, CDH10
PODXL		GO:0043542~endothelial cell migration	0.00333961	WNT5A, BMP4, NRP1, PDGFB, GATA3, EDN1, CCBE1, AMOT, SLIT2, ANXA3, KDR
PPAPDC1A		GO:0009628~response to abiotic stimulus	0.0033875	WNT5A, STOX1, PDGFB, DRD2, FIGNL1, EDN1, KIAA0101, HSPA1B, ANKRD1, KIT, KCNJ2, TRH, SEMA5B, MYOCD, CXCR4, GATA3, MAP3K1, P2RY1, HSPA6, C8ORF4, CNTNAP2, CD24, DCX, TWIST1, BMP4, SLC8A1, ACTA1, FBXL21, FZD3, NRXN1, MAPK10, CDC25A, JUP, EYA1, CD34, FANCD2, PSEN2, AVPR1A, MAP7, CA2, SLITRK6
PPFIBP2		GO:0050804~modulation of synaptic transmission	0.00345955	RAB3B, NTF3, DRD2, GRIK2, EDN1, NRXN1, KIT, PCDH17, SHANK2, SHISA6, PLCL2, CNR1, RELN, CUX2, CA2, LRRK2
PRKAA2		GO:0050769~positive regulation of neurogenesis	0.00355011	WNT5A, BMP4, PTPRD, NRP1, NTF3, DRD2, FZD3, DPYSL3, L1CAM, ANKRD1, KIT, SLIT2, TENM4, CXCR4, CNR1, HEYL, RELN, TGIF2, CD24, CUX2
PRKAR2B		GO:0035815~positive regulation of renal sodium excretion	0.00372021	EDNRB, DRD2, EDN1, AVPR1A
PSEN2		GO:0035810~positive regulation of urine volume	0.00372021	EDNRB, DRD2, EDN1, NPR3
PSTPIP2		GO:0071625~vocalization behavior	0.00372021	NRXN3, CNTNAP2, NRXN1, SHANK2
PTPRB		GO:0021983~pituitary gland development	0.00372101	WNT5A, BMP4, ALDH1A2, DRD2, SALL1, ISL1
PTPRD		GO:0090102~cochlea development	0.00372101	WNT5A, SLC17A8, EYA1, GATA3, CECR2, SLITRK6
PTPRF		GO:0009605~response to external stimulus	0.0037874	NRP1, NRG3, NUAK2, PDGFB, F2RL1, EDN1, L1CAM, ANKRD1, EDNRB, APOB, SMPDL3B, MYOCD, CXCR4, GATA3, TRIM6, CNTNAP2, GUCY1A3, PTPRF, ACTA1, FBXL21, NRXN3, ACTA2, PIK3C2B, NRXN1, TC2N, SLIT2, JUP, FANCD2, CD34, VAMP8, TFPI, RELN, EFNA4, SLITRK6, KIF26A, LRRK2, GAP43, ADAMTS18, WNT5A, SHROOM3, DRD2, DUSP10, KIT, KCNJ2, CSMD1, ALDH1A2, SEMA5B, RNF165, CNR1, BCL11B, MAP3K1, P2RY1, ADAMTS12, CD24, PRKAA2,…
RAB11FIP1		GO:0035270~endocrine system development	0.00384477	WNT5A, BMP4, ALDH1A2, DRD2, SALL1, GATA3, ONECUT2, RFX3, ISL1, MDK
RAB3B		GO:0014068~positive regulation of phosphatidylinositol 3-kinase signaling	0.00389753	PDGFB, ERBB4, ERBB3, F2RL1, RELN, KIT, KDR
RALGPS2		GO:0071495~cellular response to endogenous stimulus	0.00399189	GALNT3, WNT5A, ADCY1, GCNT2, PDGFB, LMO2, FGF9, NR6A1, ONECUT2, EDN1, ANKRD1, KIT, TRH, TRIM71, PRKAR2B, PEG10, APOB, SPRY1, HEY1, MYOCD, RNF165, GATA3, PRKAA2, ADAMTS12, HCN4, FGFBP1, FLRT3, BMP4, SLC8A1, ESRRG, PDE3A, ISL1, COL4A6, SLIT2, AHR, JUP, ACVR2B, BMPER, DLX5, HEYL, AVPR1A, CA2, NR5A2, LRRK2
RAPGEF5		GO:0050803~regulation of synapse structure or activity	0.00405388	FLRT3, WNT5A, DRD2, GRIK2, NRXN3, NRXN1, CDH2, KIT, SHANK2, SHISA6, LRRTM3, RELN, CUX2, SLITRK6
RASGRF2		GO:0012501~programmed cell death	0.0041416	E2F2, NRP1, NUAK2, GRIK2, FIGNL1, EDN1, ANKRD1, RASSF7, CASP6, EDNRB, CDCA7, MYOCD, CXCR4, GATA3, MAP3K9, C8ORF4, DDAH2, MAP2K6, IHH, TWIST1, MAGI3, ADAMTS20, CECR2, TLE1, ALK, TOX3, SLIT2, AHR, DAPK1, EYA1, EYA2, RASGRF2, PSEN2, UBD, LRRK2, WNT5A, ERBB4, ERBB3, CNTFR, KIT, HSPA1B, MDK, ALDH1A2, PEG10, CNR1, BCL11B, MAP3K1, TNFRSF19, CD24, PRKAA2, FGD4, BMP4, NES, ACTC1, VAV3, NTF3, PDE3A, FZD3, …
RASSF2		GO:0045944~positive regulation of transcription from RNA polymerase II promoter	0.00417398	WNT5A, HMGN3, PDGFB, LMO2, E2F5, DRD2, F2RL1, EDN1, ONECUT2, NR6A1, ANKRD1, MYBL2, ZIC3, HEY1, MYOCD, BCL11B, GATA3, P2RY1, MAML3, TWIST1, IHH, BMP4, IKZF2, LMX1B, ESRRG, EOMES, ARID3A, ARID3B, ISL1, AHR, MYCN, EYA1, SALL4, DLX5, HOXB5, SALL1, HEYL, RFX3, NR5A2
RASSF7		GO:0051705~multi-organism behavior	0.00420545	NRXN3, AVPR1A, CNTNAP2, CNTFR, DACH1, NRXN1, SHANK2
RBM11		GO:0051899~membrane depolarization	0.00432696	SLC8A1, EDN1, CACNG4, KCNJ2, LRRK2, GJA5, SCN5A, KDR
RBM24		GO:0032268~regulation of cellular protein metabolic process	0.00436064	STOX1, ADCY1, NRG3, NRP1, PDGFB, GRIK2, CDC14B, FGF9, F2RL1, EDN1, ANKRD6, EDNRB, PRKAR2B, SPRY1, MYOCD, CXCR4, GATA3, MAP3K9, TRIM6, CCBE1, PELI2, SHC2, MAP2K6, TWIST1, MAGI3, CCDC88C, ALK, SLIT2, MYCN, DAPK1, RBPMS, ACVR2B, DACT1, FGFR1OP, PDE5A, TFPI, RELN, LRRK2, WFDC2, WNT5A, GCNT2, ERBB4, DRD2, ERBB3, DUSP10, IGF2BP1, KIT, ULK4, HSPA1B, CDH2, TRIM71, LIN28B, PAIP2B, PLCL2, LRRTM3, MAP3K1, P…
RBM38		GO:0021915~neural tube development	0.00437333	WNT5A, BMP4, ALDH1A2, SALL2, DACT1, SHROOM3, SALL4, CECR2, FZD3, TRIM71, TWIST1
RBPMS		GO:0007219~Notch signaling pathway	0.00437333	DTX4, EYA1, HEY1, NRARP, PSEN2, HEYL, C8ORF4, TSPAN14, MAML3, KIT, MDK
RCBTB2		GO:0010468~regulation of gene expression	0.00440031	HMGN3, PDGFB, LMO2, F2RL1, FST, EDN1, CBX2, ANKRD1, ZIC3, ZIC2, APOB, CDCA7, MYOCD, GATA3, MAP3K9, CCBE1, C8ORF4, RBM11, ORC1, MAP2K6, TWIST1, ZNF48, EOMES, TC2N, TOX3, AHR, JUP, RBPMS, CD34, TGIF2, RELN, LRRK2, WNT5A, GCNT2, ERBB4, DRD2, ERBB3, ONECUT2, IGF2BP1, HSPA1B, MYBL2, MDK, TRIM71, LIN28B, NRARP, RNF165, ITGB8, P2RY1, MAML3, MBNL3, AXIN2, BMP4, ASXL3, IKZF2, NFE2, KCTD1, ARID3A, ESRRG, B…
RDH10		GO:0010001~glial cell differentiation	0.00449572	TENM4, BMP4, PLP1, NTF3, CXCR4, ERBB3, DUSP10, MYRF, RELN, CDH2, GAP43, MYCN
RELN		GO:0051145~smooth muscle cell differentiation	0.00449918	BMP4, EDNRB, HEY1, PDGFB, MYOCD, KIT
RFX3		GO:0050878~regulation of body fluid levels	0.004526	ADAMTS18, ADCY1, NFE2, VAV3, ERBB4, PDGFB, DRD2, F2RL1, EDN1, DGKK, NPR3, TC2N, GJA5, PRKAR2B, APLNR, EDNRB, FBLN1, VAMP8, CD34, GATA3, P2RY1, TFPI, SYTL2
RNF152		GO:0072109~glomerular mesangium development	0.00457104	BMP4, PDGFB, CD34, ACTA2
RNF165		GO:0021889~olfactory bulb interneuron differentiation	0.00457104	WNT5A, ERBB4, SALL1, SLIT2
RNFT2		GO:0007009~plasma membrane organization	0.00474498	DPP10, TSPAN14, NRXN1, CDH2, JUP, ANK1, FNBP1L, VAMP8, CXCR4, PKP2, LAMA5, P2RY1, MYRF, MAP7, SYTL2
SALL1		GO:0031346~positive regulation of cell projection organization	0.00482015	WNT5A, BMP4, PTPRD, NRP1, CEP135, F2RL1, DPYSL3, L1CAM, ANKRD1, KIT, CENPJ, SLIT2, FNBP1L, CNR1, RELN, CD24, CUX2
SALL2		GO:0003203~endocardial cushion morphogenesis	0.00483709	BMP4, HEY1, HEYL, ISL1, TWIST1
SALL4		GO:0051247~positive regulation of protein metabolic process	0.00488976	STOX1, ADCY1, NRP1, NRG3, PDGFB, CDC14B, FGF9, EDN1, F2RL1, ANKRD6, EDNRB, PRKAR2B, CXCR4, TRIM6, MAP3K9, GATA3, CCBE1, PELI2, SHC2, MAP2K6, ALK, DAPK1, ACVR2B, RBPMS, DACT1, PDE5A, RELN, LRRK2, WNT5A, GCNT2, ERBB4, ERBB3, DRD2, KIT, CDH2, LRRTM3, MAP3K1, P2RY1, TNFRSF19, CD24, AXIN2, BMP4, NTF3, JARID2, MAPK10, ISL1, KDR, FBLN1, BMPER, TOM1L1, GPR37, RASSF2
SBK1		GO:0006939~smooth muscle contraction	0.00489675	EDNRB, SLC8A1, MYOCD, DRD2, ACTA2, EDN1, ARHGAP42, GUCY1A3
SCN5A		GO:0001843~neural tube closure	0.00489675	WNT5A, BMP4, SHROOM3, SALL4, CECR2, FZD3, TRIM71, TWIST1
SDK1		GO:0090131~mesenchyme migration	0.00511733	ACTC1, ACTA1, ACTA2
SEMA5B		GO:0036514~dopaminergic neuron axon guidance	0.00511733	WNT5A, CELSR3, FZD3
SEPP1		GO:1904938~planar cell polarity pathway involved in axon guidance	0.00511733	WNT5A, CELSR3, FZD3
SERF1A		GO:0055002~striated muscle cell development	0.00513315	FAM65B, BMP4, SLC8A1, ACTC1, ACTA1, MYOCD, EDN1, TMOD2, FHOD3, ANKRD1
SH3BGRL2		GO:0045216~cell-cell junction organization	0.00518663	OCLN, TLN2, GPM6B, CAMSAP3, CDH2, CDH3, GJA5, KDR, JUP, PKP2, LAMA5, AMOT, CDH10
SHANK2		GO:0072080~nephron tubule development	0.00520196	BMP4, EYA1, LAMA5, SALL1, GATA3, HEYL, CD24, KLHL3
SHC2		GO:0060606~tube closure	0.00520196	WNT5A, BMP4, SHROOM3, SALL4, CECR2, FZD3, TRIM71, TWIST1
SHISA6		GO:0098602~single organism cell adhesion	0.00522838	ADAMTS18, WNT5A, GCNT2, F2RL1, CTNND2, CDH2, KIT, CDH3, EPHB6, NRARP, BCL11B, GATA3, CD24, PAG1, IHH, BMP4, NRXN3, PODXL, EOMES, CAMSAP3, NRXN1, CTNNA3, JUP, FBLN1, LAMA5, CD34, FANCD2, PKP2, PDE5A, LCP1, CDH10
SHROOM3		GO:0051050~positive regulation of transport	0.00529414	WNT5A, RAB3B, PDGFB, ERBB4, DRD2, F2RL1, EDN1, SYT9, ANKRD1, CDH2, CDH3, KCNJ2, TRH, EDNRB, GAB2, GATA3, TRIM6, P2RY1, C8ORF4, SCN5A, MAP2K6, TWIST1, BMP4, NTF3, EXPH5, ISL1, JUP, RBPMS, DACT1, VAMP8, CD34, PKP2, AVPR1A, SYTL2, RELN, CA2
SLC17A8		GO:0042063~gliogenesis	0.00534059	BMP4, PLP1, NTF3, ERBB3, DUSP10, CDH2, MYCN, TENM4, CXCR4, P2RY1, MYRF, RELN, DCX, GAP43
SLC24A3		GO:0051338~regulation of transferase activity	0.00543241	WNT5A, STOX1, ADCY1, NRG3, PDGFB, ERBB4, CDC14B, DRD2, ERBB3, EDN1, DUSP10, KIT, PRKAR2B, SPRY1, MYOCD, LRRTM3, CXCR4, MAP3K9, MAP3K1, CD24, SHC2, MAP2K6, FLRT3, BMP4, VAV3, NTF3, MAPK10, ALK, CDC25A, ACVR2B, TOM1L1, FGFR1OP, RASSF2, PDE5A, RELN, LRRK2
SLC8A1		GO:0045936~negative regulation of phosphate metabolic process	0.00550257	BMP4, FLRT3, NTF3, PDGFB, DRD2, PCDH11X, F2RL1, EDN1, DUSP10, CAMSAP3, SLIT2, ELFN1, PRKAR2B, EDNRB, SPRY1, FBLN1, DACT1, MYOCD, LRRTM3, FGFR1OP, RASSF2, SYTL2, LRRK2, TWIST1
SLCO2A1		GO:0042060~wound healing	0.00550257	WNT5A, ADAMTS18, BMP4, NFE2, VAV3, EPPK1, ERBB4, PDGFB, ERBB3, F2RL1, EDN1, DGKK, EPB41L4B, TC2N, CDH3, PRKAR2B, FBLN1, CD34, GATA3, P2RY1, TFPI, ENO3, GAP43, LCP1
SLCO4C1		GO:0010563~negative regulation of phosphorus metabolic process	0.00550257	BMP4, FLRT3, NTF3, PDGFB, DRD2, PCDH11X, F2RL1, EDN1, DUSP10, CAMSAP3, SLIT2, ELFN1, PRKAR2B, EDNRB, SPRY1, FBLN1, DACT1, MYOCD, LRRTM3, FGFR1OP, RASSF2, SYTL2, LRRK2, TWIST1
SLFN12		GO:0071599~otic vesicle development	0.00553016	EYA1, STOX1, NRP1, GATA3
SLIT2		GO:0051130~positive regulation of cellular component organization	0.00561098	WNT5A, GCNT2, NRP1, PDGFB, DRD2, WASF1, F2RL1, EDN1, DPP10, IQGAP2, L1CAM, ANKRD1, KIT, ANK1, LRRTM3, CNR1, GATA3, WIPF3, CD24, AXIN2, TWIST1, FLRT3, BMP4, NES, PTPRD, NTF3, JARID2, CEP135, NRXN3, DPYSL3, SYNPO2, NRXN1, ISL1, CENPJ, SLIT2, KDR, FNBP1L, TPPP, AMOT, RELN, CUX2, SLITRK6, LCP1
SLITRK6		GO:0003151~outflow tract morphogenesis	0.005619	WNT5A, BMP4, EYA1, HEYL, ISL1, GJA5, TWIST1
SMA5		GO:0035148~tube formation	0.00562973	WNT5A, BMP4, SHROOM3, SALL4, PODXL, GATA3, CECR2, FZD3, TRIM71, TWIST1
SMPDL3B		GO:0043087~regulation of GTPase activity	0.00583357	WNT5A, RALGPS2, PDGFB, ERBB4, FGF9, ERBB3, IQGAP2, KIT, PLEKHG4B, ALDH1A1, RCBTB2, SPRY1, ARHGAP42, RAPGEF5, FGD5, AXIN2, SHC2, FGD4, VAV3, GNAO1, NTF3, SLIT2, SYDE2, RASGRF2, FNBP1L, CHN2, AMOT, LRRK2
SMTNL2		GO:0060993~kidney morphogenesis	0.00585497	BMP4, FRAS1, EYA1, LAMA5, SALL1, GATA3, LRRK2, KLHL3
SORCS1		GO:0002040~sprouting angiogenesis	0.00602079	BMP4, NRP1, BMPER, NRARP, CCBE1, SLIT2, KDR
SPRY1		GO:0042981~regulation of apoptotic process	0.00607077	NRP1, NUAK2, FIGNL1, GRIK2, EDN1, ANKRD1, EDNRB, CASP6, MYOCD, MAP3K9, GATA3, DDAH2, MAP2K6, IHH, TWIST1, ADAMTS20, TLE1, ALK, TOX3, SLIT2, DAPK1, EYA1, EYA2, RASGRF2, PSEN2, UBD, LRRK2, WNT5A, ERBB4, ERBB3, CNTFR, HSPA1B, MDK, ALDH1A2, CNR1, BCL11B, CD24, PRKAA2, FGD4, BMP4, ACTC1, NES, VAV3, NTF3, FZD3, PDE3A, ISL1, KDR, RASSF2
ST6GALNAC3		GO:0030534~adult behavior	0.00616266	NRXN3, DRD2, SDK1, CNTNAP2, NRXN1, TRH, ZFHX2, SLITRK6, PCDH17, SHANK2
ST8SIA2		GO:0061326~renal tubule development	0.00620356	BMP4, EYA1, LAMA5, SALL1, GATA3, HEYL, CD24, KLHL3
STAU2		GO:0048589~developmental growth	0.00627429	WNT5A, NRP1, ERBB4, DRD2, FGF9, EDN1, L1CAM, SEMA5B, SPRY1, MYOCD, GATA3, APBA2, ENO3, DCX, FLRT3, BMP4, EPPK1, SLIT2, TENM4, ACVR2B, RDH10, SALL4, SALL1, SLITRK6, GAP43
STON1-GTF2A1L		GO:0023061~signal release	0.00638339	HMGN3, NRXN3, DRD2, EDN1, SYT9, SYT6, NRXN1, TC2N, TRH, ISL1, ACVR2B, VAMP8, GATA3, CNR1, P2RY1, RFX3, SYTL2, LRRK2, UNC13C, RAB11FIP1
STOX1		GO:0000187~activation of MAPK activity	0.00644328	WNT5A, NTF3, CXCR4, MAP3K9, MAPK10, KIT, LRRK2, ALK, SHC2, MAP2K6
STOX2		GO:0045446~endothelial cell differentiation	0.00656739	BMP4, ACVR2B, NRP1, BMPER, HEY1, LAMA5, HOXB5, F2RL1
STXBP6		GO:0060602~branch elongation of an epithelium	0.00660106	WNT5A, BMP4, SPRY1, RDH10
STYK1		GO:0016337~single organismal cell-cell adhesion	0.00662325	ADAMTS18, WNT5A, GCNT2, F2RL1, CTNND2, CDH2, KIT, CDH3, EPHB6, NRARP, BCL11B, GATA3, CD24, PAG1, IHH, BMP4, NRXN3, PODXL, EOMES, CAMSAP3, NRXN1, CTNNA3, JUP, CD34, FANCD2, PKP2, PDE5A, LCP1, CDH10
SULT1E1		GO:1904018~positive regulation of vasculature development	0.00673362	WNT5A, PDGFB, MYOCD, CD34, CCBE1, KIT, ISL1, ANXA3, KDR, TWIST1
SUSD1		GO:1903532~positive regulation of secretion by cell	0.00693073	WNT5A, DRD2, EDN1, F2RL1, EXPH5, SYT9, ANKRD1, TRH, ISL1, GAB2, VAMP8, CD34, TRIM6, GATA3, P2RY1, AVPR1A, TWIST1
SYDE2		GO:0050708~regulation of protein secretion	0.00694454	WNT5A, HMGN3, DRD2, F2RL1, EXPH5, SYT9, ANKRD1, NRXN1, TRH, ISL1, GJA5, FBLN1, CD34, TRIM6, GATA3, CNR1, RFX3, RAB11FIP1, TWIST1
SYNE2		GO:0001657~ureteric bud development	0.00694686	BMP4, EYA1, SPRY1, BMPER, LAMA5, SALL1, GATA3, SLIT2
SYNPO2		GO:0014020~primary neural tube formation	0.00694686	WNT5A, BMP4, SHROOM3, SALL4, CECR2, FZD3, TRIM71, TWIST1
SYT6		GO:0009719~response to endogenous stimulus	0.00717209	LYPD1, ADCY1, LMO2, PDGFB, FGF9, EDN1, NR6A1, ANKRD1, PRKAR2B, APOB, SPRY1, HEY1, MYOCD, GATA3, ACTA1, SDK1, SLIT2, AHR, JUP, ACVR2B, UBD, CA2, LRRK2, GALNT3, WNT5A, GCNT2, DRD2, ONECUT2, KIT, TRH, TRIM71, MDK, PEG10, RNF165, CNR1, ADAMTS12, PRKAA2, HCN4, FGFBP1, BMP4, FLRT3, SLC8A1, GNAO1, ESRRG, PDE3A, ISL1, ANXA3, COL4A6, BMPER, DHFR, DLX5, HEYL, AVPR1A, NR5A2
SYT9		GO:0031098~stress-activated protein kinase signaling cascade	0.00721483	WNT5A, MAGI3, DACT1, CCDC88C, GRIK2, MAP3K9, F2RL1, EDN1, RASSF2, DUSP10, TNFRSF19, MAPK10, ULK4, ANKRD6
SYTL2		GO:0072163~mesonephric epithelium development	0.00734236	BMP4, EYA1, SPRY1, BMPER, LAMA5, SALL1, GATA3, SLIT2
TC2N		GO:0072164~mesonephric tubule development	0.00734236	BMP4, EYA1, SPRY1, BMPER, LAMA5, SALL1, GATA3, SLIT2
TENM4		GO:0006836~neurotransmitter transport	0.00734341	SLC17A8, RAB3B, NRXN3, DRD2, SYT9, GPM6B, SYT6, SYTL2, TC2N, NRXN1, UNC13C, LRRK2
TFPI		GO:0099531~presynaptic process involved in chemical synaptic transmission	0.00734431	RAB3B, NRXN3, DRD2, SYT9, SYT6, SYTL2, TC2N, NRXN1, UNC13C, LRRK2
TGIF2		GO:0051966~regulation of synaptic transmission, glutamatergic	0.00752026	DRD2, GRIK2, CNR1, RELN, NRXN1, LRRK2
THSD4		GO:0003180~aortic valve morphogenesis	0.00755864	BMP4, GATA3, TWIST1
TLE1		GO:0086073~bundle of His cell-Purkinje myocyte adhesion involved in cell communication	0.00755864	JUP, PKP2, CTNNA3
TLN2		GO:0003176~aortic valve development	0.00755864	BMP4, GATA3, TWIST1
TMC6		GO:0086042~cardiac muscle cell-cardiac muscle cell adhesion	0.00755864	JUP, PKP2, CTNNA3
TMCC3		GO:0072008~glomerular mesangial cell differentiation	0.00755864	PDGFB, CD34, ACTA2
TMEFF1		GO:0003156~regulation of organ formation	0.00761293	WNT5A, BMP4, EYA1, SPRY1, ISL1
TMEM108		GO:0046777~protein autophosphorylation	0.00780026	ERBB4, PDGFB, MYO3A, KIT, ALK, KDR, DAPK1, STYK1, TOM1L1, MAP3K9, RASSF2, DCX, LRRK2
TMEM132C		GO:0042310~vasoconstriction	0.00783911	EDNRB, SLC8A1, ACTA2, EDN1, ARHGAP42, AVPR1A, GJA5
TMEM133		GO:0032872~regulation of stress-activated MAPK cascade	0.00787945	WNT5A, MAGI3, DACT1, GRIK2, MAP3K9, EDN1, RASSF2, F2RL1, DUSP10, TNFRSF19, ULK4, ANKRD6
TMEM254-AS1		GO:0048706~embryonic skeletal system development	0.0079169	WNT5A, BMP4, EYA1, RDH10, FGF9, HOXB5, KIAA1217, TWIST1, MYCN
TMOD2		GO:0007178~transmembrane receptor protein serine/threonine kinase signaling pathway	0.00794698	WNT5A, BMP4, GCNT2, PDGFB, FGF9, FST, ONECUT2, PEG10, RBPMS, ACVR2B, DACT1, BMPER, MYOCD, RNF165, DLX5, TGIF2
TNFRSF19		GO:0050880~regulation of blood vessel size	0.00799648	EDNRB, SLC8A1, ACTA2, EDN1, P2RY1, ARHGAP42, F2RL1, AVPR1A, GUCY1A3, GJA5
TNNC1		GO:0019722~calcium-mediated signaling	0.00799648	SLC8A1, CXCR4, ERBB3, NCALD, EDN1, AVPR1A, CD24, GPR143, LRRK2, KDR
TNNT2		GO:0007611~learning or memory	0.00807247	PRKAR2B, ADCY1, NRXN3, DRD2, CNR1, TMOD2, CNTNAP2, RELN, CUX2, KIT, NRXN1, MDK, SHANK2
TOM1L1		GO:0030239~myofibril assembly	0.00813381	ACTC1, ACTA1, EDN1, TMOD2, FHOD3, ANKRD1
TOX3		GO:0070302~regulation of stress-activated protein kinase signaling cascade	0.00816708	WNT5A, MAGI3, DACT1, GRIK2, MAP3K9, EDN1, RASSF2, F2RL1, DUSP10, TNFRSF19, ULK4, ANKRD6
TPPP		GO:0051271~negative regulation of cellular component movement	0.00832359	WNT5A, NRP1, NRG3, EPPK1, ERBB4, DRD2, DPYSL3, DACH1, FAM60A, SLIT2, SEMA5B, FBLN1, PKP2, GATA3
TRH		GO:0040013~negative regulation of locomotion	0.00832359	WNT5A, NRP1, NRG3, EPPK1, ERBB4, DRD2, DPYSL3, DACH1, FAM60A, SLIT2, SEMA5B, FBLN1, PKP2, GATA3
TRIM6		GO:0035150~regulation of tube size	0.00833866	EDNRB, SLC8A1, ACTA2, EDN1, P2RY1, ARHGAP42, F2RL1, AVPR1A, GUCY1A3, GJA5
TRIM71		GO:0017157~regulation of exocytosis	0.00838437	RAB3B, GAB2, STXBP6, VAMP8, F2RL1, EXPH5, SYT9, SYT6, SYTL2, TC2N, LRRK2
TSPAN14		GO:0021884~forebrain neuron development	0.00844114	WNT5A, NRP1, DRD2, DCX, SLIT2
TSPAN18		GO:0006366~transcription from RNA polymerase II promoter	0.00844679	E2F2, STOX1, HMGN3, E2F5, LMO2, PDGFB, FGF9, F2RL1, NR6A1, EDN1, FST, CBX2, ANKRD1, ZIC3, INTS9, EDNRB, HEY1, MYOCD, GATA3, TWIST1, IHH, EOMES, TLE1, AHR, MYCN, EYA1, ACVR2B, DACT1, TGIF2, CUX2, WNT5A, DRD2, ONECUT2, MYBL2, STON1-GTF2A1L, RNF165, NRARP, BCL11B, P2RY1, MAML3, BMP4, IKZF2, LMX1B, JARID2, ARID3A, ESRRG, ARID3B, DACH1, ISL1, SALL2, BMPER, SALL4, DLX5, SALL1, HOXB5, HEYL, RFX3, NR5A2,…
TSTD1		GO:0001838~embryonic epithelial tube formation	0.00869109	WNT5A, BMP4, SHROOM3, SALL4, GATA3, CECR2, FZD3, TRIM71, TWIST1
TTC9		GO:0021953~central nervous system neuron differentiation	0.00870635	WNT5A, NRP1, ERBB4, DRD2, BCL11B, SALL1, EOMES, NRXN1, ISL1, DCX, SLIT2
TTYH2		GO:0071900~regulation of protein serine/threonine kinase activity	0.00892876	WNT5A, BMP4, NTF3, PDGFB, EDN1, DUSP10, KIT, MAPK10, ALK, CDC25A, PRKAR2B, SPRY1, MYOCD, CXCR4, MAP3K9, MAP3K1, PDE5A, CD24, LRRK2, SHC2, MAP2K6
TWIST1		GO:0051048~negative regulation of secretion	0.00906069	FBLN1, STXBP6, CD34, VAMP8, DRD2, ERBB3, CNR1, EDN1, P2RY1, F2RL1, TRH, RAB11FIP1
UBD		GO:0098901~regulation of cardiac muscle cell action potential	0.00909005	JUP, PKP2, GJA5, CTNNA3
UG0898H09		GO:0008543~fibroblast growth factor receptor signaling pathway	0.00909254	GALNT3, WNT5A, FLRT3, SPRY1, FGF9, GATA3, FGFBP1, TRIM71
ULK4		GO:0007212~dopamine receptor signaling pathway	0.00932617	GNAL, GNAO1, DRD2, NSG1, LRRK2
UNC13C		GO:0031076~embryonic camera-type eye development	0.00932617	WNT5A, ALDH1A2, NES, RDH10, TWIST1
VAMP8		GO:0001823~mesonephros development	0.00957408	BMP4, EYA1, SPRY1, BMPER, LAMA5, SALL1, GATA3, SLIT2
VAV3		GO:2000021~regulation of ion homeostasis	0.00969639	BMP4, EDNRB, SLC8A1, DRD2, EDN1, AVPR1A, CA2, HCN4, LRRK2, GJA5, SCN5A, KDR
VWDE		GO:0009306~protein secretion	0.00974959	WNT5A, HMGN3, DRD2, F2RL1, EXPH5, SYT9, ANKRD1, NRXN1, TRH, ISL1, GJA5, ACVR2B, EPHB6, FBLN1, CD34, TRIM6, GATA3, CNR1, RFX3, RAB11FIP1, TWIST1
WASF1		GO:0055001~muscle cell development	0.00981975	FAM65B, BMP4, SLC8A1, ACTC1, ACTA1, MYOCD, EDN1, TMOD2, FHOD3, ANKRD1
WFDC2		GO:0043010~camera-type eye development	0.00995958	BMP4, WNT5A, NES, NRP1, SDK1, NHS, SLC17A8, ALDH1A2, RDH10, ACVR2B, GATA3, BCL11B, TGIF2, SLITRK6, TWIST1
WIPF3		GO:0051241~negative regulation of multicellular organismal process	0.0101146	ADAMTS18, WNT5A, NRG3, NRP1, PDGFB, ERBB4, DRD2, F2RL1, EDN1, DUSP10, CDH3, GJA5, SEMA5B, EDNRB, MYOCD, NRARP, GATA3, ARHGAP42, GUCY1A3, CD24, ADAMTS12, AXIN2, TWIST1, IHH, BMP4, EPPK1, DPYSL3, FZD3, ISL1, SLIT2, MYCN, FBLN1, CD34, PDE5A, AVPR1A, AMOT, RAB11FIP1
WNT5A		GO:0006357~regulation of transcription from RNA polymerase II promoter	0.0102125	STOX1, HMGN3, E2F5, LMO2, PDGFB, FGF9, F2RL1, NR6A1, EDN1, FST, CBX2, ANKRD1, ZIC3, EDNRB, HEY1, MYOCD, GATA3, IHH, TWIST1, EOMES, TLE1, AHR, MYCN, EYA1, ACVR2B, DACT1, TGIF2, CUX2, WNT5A, DRD2, KIAA1958, ONECUT2, MYBL2, RNF165, NRARP, BCL11B, P2RY1, MAML3, BMP4, IKZF2, NFE2, LMX1B, JARID2, ARID3A, ESRRG, BRIP1, ARID3B, DACH1, ISL1, SALL2, BMPER, SALL4, HOXB5, SALL1, DLX5, HEYL, RFX3, NR5A2, ZNF2…
YPEL1		GO:0030177~positive regulation of Wnt signaling pathway	0.0102192	WNT5A, JUP, DACT1, NRARP, FGF9, DLX5, SALL1, AXIN2, LRRK2, ANKRD6
ZBTB8B		GO:0060412~ventricular septum morphogenesis	0.0102695	WNT5A, BMP4, HEY1, HEYL, GJA5
ZFHX2		GO:0032924~activin receptor signaling pathway	0.0102695	ACVR2B, DACT1, FGF9, FST, TGIF2
ZIC2		GO:0090092~regulation of transmembrane receptor protein serine/threonine kinase signaling pathway	0.0103614	WNT5A, BMP4, ACVR2B, RBPMS, PEG10, DACT1, BMPER, MYOCD, RNF165, FGF9, FST, ONECUT2
ZIC3		GO:0072007~mesangial cell differentiation	0.0104206	PDGFB, CD34, ACTA2
ZNF219		GO:0060449~bud elongation involved in lung branching	0.0104206	BMP4, SPRY1, RDH10
ZNF33B		GO:1905063~regulation of vascular smooth muscle cell differentiation	0.0104206	PDGFB, MYOCD, KIT
ZNF48		GO:0051384~response to glucocorticoid	0.010441	WNT5A, BMP4, HEY1, EDN1, AVPR1A, ISL1, TRH, MDK, SLIT2, AHR, ANXA3
ZNF608		GO:0032102~negative regulation of response to external stimulus	0.0105456	WNT5A, ADAMTS18, SEMA5B, NRP1, PDGFB, SMPDL3B, CD34, DRD2, GATA3, EDN1, DUSP10, NRXN1, ISL1, SLIT2
ZNF738		GO:0051056~regulation of small GTPase mediated signal transduction	0.0107882	RALGPS2, VAV3, F2RL1, CDH2, PLEKHG4B, SLIT2, SPRY1, SYDE2, RASGRF2, ARHGAP42, CHN2, AMOT, RELN, FGD5, FGD4
ZWINT		GO:0001841~neural tube formation	0.0111305	WNT5A, BMP4, SHROOM3, SALL4, CECR2, FZD3, TRIM71, TWIST1
		GO:0001837~epithelial to mesenchymal transition	0.0111305	WNT5A, BMP4, GCNT2, HEY1, HEYL, EOMES, AXIN2, TWIST1
		GO:1903531~negative regulation of secretion by cell	0.0112074	FBLN1, STXBP6, CD34, VAMP8, DRD2, CNR1, EDN1, P2RY1, F2RL1, TRH, RAB11FIP1
		GO:1901215~negative regulation of neuron death	0.0112074	NES, NRP1, NTF3, CD34, GRIK2, ERBB3, CNTFR, ISL1, LRRK2, MDK, TOX3
		GO:0051963~regulation of synapse assembly	0.011263	WNT5A, FLRT3, NRXN3, LRRTM3, CUX2, NRXN1, SLITRK6
		GO:0033275~actin-myosin filament sliding	0.0112724	TNNT2, MYL4, ACTC1, ACTA1, TNNC1
		GO:0030049~muscle filament sliding	0.0112724	TNNT2, MYL4, ACTC1, ACTA1, TNNC1
		GO:0045165~cell fate commitment	0.0117372	BMP4, WNT5A, NRP1, ERBB4, ONECUT2, EOMES, ISL1, TENM4, EYA1, EYA2, GATA3, BCL11B, GAP43
		GO:0007156~homophilic cell adhesion via plasma membrane adhesion molecules	0.0119404	PCDH11Y, PCDH11X, SDK1, CELSR3, CELSR2, CDH2, CDH3, PCDH17, CDH10, PCDH19
		GO:0003094~glomerular filtration	0.0120578	PDGFB, CD34, F2RL1, GJA5
		GO:0035812~renal sodium excretion	0.0120578	EDNRB, DRD2, EDN1, AVPR1A
		GO:0035809~regulation of urine volume	0.0120578	EDNRB, DRD2, EDN1, NPR3
		GO:0051403~stress-activated MAPK cascade	0.0120979	WNT5A, MAGI3, DACT1, GRIK2, MAP3K9, EDN1, RASSF2, F2RL1, DUSP10, TNFRSF19, MAPK10, ULK4, ANKRD6
		GO:0055013~cardiac muscle cell development	0.0125565	BMP4, SLC8A1, ACTC1, MYOCD, EDN1, FHOD3
		GO:0055024~regulation of cardiac muscle tissue development	0.0125565	BMP4, ERBB4, MYOCD, FGF9, ERBB3, EDN1
		GO:0086015~SA node cell action potential	0.0136826	HCN4, GJA5, SCN5A
		GO:0003139~secondary heart field specification	0.0136826	BMP4, ISL1, AXIN2
		GO:0086018~SA node cell to atrial cardiac muscle cell signalling	0.0136826	HCN4, GJA5, SCN5A
		GO:1904238~pericyte cell differentiation	0.0136826	PDGFB, CD34, ACTA2
		GO:0086070~SA node cell to atrial cardiac muscle cell communication	0.0136826	HCN4, GJA5, SCN5A
		GO:0060571~morphogenesis of an epithelial fold	0.0137258	WNT5A, BMP4, RDH10, CECR2
		GO:0097205~renal filtration	0.0137258	PDGFB, CD34, F2RL1, GJA5
		GO:0045893~positive regulation of transcription, DNA-templated	0.0140225	WNT5A, HMGN3, E2F5, PDGFB, ERBB4, LMO2, DRD2, F2RL1, NR6A1, EDN1, ONECUT2, ANKRD1, MYBL2, MDK, ZIC3, ZIC2, HEY1, MYOCD, BCL11B, GATA3, P2RY1, MAML3, TWIST1, IHH, BMP4, IKZF2, NFE2, LMX1B, ESRRG, ARID3A, EOMES, ARID3B, ISL1, TOX3, AHR, MYCN, EYA1, SALL4, DLX5, SALL1, HOXB5, HEYL, MYRF, RFX3, NR5A2
		GO:1903508~positive regulation of nucleic acid-templated transcription	0.0140225	WNT5A, HMGN3, E2F5, PDGFB, ERBB4, LMO2, DRD2, F2RL1, NR6A1, EDN1, ONECUT2, ANKRD1, MYBL2, MDK, ZIC3, ZIC2, HEY1, MYOCD, BCL11B, GATA3, P2RY1, MAML3, TWIST1, IHH, BMP4, IKZF2, NFE2, LMX1B, ESRRG, ARID3A, EOMES, ARID3B, ISL1, TOX3, AHR, MYCN, EYA1, SALL4, DLX5, SALL1, HOXB5, HEYL, MYRF, RFX3, NR5A2
		GO:0060078~regulation of postsynaptic membrane potential	0.0140615	GRIK2, RELN, CUX2, NRXN1, HCN4, LRRK2, SCN5A
		GO:1901342~regulation of vasculature development	0.014098	WNT5A, BMP4, HEY1, PDGFB, MYOCD, CD34, CCBE1, AMOT, KIT, ISL1, ANXA3, KDR, TWIST1
		GO:0034330~cell junction organization	0.014098	OCLN, TLN2, GPM6B, CAMSAP3, CDH2, CDH3, GJA5, KDR, JUP, PKP2, LAMA5, AMOT, CDH10
		GO:0051246~regulation of protein metabolic process	0.0143239	STOX1, ADCY1, NRG3, NRP1, PDGFB, GRIK2, FGF9, CDC14B, F2RL1, EDN1, ENPEP, ANKRD6, EDNRB, PRKAR2B, SPRY1, MYOCD, CXCR4, GATA3, MAP3K9, TRIM6, CCBE1, PELI2, SHC2, MAP2K6, TWIST1, MAGI3, CCDC88C, ALK, SLIT2, MYCN, DAPK1, RBPMS, ACVR2B, DACT1, FGFR1OP, PDE5A, TFPI, RELN, LRRK2, WFDC2, WNT5A, GCNT2, ERBB4, DRD2, ERBB3, DUSP10, IGF2BP1, KIT, ULK4, HSPA1B, CDH2, TRIM71, LIN28B, PAIP2B, PLCL2, LRRTM3, MA…
		GO:0042733~embryonic digit morphogenesis	0.0143329	WNT5A, BMP4, SALL1, IHH, TWIST1, MYCN
		GO:1990778~protein localization to cell periphery	0.0145274	JUP, ANK1, VAMP8, LAMA5, PKP2, P2RY1, DPP10, TSPAN14, MAP7, SYTL2, NRXN1, CDH2
		GO:0097479~synaptic vesicle localization	0.0145768	SYT9, SYT6, SYTL2, TC2N, NRXN1, CD24, CDH2, UNC13C, LRRK2
		GO:0050919~negative chemotaxis	0.0146515	WNT5A, FLRT3, SEMA5B, NRG3, SLIT2
		GO:0021987~cerebral cortex development	0.0147808	NRP1, EOMES, CNTNAP2, RELN, CDH2, DCX, MDK, SLIT2
		GO:0080134~regulation of response to stress	0.0150726	ADAMTS18, WNT5A, STOX1, PDGFB, GRIK2, DRD2, FIGNL1, F2RL1, EDN1, DUSP10, HSPA1B, ANKRD1, ULK4, ANKRD6, EDNRB, SMPDL3B, FIGN, CNR1, GATA3, MAP3K9, NUP210, MAP3K1, TRIM6, TNFRSF19, CD24, ADAMTS12, AXIN2, FGFBP1, MAP2K6, TWIST1, MAGI3, PTPRF, EPPK1, TC2N, ISL1, SLIT2, EYA1, DACT1, EYA2, DHFR, GPR37, VAMP8, CD34, FANCD2, RASSF2, LRRK2
		GO:0010975~regulation of neuron projection development	0.0151621	WNT5A, BMP4, PTPRD, NRP1, PTPRF, SDK1, L1CAM, DPYSL3, ANKRD1, ULK4, CDH2, SLIT2, SEMA5B, GATA3, CNR1, RELN, CUX2, CD24, LRRK2
		GO:0055006~cardiac cell development	0.0152813	BMP4, SLC8A1, ACTC1, MYOCD, EDN1, FHOD3
		GO:0051965~positive regulation of synapse assembly	0.0152813	FLRT3, NRXN3, LRRTM3, CUX2, NRXN1, SLITRK6
		GO:0045685~regulation of glial cell differentiation	0.0152813	TENM4, BMP4, NTF3, CXCR4, DUSP10, MYCN
		GO:0060411~cardiac septum morphogenesis	0.0152813	WNT5A, BMP4, HEY1, HEYL, ISL1, GJA5
		GO:0072091~regulation of stem cell proliferation	0.0152813	BMP4, FBLN1, DRD2, FZD3, CD24, LRRK2
		GO:0060491~regulation of cell projection assembly	0.0154607	FNBP1L, CEP135, PODXL, F2RL1, DPYSL3, KIT, NRXN1, CENPJ, SLIT2, GAP43
		GO:0010996~response to auditory stimulus	0.0155184	DRD2, CNTNAP2, NRXN1, SLITRK6
		GO:0086019~cell-cell signaling involved in cardiac conduction	0.0155184	PKP2, HCN4, GJA5, SCN5A
		GO:0072010~glomerular epithelium development	0.0155184	BMP4, CD34, PODXL, CD24
		GO:0003254~regulation of membrane depolarization	0.0159052	HCN4, LRRK2, GJA5, SCN5A, KDR
		GO:0048483~autonomic nervous system development	0.0159052	EDNRB, NRP1, GATA3, FZD3, KIF26A
		GO:0060070~canonical Wnt signaling pathway	0.015918	WNT5A, FGF9, FZD3, CDH2, ANKRD6, ISL1, CDH3, JUP, DACT1, NRARP, GATA3, DLX5, AXIN2, LRRK2
		GO:0030111~regulation of Wnt signaling pathway	0.0159219	WNT5A, FGF9, CTNND2, TLE1, CDH2, ANKRD6, ISL1, JUP, DACT1, NXN, NRARP, SALL1, DLX5, AXIN2, LRRK2
		GO:0021543~pallium development	0.0160199	NRP1, EOMES, IGF2BP1, CNTNAP2, RELN, CDH2, DCX, MDK, SLIT2, ANXA3
		GO:0050886~endocrine process	0.016455	GATA3, EDN1, F2RL1, AVPR1A, ENPEP, RAB11FIP1, GJA5
		GO:0050768~negative regulation of neurogenesis	0.0165819	WNT5A, BMP4, EDNRB, SEMA5B, NRP1, NRG3, ERBB4, DUSP10, DPYSL3, CD24, ISL1, SLIT2, MYCN
		GO:0045596~negative regulation of cell differentiation	0.0169668	WNT5A, NRG3, NRP1, PDGFB, ERBB4, DUSP10, SEMA5B, EDNRB, MYOCD, NRARP, TRIM6, GATA3, CD24, ADAMTS12, MBNL3, AXIN2, TWIST1, IHH, BMP4, DPYSL3, ISL1, SLIT2, MYCN, FBLN1, PKP2
		GO:0034260~negative regulation of GTPase activity	0.0172243	SPRY1, AMOT, IQGAP2, LRRK2, SLIT2
		GO:0048636~positive regulation of muscle organ development	0.0173017	BMP4, ERBB4, MYOCD, FGF9, ERBB3, EDN1
		GO:0045844~positive regulation of striated muscle tissue development	0.0173017	BMP4, ERBB4, MYOCD, FGF9, ERBB3, EDN1
		GO:0042473~outer ear morphogenesis	0.0173245	EYA1, SALL1, TWIST1
		GO:0060405~regulation of penile erection	0.0173245	EDNRB, CNR1, P2RY1
		GO:0060384~innervation	0.0174364	NRP1, RNF165, ISL1, SLITRK6
		GO:0003171~atrioventricular valve development	0.0174364	HEY1, HEYL, GJA5, TWIST1
		GO:0072012~glomerulus vasculature development	0.0174364	BMP4, PDGFB, CD34, ACTA2
		GO:0035813~regulation of renal sodium excretion	0.0174364	EDNRB, DRD2, EDN1, AVPR1A
		GO:0060914~heart formation	0.0174364	BMP4, EYA1, ISL1, AXIN2
		GO:0051150~regulation of smooth muscle cell differentiation	0.0174364	BMP4, PDGFB, MYOCD, KIT
		GO:0014066~regulation of phosphatidylinositol 3-kinase signaling	0.0177322	PDGFB, ERBB4, FGF9, ERBB3, F2RL1, RELN, KIT, KDR, TWIST1
		GO:0019827~stem cell population maintenance	0.0177322	SALL4, FANCD2, SALL1, EOMES, IGF2BP1, KIT, CDH2, DPPA4, ZIC3
		GO:0043524~negative regulation of neuron apoptotic process	0.0177322	NES, NRP1, NTF3, GRIK2, ERBB3, CNTFR, ISL1, MDK, TOX3
		GO:0031960~response to corticosteroid	0.0178722	WNT5A, BMP4, HEY1, EDN1, AVPR1A, ISL1, TRH, MDK, SLIT2, AHR, ANXA3
		GO:1902680~positive regulation of RNA biosynthetic process	0.0179721	WNT5A, HMGN3, E2F5, PDGFB, ERBB4, LMO2, DRD2, F2RL1, NR6A1, EDN1, ONECUT2, ANKRD1, MYBL2, MDK, ZIC3, ZIC2, HEY1, MYOCD, BCL11B, GATA3, P2RY1, MAML3, TWIST1, IHH, BMP4, IKZF2, NFE2, LMX1B, ESRRG, ARID3A, EOMES, ARID3B, ISL1, TOX3, AHR, MYCN, EYA1, SALL4, DLX5, SALL1, HOXB5, HEYL, MYRF, RFX3, NR5A2
		GO:1901863~positive regulation of muscle tissue development	0.0183752	BMP4, ERBB4, MYOCD, FGF9, ERBB3, EDN1
		GO:0001935~endothelial cell proliferation	0.0184172	WNT5A, BMP4, NRP1, BMPER, PDGFB, CD34, NRARP, KDR
		GO:0043388~positive regulation of DNA binding	0.0186096	MYOCD, TRIM6, GATA3, ISL1, TWIST1
		GO:0000122~negative regulation of transcription from RNA polymerase II promoter	0.0186555	PDGFB, FGF9, EDN1, NR6A1, FST, CBX2, ANKRD1, EDNRB, MYOCD, HEY1, NRARP, GATA3, TWIST1, BMP4, JARID2, EOMES, TLE1, DACH1, ISL1, SALL2, ACVR2B, SALL4, DACT1, SALL1, HEYL, TGIF2, CUX2, ZNF219
		GO:0033043~regulation of organelle organization	0.0190677	WNT5A, STOX1, PDGFB, WASF1, F2RL1, EDN1, IQGAP2, GPM6B, HSPA1B, RASSF7, GPR143, ANK1, MYOCD, GATA3, WIPF3, AXIN2, TWIST1, BMP4, NES, NTF3, JARID2, CEP135, KIF18A, PDE3A, SYNPO2, CAMSAP3, ISL1, CENPJ, SLIT2, KDR, TOM1L1, STXBP6, FHOD3, CENPV, TMOD2, AMOT, LRRK2, ADD2, LCP1
		GO:0030155~regulation of cell adhesion	0.0191504	WNT5A, ADAMTS18, BMP4, GCNT2, VAV3, ERBB3, PODXL, ONECUT2, CELSR2, GPM6B, EPB41L4B, KDR, LAMA1, EPHB6, FBLN1, COL26A1, NRARP, FANCD2, LAMA5, FBLN2, GATA3, PDE5A, CD24, PAG1, IHH
		GO:0050806~positive regulation of synaptic transmission	0.0192136	RAB3B, DRD2, GRIK2, RELN, CUX2, NRXN1, CA2, SHANK2
		GO:0032925~regulation of activin receptor signaling pathway	0.0194806	ACVR2B, DACT1, FGF9, FST
		GO:0060037~pharyngeal system development	0.0194806	BMP4, EYA1, GATA3, ISL1
		GO:0099565~chemical synaptic transmission, postsynaptic	0.0194917	DRD2, GRIK2, RELN, CUX2, NRXN1, LRRK2
		GO:0072659~protein localization to plasma membrane	0.0196135	JUP, ANK1, LAMA5, PKP2, P2RY1, DPP10, TSPAN14, MAP7, SYTL2, NRXN1, CDH2
		GO:0098727~maintenance of cell number	0.0198456	SALL4, FANCD2, SALL1, EOMES, IGF2BP1, KIT, CDH2, DPPA4, ZIC3
		GO:0051254~positive regulation of RNA metabolic process	0.0200059	WNT5A, HMGN3, E2F5, PDGFB, ERBB4, LMO2, DRD2, F2RL1, NR6A1, EDN1, ONECUT2, HSPA1B, ANKRD1, MYBL2, MDK, ZIC3, ZIC2, HEY1, MYOCD, BCL11B, GATA3, P2RY1, MAML3, TWIST1, IHH, BMP4, IKZF2, NFE2, LMX1B, ESRRG, ARID3A, EOMES, ARID3B, ISL1, TOX3, AHR, MYCN, EYA1, SALL4, DLX5, SALL1, HOXB5, HEYL, MYRF, RFX3, NR5A2
		GO:0099504~synaptic vesicle cycle	0.0200337	SYT9, SYT6, SYTL2, TC2N, NRXN1, CD24, CDH2, UNC13C
		GO:0071310~cellular response to organic substance	0.0205043	ADCY1, NRP1, LMO2, PDGFB, FGF9, F2RL1, NR6A1, EDN1, ANKRD1, EDNRB, PRKAR2B, SPRY1, APOB, HEY1, MYOCD, CXCR4, GATA3, TRIM6, CCBE1, MAP2K6, TWIST1, MCM2, SLIT2, AHR, DAPK1, MYCN, JUP, ACVR2B, TFPI, CUX2, CA2, LRRK2, GALNT3, WNT5A, GCNT2, ONECUT2, CNTFR, KIT, HSPA1B, TRH, TRIM71, LIN28B, ALDH1A2, PEG10, LRRTM3, RNF165, P2RY1, TNFRSF19, ADAMTS12, PRKAA2, HCN4, AXIN2, FGFBP1, FLRT3, BMP4, SLC8A1, ESRR…
		GO:0050795~regulation of behavior	0.0206518	DRD2, CNR1, RELN, NRXN1, TRH, MDK
		GO:0051223~regulation of protein transport	0.0206948	WNT5A, HMGN3, ERBB4, DRD2, F2RL1, SYT9, ANKRD1, TRH, GJA5, TRIM6, GATA3, CNR1, C8ORF4, AXIN2, TWIST1, BMP4, EXPH5, NRXN1, ISL1, JUP, FBLN1, RBPMS, DACT1, CD34, RFX3, LRRK2, RAB11FIP1, LCP1
		GO:0034332~adherens junction organization	0.020878	JUP, LAMA5, PKP2, GPM6B, CDH2, CDH3, CDH10, KDR
		GO:0010817~regulation of hormone levels	0.0208918	HSD17B11, HMGN3, DRD2, EDN1, SYT9, ENPEP, NRXN1, TRH, ISL1, ALDH1A1, ALDH1A2, RDH10, ACVR2B, VAMP8, GATA3, CNR1, P2RY1, RFX3, SULT1E1, RAB11FIP1
		GO:0050890~cognition	0.0211613	PRKAR2B, ADCY1, NRXN3, DRD2, CNR1, TMOD2, CNTNAP2, RELN, CUX2, KIT, NRXN1, MDK, SHANK2
		GO:0032535~regulation of cellular component size	0.0211831	WNT5A, RAB3B, NRP1, VAV3, WASF1, EDN1, F2RL1, IQGAP2, L1CAM, SLIT2, SEMA5B, FHOD3, TMOD2, AMOT, WIPF3, ADD2
		GO:0003002~regionalization	0.0211894	BMP4, WNT5A, NRP1, LMX1B, EDN1, EOMES, CELSR2, ISL1, ZIC3, ALDH1A2, ACVR2B, NRARP, HOXB5, RELN, AXIN2
		GO:1902532~negative regulation of intracellular signal transduction	0.0211975	BMP4, FLRT3, FIGNL1, DRD2, F2RL1, DUSP10, TLE1, HSPA1B, SLIT2, SPRY1, FBLN1, DACT1, LRRTM3, RNF152, ARHGAP42, RASSF2, PRKAA2, LRRK2, TWIST1
		GO:0021800~cerebral cortex tangential migration	0.0213272	NRP1, RELN, SLIT2
		GO:0060560~developmental growth involved in morphogenesis	0.0213737	WNT5A, FLRT3, BMP4, SEMA5B, SPRY1, RDH10, NRP1, SALL1, L1CAM, DCX, SLIT2
		GO:0040036~regulation of fibroblast growth factor receptor signaling pathway	0.0216514	WNT5A, SPRY1, GATA3, FGFBP1
		GO:0008593~regulation of Notch signaling pathway	0.021856	EYA1, HEY1, NRARP, C8ORF4, TSPAN14, KIT
		GO:0010927~cellular component assembly involved in morphogenesis	0.0220836	ACTC1, ACTA1, CEP135, EDN1, ONECUT2, CELSR3, ANKRD1, CENPJ, TENM4, FNBP1L, LAMA5, TMOD2, FHOD3, RFX3
		GO:0022607~cellular component assembly	0.0223103	OCLN, NRG3, TLN2, WASF1, F2RL1, EDN1, IQGAP2, ANKRD1, GJA5, APOB, TRIM6, NSG1, TWIST1, ACTA1, CCDC88C, NRXN3, SDK1, TLE1, MCM2, NRXN1, SLIT2, TNNT2, JUP, DACT1, STXBP6, FNBP1L, CD34, TPPP, FHOD3, UBD, CELF2, CUX2, SLITRK6, LRRK2, ADD2, LCP1, GAP43, WNT5A, DRD2, ONECUT2, KCNA3, GPM6B, CDH2, KIT, HSPA1B, KCNJ2, MYBL2, LRRTM3, WIPF3, CD24, FGD5, AXIN2, FGD4, FLRT3, PTPRD, ACTC1, VAV3, HIST1H2BF, CEP…
		GO:1903305~regulation of regulated secretory pathway	0.0226402	GAB2, VAMP8, F2RL1, SYT9, SYT6, SYTL2, TC2N, LRRK2
		GO:0043547~positive regulation of GTPase activity	0.0230383	WNT5A, RALGPS2, VAV3, GNAO1, NTF3, ERBB4, PDGFB, FGF9, ERBB3, PLEKHG4B, KIT, ALDH1A1, RCBTB2, SYDE2, RASGRF2, FNBP1L, ARHGAP42, RAPGEF5, CHN2, FGD5, AXIN2, LRRK2, SHC2, FGD4
		GO:0043473~pigmentation	0.0231002	EDNRB, SHROOM3, DRD2, ADAMTS20, KIT, GPR143, CDH3
		GO:0021545~cranial nerve development	0.0231719	NRP1, ERBB3, SALL1, ISL1, SLITRK6
		GO:0046847~filopodium assembly	0.0231719	FNBP1L, DPYSL3, NRXN1, FGD5, FGD4
		GO:0003382~epithelial cell morphogenesis	0.0231719	BMP4, BCL11B, SALL1, GATA3, FLNB
		GO:0071902~positive regulation of protein serine/threonine kinase activity	0.0231789	WNT5A, NTF3, PDGFB, CXCR4, MAP3K9, PDE5A, EDN1, MAPK10, KIT, CD24, LRRK2, ALK, SHC2, MAP2K6
		GO:0051493~regulation of cytoskeleton organization	0.0232661	NES, NTF3, WASF1, EDN1, F2RL1, KIF18A, IQGAP2, CAMSAP3, SYNPO2, GPM6B, RASSF7, CENPJ, SLIT2, FHOD3, TMOD2, AMOT, WIPF3, ADD2
		GO:1902580~single-organism cellular localization	0.0234501	ERBB4, GRIK2, FGF9, DPP10, SYT9, SYT6, CDH2, KIT, CDH3, GPR143, SPRY1, ANK1, GAB2, NUP210, P2RY1, C8ORF4, PRKAA2, CD24, AXIN2, BMP4, TSPAN14, NRXN1, TC2N, JUP, RBPMS, EYA1, DACT1, SYNE2, VAMP8, LAMA5, FNBP1L, PKP2, SYTL2, MAP7, RELN, UNC13C, LRRK2
		GO:0051173~positive regulation of nitrogen compound metabolic process	0.023568	ADCY1, HMGN3, E2F5, LMO2, PDGFB, F2RL1, EDN1, NR6A1, ANKRD1, ZIC3, ZIC2, HEY1, MYOCD, GATA3, GUCY1A3, DDAH2, TWIST1, IHH, EOMES, TOX3, AHR, MYCN, GNAL, EYA1, EYA2, MYRF, WNT5A, ERBB4, DRD2, ONECUT2, HSPA1B, MYBL2, MDK, LRRTM3, BCL11B, P2RY1, PRKAA2, MAML3, BMP4, IKZF2, NFE2, LMX1B, ESRRG, ARID3A, ARID3B, ISL1, ANXA3, SALL4, GPR37, DLX5, SALL1, HOXB5, HEYL, RFX3, NR5A2
		GO:0071772~response to BMP	0.0237569	WNT5A, BMP4, ACVR2B, BMPER, RNF165, DLX5, GATA3, HEYL, ADAMTS12
		GO:0071773~cellular response to BMP stimulus	0.0237569	WNT5A, BMP4, ACVR2B, BMPER, RNF165, DLX5, GATA3, HEYL, ADAMTS12
		GO:0021700~developmental maturation	0.0239368	EDNRB, ALDH1A2, PLP1, NRXN3, GATA3, CNTNAP2, RFX3, RELN, PDE3A, NRXN1, LRRK2, CDH3
		GO:0001964~startle response	0.0239489	DRD2, NRXN1, SLITRK6, CSMD1
		GO:0001938~positive regulation of endothelial cell proliferation	0.0243993	WNT5A, BMP4, NRP1, PDGFB, NRARP, KDR
		GO:0021675~nerve development	0.0243993	NRP1, RNF165, ERBB3, SALL1, ISL1, SLITRK6
		GO:0045137~development of primary sexual characteristics	0.0244978	WNT5A, BMP4, RDH10, FGF9, SALL1, GATA3, KIF18A, CBX2, DACH1, KIT, SLIT2, AHR
		GO:0001775~cell activation	0.0245559	ADAMTS18, WNT5A, LYPD1, PDGFB, F2RL1, EDN1, KIT, PLCL2, EPHB6, MYOCD, GAB2, NRARP, BCL11B, CNR1, GATA3, P2RY1, C8ORF4, CD24, PAG1, IHH, BMP4, VAV3, EOMES, DGKK, AHR, ANXA3, BMPER, VAMP8, FANCD2, PDE5A, UBD, LCP1
		GO:0045935~positive regulation of nucleobase-containing compound metabolic process	0.0247816	HMGN3, ADCY1, E2F5, LMO2, PDGFB, F2RL1, EDN1, NR6A1, ANKRD1, ZIC3, ZIC2, HEY1, MYOCD, GATA3, GUCY1A3, TWIST1, IHH, EOMES, TOX3, AHR, MYCN, GNAL, EYA1, EYA2, MYRF, WNT5A, ERBB4, DRD2, ONECUT2, HSPA1B, MYBL2, MDK, BCL11B, P2RY1, PRKAA2, MAML3, BMP4, IKZF2, NFE2, LMX1B, ESRRG, ARID3A, ARID3B, ISL1, ANXA3, SALL4, DLX5, SALL1, HOXB5, HEYL, RFX3, NR5A2
		GO:0060828~regulation of canonical Wnt signaling pathway	0.0252777	WNT5A, JUP, DACT1, NRARP, FGF9, DLX5, CTNND2, CDH2, ISL1, AXIN2, LRRK2, ANKRD6
		GO:0051764~actin crosslink formation	0.0256719	TNNT2, DPYSL3, LCP1
		GO:0071600~otic vesicle morphogenesis	0.0256719	EYA1, STOX1, NRP1
		GO:0098911~regulation of ventricular cardiac muscle cell action potential	0.0256719	JUP, PKP2, CTNNA3
		GO:0090129~positive regulation of synapse maturation	0.0256719	NRXN3, RELN, NRXN1
		GO:0003334~keratinocyte development	0.0256719	BCL11B, EXPH5, FLNB
		GO:0002739~regulation of cytokine secretion involved in immune response	0.0256719	WNT5A, TRIM6, F2RL1
		GO:0043116~negative regulation of vascular permeability	0.0256719	AMOT, PDE3A, SLIT2
		GO:0002043~blood vessel endothelial cell proliferation involved in sprouting angiogenesis	0.0256719	BMP4, BMPER, NRARP
		GO:0072078~nephron tubule morphogenesis	0.0257393	BMP4, EYA1, LAMA5, SALL1, GATA3, KLHL3
		GO:0007015~actin filament organization	0.0259031	ACTC1, ACTA1, WASF1, F2RL1, IQGAP2, SYNPO2, DPYSL3, SLIT2, TNNT2, FHOD3, TMOD2, AMOT, WIPF3, LCP1, ADD2
		GO:0061448~connective tissue development	0.0259306	WNT5A, BMP4, PDGFB, CD34, ITGB8, ACTA2, FGF9, EDN1, ADAMTS12, AXIN2, IHH, MYCN
		GO:1902668~negative regulation of axon guidance	0.0263731	WNT5A, SEMA5B, NRP1, SLIT2
		GO:0003401~axis elongation	0.0263731	WNT5A, BMP4, SPRY1, RDH10
		GO:0001702~gastrulation with mouth forming second	0.0263731	TENM4, WNT5A, ACVR2B, AMOT
		GO:0090288~negative regulation of cellular response to growth factor stimulus	0.0264677	WNT5A, SPRY1, PEG10, BMPER, GATA3, ONECUT2, ADAMTS12, SLIT2
		GO:0035023~regulation of Rho protein signal transduction	0.0264677	VAV3, RASGRF2, ARHGAP42, F2RL1, PLEKHG4B, CDH2, FGD5, FGD4
		GO:0006887~exocytosis	0.0265142	PDGFB, F2RL1, EXPH5, SYT9, SYT6, TC2N, KIT, ANXA3, ANK1, GAB2, STXBP6, VAMP8, EXOC6, SYTL2, UNC13C, LRRK2, RAB11FIP1
		GO:0055078~sodium ion homeostasis	0.0265586	EDNRB, SLC8A1, DRD2, EDN1, AVPR1A
		GO:0010033~response to organic substance	0.0268699	LYPD1, ADCY1, NRP1, PDGFB, LMO2, FGF9, F2RL1, NR6A1, EDN1, ANKRD1, EDNRB, PRKAR2B, SPRY1, APOB, HEY1, MYOCD, CXCR4, GATA3, TRIM6, CCBE1, GUCY1A3, MAP2K6, IHH, TWIST1, ACTA1, SDK1, MCM2, AHR, SLIT2, DAPK1, MYCN, JUP, ACVR2B, TFPI, UBD, CA2, CUX2, LRRK2, WNT5A, GALNT3, GCNT2, DRD2, ONECUT2, DUSP10, CNTFR, KIT, HSPA1B, TRH, TRIM71, MDK, LIN28B, ALDH1A2, PEG10, LRRTM3, RNF165, CNR1, P2RY1, HSPA6, TNF…
		GO:0014013~regulation of gliogenesis	0.0276078	TENM4, BMP4, NTF3, CXCR4, DUSP10, CDH2, MYCN
		GO:0050715~positive regulation of cytokine secretion	0.0276078	WNT5A, CD34, DRD2, TRIM6, GATA3, F2RL1, TWIST1
		GO:0070374~positive regulation of ERK1 and ERK2 cascade	0.0278827	BMP4, NRP1, GCNT2, BMPER, PDGFB, ERBB4, DRD2, P2RY1, F2RL1, KDR
		GO:0044802~single-organism membrane organization	0.0279912	GRIK2, DPP10, SYT9, SYT6, HSPA1B, CDH2, ANK1, CXCR4, NUP210, P2RY1, CNTNAP2, CD24, PTPRD, VAV3, TSPAN14, ATP11A, TC2N, NRXN1, JUP, EYA2, SYNE2, STXBP6, VAMP8, FNBP1L, PKP2, LAMA5, MYRF, SYTL2, RELN, MAP7
		GO:0051703~intraspecies interaction between organisms	0.0283573	NRXN3, AVPR1A, CNTNAP2, NRXN1, SHANK2
		GO:0035176~social behavior	0.0283573	NRXN3, AVPR1A, CNTNAP2, NRXN1, SHANK2
		GO:0051961~negative regulation of nervous system development	0.028441	WNT5A, BMP4, EDNRB, SEMA5B, NRP1, NRG3, ERBB4, DUSP10, DPYSL3, CD24, ISL1, SLIT2, MYCN
		GO:0007193~adenylate cyclase-inhibiting G-protein coupled receptor signaling pathway	0.0285584	GNAL, ADCY1, GPR37, DRD2, P2RY1, NPR3
		GO:0007254~JNK cascade	0.0287222	WNT5A, DACT1, MAP3K9, EDN1, RASSF2, F2RL1, DUSP10, TNFRSF19, MAPK10, ANKRD6
		GO:1902692~regulation of neuroblast proliferation	0.0289236	DRD2, FZD3, CD24, LRRK2
		GO:0044062~regulation of excretion	0.0289236	EDNRB, DRD2, EDN1, AVPR1A
		GO:0072088~nephron epithelium morphogenesis	0.0300384	BMP4, EYA1, LAMA5, SALL1, GATA3, KLHL3
		GO:0022604~regulation of cell morphogenesis	0.0301896	WNT5A, PTPRD, NRP1, GCNT2, SHROOM3, CEP135, L1CAM, KIT, CDH2, CENPJ, SLIT2, KDR, SEMA5B, FBLN1, WIPF3, RELN, CUX2, FGD5, AXIN2, LRRK2, TWIST1, FGD4
		GO:0007157~heterophilic cell-cell adhesion via plasma membrane cell adhesion molecules	0.0302268	TENM4, PTPRD, NRXN1, CD24, CDH2
		GO:2000243~positive regulation of reproductive process	0.0302268	WNT5A, EDNRB, P2RY1, PDE5A, PDE3A
		GO:0043084~penile erection	0.0303408	EDNRB, P2RY1, AVPR1A
		GO:0007016~cytoskeletal anchoring at plasma membrane	0.0303408	JUP, TLN2, FLNB
		GO:0072189~ureter development	0.0303408	BMP4, ALDH1A2, GATA3
		GO:0003093~regulation of glomerular filtration	0.0303408	PDGFB, F2RL1, GJA5
		GO:0003128~heart field specification	0.0303408	BMP4, ISL1, AXIN2
		GO:0040037~negative regulation of fibroblast growth factor receptor signaling pathway	0.0303408	WNT5A, SPRY1, GATA3
		GO:0046879~hormone secretion	0.030952	HMGN3, DRD2, EDN1, SYT9, NRXN1, ISL1, TRH, ACVR2B, VAMP8, GATA3, CNR1, P2RY1, RFX3, RAB11FIP1
		GO:0001936~regulation of endothelial cell proliferation	0.0313458	WNT5A, BMP4, ALDH1A2, NRP1, PDGFB, NRARP, KDR
		GO:0048813~dendrite morphogenesis	0.0313458	PTPRD, CTNND2, RELN, CELSR2, CUX2, DCX, LRRK2
		GO:0061333~renal tubule morphogenesis	0.0315658	BMP4, EYA1, LAMA5, SALL1, GATA3, KLHL3
		GO:0032228~regulation of synaptic transmission, GABAergic	0.0315998	PLCL2, DRD2, CNR1, CA2
		GO:2001222~regulation of neuron migration	0.0315998	NRG3, ERBB4, RELN, ULK4
		GO:0086002~cardiac muscle cell action potential involved in contraction	0.0315998	PKP2, KCNJ2, GJA5, SCN5A
		GO:1900449~regulation of glutamate receptor signaling pathway	0.0315998	CACNG4, RELN, NRXN1, DAPK1
		GO:0070371~ERK1 and ERK2 cascade	0.0320405	BMP4, SPRY1, FBLN1, NRP1, GCNT2, BMPER, PDGFB, ERBB4, DRD2, P2RY1, F2RL1, KDR
		GO:0071496~cellular response to external stimulus	0.0320512	BMP4, NUAK2, MYOCD, RNF152, PIK3C2B, MAP3K1, AVPR1A, BRIP1, PRKAA2, ANKRD1, KCNJ2, LRRK2, KIF26A
		GO:0034762~regulation of transmembrane transport	0.0321597	BMP4, SLC8A1, DRD2, DPP10, CACNG4, KCNA3, NRXN1, KCNJ2, GJA5, DAPK1, KCNN2, RELN, KCNH8, CA2, HCN4, SCN5A, TWIST1
		GO:0009891~positive regulation of biosynthetic process	0.0324816	ADCY1, HMGN3, E2F5, LMO2, PDGFB, F2RL1, EDN1, NR6A1, ANKRD1, ZIC3, ZIC2, HEY1, MYOCD, GATA3, GUCY1A3, DDAH2, MAP2K6, TWIST1, IHH, EOMES, TOX3, AHR, MYCN, GNAL, CCDC3, EYA1, MYRF, WNT5A, ERBB4, DRD2, ONECUT2, MYBL2, CDH3, MDK, BCL11B, P2RY1, MAML3, BMP4, IKZF2, NFE2, LMX1B, ESRRG, ARID3A, ARID3B, ISL1, KDR, SALL4, DLX5, SALL1, HOXB5, HEYL, AVPR1A, RFX3, NR5A2
		GO:0032880~regulation of protein localization	0.0325603	WNT5A, HMGN3, ERBB4, DRD2, DPP10, F2RL1, SYT9, GPM6B, ANKRD1, CDH2, TRH, GJA5, CNR1, GATA3, TRIM6, C8ORF4, AXIN2, TWIST1, BMP4, EXPH5, CELSR3, NRXN1, ISL1, JUP, RBPMS, FBLN1, DACT1, VAMP8, CD34, RFX3, LRRK2, RAB11FIP1, LCP1
		GO:0044344~cellular response to fibroblast growth factor stimulus	0.0330002	GALNT3, WNT5A, FLRT3, SPRY1, FGF9, GATA3, FGFBP1, TRIM71
		GO:0040007~growth	0.0331397	WNT5A, NRG3, NRP1, PDGFB, ERBB4, DRD2, FGF9, EDN1, L1CAM, SEMA5B, SPRY1, MYOCD, GATA3, APBA2, ENO3, DCX, MUC12, FLRT3, BMP4, ACTA1, EPPK1, SLIT2, TENM4, ACVR2B, RDH10, SALL4, SALL1, FGFR1OP, AVPR1A, KIF26A, SLITRK6, GAP43
		GO:0072028~nephron morphogenesis	0.033141	BMP4, EYA1, LAMA5, SALL1, GATA3, KLHL3
		GO:0007270~neuron-neuron synaptic transmission	0.0340128	RAB3B, DRD2, GRIK2, TMOD2, RELN, NRXN1, CA2
		GO:0098815~modulation of excitatory postsynaptic potential	0.0344012	RELN, CUX2, NRXN1, LRRK2
		GO:0060317~cardiac epithelial to mesenchymal transition	0.0344012	BMP4, HEY1, HEYL, TWIST1
		GO:0043552~positive regulation of phosphatidylinositol 3-kinase activity	0.0344012	VAV3, PDGFB, ERBB4, KIT
		GO:0010837~regulation of keratinocyte proliferation	0.0344012	EPPK1, BCL11B, EPB41L4B, CDH3
		GO:0048713~regulation of oligodendrocyte differentiation	0.0344012	TENM4, BMP4, CXCR4, DUSP10
		GO:0050714~positive regulation of protein secretion	0.0345012	WNT5A, CD34, DRD2, TRIM6, GATA3, F2RL1, EXPH5, ANKRD1, ISL1, TRH, TWIST1
		GO:0010721~negative regulation of cell development	0.0347804	BMP4, WNT5A, NRP1, NRG3, ERBB4, DUSP10, DPYSL3, ISL1, SLIT2, MYCN, SEMA5B, EDNRB, FBLN1, CD24
		GO:0070201~regulation of establishment of protein localization	0.0350411	WNT5A, HMGN3, ERBB4, DRD2, DPP10, F2RL1, SYT9, ANKRD1, TRH, GJA5, TRIM6, GATA3, CNR1, C8ORF4, AXIN2, TWIST1, BMP4, EXPH5, NRXN1, ISL1, JUP, RBPMS, FBLN1, DACT1, CD34, RFX3, LRRK2, RAB11FIP1, LCP1
		GO:0060572~morphogenesis of an epithelial bud	0.0353167	WNT5A, BMP4, RDH10
		GO:0022010~central nervous system myelination	0.0353167	TENM4, PLP1, MYRF
		GO:0032291~axon ensheathment in central nervous system	0.0353167	TENM4, PLP1, MYRF
		GO:0021826~substrate-independent telencephalic tangential migration	0.0353167	NRG3, DRD2, SLIT2
		GO:0021843~substrate-independent telencephalic tangential interneuron migration	0.0353167	NRG3, DRD2, SLIT2
		GO:0002374~cytokine secretion involved in immune response	0.0353167	WNT5A, TRIM6, F2RL1
		GO:0010976~positive regulation of neuron projection development	0.0359399	WNT5A, BMP4, PTPRD, NRP1, CNR1, DPYSL3, RELN, L1CAM, ANKRD1, CUX2, CD24, SLIT2
		GO:0048709~oligodendrocyte differentiation	0.036436	TENM4, BMP4, PLP1, CXCR4, DUSP10, MYRF
		GO:0042475~odontogenesis of dentin-containing tooth	0.036436	BMP4, ACVR2B, LAMA5, BCL11B, CA2, SCN5A
		GO:0001738~morphogenesis of a polarized epithelium	0.0366373	WNT5A, DACT1, LAMA5, CELSR3, CELSR2, FZD3, DAAM1, ANKRD6
		GO:0036211~protein modification process	0.0371408	ADCY1, PDGFB, DZIP3, GRIK2, B3GALT5, F2RL1, EDN1, CBX2, ANKRD6, KLHL3, PRKAR2B, MYOCD, GATA3, MAP3K9, DNAJC6, PELI2, MAP2K6, MUC12, TWIST1, MAGI3, MYO3A, PTPRF, MARK1, RBPMS, RASGRF2, FGFR1OP, MAPK4, PDE5A, RELN, LRRK2, WNT5A, GCNT2, ERBB4, DRD2, ERBB3, DUSP10, TTC9, HSPA1B, ULK4, ST8SIA2, TRIM71, EPHB6, SBK1, RNF165, P2RY1, AXIN2, BMP4, NTF3, CELSR3, KDR, NXN, GPR37, RNF152, SALL1, STOX1, NRG3, …
		GO:0006464~cellular protein modification process	0.0371408	ADCY1, PDGFB, DZIP3, GRIK2, B3GALT5, F2RL1, EDN1, CBX2, ANKRD6, KLHL3, PRKAR2B, MYOCD, GATA3, MAP3K9, DNAJC6, PELI2, MAP2K6, MUC12, TWIST1, MAGI3, MYO3A, PTPRF, MARK1, RBPMS, RASGRF2, FGFR1OP, MAPK4, PDE5A, RELN, LRRK2, WNT5A, GCNT2, ERBB4, DRD2, ERBB3, DUSP10, TTC9, HSPA1B, ULK4, ST8SIA2, TRIM71, EPHB6, SBK1, RNF165, P2RY1, AXIN2, BMP4, NTF3, CELSR3, KDR, NXN, GPR37, RNF152, SALL1, STOX1, NRG3, …
		GO:0099601~regulation of neurotransmitter receptor activity	0.0373268	CACNG4, RELN, NRXN1, DAPK1
		GO:0048545~response to steroid hormone	0.037418	WNT5A, BMP4, ACTA1, NR6A1, EDN1, ESRRG, TRH, ISL1, MDK, ANXA3, AHR, SLIT2, HEY1, HEYL, AVPR1A, CA2, NR5A2
		GO:0045055~regulated exocytosis	0.037604	PDGFB, F2RL1, SYT9, SYT6, KIT, TC2N, ANXA3, GAB2, VAMP8, SYTL2, LRRK2, UNC13C, RAB11FIP1
		GO:0007548~sex differentiation	0.037604	WNT5A, BMP4, RDH10, FGF9, GATA3, SALL1, KIF18A, CBX2, CNTFR, KIT, DACH1, SLIT2, AHR
		GO:0018108~peptidyl-tyrosine phosphorylation	0.0378422	STYK1, NRP1, NTF3, PDGFB, ERBB4, FGF9, ERBB3, FGFR1OP, RELN, KIT, CD24, ISL1, ALK, MAP2K6, KDR
		GO:0061351~neural precursor cell proliferation	0.037906	WNT5A, NES, DRD2, IGF2BP1, FZD3, CD24, CDH2, LRRK2
		GO:0051648~vesicle localization	0.0381665	FNBP1L, SYT9, SYT6, SYTL2, TC2N, NRXN1, CD24, CDH2, UNC13C, GPR143, LRRK2, CDH3
		GO:0043270~positive regulation of ion transport	0.0382606	BMP4, PDGFB, PKP2, EDN1, P2RY1, AVPR1A, RELN, TRH, KCNJ2, SCN5A, MAP2K6
		GO:0060079~excitatory postsynaptic potential	0.0384185	GRIK2, RELN, CUX2, NRXN1, LRRK2
		GO:0070372~regulation of ERK1 and ERK2 cascade	0.0385686	BMP4, SPRY1, FBLN1, NRP1, GCNT2, BMPER, PDGFB, ERBB4, DRD2, P2RY1, F2RL1, KDR
		GO:0050866~negative regulation of cell activation	0.0386712	ADAMTS18, BMP4, PDGFB, NRARP, CNR1, PDE5A, CD24, PAG1, IHH
		GO:0051656~establishment of organelle localization	0.0391309	KIF18A, SYT9, SYT6, TC2N, KIT, CDH3, GPR143, SPRY1, EYA1, SYNE2, GAB2, FNBP1L, VAMP8, SYTL2, CD24, UNC13C, LRRK2
		GO:0018212~peptidyl-tyrosine modification	0.039358	STYK1, NRP1, NTF3, PDGFB, ERBB4, FGF9, ERBB3, FGFR1OP, RELN, KIT, CD24, ISL1, ALK, MAP2K6, KDR
		GO:0009914~hormone transport	0.0394094	HMGN3, DRD2, EDN1, SYT9, NRXN1, ISL1, TRH, ACVR2B, VAMP8, GATA3, CNR1, P2RY1, RFX3, RAB11FIP1
		GO:0051640~organelle localization	0.0396909	KIF18A, SYT9, SYT6, NRXN1, TC2N, CDH2, KIT, GPR143, CDH3, SPRY1, EYA1, SYNE2, GAB2, VAMP8, FNBP1L, SYTL2, CD24, UNC13C, LRRK2
		GO:0051147~regulation of muscle cell differentiation	0.0398464	BMP4, RBM24, PDGFB, MYOCD, EDN1, RBM38, MBNL3, KIT, CDH2
		GO:0001708~cell fate specification	0.0399257	TENM4, EYA1, EYA2, NRP1, EOMES, ISL1
		GO:0002720~positive regulation of cytokine production involved in immune response	0.0403754	WNT5A, TRIM6, GATA3, F2RL1
		GO:0010629~negative regulation of gene expression	0.0403837	WNT5A, STOX1, PDGFB, FGF9, FST, NR6A1, EDN1, IGF2BP1, CBX2, ANKRD1, TRIM71, LIN28B, PAIP2B, ZIC2, EDNRB, HIC2, HEY1, MYOCD, ITGB8, NRARP, GATA3, NUP210, TRIM6, TWIST1, BMP4, JARID2, EOMES, KCTD1, TLE1, DACH1, ISL1, AHR, DAPK1, MYCN, SALL2, ACVR2B, DACT1, SALL4, CD34, SALL1, HEYL, RFX3, TGIF2, CUX2, LRRK2, ZNF219
		GO:0009187~cyclic nucleotide metabolic process	0.0404204	WNT5A, EDNRB, GNAL, ADCY1, DRD2, EDN1, PDE5A, GUCY1A3, PDE3A, NPR3
		GO:0051100~negative regulation of binding	0.0405294	NES, DACT1, HEY1, PDGFB, PTPRF, P2RY1, ISL1, LRRK2
		GO:1901722~regulation of cell proliferation involved in kidney development	0.0405827	BMP4, PDGFB, GATA3
		GO:0090136~epithelial cell-cell adhesion	0.0405827	JUP, CAMSAP3, KIT
		GO:0003188~heart valve formation	0.0405827	HEY1, GJA5, TWIST1
		GO:0090128~regulation of synapse maturation	0.0405827	NRXN3, RELN, NRXN1
		GO:0086064~cell communication by electrical coupling involved in cardiac conduction	0.0405827	SLC8A1, PKP2, GJA5
		GO:2001212~regulation of vasculogenesis	0.0405827	HEY1, CD34, KDR
		GO:0030031~cell projection assembly	0.0407731	VAV3, CEP135, PODXL, F2RL1, ONECUT2, CELSR3, DPYSL3, KIT, NRXN1, CENPJ, SLIT2, FNBP1L, LAMA5, RFX3, FGD5, GAP43, FGD4
		GO:0007162~negative regulation of cell adhesion	0.0412501	ADAMTS18, BMP4, FBLN1, GCNT2, NRARP, ERBB3, PODXL, PDE5A, CD24, PAG1, IHH
		GO:0006282~regulation of DNA repair	0.0417441	EYA1, EYA2, FIGNL1, FIGN, AXIN2, TWIST1
		GO:0006355~regulation of transcription, DNA-templated	0.0418363	HMGN3, PDGFB, LMO2, EDN1, FST, F2RL1, CBX2, ANKRD1, ZIC3, ZIC2, CDCA7, MYOCD, MAP3K9, GATA3, C8ORF4, ORC1, MAP2K6, TWIST1, ZNF48, EOMES, TOX3, AHR, JUP, RBPMS, RELN, TGIF2, WNT5A, ERBB4, DRD2, ONECUT2, HSPA1B, MYBL2, MDK, LIN28B, NRARP, RNF165, P2RY1, MAML3, AXIN2, BMP4, ASXL3, IKZF2, NFE2, ARID3A, ESRRG, KCTD1, BRIP1, ARID3B, CELSR2, DPPA4, SALL2, SALL4, DHFR, DLX6, HOXB5, SALL1, DLX5, RFX3, ZFH…
		GO:0071774~response to fibroblast growth factor	0.0418844	GALNT3, WNT5A, FLRT3, SPRY1, FGF9, GATA3, FGFBP1, TRIM71
		GO:0050731~positive regulation of peptidyl-tyrosine phosphorylation	0.0422678	NRP1, NTF3, PDGFB, ERBB4, ERBB3, RELN, KIT, CD24, ISL1
		GO:2000146~negative regulation of cell motility	0.0432501	FBLN1, NRG3, ERBB4, EPPK1, DRD2, PKP2, GATA3, DPYSL3, DACH1, FAM60A, SLIT2
