# Supplementary material for: Mapping molecular landmarks of human skeletal ontogeny and pluripotent stem cell-derived articular chondrocytes
Source: Nat Commun. 2018 Sep 7;9:3634. doi: 10.1038/s41467-018-05573-y (PMC6128860; doi:10.1038/s41467-018-05573-y)
Supplement: Supplementary file 38 — Supplementary Data 36 [file 41467_2018_5573_MOESM38_ESM.xlsx]

## Sheet: QuantificationSummary
Supplementary Data 36: Metrics for samples sequenced including total reads and mapped reads
Sample name	Total reads	Fully within a feature	Partly within a feature	Not in a feature
Pig2_Alpha4negB1Bneg	15617590	0.3982	0.1831	0.4186
Pig2_Alpha4PosB1Bneg	23256369	0.4365	0.1066	0.4569
Pig2_Alpha4posB1Bpos	10174734	0.5124	0.0868	0.4007
Pig2_Alpha4negB1Bpos	13315423	0.4252	0.1751	0.3997
Pig3_MSC	18563288	0.5205	0.1296	0.3498
Pig4_MSC	18700595	0.53	0.1036	0.3664
Pig5_Alpha4PosB1Bneg	16277365	0.448	0.058	0.494
Pig5_Alpha4negB1Bpos	7396220	0.4245	0.0941	0.4814
Pig5_Alpha4negB1Bneg	13718578	0.364	0.0679	0.5682
Pig5_MSC	13961443	0.4613	0.1069	0.4318
Pig6_Alpha4PosB1Bneg	16897569	0.4668	0.0694	0.4637
Pig6_Alpha4negB1Bpos	15457956	0.4251	0.0855	0.4894
Pig6_Alpha4posB1Bpos	10255453	0.4138	0.0758	0.5104
Pig6_Alpha4negB1Bneg	15358303	0.3508	0.0628	0.5863
Embryonic_cartilage_3	9195721	0.155207	0.466235	0.378559
adult_cartilage_sample3	11306237	0.267368	0.489967	0.242665
fetal_cartilage_23	11817671	0.138611	0.564502	0.296887
Embryonic_cartilage_2	12109190	0.169345	0.510917	0.319739
PSCd60_1	12397160	0.162312	0.577121	0.260567
fetal_cartilage_15	12457377	0.145667	0.575972	0.278361
adult_cartilage_sample2	12704182	0.241712	0.579543	0.178744
fetal_cartilage_19	12763895	0.149592	0.548479	0.301929
PSCd60_2	12939314	0.162592	0.500333	0.337076
Embryonic_cartilage_progenitor1	13185538	0.182466	0.491441	0.326093
adult_cartilage_sample4	13438252	0.171747	0.626025	0.202228
PSCd60_3	14975713	0.152423	0.474336	0.373241
fetal_cartilage_11	15559355	0.168857	0.575505	0.255637
PSCd14_1	17320414	0.165638	0.465481	0.368881
PSCd14_2	17851806	0.153138	0.436765	0.410097
PSCd14_3	19188217	0.150742	0.42205	0.427207
adolescent_cartilage_sample3	21534898	0.119796	0.569057	0.311148
adolescent_cartilage_sample2	35473886	0.114472	0.500941	0.384587
Adult_mouse_1	36110401	0.166259	0.296649	0.537093
adolescent_cartilage_sample1	37237151	0.102228	0.437197	0.460575
Adult_mouse_3	38161065	0.171776	0.246991	0.581233
Adult_mouse_2	44803214	0.157619	0.247615	0.594765
Embryonic_mouse_2	53699169	0.165091	0.296807	0.538101
Embryonic_mouse_3	54512685	0.164895	0.300968	0.534137
Embryonic_mouse_1	55046637	0.168919	0.302585	0.528497
